# Supplementary material for: Steric and Geometric Tuning of π‐Conjugated Antennae in Europium(III) Complexes for Selective ADP Recognition
Source: Chemistry. 2025 Aug 22;31(53):e02251. doi: 10.1002/chem.202502251 (PMC12451422; doi:10.1002/chem.202502251)
Supplement: Supplementary file 2 — Supporting Information [file CHEM-31-e02251-s001.zip]

Archive with 3 entries (3 files):
- Compound 3c.cif
- Eu4PhOMe.cif
- Eu7PhOMe.cif
