# Supplementary material for: Steric and Geometric Tuning of π‐Conjugated Antennae in Europium(III) Complexes for Selective ADP Recognition
Source: Chemistry. 2025 Aug 22;31(53):e02251. doi: 10.1002/chem.202502251 (PMC12451422; doi:10.1002/chem.202502251)
Supplement: Supplementary file 2 — Supporting Information [file CHEM-31-e02251-s001.zip › Compound 3c.cif]

data_2021ncs0617y
_audit_creation_date               2025-06-13
_audit_creation_method
;
Olex2 1.5
(compiled 2025.04.05 svn.rf049d14d for OlexSys, GUI svn.r7224)
;
_shelx_SHELXL_version_number       '2019/3'
loop_
  _audit_author_name
  _audit_author_email
  _audit_author_address
 'Bodman, S.E.' S.E.Bodman@lboro.ac.uk
;
Loughborough University
Department of Chemistry
Epinal Way
Loughborough
LE11 3TU
United Kingdom
;

_audit_contact_author_address
;
Loughborough University
Department of Chemistry
Epinal Way
Loughborough
LE11 3TU
United Kingdom
;
_audit_contact_author_email        S.E.Bodman@lboro.ac.uk
_audit_contact_author_name         'Bodman, S.E.'
_audit_contact_author_phone        ''
_publ_contact_author_id_orcid      0000-0002-6598-523X
_publ_section_references
;
Dolomanov, O.V., Bourhis, L.J., Gildea, R.J, Howard, J.A.K. & Puschmann, H.
 (2009), J. Appl. Cryst. 42, 339-341.
;
_chemical_name_common              ?
_chemical_name_systematic          ?
_chemical_formula_moiety           'C17 H15 N O2'
_chemical_formula_sum              'C17 H15 N O2'
_chemical_formula_weight           265.30
_chemical_melting_point            ?
_chemical_oxdiff_formula           'C17 H15 N O2'
_chemical_oxdiff_usercomment       SEB-3-511-1
loop_
  _atom_type_symbol
  _atom_type_description
  _atom_type_scat_dispersion_real
  _atom_type_scat_dispersion_imag
  _atom_type_scat_source
 'C' 'C' 0.0033 0.0016 'International Tables Vol C Tables 4.2.6.8 and 6.1.1.4'
 'H' 'H' 0.0000 0.0000 'International Tables Vol C Tables 4.2.6.8 and 6.1.1.4'
 'N' 'N' 0.0061 0.0033 'International Tables Vol C Tables 4.2.6.8 and 6.1.1.4'
 'O' 'O' 0.0106 0.0060 'International Tables Vol C Tables 4.2.6.8 and 6.1.1.4'

_shelx_space_group_comment
;
The symmetry employed for this shelxl refinement is uniquely defined
by the following loop, which should always be used as a source of
symmetry information in preference to the above space-group names.
They are only intended as comments.
;
_space_group_crystal_system        'monoclinic'
_space_group_IT_number             14
_space_group_name_H-M_alt          'P 1 21/c 1'
_space_group_name_Hall             '-P 2ybc'
loop_
  _space_group_symop_operation_xyz
 'x, y, z'
 '-x, y+1/2, -z+1/2'
 '-x, -y, -z'
 'x, -y-1/2, z-1/2'

_cell_length_a                     11.15720(10)
_cell_length_b                     7.76420(10)
_cell_length_c                     15.45920(10)
_cell_angle_alpha                  90
_cell_angle_beta                   100.3210(10)
_cell_angle_gamma                  90
_cell_volume                       1317.51(2)
_cell_formula_units_Z              4
_cell_measurement_reflns_used      35702
_cell_measurement_temperature      99.9(6)
_cell_measurement_theta_max        31.6100
_cell_measurement_theta_min        2.6220
_shelx_estimated_absorpt_T_max     0.990
_shelx_estimated_absorpt_T_min     0.981
_exptl_absorpt_coefficient_mu      0.088
_exptl_absorpt_correction_T_max    1.00000
_exptl_absorpt_correction_T_min    0.85729
_exptl_absorpt_correction_type     multi-scan
_exptl_absorpt_process_details
;
CrysAlisPro 1.171.41.120a (Rigaku Oxford Diffraction, 2021)
Empirical absorption correction using spherical harmonics,
implemented in SCALE3 ABSPACK scaling algorithm.
;
_exptl_absorpt_special_details     ?
_exptl_crystal_colour              yellow
_exptl_crystal_colour_primary      yellow
_exptl_crystal_density_diffrn      1.337
_exptl_crystal_density_meas        ?
_exptl_crystal_density_method      ?
_exptl_crystal_description         block
_exptl_crystal_F_000               560
_exptl_crystal_size_max            0.22
_exptl_crystal_size_mid            0.14
_exptl_crystal_size_min            0.12
_exptl_transmission_factor_max     ?
_exptl_transmission_factor_min     ?
_diffrn_reflns_av_R_equivalents    0.0302
_diffrn_reflns_av_unetI/netI       0.0124
_diffrn_reflns_Laue_measured_fraction_full  0.999
_diffrn_reflns_Laue_measured_fraction_max  0.973
_diffrn_reflns_limit_h_max         16
_diffrn_reflns_limit_h_min         -16
_diffrn_reflns_limit_k_max         11
_diffrn_reflns_limit_k_min         -11
_diffrn_reflns_limit_l_max         22
_diffrn_reflns_limit_l_min         -22
_diffrn_reflns_number              66258
_diffrn_reflns_point_group_measured_fraction_full  0.999
_diffrn_reflns_point_group_measured_fraction_max  0.973
_diffrn_reflns_theta_full          25.242
_diffrn_reflns_theta_max           31.881
_diffrn_reflns_theta_min           1.855
_diffrn_ambient_environment        N~2~
_diffrn_ambient_temperature        99.9(6)
_diffrn_detector                   'CCD plate'
_diffrn_detector_area_resol_mean   ?
_diffrn_measured_fraction_theta_full  0.999
_diffrn_measured_fraction_theta_max  0.973
_diffrn_measurement_details
;
List of Runs (angles in degrees, time in seconds):

  # Type    Start    End  Width  t~exp~   \w     \q     \k     \f   Frames
--------------------------------------------------------------------------
  1  \w   -102.00 -22.00   1.00    5.00    --  -12.30 -60.00-120.00   80
  2  \w   -102.00 -42.00   1.00    5.00    --  -12.30 -57.00 -60.00   60
  3  \w   -102.00  17.00   1.00    5.00    --  -12.30 -60.00  60.00  119
  4  \w    -36.00  77.00   1.00    5.00    --  -12.30  38.00  90.00  113
  5  \w   -102.00  11.00   1.00    5.00    --  -12.30 -38.00 120.00  113
  6  \w    -42.00  77.00   1.00    5.00    --  -12.30  60.00 -30.00  119
  7  \w    -42.00  77.00   1.00    5.00    --  -12.30  57.00 150.00  119
  8  \w    -42.00  77.00   1.00    5.00    --  -12.30  60.00  60.00  119
  9  \w    -42.00  77.00   1.00    5.00    --  -12.30  57.00-150.00  119
 10  \w    -42.00  77.00   1.00    5.00    --  -12.30  57.00-120.00  119
 11  \w    -42.00  77.00   1.00    5.00    --  -12.30  60.00  90.00  119
 12  \w    -42.00  77.00   1.00    5.00    --  -12.30  60.00  30.00  119
 13  \w    -42.00  77.00   1.00    5.00    --  -12.30  60.00 -60.00  119
;
_diffrn_measurement_device         'four-circle diffractometer'
_diffrn_measurement_device_type    'XtaLAB AFC12 (RCD3): Kappa single'
_diffrn_measurement_method         '\w scans'
_diffrn_orient_matrix_type        
 'CrysAlisPro convention (1999,Acta A55,543-557)'
_diffrn_orient_matrix_UB_11        -0.0640126000
_diffrn_orient_matrix_UB_12        -0.0123243000
_diffrn_orient_matrix_UB_13        -0.0075684000
_diffrn_orient_matrix_UB_21        0.0002446000
_diffrn_orient_matrix_UB_22        0.0078257000
_diffrn_orient_matrix_UB_23        0.0457558000
_diffrn_orient_matrix_UB_31        -0.0087779000
_diffrn_orient_matrix_UB_32        0.0901714000
_diffrn_orient_matrix_UB_33        -0.0049913000
_diffrn_radiation_monochromator    mirror
_diffrn_radiation_probe            x-ray
_diffrn_radiation_type             'Mo K\a'
_diffrn_radiation_wavelength       0.71075
_diffrn_source                     'Rotating-anode X-ray tube'
_diffrn_source_type                'Rigaku (Mo) X-ray Source'
_reflns_Friedel_coverage           0.000
_reflns_Friedel_fraction_full      .
_reflns_Friedel_fraction_max       .
_reflns_number_gt                  3781
_reflns_number_total               4414
_reflns_odcompleteness_completeness  99.92
_reflns_odcompleteness_iscentric   1
_reflns_odcompleteness_theta       29.07
_reflns_special_details
;
 Reflections were merged by SHELXL according to the crystal
 class for the calculation of statistics and refinement.
 
 _reflns_Friedel_fraction is defined as the number of unique
 Friedel pairs measured divided by the number that would be
 possible theoretically, ignoring centric projections and
 systematic absences.
;
_reflns_threshold_expression       'I > 2\s(I)'
_computing_cell_refinement         'CrysAlisPro 1.171.41.120a (Rigaku OD, 2021)'
_computing_data_collection         'CrysAlisPro 1.171.41.120a (Rigaku OD, 2021)'
_computing_data_reduction          'CrysAlisPro 1.171.41.120a (Rigaku OD, 2021)'
_computing_molecular_graphics      'Olex2 1.5 (Dolomanov et al., 2009)'
_computing_publication_material    'Olex2 1.5 (Dolomanov et al., 2009)'
_computing_structure_refinement    'SHELXL 2019/3 (Sheldrick, 2015)'
_computing_structure_solution      'SHELXT 2018/2 (Sheldrick, 2018)'
_refine_diff_density_max           0.393
_refine_diff_density_min           -0.200
_refine_diff_density_rms           0.047
_refine_ls_extinction_coef         .
_refine_ls_extinction_method       none
_refine_ls_goodness_of_fit_ref     1.049
_refine_ls_hydrogen_treatment      constr
_refine_ls_matrix_type             full
_refine_ls_number_parameters       183
_refine_ls_number_reflns           4414
_refine_ls_number_restraints       0
_refine_ls_R_factor_all            0.0501
_refine_ls_R_factor_gt             0.0429
_refine_ls_restrained_S_all        1.049
_refine_ls_shift/su_max            0.000
_refine_ls_shift/su_mean           0.000
_refine_ls_structure_factor_coef   Fsqd
_refine_ls_weighting_details      
 'w=1/[\s^2^(Fo^2^)+(0.0752P)^2^+0.2146P] where P=(Fo^2^+2Fc^2^)/3'
_refine_ls_weighting_scheme        calc
_refine_ls_wR_factor_gt            0.1207
_refine_ls_wR_factor_ref           0.1279
_refine_special_details            ?
_olex2_refinement_description
;
1.a Secondary CH2 refined with riding coordinates:
 C10(H10A,H10B)
1.b Aromatic/amide H refined with riding coordinates:
 C8(H8), C13(H13), C12(H12), C15(H15), C2(H2), C16(H16), C6(H6), C5(H5), C3(H3)
1.c Idealised Me refined as rotating group:
 C17(H17A,H17B,H17C)
1.d Idealised tetrahedral OH refined as rotating group:
 O1(H1)
;
_atom_sites_solution_hydrogens     geom
_atom_sites_solution_primary       dual
_atom_sites_solution_secondary     ?
loop_
  _atom_site_label
  _atom_site_type_symbol
  _atom_site_fract_x
  _atom_site_fract_y
  _atom_site_fract_z
  _atom_site_U_iso_or_equiv
  _atom_site_adp_type
  _atom_site_occupancy
  _atom_site_site_symmetry_order
  _atom_site_calc_flag
  _atom_site_refinement_flags_posn
  _atom_site_refinement_flags_adp
  _atom_site_refinement_flags_occupancy
  _atom_site_disorder_assembly
  _atom_site_disorder_group
 O2 O 0.52615(6) 0.50887(9) 0.88974(4) 0.03166(15) Uani 1 1 d . . . . .
 O1 O 1.01358(6) -0.04680(9) 0.37021(4) 0.03196(16) Uani 1 1 d . . . . .
 H1 H 1.011925 -0.114816 0.412237 0.048 Uiso 1 1 calc R U . . .
 N1 N 0.94038(6) 0.25948(9) 0.48092(4) 0.02434(15) Uani 1 1 d . . . . .
 C9 C 0.85500(7) 0.38404(10) 0.48700(5) 0.02381(16) Uani 1 1 d . . . . .
 C8 C 0.80558(7) 0.39385(10) 0.56495(5) 0.02377(16) Uani 1 1 d . . . . .
 H8 H 0.831729 0.314000 0.611030 0.029 Uiso 1 1 calc R U . . .
 C1 C 0.98652(8) 0.24983(11) 0.40772(5) 0.02695(17) Uani 1 1 d . . . . .
 C11 C 0.66885(7) 0.52488(10) 0.65753(6) 0.02525(16) Uani 1 1 d . . . . .
 C7 C 0.72006(7) 0.51715(10) 0.57546(5) 0.02519(16) Uani 1 1 d . . . . .
 C13 C 0.49777(8) 0.57478(11) 0.73269(6) 0.02970(18) Uani 1 1 d . . . . .
 H13 H 0.416099 0.611502 0.730702 0.036 Uiso 1 1 calc R U . . .
 C12 C 0.54887(7) 0.57764(11) 0.65703(6) 0.02883(18) Uani 1 1 d . . . . .
 H12 H 0.500978 0.616498 0.603517 0.035 Uiso 1 1 calc R U . . .
 C14 C 0.56724(8) 0.51763(11) 0.81151(6) 0.02700(17) Uani 1 1 d . . . . .
 C15 C 0.68836(8) 0.46770(11) 0.81408(6) 0.02825(18) Uani 1 1 d . . . . .
 H15 H 0.736486 0.430756 0.867891 0.034 Uiso 1 1 calc R U . . .
 C2 C 0.95182(9) 0.36372(12) 0.33564(5) 0.03153(19) Uani 1 1 d . . . . .
 H2 H 0.986833 0.352829 0.284235 0.038 Uiso 1 1 calc R U . . .
 C16 C 0.73795(7) 0.47214(11) 0.73834(6) 0.02700(17) Uani 1 1 d . . . . .
 H16 H 0.820451 0.438870 0.740931 0.032 Uiso 1 1 calc R U . . .
 C4 C 0.81552(8) 0.50263(11) 0.41770(5) 0.02816(18) Uani 1 1 d . . . . .
 C6 C 0.68106(8) 0.63477(11) 0.50524(6) 0.03083(19) Uani 1 1 d . . . . .
 H6 H 0.621883 0.719721 0.511389 0.037 Uiso 1 1 calc R U . . .
 C5 C 0.72735(9) 0.62742(12) 0.42916(6) 0.0326(2) Uani 1 1 d . . . . .
 H5 H 0.699872 0.707310 0.383346 0.039 Uiso 1 1 calc R U . . .
 C10 C 1.07594(8) 0.10607(13) 0.40223(5) 0.03107(19) Uani 1 1 d . . . . .
 H10A H 1.132206 0.140410 0.362519 0.037 Uiso 1 1 calc R U . . .
 H10B H 1.124893 0.084454 0.461240 0.037 Uiso 1 1 calc R U . . .
 C3 C 0.86779(9) 0.48869(12) 0.34106(6) 0.0326(2) Uani 1 1 d . . . . .
 H3 H 0.844331 0.566283 0.293523 0.039 Uiso 1 1 calc R U . . .
 C17 C 0.40397(9) 0.56324(14) 0.88955(7) 0.0389(2) Uani 1 1 d . . . . .
 H17A H 0.347603 0.488105 0.850754 0.058 Uiso 1 1 calc R U . . .
 H17B H 0.393778 0.682234 0.868361 0.058 Uiso 1 1 calc R U . . .
 H17C H 0.386603 0.556746 0.949398 0.058 Uiso 1 1 calc R U . . .

loop_
  _atom_site_aniso_label
  _atom_site_aniso_U_11
  _atom_site_aniso_U_22
  _atom_site_aniso_U_33
  _atom_site_aniso_U_23
  _atom_site_aniso_U_13
  _atom_site_aniso_U_12
 O2 0.0262(3) 0.0322(3) 0.0370(3) -0.0057(2) 0.0069(2) 0.0042(2)
 O1 0.0401(4) 0.0334(3) 0.0206(3) -0.0028(2) 0.0006(2) 0.0029(3)
 N1 0.0252(3) 0.0259(3) 0.0216(3) -0.0001(2) 0.0035(2) -0.0032(2)
 C9 0.0251(3) 0.0221(4) 0.0227(3) 0.0001(3) 0.0001(3) -0.0044(3)
 C8 0.0236(3) 0.0220(3) 0.0243(3) 0.0009(3) 0.0005(3) -0.0007(3)
 C1 0.0281(4) 0.0305(4) 0.0223(3) -0.0016(3) 0.0044(3) -0.0085(3)
 C11 0.0230(3) 0.0198(3) 0.0311(4) -0.0040(3) -0.0001(3) 0.0007(3)
 C7 0.0234(3) 0.0211(4) 0.0290(4) -0.0015(3) -0.0011(3) -0.0016(3)
 C13 0.0214(3) 0.0248(4) 0.0416(5) -0.0019(3) 0.0023(3) 0.0031(3)
 C12 0.0232(4) 0.0246(4) 0.0364(4) -0.0004(3) -0.0012(3) 0.0023(3)
 C14 0.0245(4) 0.0213(4) 0.0347(4) -0.0075(3) 0.0040(3) 0.0001(3)
 C15 0.0241(4) 0.0284(4) 0.0302(4) -0.0062(3) -0.0006(3) 0.0040(3)
 C2 0.0377(4) 0.0352(5) 0.0213(3) 0.0006(3) 0.0041(3) -0.0128(4)
 C16 0.0216(3) 0.0267(4) 0.0310(4) -0.0061(3) 0.0001(3) 0.0037(3)
 C4 0.0321(4) 0.0243(4) 0.0252(4) 0.0031(3) -0.0025(3) -0.0067(3)
 C6 0.0312(4) 0.0219(4) 0.0356(4) 0.0008(3) -0.0042(3) 0.0016(3)
 C5 0.0375(5) 0.0242(4) 0.0319(4) 0.0056(3) -0.0058(3) -0.0015(3)
 C10 0.0297(4) 0.0398(5) 0.0251(4) -0.0023(3) 0.0086(3) -0.0027(3)
 C3 0.0406(5) 0.0311(4) 0.0237(4) 0.0055(3) -0.0010(3) -0.0101(4)
 C17 0.0298(4) 0.0381(5) 0.0518(5) 0.0056(4) 0.0155(4) 0.0085(4)

_geom_special_details
;
 All esds (except the esd in the dihedral angle between two l.s. planes)
 are estimated using the full covariance matrix.  The cell esds are taken
 into account individually in the estimation of esds in distances, angles
 and torsion angles; correlations between esds in cell parameters are only
 used when they are defined by crystal symmetry.  An approximate (isotropic)
 treatment of cell esds is used for estimating esds involving l.s. planes.
;
loop_
  _geom_bond_atom_site_label_1
  _geom_bond_atom_site_label_2
  _geom_bond_distance
  _geom_bond_site_symmetry_2
  _geom_bond_publ_flag
 O2 C14 1.3697(11) . ?
 O2 C17 1.4265(11) . ?
 O1 H1 0.8400 . ?
 O1 C10 1.4193(12) . ?
 N1 C9 1.3725(11) . ?
 N1 C1 1.3267(10) . ?
 C9 C8 1.4142(11) . ?
 C9 C4 1.4213(11) . ?
 C8 H8 0.9500 . ?
 C8 C7 1.3816(11) . ?
 C1 C2 1.4208(12) . ?
 C1 C10 1.5096(13) . ?
 C11 C7 1.4830(12) . ?
 C11 C12 1.3986(11) . ?
 C11 C16 1.4063(12) . ?
 C7 C6 1.4257(12) . ?
 C13 H13 0.9500 . ?
 C13 C12 1.3902(12) . ?
 C13 C14 1.3943(13) . ?
 C12 H12 0.9500 . ?
 C14 C15 1.3995(12) . ?
 C15 H15 0.9500 . ?
 C15 C16 1.3822(12) . ?
 C2 H2 0.9500 . ?
 C2 C3 1.3622(15) . ?
 C16 H16 0.9500 . ?
 C4 C5 1.4144(14) . ?
 C4 C3 1.4154(12) . ?
 C6 H6 0.9500 . ?
 C6 C5 1.3678(14) . ?
 C5 H5 0.9500 . ?
 C10 H10A 0.9900 . ?
 C10 H10B 0.9900 . ?
 C3 H3 0.9500 . ?
 C17 H17A 0.9800 . ?
 C17 H17B 0.9800 . ?
 C17 H17C 0.9800 . ?

loop_
  _geom_angle_atom_site_label_1
  _geom_angle_atom_site_label_2
  _geom_angle_atom_site_label_3
  _geom_angle
  _geom_angle_site_symmetry_1
  _geom_angle_site_symmetry_3
  _geom_angle_publ_flag
 C14 O2 C17 117.02(7) . . ?
 C10 O1 H1 109.5 . . ?
 C1 N1 C9 118.57(7) . . ?
 N1 C9 C8 118.53(7) . . ?
 N1 C9 C4 122.01(7) . . ?
 C8 C9 C4 119.46(8) . . ?
 C9 C8 H8 119.3 . . ?
 C7 C8 C9 121.36(7) . . ?
 C7 C8 H8 119.3 . . ?
 N1 C1 C2 122.75(8) . . ?
 N1 C1 C10 116.81(7) . . ?
 C2 C1 C10 120.40(8) . . ?
 C12 C11 C7 121.49(7) . . ?
 C12 C11 C16 117.51(8) . . ?
 C16 C11 C7 120.95(7) . . ?
 C8 C7 C11 120.58(7) . . ?
 C8 C7 C6 118.50(8) . . ?
 C6 C7 C11 120.91(7) . . ?
 C12 C13 H13 120.2 . . ?
 C12 C13 C14 119.53(8) . . ?
 C14 C13 H13 120.2 . . ?
 C11 C12 H12 119.1 . . ?
 C13 C12 C11 121.81(8) . . ?
 C13 C12 H12 119.1 . . ?
 O2 C14 C13 124.46(7) . . ?
 O2 C14 C15 115.81(8) . . ?
 C13 C14 C15 119.72(8) . . ?
 C14 C15 H15 120.0 . . ?
 C16 C15 C14 120.00(8) . . ?
 C16 C15 H15 120.0 . . ?
 C1 C2 H2 120.4 . . ?
 C3 C2 C1 119.27(8) . . ?
 C3 C2 H2 120.4 . . ?
 C11 C16 H16 119.3 . . ?
 C15 C16 C11 121.39(7) . . ?
 C15 C16 H16 119.3 . . ?
 C5 C4 C9 118.55(8) . . ?
 C5 C4 C3 123.87(8) . . ?
 C3 C4 C9 117.58(8) . . ?
 C7 C6 H6 119.4 . . ?
 C5 C6 C7 121.15(8) . . ?
 C5 C6 H6 119.4 . . ?
 C4 C5 H5 119.5 . . ?
 C6 C5 C4 120.96(8) . . ?
 C6 C5 H5 119.5 . . ?
 O1 C10 C1 110.51(7) . . ?
 O1 C10 H10A 109.5 . . ?
 O1 C10 H10B 109.5 . . ?
 C1 C10 H10A 109.5 . . ?
 C1 C10 H10B 109.5 . . ?
 H10A C10 H10B 108.1 . . ?
 C2 C3 C4 119.82(8) . . ?
 C2 C3 H3 120.1 . . ?
 C4 C3 H3 120.1 . . ?
 O2 C17 H17A 109.5 . . ?
 O2 C17 H17B 109.5 . . ?
 O2 C17 H17C 109.5 . . ?
 H17A C17 H17B 109.5 . . ?
 H17A C17 H17C 109.5 . . ?
 H17B C17 H17C 109.5 . . ?

loop_
  _geom_hbond_atom_site_label_D
  _geom_hbond_atom_site_label_H
  _geom_hbond_atom_site_label_A
  _geom_hbond_distance_DH
  _geom_hbond_distance_HA
  _geom_hbond_distance_DA
  _geom_hbond_angle_DHA
  _geom_hbond_site_symmetry_A
  _geom_hbond_publ_flag
 O1 H1 N1 0.84 1.99 2.8041(9) 163.2 3_756 yes

loop_
  _geom_torsion_atom_site_label_1
  _geom_torsion_atom_site_label_2
  _geom_torsion_atom_site_label_3
  _geom_torsion_atom_site_label_4
  _geom_torsion
  _geom_torsion_site_symmetry_1
  _geom_torsion_site_symmetry_2
  _geom_torsion_site_symmetry_3
  _geom_torsion_site_symmetry_4
  _geom_torsion_publ_flag
 O2 C14 C15 C16 179.98(7) . . . . ?
 N1 C9 C8 C7 179.46(7) . . . . ?
 N1 C9 C4 C5 -179.88(7) . . . . ?
 N1 C9 C4 C3 -0.14(12) . . . . ?
 N1 C1 C2 C3 0.03(13) . . . . ?
 N1 C1 C10 O1 86.28(9) . . . . ?
 C9 N1 C1 C2 0.42(12) . . . . ?
 C9 N1 C1 C10 -177.37(7) . . . . ?
 C9 C8 C7 C11 179.71(7) . . . . ?
 C9 C8 C7 C6 0.61(12) . . . . ?
 C9 C4 C5 C6 0.21(13) . . . . ?
 C9 C4 C3 C2 0.59(12) . . . . ?
 C8 C9 C4 C5 -0.03(12) . . . . ?
 C8 C9 C4 C3 179.71(7) . . . . ?
 C8 C7 C6 C5 -0.43(12) . . . . ?
 C1 N1 C9 C8 179.80(7) . . . . ?
 C1 N1 C9 C4 -0.36(11) . . . . ?
 C1 C2 C3 C4 -0.54(13) . . . . ?
 C11 C7 C6 C5 -179.53(8) . . . . ?
 C7 C11 C12 C13 175.83(8) . . . . ?
 C7 C11 C16 C15 -175.52(7) . . . . ?
 C7 C6 C5 C4 0.02(13) . . . . ?
 C13 C14 C15 C16 -1.20(13) . . . . ?
 C12 C11 C7 C8 -147.19(8) . . . . ?
 C12 C11 C7 C6 31.88(12) . . . . ?
 C12 C11 C16 C15 1.83(12) . . . . ?
 C12 C13 C14 O2 -179.77(8) . . . . ?
 C12 C13 C14 C15 1.51(13) . . . . ?
 C14 C13 C12 C11 -0.13(13) . . . . ?
 C14 C15 C16 C11 -0.51(13) . . . . ?
 C2 C1 C10 O1 -91.56(9) . . . . ?
 C16 C11 C7 C8 30.05(11) . . . . ?
 C16 C11 C7 C6 -150.87(8) . . . . ?
 C16 C11 C12 C13 -1.51(12) . . . . ?
 C4 C9 C8 C7 -0.39(12) . . . . ?
 C5 C4 C3 C2 -179.69(8) . . . . ?
 C10 C1 C2 C3 177.74(8) . . . . ?
 C3 C4 C5 C6 -179.51(8) . . . . ?
 C17 O2 C14 C13 -0.34(12) . . . . ?
 C17 O2 C14 C15 178.42(8) . . . . ?

_shelx_res_file
;
TITL 2021ncs0617y_a.res in P2(1)/c
    2021ncs0617y.res
    created by SHELXL-2019/3 at 15:59:52 on 17-Jan-2025
REM Old TITL 2021ncs0618r1 in P21/c #14
REM SHELXT solution in P2(1)/c: R1 0.130, Rweak 0.002, Alpha 0.016
REM <I/s> 0.527 for 210 systematic absences, Orientation as input
REM Formula found by SHELXT: C17 N O2
CELL 0.71075 11.1572 7.7642 15.4592 90 100.321 90
ZERR 4 0.0001 0.0001 0.0001 0 0.001 0
LATT 1
SYMM -X,0.5+Y,0.5-Z
SFAC C H N O
UNIT 68 60 4 8
EQIV $1 2-X,-Y,1-Z

L.S. 10
PLAN  5
SIZE 0.12 0.14 0.22
TEMP -173
CONF
HTAB O1 N1_$1
BOND
list 4
MORE -1
BOND $H
fmap 2
acta
REM <olex2.extras>
REM <HklSrc "%.\\2021ncs0617y.hkl">
REM </olex2.extras>

WGHT    0.075200    0.214600
FVAR       0.64264
O2    4    0.526150    0.508868    0.889740    11.00000    0.02623    0.03221 =
         0.03700   -0.00574    0.00694    0.00416
O1    4    1.013584   -0.046804    0.370211    11.00000    0.04007    0.03339 =
         0.02063   -0.00280    0.00059    0.00291
AFIX 147
H1    2    1.011925   -0.114816    0.412237    11.00000   -1.50000
AFIX   0
N1    3    0.940379    0.259479    0.480925    11.00000    0.02518    0.02594 =
         0.02163   -0.00012    0.00350   -0.00316
C9    1    0.854997    0.384043    0.486999    11.00000    0.02509    0.02211 =
         0.02271    0.00013    0.00014   -0.00442
C8    1    0.805582    0.393846    0.564946    11.00000    0.02355    0.02199 =
         0.02434    0.00094    0.00047   -0.00068
AFIX  43
H8    2    0.831729    0.314000    0.611030    11.00000   -1.20000
AFIX   0
C1    1    0.986517    0.249834    0.407718    11.00000    0.02806    0.03047 =
         0.02228   -0.00158    0.00442   -0.00849
C11   1    0.668846    0.524883    0.657526    11.00000    0.02302    0.01980 =
         0.03110   -0.00403   -0.00009    0.00068
C7    1    0.720062    0.517148    0.575464    11.00000    0.02341    0.02106 =
         0.02897   -0.00151   -0.00110   -0.00161
C13   1    0.497768    0.574778    0.732689    11.00000    0.02140    0.02481 =
         0.04163   -0.00192    0.00227    0.00314
AFIX  43
H13   2    0.416099    0.611502    0.730702    11.00000   -1.20000
AFIX   0
C12   1    0.548869    0.577639    0.657029    11.00000    0.02315    0.02455 =
         0.03636   -0.00037   -0.00119    0.00234
AFIX  43
H12   2    0.500978    0.616498    0.603517    11.00000   -1.20000
AFIX   0
C14   1    0.567237    0.517625    0.811508    11.00000    0.02450    0.02130 =
         0.03470   -0.00751    0.00399    0.00011
C15   1    0.688355    0.467700    0.814085    11.00000    0.02412    0.02837 =
         0.03024   -0.00622   -0.00055    0.00401
AFIX  43
H15   2    0.736486    0.430756    0.867891    11.00000   -1.20000
AFIX   0
C2    1    0.951819    0.363718    0.335639    11.00000    0.03770    0.03518 =
         0.02127    0.00064    0.00413   -0.01282
AFIX  43
H2    2    0.986833    0.352829    0.284235    11.00000   -1.20000
AFIX   0
C16   1    0.737946    0.472144    0.738342    11.00000    0.02160    0.02673 =
         0.03096   -0.00608    0.00008    0.00374
AFIX  43
H16   2    0.820451    0.438870    0.740931    11.00000   -1.20000
AFIX   0
C4    1    0.815522    0.502627    0.417704    11.00000    0.03210    0.02434 =
         0.02521    0.00307   -0.00248   -0.00673
C6    1    0.681057    0.634767    0.505236    11.00000    0.03123    0.02186 =
         0.03562    0.00078   -0.00420    0.00159
AFIX  43
H6    2    0.621883    0.719721    0.511389    11.00000   -1.20000
AFIX   0
C5    1    0.727346    0.627424    0.429159    11.00000    0.03746    0.02415 =
         0.03186    0.00561   -0.00580   -0.00146
AFIX  43
H5    2    0.699872    0.707310    0.383346    11.00000   -1.20000
AFIX   0
C10   1    1.075944    0.106071    0.402230    11.00000    0.02969    0.03980 =
         0.02510   -0.00228    0.00863   -0.00268
AFIX  23
H10A  2    1.132206    0.140410    0.362519    11.00000   -1.20000
H10B  2    1.124893    0.084454    0.461240    11.00000   -1.20000
AFIX   0
C3    1    0.867788    0.488694    0.341058    11.00000    0.04056    0.03105 =
         0.02366    0.00554   -0.00099   -0.01009
AFIX  43
H3    2    0.844331    0.566283    0.293523    11.00000   -1.20000
AFIX   0
C17   1    0.403973    0.563243    0.889548    11.00000    0.02979    0.03811 =
         0.05183    0.00556    0.01547    0.00848
AFIX 137
H17A  2    0.347603    0.488105    0.850754    11.00000   -1.50000
H17B  2    0.393778    0.682234    0.868361    11.00000   -1.50000
H17C  2    0.386603    0.556746    0.949398    11.00000   -1.50000
AFIX   0
HKLF 4


REM  2021ncs0617y_a.res in P2(1)/c
REM wR2 = 0.1279, GooF = S = 1.049, Restrained GooF = 1.049 for all data
REM R1 = 0.0429 for 3781 Fo > 4sig(Fo) and 0.0501 for all 4414 data
REM 183 parameters refined using 0 restraints

END

WGHT      0.0740      0.2190

REM Highest difference peak  0.393,  deepest hole -0.200,  1-sigma level  0.047
Q1    1   0.8318  0.3925  0.5278  11.00000  0.05    0.39
Q2    1   0.6923  0.5240  0.6195  11.00000  0.05    0.39
Q3    1   0.8414  0.4945  0.3810  11.00000  0.05    0.37
Q4    1   0.5236  0.5822  0.6961  11.00000  0.05    0.36
Q5    1   0.9663  0.3186  0.3717  11.00000  0.05    0.35
;
_shelx_res_checksum                15911
_shelx_hkl_file
;
   0   0   2  424.97    7.12
   0   0  -2  430.27    7.16
   0   0   2  424.16    7.15
   0   0  -2  427.31    7.00
   0   0   2  448.60    7.01
   0   0  -2  413.18    7.04
   0   0   2  441.01    7.06
   0   0   2  417.26    7.12
   0   0   2  417.91    7.01
   0   0  -2  434.14    7.03
   0   0   2  407.08    7.33
   0   0  -2  422.51    7.36
   0   0   2  430.67    6.99
   0   0  -2  419.77    6.97
   0   0   3    0.05    0.17
   0   0  -3    0.16    0.16
   0   0  -3    0.21    0.12
   0   0   3    0.02    0.12
   0   0  -3    0.03    0.15
   0   0   3    0.00    0.17
   0   0   3    0.02    0.13
   0   0  -3    0.05    0.12
   0   0  -3    0.26    0.18
   0   0   3    0.31    0.13
   0   0   3   -0.11    0.25
   0   0   3   -0.11    0.13
   0   0  -3    0.04    0.24
   0   0   3    0.07    0.11
   0   0  -3   -0.16    0.12
   0   0   4 2389.19   39.77
   0   0   4 2445.96   39.53
   0   0  -4 2348.84   39.53
   0   0  -4 2281.06   39.87
   0   0   4 2425.62   39.84
   0   0   4 2342.23   39.79
   0   0  -4 2322.44   39.59
   0   0   4 2372.82   39.65
   0   0  -4 2411.28   39.65
   0   0  -4 2375.86   39.94
   0   0  -4 2285.95   40.24
   0   0   4 2314.39   40.20
   0   0   4 2400.46   39.53
   0   0   4 2420.76   39.56
   0   0  -4 2403.69   39.49
   0   0  -5   -0.28    0.22
   0   0   5    0.21    0.15
   0   0  -5   -0.14    0.13
   0   0   5   -0.07    0.16
   0   0  -5    0.15    0.22
   0   0   5    0.05    0.17
   0   0  -5   -0.15    0.14
   0   0   5    0.21    0.17
   0   0   5    0.04    0.17
   0   0  -5    0.20    0.13
   0   0  -5    0.38    0.23
   0   0   5   -0.05    0.26
   0   0   5    0.14    0.20
   0   0  -5    0.01    0.31
   0   0  -5    0.05    0.12
   0   0   5    0.06    0.13
   0   0   6    5.44    0.54
   0   0  -6    5.68    0.64
   0   0  -6    5.41    0.49
   0   0   6    6.46    0.52
   0   0  -6    5.20    0.58
   0   0   6    6.49    0.60
   0   0  -6    6.11    0.53
   0   0   6    6.00    0.59
   0   0   6    5.92    0.55
   0   0  -6    6.11    0.56
   0   0  -6    5.22    0.61
   0   0   6    6.51    0.75
   0   0  -6    5.52    0.70
   0   0   6    6.29    0.51
   0   0   6    5.75    0.51
   0   0  -6    5.46    0.46
   0   0   7    0.20    0.26
   0   0  -7   -0.05    0.27
   0   0   7   -0.19    0.20
   0   0  -7    0.33    0.23
   0   0  -7    0.24    0.31
   0   0   7   -0.36    0.30
   0   0   7    0.47    0.26
   0   0  -7    0.33    0.28
   0   0  -7    0.17    0.25
   0   0   7    0.65    0.26
   0   0  -7    0.42    0.32
   0   0   7    0.06    0.25
   0   0  -7   -0.15    0.36
   0   0   7   -0.02    0.40
   0   0   7   -0.08    0.24
   0   0  -7   -0.41    0.23
   0   0  -8  211.88    5.44
   0   0   8  192.66    5.19
   0   0   8  204.30    5.02
   0   0   8  209.70    4.69
   0   0  -8  199.26    4.70
   0   0   8  214.04    5.12
   0   0  -8  203.46    4.77
   0   0   8  208.73    5.06
   0   0   8  215.71    4.97
   0   0  -8  195.11    4.81
   0   0  -8  202.72    5.28
   0   0   8  199.09    4.70
   0   0   8  204.27    4.72
   0   0  -8  199.28    4.56
   0   0   8  199.65    5.55
   0   0  -8  197.31    5.63
   0   0   9    0.37    0.34
   0   0  -9   -0.34    0.46
   0   0   9    0.04    0.45
   0   0  -9    0.03    0.25
   0   0   9    0.16    0.30
   0   0   9    0.48    0.37
   0   0   9    0.58    0.34
   0   0  -9   -0.24    0.29
   0   0   9    0.13    0.23
   0   0   9   -0.23    0.22
   0   0  -9    0.11    0.28
   0   0  -9   -0.58    0.34
   0   0   9    0.32    0.24
   0   0  -9   -0.46    0.34
   0   0   9   -0.02    0.27
   0   0  -9   -0.01    0.20
   0   0   9   -0.17    0.24
   0   0  10   80.66    2.93
   0   0  10   78.92    3.40
   0   0 -10   84.22    3.52
   0   0  10   79.75    3.07
   0   0  10   83.36    2.98
   0   0 -10   75.32    3.22
   0   0 -10   74.69    2.64
   0   0  10   82.77    2.67
   0   0  10   79.45    2.98
   0   0 -10   75.08    2.67
   0   0  10   86.34    2.92
   0   0 -10   75.88    2.72
   0   0 -10   78.94    3.12
   0   0  10   76.43    2.85
   0   0  10   80.46    2.66
   0   0  10   74.09    2.61
   0   0 -10   79.34    2.53
   0   0  11    0.01    0.43
   0   0  11   -0.19    0.32
   0   0  11    0.13    0.31
   0   0  11    0.25    0.32
   0   0 -11    0.23    0.56
   0   0 -11    0.34    0.50
   0   0  11    0.33    0.30
   0   0 -11    0.06    0.25
   0   0  11   -0.17    0.30
   0   0  11    0.11    0.37
   0   0  11    0.15    0.30
   0   0 -11   -0.20    0.31
   0   0 -11   -0.15    0.48
   0   0  11   -0.34    0.27
   0   0  11   -0.41    0.32
   0   0 -11    0.45    0.32
   0   0  12  584.39   12.40
   0   0  12  565.81   13.21
   0   0 -12  545.99   13.21
   0   0  12  620.02   12.54
   0   0  12  564.13   12.53
   0   0 -12  525.74   13.21
   0   0 -12  557.50   11.81
   0   0  12  595.65   11.83
   0   0  12  576.79   12.45
   0   0 -12  570.08   11.89
   0   0  12  562.98   12.15
   0   0 -12  578.90   12.75
   0   0  12  600.08   12.45
   0   0  12  586.28   11.79
   0   0  12  582.33   11.83
   0   0 -12  569.09   11.53
   0   0  13   -0.15    0.43
   0   0  13    1.00    0.65
   0   0  13    0.39    0.44
   0   0  13    0.43    0.46
   0   0 -13    0.71    0.69
   0   0  13   -0.14    0.44
   0   0 -13    0.61    0.46
   0   0  13   -1.07    0.50
   0   0  13   -0.78    0.49
   0   0 -13   -0.15    0.34
   0   0 -13    0.88    0.61
   0   0  13    0.70    0.50
   0   0  13    0.13    0.33
   0   0 -13    0.11    0.29
   0   0  14    3.71    1.10
   0   0  14    4.67    0.82
   0   0 -14    2.75    0.77
   0   0  14    4.63    0.85
   0   0  14    2.85    0.62
   0   0 -14    3.08    0.61
   0   0  14    2.65    0.67
   0   0 -14    3.20    0.60
   0   0 -14    2.29    0.65
   0   0  14    4.28    0.84
   0   0 -14    3.57    0.60
   0   0  14    3.05    0.59
   0   0  14    3.11    0.62
   0   0  15    0.08    0.56
   0   0  15   -0.24    0.40
   0   0 -15    0.79    0.59
   0   0  15    0.32    0.46
   0   0  15   -0.34    0.52
   0   0 -15   -0.43    0.34
   0   0  15    0.21    0.39
   0   0 -15   -0.35    0.39
   0   0 -15    0.32    0.48
   0   0  15   -0.38    0.49
   0   0 -15   -0.47    0.35
   0   0  15   -0.13    0.32
   0   0  15   -0.22    0.32
   0   0  16    1.66    0.89
   0   0  16   -0.48    0.47
   0   0  16    0.44    0.38
   0   0 -16    0.10    0.54
   0   0  16    0.00    0.41
   0   0 -16    0.19    0.40
   0   0  16    0.71    0.49
   0   0 -16    0.11    0.34
   0   0 -16    0.11    0.54
   0   0  16    0.08    0.43
   0   0  16    0.77    0.43
   0   0 -16    0.24    0.36
   0   0  17   -1.22    0.63
   0   0 -17   -1.05    0.72
   0   0  17    0.29    0.44
   0   0  17    0.00    0.45
   0   0 -17    0.36    0.38
   0   0  17    1.57    0.72
   0   0 -17   -0.42    0.36
   0   0  17    0.01    0.53
   0   0  17   -0.13    0.42
   0   0  18    0.88    0.53
   0   0 -18    0.89    0.76
   0   0  18    1.04    0.58
   0   0  18    0.49    0.50
   0   0 -18    0.02    0.40
   0   0  18    0.44    0.51
   0   0 -18    1.22    0.59
   0   0 -18    1.40    0.72
   0   0  18    1.06    0.57
   0   0  18    1.15    0.52
   0   0  19    0.93    0.61
   0   0  19   -0.03    0.53
   0   0 -19    0.71    0.65
   0   0  19    0.05    0.58
   0   0 -19    0.01    0.42
   0   0  19   -0.21    0.59
   0   0 -19    0.69    0.56
   0   0 -19   -0.30    0.54
   0   0 -19   -1.15    0.70
   0   0  19   -0.19    0.59
   0   0  19   -0.65    0.51
   0   0  20    7.53    1.38
   0   0  20    4.98    1.03
   0   0 -20    5.79    1.23
   0   0  20    7.34    1.44
   0   0 -20    6.87    1.21
   0   0  20    6.47    1.32
   0   0 -20    5.68    1.03
   0   0 -20    6.65    1.40
   0   0 -20    3.68    1.31
   0   0  20    8.08    1.40
   0   0  20    6.34    1.06
   0   0  21    0.86    0.81
   0   0 -21    0.74    0.67
   0   0 -21    0.41    0.67
   0   0  21   -0.62    0.52
   0   0 -21    0.75    1.11
   0   0 -21    1.52    0.77
   0   0 -22    8.93    1.90
   0   0 -22   12.81    1.62
   0   0  22   12.69    1.61
   0   1   0   -0.04    0.07
   0  -1   0    0.11    0.07
   0   1   0    0.07    0.07
   0   1   0    0.06    0.08
   0  -1   0   -0.06    0.08
   0  -1   0    0.02    0.06
   0   1   0    0.02    0.07
   0  -1   0    0.13    0.06
   0   1   0    0.06    0.06
   0   1   0    0.00    0.08
   0   1   0    0.04    0.09
   0   1   0    0.10    0.07
   0  -1   0    0.37    0.10
   0  -1   0    0.07    0.08
   0  -1   0    0.00    0.07
   0   1   0    0.10    0.07
   0  -1  -1  973.12   16.14
   0  -1  -1  948.54   16.73
   0   1   1  950.94   16.14
   0   1   1  963.17   16.71
   0   1  -1  968.48   16.28
   0  -1   1  936.99   16.25
   0   1   1  947.92   16.31
   0  -1  -1  959.62   16.29
   0  -1   1  943.78   16.35
   0  -1  -1  948.03   16.19
   0   1   1  952.29   16.20
   0   1  -1  945.19   16.30
   0  -1   1  937.89   16.29
   0  -1   1  953.92   16.18
   0  -1   1  948.75   16.12
   0   1  -1  971.78   16.20
   0  -1  -1  930.54   16.16
   0   1   1  939.01   16.21
   0   1  -1  946.95   16.11
   0   1   1  929.47   16.32
   0  -1  -1  961.47   16.34
   0  -1  -1  911.20   16.34
   0   1   1  938.34   16.35
   0   1   2  354.83    6.99
   0  -1  -2  339.58    7.02
   0   1   2  355.29    6.35
   0  -1  -2  356.53    6.36
   0  -1  -2  345.49    6.38
   0  -1   2  351.24    6.13
   0   1   2  329.85    6.39
   0   1  -2  343.84    6.42
   0  -1  -2  349.40    6.21
   0   1   2  356.95    6.09
   0  -1   2  358.34    6.41
   0   1   2  360.81    6.48
   0   1   2  359.01    6.37
   0  -1  -2  353.20    6.35
   0  -1   2  350.98    6.49
   0   1  -2  360.22    6.50
   0   1  -2  360.22    6.35
   0   1  -2  349.01    6.25
   0  -1   2  349.35    6.35
   0  -1   2  359.89    6.36
   0   1   2  350.72    6.30
   0  -1  -2  350.18    6.27
   0  -1  -2  355.12    6.54
   0   1   2  344.74    6.54
   0   1   3  690.47   12.50
   0  -1   3  700.61   12.39
   0  -1  -3  695.87   13.35
   0   1   3  733.43   13.32
   0  -1   3  686.52   12.85
   0  -1  -3  697.12   12.50
   0   1   3  690.05   12.54
   0   1   3  710.09   12.14
   0   1  -3  718.26   12.22
   0  -1   3  712.26   12.50
   0   1  -3  706.72   12.55
   0  -1  -3  714.87   12.28
   0   1   3  694.75   12.28
   0   1   3  709.72   12.60
   0  -1  -3  694.96   12.57
   0  -1  -3  703.25   12.53
   0   1  -3  712.70   12.63
   0   1   3  719.13   12.50
   0  -1  -3  684.95   12.46
   0   1  -3  709.65   12.51
   0   1  -3  711.21   12.53
   0   1   3  718.62   12.41
   0  -1  -3  661.99   12.39
   0   1   3  715.81   12.67
   0  -1  -3  694.48   12.11
   0  -1  -3  717.59   12.64
   0   1   3  710.58   12.10
   0   1   4   80.18    2.16
   0   1   4   81.78    2.68
   0  -1   4   81.87    2.19
   0  -1  -4   75.80    2.70
   0  -1  -4   84.06    2.15
   0  -1   4   86.33    2.38
   0   1   4   76.90    2.15
   0   1   4   80.84    1.90
   0   1  -4   85.54    2.02
   0  -1  -4   82.77    1.93
   0   1  -4   82.12    2.14
   0  -1   4   84.78    2.11
   0   1   4   82.99    1.95
   0   1   4   75.01    2.15
   0  -1  -4   81.48    2.20
   0   1   4   83.50    2.15
   0  -1   4   85.93    2.23
   0  -1  -4   80.66    2.17
   0   1  -4   69.32    2.10
   0  -1   4   85.16    2.07
   0  -1  -4   80.56    2.10
   0  -1   4   84.68    2.23
   0   1  -4   81.05    2.30
   0   1  -4   85.90    2.20
   0   1   4   80.44    2.06
   0  -1   4   82.21    1.70
   0   1   4   83.62    1.81
   0   1   4   84.47    2.24
   0   1  -4   84.78    1.73
   0  -1  -4   82.42    1.84
   0  -1  -4   81.08    2.20
   0  -1  -5  901.54   17.81
   0   1   5  948.66   16.81
   0   1  -5  925.86   16.68
   0   1   5  915.14   17.71
   0  -1   5  921.10   16.92
   0  -1  -5  961.65   16.81
   0   1   5  957.54   16.83
   0   1   5  909.48   16.45
   0  -1   5  943.47   16.96
   0   1  -5  898.92   16.68
   0  -1  -5  922.37   16.40
   0  -1   5  955.09   16.68
   0   1   5  960.76   16.47
   0  -1   5  907.79   16.94
   0  -1  -5  930.17   16.90
   0  -1   5  948.81   16.64
   0  -1  -5  937.17   16.31
   0   1   5  929.30   16.73
   0  -1   5  941.53   16.81
   0  -1  -5  911.19   16.66
   0   1  -5  944.58   16.85
   0  -1   5  940.78   16.93
   0   1  -5  952.03   16.87
   0   1  -5  894.82   17.11
   0   1   5  935.14   16.65
   0   1   5  963.69   16.89
   0  -1  -5  944.39   16.78
   0   1  -5  912.45   16.12
   0  -1   5  921.13   16.14
   0   1   5  929.53   16.25
   0   1   6   74.74    2.32
   0   1   6   75.35    2.91
   0  -1  -6   73.12    2.94
   0  -1   6   74.19    2.45
   0   1  -6   77.82    2.35
   0   1   6   73.54    2.14
   0   1   6   76.64    2.34
   0  -1  -6   76.58    2.36
   0  -1   6   74.57    2.41
   0   1   6   73.52    2.05
   0   1  -6   72.76    2.24
   0  -1  -6   71.29    2.02
   0  -1   6   76.35    2.21
   0   1   6   73.49    2.37
   0  -1  -6   75.44    2.40
   0  -1   6   74.95    2.39
   0  -1   6   77.70    2.22
   0  -1  -6   73.30    1.97
   0   1  -6   73.30    2.30
   0  -1   6   71.19    2.26
   0   1   6   73.21    2.25
   0  -1   6   75.62    2.29
   0  -1  -6   73.55    2.21
   0  -1   6   72.78    2.40
   0   1   6   79.17    2.27
   0   1   6   75.41    2.34
   0  -1   6   76.54    1.87
   0   1   6   76.52    1.94
   0  -1  -6   75.57    2.26
   0   1  -6   75.97    1.82
   0   1   7  122.60    4.10
   0   1  -7  119.74    3.40
   0  -1   7  121.70    3.60
   0  -1  -7  124.06    4.22
   0   1   7  126.88    3.42
   0  -1   7  127.47    3.25
   0   1   7  125.74    3.10
   0  -1  -7  121.60    3.03
   0   1  -7  119.82    3.28
   0  -1  -7  124.03    3.55
   0  -1   7  124.61    3.49
   0   1   7  123.53    3.45
   0  -1  -7  126.62    3.47
   0   1   7  126.78    3.43
   0   1   7  121.34    3.21
   0  -1   7  123.68    3.45
   0  -1   7  125.30    3.33
   0  -1  -7  120.32    3.27
   0  -1   7  125.15    3.27
   0  -1  -7  119.63    2.99
   0  -1   7  118.38    3.37
   0   1   7  128.28    3.38
   0   1  -7  123.20    3.37
   0   1   7  129.36    3.34
   0  -1   7  124.00    2.86
   0  -1  -7  124.28    3.29
   0   1   7  123.22    2.94
   0   1   7  122.82    3.38
   0   1  -7  122.38    2.82
   0  -1   8  123.56    3.87
   0  -1  -8  131.86    4.56
   0   1   8  130.54    3.71
   0   1   8  136.23    4.53
   0   1  -8  130.77    3.78
   0  -1  -8  126.73    3.31
   0  -1   8  137.64    3.54
   0   1  -8  128.87    3.57
   0   1   8  132.48    3.38
   0   1   8  131.45    3.80
   0  -1  -8  134.33    3.91
   0  -1   8  132.18    3.79
   0  -1   8  140.02    3.82
   0  -1  -8  130.74    3.81
   0   1   8  140.38    3.82
   0   1   8  136.29    3.57
   0  -1   8  132.97    3.57
   0  -1  -8  131.94    3.58
   0   1  -8  130.52    3.65
   0  -1   8  127.49    3.67
   0   1   8  134.24    3.66
   0  -1  -8  131.89    3.31
   0   1   8  138.04    3.66
   0  -1  -8  126.43    3.53
   0   1   8  132.81    3.23
   0   1   8  131.85    3.70
   0   1  -8  135.68    3.10
   0  -1   8  130.12    3.62
   0  -1   8  130.59    3.19
   0   1  -9  641.83   12.89
   0  -1   9  638.92   13.13
   0   1   9  627.44   13.84
   0  -1  -9  607.82   14.03
   0   1   9  666.99   12.81
   0   1   9  646.11   12.79
   0   1   9  638.48   12.41
   0  -1   9  674.03   12.82
   0  -1  -9  622.12   12.93
   0  -1   9  629.71   12.35
   0   1  -9  625.42   12.44
   0  -1  -9  618.52   12.17
   0   1   9  641.93   12.21
   0  -1  -9  613.12   13.02
   0  -1   9  651.73   12.87
   0   1   9  644.73   12.86
   0  -1  -9  631.14   12.45
   0  -1   9  638.19   12.50
   0   1  -9  647.63   12.64
   0  -1  -9  626.64   12.10
   0  -1   9  624.42   12.70
   0   1   9  653.87   12.65
   0   1   9  666.76   12.65
   0   1  -9  650.82   11.84
   0  -1   9  630.24   11.90
   0  -1  -9  626.04   12.39
   0   1   9  621.20   12.61
   0  -1   9  632.11   12.54
   0   1   9  651.65   12.01
   0   1 -10   26.23    1.63
   0  -1  10   22.86    1.66
   0   1  10   26.00    1.57
   0  -1 -10   23.99    2.07
   0   1  10   24.14    1.89
   0  -1  10   27.53    1.60
   0  -1 -10   24.25    1.64
   0   1  10   30.43    1.71
   0   1  10   28.94    1.55
   0  -1 -10   26.89    1.39
   0  -1  10   26.94    1.43
   0   1 -10   25.81    1.47
   0   1  10   28.63    1.41
   0  -1 -10   24.96    1.70
   0   1  10   26.23    1.63
   0  -1  10   28.73    1.66
   0  -1 -10   26.37    1.35
   0  -1  10   27.92    1.53
   0   1 -10   25.01    1.52
   0  -1  10   27.49    1.61
   0  -1 -10   23.80    1.43
   0   1  10   26.28    1.55
   0  -1 -10   25.98    1.77
   0   1  10   26.84    1.55
   0  -1  10   26.49    1.28
   0   1 -10   26.47    1.22
   0   1  10   25.73    1.53
   0  -1  10   27.17    1.52
   0  -1 -10   25.77    1.43
   0   1  10   26.90    1.29
   0  -1 -11    1.71    0.69
   0  -1  11    1.55    0.57
   0   1  11    0.60    0.44
   0   1  11    1.91    0.52
   0  -1  11    2.09    0.52
   0   1 -11    0.55    0.28
   0   1  11    1.76    0.43
   0  -1  11    2.14    0.72
   0  -1 -11    1.58    0.46
   0  -1  11    2.05    0.55
   0   1  11    2.72    0.62
   0  -1 -11    1.57    0.39
   0   1 -11    1.28    0.40
   0   1  11    2.04    0.42
   0  -1  11    1.51    0.42
   0   1  11    1.56    0.37
   0  -1 -11    2.14    0.59
   0  -1  11    2.39    0.62
   0  -1  11    1.27    0.32
   0   1  11    0.76    0.32
   0  -1 -11    1.35    0.43
   0  -1  11    1.57    0.49
   0   1 -11    1.28    0.45
   0  -1 -11    1.21    0.35
   0  -1 -11    1.65    0.59
   0   1  11    1.01    0.41
   0  -1  11    1.37    0.35
   0   1  11    1.84    0.41
   0   1 -11    1.63    0.33
   0  -1 -11    1.70    0.39
   0   1  11    2.30    0.52
   0   1 -12  150.65    4.86
   0  -1  12  159.80    4.78
   0  -1  12  148.69    5.01
   0  -1 -12  142.23    5.67
   0   1  12  152.07    5.58
   0  -1 -12  141.54    5.07
   0   1  12  148.83    4.75
   0   1  12  154.11    4.47
   0  -1  12  151.02    5.22
   0  -1  12  154.02    4.76
   0  -1  12  153.78    4.39
   0   1  12  151.17    4.27
   0   1 -12  148.82    4.48
   0  -1 -12  146.93    4.23
   0  -1  12  151.35    4.76
   0   1  12  158.95    4.89
   0  -1 -12  150.21    4.21
   0  -1  12  147.17    4.51
   0  -1 -12  150.12    4.48
   0   1  12  147.63    4.63
   0   1 -12  154.54    4.64
   0  -1 -12  144.53    5.02
   0   1 -12  155.73    4.86
   0   1  12  158.72    4.68
   0  -1  12  131.62    4.56
   0   1 -12  150.49    3.96
   0  -1 -12  150.38    4.36
   0   1  12  155.86    4.10
   0  -1  12  155.60    4.51
   0  -1  12  147.65    4.01
   0   1  12  149.33    4.59
   0   1  13 1541.54   31.47
   0  -1  13 1579.06   30.63
   0  -1  13 1642.10   30.17
   0  -1 -13 1542.31   31.92
   0   1  13 1639.96   30.18
   0   1 -13 1527.58   30.12
   0  -1  13 1704.55   30.26
   0   1  13 1701.28   29.65
   0  -1  13 1697.47   31.02
   0   1  13 1618.68   29.36
   0   1 -13 1593.15   29.70
   0  -1 -13 1617.38   29.35
   0   1  13 1760.23   30.63
   0  -1  13 1696.81   30.32
   0   1 -13 1634.47   29.91
   0  -1 -13 1627.62   29.77
   0  -1 -13 1635.97   29.29
   0   1 -13 1663.76   30.39
   0  -1 -13 1632.33   30.82
   0   1 -13 1477.58   31.15
   0  -1  13 1574.09   30.11
   0   1  13 1693.16   30.10
   0  -1  13 1611.17   29.65
   0   1  13 1663.02   29.93
   0   1 -13 1627.72   28.86
   0   1  13 1644.01   29.03
   0  -1 -13 1616.01   29.45
   0  -1  13 1655.98   29.01
   0   1 -14  320.35    8.48
   0  -1  14  343.40    8.61
   0   1  14  321.61    9.52
   0  -1 -14  324.19    9.92
   0   1  14  329.19    8.63
   0  -1  14  307.79    8.78
   0   1  14  345.02    8.08
   0  -1  14  334.56    9.05
   0   1  14  318.41    8.58
   0  -1  14  348.48    8.67
   0   1 -14  327.52    8.20
   0  -1 -14  327.80    7.93
   0  -1  14  348.59    8.76
   0   1  14  352.74    8.85
   0  -1 -14  329.96    7.83
   0   1 -14  322.45    8.30
   0   1 -14  336.07    8.72
   0  -1 -14  333.67    9.07
   0   1 -14  308.29    9.37
   0  -1  14  351.70    8.77
   0   1  14  350.44    8.54
   0  -1  14  335.96    7.62
   0  -1 -14  324.13    7.95
   0   1  14  329.59    7.60
   0   1  14  332.98    8.34
   0   1 -14  316.39    7.47
   0   1  15   16.25    1.56
   0   1  15   12.54    1.71
   0  -1  15   13.67    1.55
   0  -1  15   15.55    1.51
   0   1 -15   14.18    1.45
   0   1  15   17.39    1.69
   0  -1 -15   14.36    1.92
   0  -1  15   16.79    1.58
   0   1  15   14.57    1.30
   0  -1  15   13.48    1.55
   0  -1 -15   14.20    1.30
   0   1 -15   15.04    1.45
   0   1  15   15.90    1.59
   0  -1  15   15.67    1.58
   0   1 -15   15.29    1.45
   0  -1 -15   16.44    1.34
   0   1 -15   14.67    1.52
   0   1 -15   10.62    1.56
   0  -1 -15   15.16    1.70
   0  -1  15   17.13    1.58
   0   1  15   16.38    1.52
   0   1 -15   13.67    1.16
   0  -1  15   16.35    1.26
   0   1  15   14.15    1.19
   0  -1 -15   13.28    1.25
   0   1  15   16.17    1.48
   0   1  16    2.06    0.57
   0  -1  16    2.26    0.83
   0  -1  16    2.29    0.63
   0   1  16    3.53    0.97
   0  -1  16    2.93    0.79
   0   1  16    2.10    0.59
   0   1 -16    2.72    0.71
   0  -1 -16    1.75    0.90
   0  -1  16    2.73    0.80
   0  -1 -16    2.16    0.55
   0   1 -16    2.20    0.68
   0   1  16    2.07    0.62
   0  -1  16    2.71    0.70
   0  -1 -16    2.93    0.61
   0   1 -16    3.38    0.71
   0   1 -16    1.75    0.61
   0  -1 -16    2.57    0.82
   0   1 -16    2.55    0.78
   0   1  16    3.03    0.73
   0  -1  16    2.25    0.71
   0  -1  16    3.01    0.61
   0   1  16    2.23    0.55
   0   1  16    3.21    0.77
   0   1 -16    2.12    0.56
   0  -1  17    1.53    0.59
   0   1  17    3.47    0.89
   0   1 -17    2.17    0.66
   0  -1 -17    2.65    1.02
   0  -1  17    2.26    0.79
   0   1  17    2.51    0.65
   0  -1  17    0.79    0.54
   0   1  17    2.80    0.85
   0  -1 -17    1.29    0.56
   0   1 -17    2.48    0.55
   0  -1  17    2.28    0.68
   0   1  17    2.68    0.77
   0  -1 -17    0.83    0.39
   0   1 -17    2.61    0.69
   0   1 -17    3.34    0.86
   0  -1 -17    1.72    0.75
   0   1 -17    1.34    0.98
   0  -1  17    2.47    0.74
   0   1  17    1.92    0.69
   0   1  17    2.03    0.71
   0  -1  17    2.47    0.54
   0  -1  18    6.82    1.22
   0   1  18    7.23    1.22
   0   1 -18    6.92    1.08
   0   1  18    7.86    1.09
   0  -1 -18    6.28    1.47
   0   1  18    7.90    1.31
   0  -1  18    6.17    1.17
   0  -1  18    9.40    1.37
   0   1 -18    8.72    1.28
   0  -1 -18    5.79    0.93
   0   1  18    7.65    1.27
   0  -1  18    7.65    1.26
   0   1 -18    6.25    1.07
   0  -1 -18    8.18    1.09
   0   1 -18    5.18    1.30
   0  -1 -18    6.20    1.27
   0   1 -18    9.57    1.43
   0   1  18    6.16    1.12
   0  -1  18    7.79    1.23
   0  -1  18    7.72    0.96
   0   1  18    6.02    1.05
   0   1  19    3.64    0.96
   0  -1  19    5.34    1.06
   0   1 -19    5.14    1.00
   0  -1 -19    3.68    1.10
   0   1  19    4.47    0.89
   0  -1  19    4.61    1.07
   0  -1  19    4.07    1.00
   0   1  19    5.07    1.21
   0  -1 -19    3.84    0.96
   0   1 -19    4.51    0.99
   0  -1  19    4.87    1.11
   0   1  19    4.67    1.06
   0  -1 -19    5.72    0.98
   0   1 -19    4.26    0.90
   0  -1 -19    6.30    1.27
   0   1 -19    4.45    1.11
   0   1 -19    3.87    1.13
   0   1  19    6.05    1.17
   0  -1  19    7.21    1.26
   0   1  19    5.95    1.06
   0   1  20    2.74    0.94
   0  -1  20    2.16    0.71
   0   1  20    2.81    0.68
   0  -1 -20    3.66    1.24
   0  -1  20    2.67    0.88
   0  -1  20    2.57    0.91
   0   1  20    1.20    0.80
   0   1  20    3.18    0.87
   0  -1 -20    1.97    0.70
   0   1 -20    3.37    1.00
   0   1  20    2.83    0.98
   0  -1  20    3.88    1.10
   0  -1 -20    2.27    0.61
   0   1 -20    2.46    0.77
   0   1 -20    1.14    0.87
   0   1 -20    2.83    0.93
   0  -1  20    3.53    0.98
   0   1  20    1.32    0.59
   0   1  20    1.81    0.76
   0  -1 -21   29.02    2.93
   0   1  21   31.55    2.31
   0  -1  21   28.46    2.56
   0   1 -21   32.49    2.66
   0   1  21   31.16    2.34
   0  -1 -21   27.72    2.34
   0  -1  21   32.45    2.88
   0   1 -21   28.87    2.92
   0   1 -21   29.66    2.69
   0  -1 -21   29.99    2.88
   0   1  21   28.48    2.35
   0   1  21   31.93    2.75
   0   1 -21   30.69    2.49
   0   1 -22    6.13    1.20
   0   1  22    6.47    1.11
   0  -1  22    6.21    1.27
   0  -2  -1  642.42   11.15
   0  -2   1  641.00   11.08
   0  -2  -1  664.76   12.28
   0   2   1  633.14   11.19
   0  -2   1  624.29   11.40
   0   2  -1  634.47   11.45
   0  -2  -1  627.91   11.21
   0  -2   1  629.23   11.55
   0   2   1  634.22   11.62
   0   2  -1  656.01   11.55
   0  -2  -1  619.88   11.51
   0   2   1  658.51   11.26
   0  -2   1  632.57   11.56
   0  -2  -1  661.03   11.35
   0  -2  -1  643.85   11.15
   0   2  -1  649.14   11.48
   0  -2   1  628.54   11.45
   0   2   1  665.44   11.36
   0   2  -1  634.81   11.41
   0  -2   1  645.00   11.40
   0  -2  -1  667.87   11.57
   0   2   1  637.93   11.49
   0  -2  -1  648.94   11.42
   0  -2  -1  650.39   11.57
   0   2  -1  650.43   11.35
   0   2   1  660.35   11.60
   0  -2   1  636.95   11.34
   0  -2   1  624.31   11.61
   0   2  -1  638.84   11.27
   0  -2   1  647.75   11.27
   0   2   1  644.28   11.61
   0  -2  -1  655.04   11.58
   0   2   2 1927.71   33.72
   0  -2  -2 1891.23   34.89
   0   2   2 2045.12   34.93
   0  -2  -2 1916.52   33.70
   0  -2  -2 2023.64   33.40
   0   2   2 1935.88   33.55
   0  -2   2 2005.91   33.96
   0  -2  -2 1965.86   33.46
   0   2  -2 1962.81   34.00
   0   2   2 1967.03   34.10
   0  -2  -2 1983.33   33.99
   0  -2   2 2007.91   34.18
   0  -2   2 2061.03   34.08
   0   2   2 2090.36   33.89
   0   2  -2 2016.71   34.07
   0  -2  -2 2004.04   33.83
   0  -2   2 1938.61   33.81
   0  -2   2 2044.87   33.74
   0   2  -2 1959.23   33.83
   0  -2  -2 1958.51   33.76
   0   2  -2 1975.37   33.68
   0  -2  -2 2005.99   34.11
   0   2   2 2039.51   33.91
   0   2   2 2012.38   34.19
   0  -2   2 1969.87   33.48
   0  -2  -2 1923.46   34.12
   0   2  -2 1990.21   33.48
   0   2   3  126.20    3.77
   0   2   3  132.82    3.00
   0  -2  -3  133.92    3.00
   0  -2  -3  131.36    3.94
   0  -2   3  137.87    2.75
   0  -2  -3  133.43    3.10
   0  -2  -3  140.10    2.52
   0   2  -3  137.18    3.21
   0   2   3  135.51    2.71
   0  -2  -3  137.11    2.62
   0  -2   3  135.48    3.12
   0  -2   3  140.66    3.38
   0  -2  -3  139.40    3.18
   0  -2  -3  136.23    3.04
   0   2   3  130.82    3.05
   0   2  -3  136.73    3.27
   0  -2   3  131.53    3.22
   0   2  -3  133.23    3.01
   0  -2   3  135.71    3.03
   0   2  -3  137.39    2.85
   0  -2   3  136.35    2.98
   0  -2  -3  134.62    2.93
   0  -2  -3  135.86    3.27
   0   2   3  130.61    3.01
   0  -2  -3  140.77    2.57
   0  -2  -3  136.25    3.31
   0   2   3  134.60    3.33
   0   2   4 1940.29   31.69
   0   2   4 1992.63   33.15
   0  -2  -4 1898.31   31.74
   0   2   4 1916.18   30.97
   0  -2  -4 1870.60   31.10
   0  -2   4 1943.78   31.29
   0   2  -4 1989.84   31.94
   0  -2   4 2022.33   31.83
   0   2   4 1987.74   31.16
   0  -2  -4 1935.42   31.39
   0  -2  -4 1882.31   31.85
   0   2   4 1926.23   31.99
   0   2  -4 1916.01   32.02
   0  -2   4 1883.99   31.95
   0  -2  -4 1946.76   31.73
   0  -2  -4 1916.81   31.67
   0   2   4 1901.85   31.72
   0  -2   4 2010.62   31.76
   0  -2   4 1907.98   31.81
   0   2  -4 1980.98   31.69
   0   2  -4 1997.35   31.42
   0  -2  -4 1962.17   32.02
   0   2   4 1947.04   31.64
   0  -2  -4 1905.78   31.51
   0  -2  -4 1936.57   32.05
   0  -2  -4 1993.86   30.99
   0   2   4 1965.81   32.17
   0  -2   5  719.51   13.32
   0   2   5  761.23   14.96
   0   2   5  755.93   13.59
   0  -2  -5  745.46   15.15
   0   2   5  756.90   12.85
   0  -2   5  735.48   14.20
   0   2   5  723.64   13.70
   0  -2  -5  758.46   13.64
   0   2  -5  789.06   12.96
   0   2   5  743.49   12.99
   0   2  -5  770.88   13.75
   0  -2   5  769.07   13.64
   0   2   5  739.18   13.82
   0  -2  -5  720.64   13.74
   0  -2  -5  753.85   13.56
   0  -2  -5  752.76   13.67
   0  -2   5  730.92   13.81
   0   2  -5  711.18   13.84
   0   2   5  758.34   13.63
   0   2  -5  758.46   13.57
   0  -2   5  757.22   13.66
   0   2  -5  741.76   13.35
   0   2   5  726.42   13.45
   0  -2  -5  736.90   13.43
   0  -2  -5  771.56   13.89
   0   2   5  788.77   12.82
   0  -2  -5  750.88   13.89
   0   2   5  736.18   13.96
   0  -2  -5  741.94   12.87
   0  -2  -6   61.14    2.91
   0  -2   6   61.78    2.05
   0   2   6   62.58    2.10
   0   2   6   64.81    2.84
   0   2   6   62.88    1.59
   0   2  -6   66.42    1.68
   0  -2  -6   64.24    2.12
   0   2   6   58.08    2.13
   0  -2   6   60.39    2.30
   0  -2  -6   60.75    1.80
   0  -2   6   66.52    2.12
   0   2   6   62.62    1.69
   0  -2  -6   63.61    2.21
   0   2   6   61.93    2.22
   0   2   6   62.41    2.09
   0  -2  -6   60.26    2.11
   0  -2   6   58.81    2.17
   0  -2   6   63.19    1.99
   0  -2  -6   61.95    2.06
   0   2  -6   64.52    2.24
   0   2  -6   64.02    2.09
   0   2  -6   65.74    2.04
   0  -2   6   59.92    2.14
   0   2   6   66.61    2.05
   0  -2  -6   63.64    2.21
   0  -2  -6   62.49    1.61
   0  -2  -6   66.26    2.25
   0   2   6   62.38    2.29
   0   2   6   63.43    1.56
   0  -2   6   62.87    1.34
   0  -2  -7   56.43    2.97
   0   2   7   58.14    2.79
   0  -2   7   58.91    2.13
   0   2   7   59.33    2.13
   0  -2  -7   58.32    2.13
   0   2   7   53.29    2.12
   0   2   7   59.50    1.64
   0   2  -7   58.23    1.68
   0  -2   7   56.64    2.25
   0   2   7   57.91    1.85
   0   2  -7   58.32    2.15
   0  -2   7   57.75    2.06
   0  -2  -7   55.05    1.77
   0   2   7   56.14    1.70
   0  -2   7   49.41    2.14
   0   2   7   56.10    2.19
   0  -2  -7   59.30    2.22
   0   2  -7   54.48    2.17
   0  -2  -7   56.89    1.64
   0  -2   7   61.60    2.04
   0  -2   7   59.82    2.20
   0   2   7   59.41    2.12
   0  -2  -7   58.74    2.07
   0   2  -7   58.00    2.08
   0   2  -7   56.66    2.07
   0  -2   7   53.72    2.15
   0   2   7   59.18    2.00
   0  -2  -7   54.71    2.14
   0  -2   7   58.76    1.40
   0   2   7   58.36    2.27
   0   2   7   58.25    1.58
   0  -2  -8    6.89    1.02
   0   2   8    8.75    0.80
   0   2   8    9.40    1.17
   0  -2   8    9.43    0.87
   0  -2  -8    8.68    0.82
   0   2  -8   10.08    0.66
   0  -2   8    9.33    0.89
   0   2   8    9.10    0.85
   0   2   8    8.54    0.59
   0  -2  -8    8.21    0.66
   0   2   8    9.37    0.70
   0  -2   8    9.33    0.80
   0   2  -8    9.34    0.85
   0  -2   8    8.02    0.84
   0  -2  -8    8.49    0.88
   0   2   8    9.54    0.93
   0  -2  -8    8.87    0.61
   0   2   8    8.31    0.79
   0  -2   8    9.03    0.82
   0  -2   8    9.38    0.79
   0   2  -8    8.04    0.84
   0  -2   8    9.58    0.88
   0  -2  -8    7.73    0.73
   0  -2   8    9.00    0.90
   0   2  -8    8.18    0.80
   0   2  -8    8.81    0.82
   0   2   8    9.49    0.78
   0   2   8    9.36    0.57
   0   2   8    9.09    0.89
   0  -2   8    8.52    0.48
   0   2  -8    8.12    0.58
   0  -2  -8    8.62    0.83
   0   2   9  454.06   11.06
   0  -2  -9  433.82   11.27
   0   2   9  461.79    9.68
   0  -2   9  453.55    9.70
   0   2   9  458.56    8.82
   0   2   9  433.27    9.73
   0  -2  -9  466.76    9.78
   0   2  -9  468.27    8.95
   0  -2   9  463.66    9.81
   0   2   9  459.93    9.12
   0  -2   9  453.24    9.42
   0  -2  -9  438.05    8.99
   0   2  -9  456.34    9.61
   0  -2   9  442.84    9.77
   0  -2  -9  458.76    9.96
   0   2   9  456.38    9.83
   0  -2   9  458.67    9.42
   0  -2  -9  454.08    8.80
   0   2  -9  462.37    9.79
   0   2   9  463.56    9.65
   0  -2   9  458.06    9.63
   0  -2  -9  437.17    9.40
   0   2  -9  450.28    9.82
   0   2  -9  457.38    9.66
   0   2   9  453.33    9.42
   0  -2  -9  465.45    9.66
   0   2   9  460.85    8.66
   0   2  -9  429.72    8.73
   0  -2   9  449.07    9.68
   0  -2   9  461.78    8.43
   0   2   9  454.67    9.87
   0   2  10   53.87    2.38
   0   2  10   49.11    2.92
   0  -2  10   53.85    2.41
   0  -2 -10   53.47    3.24
   0   2 -10   53.82    2.01
   0  -2  10   57.48    2.49
   0   2  10   57.24    1.95
   0  -2 -10   57.48    2.56
   0   2  10   55.43    2.50
   0   2  10   55.66    2.10
   0   2 -10   56.14    2.38
   0  -2  10   51.68    2.19
   0  -2 -10   56.06    2.06
   0  -2  10   55.40    2.48
   0  -2 -10   52.99    2.52
   0   2  10   55.20    2.50
   0  -2 -10   56.78    2.31
   0   2  10   54.14    2.36
   0  -2  10   55.98    2.28
   0  -2  10   55.42    2.38
   0  -2 -10   52.92    1.90
   0   2 -10   51.92    2.41
   0   2 -10   55.66    2.52
   0   2 -10   57.40    2.43
   0   2  10   54.69    2.28
   0  -2  10   53.98    2.37
   0  -2  10   58.96    1.73
   0   2  10   55.38    1.82
   0   2  10   57.10    2.54
   0  -2 -10   52.24    2.32
   0   2 -10   54.44    1.87
   0   2  11   35.40    2.58
   0   2  11   42.09    2.13
   0  -2 -11   41.43    2.92
   0  -2  11   36.81    2.06
   0  -2  11   38.49    2.06
   0  -2 -11   40.40    2.24
   0   2  11   40.97    1.68
   0   2  11   40.65    2.21
   0   2 -11   38.53    1.71
   0   2  11   36.60    1.75
   0  -2 -11   35.76    1.72
   0  -2  11   38.03    1.90
   0   2 -11   40.35    2.05
   0  -2  11   40.36    2.13
   0   2  11   40.16    2.19
   0  -2 -11   37.01    2.19
   0  -2 -11   36.12    1.90
   0  -2 -11   36.36    1.62
   0  -2  11   37.14    1.91
   0   2 -11   36.04    2.05
   0   2  11   38.15    2.02
   0  -2  11   37.29    2.01
   0   2 -11   41.10    2.14
   0   2 -11   36.96    2.13
   0   2  11   38.19    1.97
   0   2 -11   38.28    1.62
   0  -2  11   37.52    1.41
   0  -2  11   38.30    2.04
   0   2  11   39.33    1.56
   0  -2 -11   39.06    2.04
   0   2  11   37.12    2.14
   0  -2 -12   18.79    2.01
   0   2  12   18.38    1.48
   0  -2  12   17.70    1.52
   0   2  12   17.83    1.89
   0   2  12   20.25    1.22
   0  -2  12   21.60    1.58
   0   2  12   18.64    1.55
   0  -2 -12   19.63    1.64
   0   2 -12   21.62    1.29
   0  -2  12   20.10    1.85
   0  -2 -12   18.62    1.27
   0  -2  12   19.87    1.41
   0   2 -12   20.51    1.51
   0   2  12   19.22    1.31
   0  -2  12   18.71    1.49
   0  -2 -12   16.65    1.54
   0   2  12   20.29    1.62
   0  -2  12   17.21    1.35
   0  -2 -12   19.25    1.20
   0   2  12   16.83    1.40
   0  -2 -12   19.93    1.45
   0   2 -12   19.30    1.53
   0  -2  12   20.78    1.53
   0   2 -12   19.70    1.52
   0   2 -12   16.67    1.51
   0  -2 -12   19.73    1.49
   0   2  12   19.27    1.44
   0   2  12   21.38    1.16
   0   2  12   21.92    1.66
   0  -2  12   20.11    1.06
   0   2 -12   18.84    1.18
   0  -2 -12   19.11    1.45
   0  -2  12   19.23    1.52
   0   2  13   29.27    2.50
   0  -2  13   32.27    2.03
   0   2  13   35.60    2.18
   0  -2  13   30.35    2.05
   0  -2 -13   34.37    2.87
   0   2 -13   34.64    1.76
   0  -2  13   38.77    2.23
   0   2  13   33.33    2.22
   0  -2  13   31.72    2.48
   0   2  13   35.09    1.72
   0   2  13   31.94    1.76
   0  -2 -13   32.24    1.76
   0   2 -13   36.26    2.11
   0   2  13   29.12    2.06
   0  -2 -13   34.62    2.00
   0   2 -13   34.18    2.11
   0  -2 -13   35.99    1.73
   0  -2 -13   32.12    2.34
   0   2 -13   29.76    2.13
   0   2 -13   35.74    2.17
   0   2  13   32.17    2.00
   0  -2  13   33.71    1.47
   0   2  13   32.68    2.14
   0   2 -13   32.86    1.62
   0   2  13   35.29    1.61
   0  -2 -13   32.52    1.96
   0  -2 -14   -0.17    0.61
   0  -2  14    0.77    0.44
   0   2  14   -0.07    0.40
   0  -2  14    0.57    0.52
   0   2  14    1.55    0.72
   0   2  14    0.34    0.30
   0  -2  14   -0.37    0.65
   0  -2  14    1.12    0.54
   0   2 -14    0.40    0.32
   0   2 -14   -0.48    0.54
   0   2  14    0.72    0.39
   0  -2 -14    0.34    0.28
   0  -2  14   -0.15    0.38
   0   2  14    0.54    0.49
   0  -2 -14    0.32    0.34
   0  -2 -14    0.71    0.41
   0   2 -14    0.90    0.52
   0   2 -14    0.59    0.40
   0  -2 -14    0.39    0.47
   0   2 -14    0.49    0.43
   0   2  14    0.31    0.34
   0   2 -14    0.25    0.32
   0   2  14    0.36    0.29
   0   2  14    0.24    0.49
   0  -2  14    0.05    0.21
   0   2  15   28.50    2.11
   0  -2  15   24.45    1.93
   0  -2  15   28.17    2.04
   0  -2 -15   28.25    2.82
   0   2  15   30.65    1.72
   0  -2  15   28.50    2.09
   0   2  15   26.39    2.12
   0   2 -15   27.19    1.68
   0  -2  15   27.87    2.38
   0  -2 -15   24.63    1.68
   0   2 -15   30.61    2.12
   0   2  15   28.50    2.19
   0  -2  15   28.10    2.06
   0   2 -15   28.52    2.06
   0  -2 -15   26.01    1.60
   0  -2 -15   26.54    1.90
   0   2 -15   27.04    2.17
   0   2 -15   26.00    2.00
   0  -2 -15   26.28    2.25
   0  -2  15   27.80    2.13
   0   2  15   25.78    1.92
   0   2 -15   22.31    1.54
   0   2  15   24.64    1.46
   0  -2  15   26.53    1.39
   0   2  15   26.48    2.02
   0   2  16   25.63    2.09
   0  -2  16   18.87    1.78
   0  -2 -16   19.12    2.37
   0  -2  16   25.26    2.04
   0   2 -16   23.35    1.58
   0  -2  16   23.50    2.00
   0   2  16   24.43    2.15
   0  -2  16   25.61    2.35
   0   2  16   23.65    1.58
   0  -2 -16   25.54    1.77
   0   2  16   24.99    1.70
   0   2 -16   21.44    1.82
   0   2  16   23.32    2.15
   0  -2  16   25.60    2.07
   0  -2 -16   22.94    1.57
   0   2 -16   24.04    1.97
   0   2 -16   23.53    1.99
   0   2 -16   21.49    2.03
   0  -2 -16   25.78    2.36
   0  -2  16   25.76    2.11
   0   2  16   23.46    1.95
   0   2 -16   19.93    1.51
   0   2  16   22.01    1.94
   0   2  16   22.71    1.46
   0  -2  16   24.44    1.40
   0  -2  17    3.12    0.78
   0   2  17    2.67    0.89
   0   2 -17    2.44    0.55
   0  -2 -17    2.35    0.95
   0   2  17    3.77    0.91
   0   2  17    2.77    0.65
   0  -2  17    4.08    1.02
   0  -2  17    3.45    0.90
   0   2 -17    3.62    0.81
   0   2  17    3.65    0.74
   0  -2 -17    2.30    0.67
   0   2  17    2.69    0.90
   0  -2  17    3.18    0.81
   0   2 -17    4.18    0.88
   0  -2 -17    3.16    0.64
   0   2 -17    2.76    0.87
   0  -2 -17    4.91    1.18
   0   2 -17    2.46    0.80
   0   2  17    3.48    0.87
   0  -2  17    3.88    1.01
   0   2  17    3.16    0.90
   0  -2  17    2.88    0.49
   0  -2  18   -0.09    0.41
   0   2  18    0.96    0.50
   0   2 -18    0.16    0.34
   0   2  18    0.50    0.55
   0   2  18    0.60    0.36
   0  -2 -18   -0.19    0.76
   0  -2  18    0.47    0.56
   0  -2  18    0.26    0.52
   0   2  18    0.76    0.44
   0   2 -18    0.43    0.59
   0  -2 -18    0.25    0.44
   0   2  18    0.19    0.65
   0  -2  18    0.67    0.49
   0   2 -18    0.08    0.46
   0  -2 -18   -0.29    0.34
   0  -2 -18   -0.89    0.77
   0   2 -18    1.21    0.59
   0   2 -18   -0.36    0.54
   0  -2  18    0.96    0.66
   0   2  18    0.19    0.48
   0   2  18   -0.04    0.44
   0  -2  19   15.17    1.77
   0   2  19   16.29    1.89
   0  -2  19   19.24    2.08
   0  -2  19   14.37    1.79
   0  -2 -19   12.03    2.08
   0   2  19   14.80    1.40
   0   2 -19   17.67    1.88
   0  -2 -19   17.11    1.64
   0   2  19   15.66    1.51
   0   2  19   13.57    1.87
   0  -2  19   18.25    1.96
   0   2 -19   17.34    1.88
   0  -2 -19   16.87    1.52
   0  -2 -19   15.30    2.03
   0   2 -19   14.76    1.70
   0   2 -19   14.43    1.79
   0   2  19   15.59    1.80
   0  -2  19   19.67    2.10
   0   2  19   14.79    1.74
   0  -2  20    2.95    0.95
   0   2  20    1.59    0.87
   0   2  20    0.89    0.47
   0  -2 -20    1.52    1.24
   0  -2  20    1.54    0.77
   0  -2  20    2.54    0.92
   0   2 -20    1.26    0.82
   0  -2 -20    1.09    0.58
   0   2  20    2.17    0.70
   0  -2  20    1.38    0.90
   0   2  20    2.85    1.12
   0   2 -20    0.77    0.63
   0  -2 -20    1.39    0.88
   0   2 -20    1.94    0.86
   0   2  20    2.71    0.88
   0  -2  20    2.02    0.84
   0   2  20    1.72    0.79
   0  -2 -21    2.62    0.83
   0   2  21    1.90    0.73
   0  -2  21    2.79    1.02
   0   2 -21    2.24    0.90
   0  -2 -21    1.49    1.25
   0  -2  21    4.08    1.13
   0   2  21    1.02    0.60
   0   2 -21    1.29    0.69
   0  -2 -22    1.36    0.78
   0  -2 -22    0.36    1.17
   0  -3   0    0.02    0.10
   0   3   0   -0.02    0.09
   0  -3   0    0.33    0.32
   0  -3   0    0.09    0.13
   0  -3   0   -0.21    0.21
   0  -3   0    0.76    0.21
   0   3   0    0.20    0.15
   0   3   0   -0.07    0.21
   0  -3   0    0.02    0.19
   0  -3   0   -0.09    0.13
   0  -3   0    0.12    0.16
   0  -3   0    0.15    0.16
   0   3   0   -0.09    0.18
   0   3   0    0.17    0.21
   0  -3   0    0.20    0.23
   0   3   0    0.11    0.16
   0  -3   0    0.09    0.16
   0  -3  -1  671.65   11.63
   0  -3   1  666.02   11.56
   0  -3  -1  646.20   13.11
   0   3   1  651.92   11.70
   0  -3  -1  659.79   11.91
   0  -3   1  649.70   12.02
   0   3  -1  671.91   12.12
   0   3   1  670.17   11.84
   0  -3  -1  667.72   12.21
   0  -3   1  656.60   12.25
   0  -3   1  648.37   12.25
   0   3   1  669.90   12.41
   0   3  -1  649.52   12.25
   0  -3  -1  596.94   11.76
   0  -3   1  650.62   11.90
   0  -3   1  659.19   12.06
   0   3   1  674.41   11.94
   0  -3  -1  662.09   11.75
   0   3  -1  663.13   12.08
   0  -3  -1  690.72   11.94
   0  -3   1  655.84   12.06
   0  -3  -1  656.06   12.21
   0   3  -1  648.28   12.05
   0  -3   1  671.31   12.03
   0   3   1  655.82   12.23
   0   3   1  673.09   12.26
   0  -3  -1  661.94   12.24
   0  -3   1  651.82   12.31
   0   3  -1  672.34   12.04
   0  -3  -1  664.97   12.08
   0  -3  -1  672.69   12.25
   0   3  -1  649.81   11.94
   0  -3   1  656.73   11.90
   0   3   1  660.94   12.27
   0  -3   2   36.25    1.09
   0  -3  -2   35.20    1.90
   0  -3  -2   36.33    1.18
   0   3   2   38.66    1.23
   0  -3  -2   38.76    1.16
   0  -3   2   38.20    1.40
   0   3  -2   37.65    1.44
   0  -3  -2   38.45    1.46
   0   3   2   36.82    1.53
   0   3   2   38.21    1.19
   0  -3   2   38.14    1.49
   0  -3   2   36.10    1.50
   0  -3   2   37.66    1.43
   0   3  -2   36.96    1.45
   0  -3  -2   38.42    1.10
   0  -3  -2   37.02    1.29
   0   3   2   40.09    1.37
   0  -3   2   36.29    1.27
   0  -3  -2   38.81    1.49
   0   3  -2   37.37    1.36
   0  -3   2   38.15    1.36
   0   3  -2   38.12    1.30
   0  -3   2   37.13    1.55
   0   3   2   35.64    1.41
   0   3   2   40.32    1.54
   0  -3  -2   39.45    1.34
   0  -3  -2   37.42    1.50
   0  -3  -2   39.23    1.55
   0   3   2   36.80    1.53
   0  -3   2   38.20    1.19
   0   3  -2   39.01    1.21
   0  -3  -3    0.80    0.22
   0   3   3    0.93    0.24
   0  -3  -3    0.80    0.53
   0  -3  -3    0.76    0.12
   0  -3  -3    0.70    0.25
   0  -3   3    0.58    0.26
   0   3  -3    0.83    0.28
   0  -3  -3    0.75    0.15
   0   3   3    0.80    0.18
   0   3   3    0.92    0.28
   0  -3  -3    0.89    0.29
   0  -3   3    1.22    0.32
   0   3  -3    0.81    0.34
   0   3   3    0.95    0.30
   0  -3  -3    0.98    0.27
   0  -3   3    0.69    0.24
   0  -3  -3    0.91    0.29
   0  -3   3    0.56    0.21
   0   3  -3    0.82    0.26
   0  -3   3    0.69    0.27
   0   3  -3    0.68    0.17
   0  -3  -3    1.24    0.33
   0  -3  -3    0.74    0.22
   0  -3   3    0.76    0.19
   0   3   3    0.39    0.21
   0   3   3    1.27    0.38
   0  -3   3    1.20    0.18
   0  -3   3    1.52    0.42
   0  -3  -3    0.79    0.30
   0   3   4  954.25   17.34
   0  -3  -4  977.99   17.36
   0  -3  -4  947.79   19.30
   0   3   4 1004.34   19.13
   0  -3   4  994.26   16.95
   0  -3  -4  976.01   16.50
   0  -3  -4  974.88   17.53
   0  -3  -4  958.57   16.68
   0   3  -4  971.40   17.75
   0   3   4  982.49   16.92
   0  -3   4  972.59   17.57
   0  -3  -4  987.84   17.69
   0  -3   4  959.61   18.01
   0   3   4  937.28   17.81
   0  -3  -4  967.63   17.42
   0  -3   4  993.67   17.83
   0   3  -4 1009.99   17.87
   0   3   4  973.68   17.50
   0  -3   4  960.91   17.42
   0   3  -4  953.67   17.40
   0  -3   4  957.17   17.32
   0   3   4  929.48   17.44
   0  -3  -4  967.25   17.86
   0  -3  -4  992.19   17.25
   0   3  -4  989.94   17.11
   0  -3  -4 1017.79   16.63
   0  -3   4 1008.51   16.56
   0   3   4  983.14   18.06
   0  -3  -4  997.40   17.97
   0   3   5  132.50    3.39
   0  -3  -5  130.76    4.76
   0   3   5  145.23    4.65
   0  -3  -5  129.14    2.76
   0  -3   5  138.53    3.05
   0  -3  -5  140.64    3.53
   0  -3  -5  135.94    3.17
   0  -3   5  138.91    3.54
   0   3   5  131.79    2.95
   0   3  -5  136.81    3.67
   0  -3  -5  135.81    3.63
   0   3   5  129.83    3.73
   0  -3   5  138.45    3.91
   0  -3  -5  131.05    3.39
   0   3  -5  139.15    3.77
   0  -3  -5  137.03    3.47
   0   3   5  138.99    3.52
   0  -3   5  139.36    3.72
   0   3  -5  138.92    3.12
   0   3  -5  134.05    3.40
   0  -3   5  133.18    3.44
   0  -3   5  132.11    3.44
   0  -3  -5  138.52    3.76
   0   3   5  131.00    3.43
   0  -3  -5  138.00    3.30
   0  -3  -5  141.87    3.84
   0  -3  -5  142.46    2.72
   0   3   5  113.38    3.65
   0  -3  -6    3.03    0.45
   0   3   6    2.13    0.39
   0  -3  -6    4.01    0.91
   0   3   6    3.21    0.72
   0  -3   6    1.89    0.30
   0   3   6    2.26    0.24
   0  -3  -6    2.60    0.43
   0  -3   6    2.65    0.60
   0   3   6    2.26    0.30
   0  -3   6    2.95    0.45
   0   3  -6    2.88    0.45
   0  -3  -6    2.58    0.34
   0  -3   6    3.39    0.57
   0  -3  -6    2.50    0.46
   0   3   6    2.36    0.48
   0   3   6    2.02    0.41
   0  -3  -6    2.06    0.39
   0  -3  -6    2.32    0.24
   0   3  -6    1.94    0.45
   0  -3   6    1.98    0.45
   0  -3   6    2.69    0.42
   0  -3   6    2.14    0.43
   0   3  -6    2.45    0.39
   0  -3  -6    2.73    0.50
   0   3  -6    2.58    0.35
   0  -3  -6    2.63    0.39
   0   3   6    2.52    0.42
   0   3   6    2.62    0.52
   0  -3  -6    1.77    0.41
   0  -3   7  150.88    3.77
   0   3   7  145.60    3.94
   0   3   7  159.34    5.30
   0  -3  -7  151.04    5.46
   0   3   7  149.32    3.13
   0  -3   7  143.31    4.35
   0  -3  -7  156.51    4.04
   0  -3   7  149.14    3.99
   0  -3  -7  149.46    3.55
   0   3  -7  152.95    4.18
   0  -3   7  152.08    4.46
   0  -3  -7  155.59    4.20
   0   3   7  148.51    4.30
   0   3   7  152.97    4.06
   0   3  -7  154.57    4.30
   0  -3   7  151.22    4.21
   0  -3   7  149.33    3.80
   0  -3  -7  146.26    4.03
   0  -3  -7  149.03    3.91
   0   3  -7  152.06    3.58
   0   3  -7  154.37    3.95
   0  -3   7  151.62    4.09
   0  -3  -7  152.73    4.27
   0   3   7  145.82    3.89
   0  -3  -7  144.10    3.82
   0  -3  -7  160.07    4.36
   0   3   7  148.68    4.41
   0  -3  -7  153.33    3.14
   0  -3   8  114.58    3.37
   0  -3  -8  114.89    4.88
   0   3   8  115.37    3.52
   0   3   8  117.05    4.64
   0  -3   8  115.28    3.79
   0  -3  -8  115.76    3.55
   0   3   8  121.03    2.71
   0   3   8  113.61    2.86
   0   3  -8  116.25    3.66
   0  -3   8  122.29    3.54
   0  -3  -8  117.26    3.08
   0  -3  -8  121.03    3.76
   0  -3   8  117.71    3.97
   0   3   8  115.25    3.75
   0   3  -8  122.28    3.79
   0  -3  -8  119.67    3.45
   0  -3   8  113.81    3.69
   0  -3   8  119.39    3.36
   0   3   8  121.24    3.60
   0  -3  -8  117.62    2.71
   0  -3   8  124.23    3.68
   0   3  -8  120.10    3.19
   0   3  -8  116.63    3.44
   0  -3  -8  115.04    3.73
   0   3   8  110.85    3.38
   0   3   8  118.57    3.90
   0  -3  -8  118.54    3.77
   0   3   8  114.78    2.60
   0   3   9  145.12    5.38
   0   3   9  135.58    4.02
   0  -3   9  132.34    3.88
   0  -3  -9  133.60    5.51
   0   3   9  138.56    3.14
   0  -3   9  132.96    4.19
   0  -3  -9  136.26    4.08
   0   3   9  135.56    3.32
   0  -3   9  138.45    3.98
   0   3  -9  142.53    4.19
   0  -3  -9  136.20    3.52
   0   3   9  138.24    4.32
   0  -3   9  120.77    4.11
   0  -3  -9  139.61    4.27
   0  -3   9  141.31    4.53
   0  -3   9  132.92    4.16
   0  -3   9  139.17    3.85
   0   3  -9  136.53    4.25
   0   3   9  143.87    4.13
   0  -3  -9  134.14    3.92
   0  -3   9  135.10    3.94
   0  -3   9  138.16    4.18
   0   3  -9  137.72    3.99
   0   3  -9  140.80    3.70
   0  -3  -9  140.25    4.27
   0   3   9  137.66    3.94
   0   3   9  141.73    4.48
   0   3   9  138.35    3.04
   0  -3  -9  135.82    4.21
   0  -3  10   28.04    1.60
   0   3  10   25.96    2.21
   0  -3 -10   28.50    2.58
   0   3  10   28.79    1.72
   0   3  10   28.33    1.17
   0   3 -10   30.27    1.18
   0  -3  10   28.06    1.75
   0  -3 -10   28.05    1.73
   0   3  10   27.85    1.28
   0  -3 -10   28.14    1.40
   0   3 -10   26.39    1.72
   0  -3  10   29.51    1.67
   0  -3  10   27.49    1.75
   0  -3 -10   27.68    1.80
   0  -3  10   30.13    1.99
   0   3  10   27.90    1.84
   0  -3  10   26.78    1.54
   0  -3  10   25.94    1.68
   0  -3 -10   28.52    1.61
   0  -3  10   25.74    1.57
   0   3 -10   28.44    1.81
   0   3  10   28.40    1.71
   0  -3 -10   27.98    1.18
   0   3 -10   29.31    1.66
   0  -3  10   26.86    1.74
   0   3 -10   29.12    1.53
   0  -3 -10   26.69    1.74
   0   3  10   28.27    1.61
   0   3  10   26.86    1.10
   0   3  10   29.89    1.93
   0  -3 -10   30.21    1.81
   0  -3  11   24.00    1.56
   0   3  11   24.55    2.24
   0  -3 -11   29.02    2.64
   0   3  11   28.37    1.79
   0  -3 -11   24.06    1.76
   0   3  11   28.61    1.23
   0   3 -11   26.42    1.16
   0  -3  11   28.54    1.84
   0   3 -11   28.32    1.81
   0   3  11   26.38    1.31
   0  -3 -11   25.52    1.40
   0  -3  11   25.21    1.59
   0  -3  11   26.26    1.74
   0  -3  11   25.60    1.89
   0   3  11   28.71    1.92
   0  -3 -11   25.56    1.83
   0  -3  11   23.24    1.51
   0  -3 -11   27.08    1.23
   0  -3  11   26.02    1.65
   0  -3 -11   23.97    1.56
   0   3 -11   27.81    1.86
   0   3  11   25.60    1.69
   0   3 -11   27.73    1.57
   0   3 -11   25.53    1.64
   0  -3 -11   25.38    1.74
   0   3  11   27.65    1.69
   0   3  11   26.39    1.12
   0  -3  11   24.09    1.68
   0   3  11   27.08    1.87
   0  -3 -11   25.04    1.71
   0  -3  12    3.10    0.65
   0  -3 -12    1.57    0.75
   0  -3  12    1.98    0.52
   0   3  12    2.82    0.65
   0   3 -12    3.20    0.41
   0   3  12    3.11    0.45
   0  -3  12    3.01    0.66
   0   3  12    3.66    0.53
   0  -3 -12    3.94    0.61
   0   3 -12    3.00    0.65
   0  -3  12    2.60    0.59
   0   3  12    3.29    0.72
   0  -3 -12    3.27    0.46
   0  -3 -12    3.74    0.71
   0  -3  12    2.23    0.56
   0   3 -12    3.27    0.69
   0   3 -12    3.62    0.64
   0   3 -12    2.25    0.59
   0   3  12    3.17    0.63
   0   3  12    2.19    0.55
   0   3  12    3.54    0.44
   0   3  13  247.01    6.84
   0  -3 -13  236.34    8.72
   0  -3  13  222.35    6.28
   0  -3  13  238.14    6.61
   0  -3  13  234.19    7.75
   0   3  13  237.07    5.47
   0  -3  13  247.90    6.80
   0   3 -13  242.45    5.34
   0  -3 -13  227.98    5.89
   0   3 -13  228.35    6.66
   0   3  13  242.49    5.76
   0  -3  13  248.93    6.81
   0   3  13  238.31    7.08
   0  -3 -13  232.25    6.41
   0  -3 -13  243.50    5.52
   0   3 -13  222.75    6.72
   0   3 -13  237.94    6.56
   0   3 -13  240.87    6.32
   0   3  13  229.83    6.49
   0   3  13  236.33    5.29
   0   3  13  232.40    6.98
   0   3  14   88.00    3.81
   0  -3  14   84.50    3.40
   0  -3 -14   76.98    4.88
   0  -3  14   84.33    3.61
   0  -3  14   79.34    4.23
   0  -3  14   93.56    3.83
   0   3  14   88.58    2.84
   0   3 -14   89.81    2.71
   0  -3 -14   83.96    3.15
   0   3 -14   85.33    3.70
   0   3  14   90.33    3.06
   0   3  14   88.02    4.02
   0  -3  14   90.87    3.81
   0  -3 -14   87.78    3.60
   0  -3 -14   88.02    2.86
   0   3 -14   86.21    3.81
   0   3 -14   88.90    3.66
   0   3 -14   83.65    3.40
   0   3  14   88.07    3.65
   0   3  14   91.22    4.01
   0   3  14   90.72    2.72
   0  -3  15   69.39    3.34
   0  -3  15   65.86    3.03
   0  -3 -15   73.14    4.85
   0   3  15   73.74    3.56
   0   3 -15   71.90    2.43
   0   3  15   71.42    2.59
   0  -3  15   74.14    4.22
   0  -3  15   72.30    3.45
   0  -3 -15   72.82    2.98
   0   3  15   72.26    2.80
   0   3 -15   70.81    3.48
   0   3  15   77.10    3.87
   0  -3  15   74.91    3.49
   0  -3 -15   73.81    3.31
   0   3 -15   73.75    3.58
   0  -3 -15   73.52    2.65
   0   3 -15   64.63    3.24
   0  -3 -15   68.41    3.91
   0   3 -15   71.10    3.17
   0   3  15   76.47    3.48
   0   3  15   68.63    2.43
   0   3  15   70.13    3.63
   0  -3  16   24.89    1.99
   0   3  16   26.06    2.15
   0  -3 -16   21.94    2.76
   0  -3  16   22.75    1.94
   0   3  16   23.29    1.46
   0  -3  16   28.25    2.57
   0   3 -16   23.13    1.30
   0   3  16   25.95    1.63
   0  -3 -16   23.59    1.68
   0   3 -16   27.43    2.14
   0  -3  16   25.47    2.06
   0   3  16   23.75    2.16
   0   3 -16   22.63    2.04
   0  -3 -16   24.68    1.94
   0  -3 -16   23.05    1.45
   0  -3 -16   23.78    2.33
   0   3 -16   23.97    1.95
   0   3 -16   24.71    1.81
   0  -3  16   18.26    1.87
   0   3  16   23.80    1.94
   0   3  16   25.56    2.17
   0  -3  17   71.93    3.64
   0   3  17   68.20    3.73
   0  -3 -17   65.79    4.95
   0   3 -17   67.22    2.45
   0  -3  17   67.25    3.58
   0   3  17   69.82    2.77
   0  -3  17   67.92    4.18
   0   3  17   70.98    3.01
   0  -3 -17   65.33    3.06
   0   3 -17   69.97    3.64
   0  -3  17   70.12    3.67
   0   3  17   78.74    4.22
   0  -3 -17   65.40    2.67
   0   3 -17   68.80    3.69
   0   3 -17   66.65    3.26
   0   3 -17   69.96    3.57
   0  -3 -17   60.13    3.87
   0   3  17   72.02    3.65
   0  -3  17   71.83    3.84
   0   3  17   65.96    3.72
   0  -3 -18   24.83    3.00
   0   3  18   23.94    2.23
   0  -3  18   28.81    2.34
   0   3  18   23.75    1.58
   0  -3  18   21.50    2.07
   0  -3  18   23.94    2.45
   0   3  18   24.00    1.74
   0  -3 -18   27.19    1.96
   0   3 -18   23.95    2.19
   0   3  18   27.30    2.58
   0  -3  18   22.33    2.11
   0   3 -18   25.32    2.24
   0   3 -18   26.34    2.01
   0   3 -18   25.17    2.17
   0  -3 -18   22.82    2.42
   0  -3  18   30.16    2.53
   0   3  18   22.18    2.09
   0   3  18   22.47    2.17
   0  -3  19   -0.67    0.68
   0   3  19   -0.21    0.70
   0  -3 -19   -0.53    1.09
   0  -3  19    0.27    0.49
   0  -3  19    0.46    0.69
   0  -3 -19    0.07    0.41
   0   3  19   -0.13    0.39
   0   3 -19   -0.82    0.76
   0  -3  19   -0.31    0.62
   0   3  19    1.01    0.95
   0   3 -19    0.83    0.69
   0   3 -19    0.11    0.53
   0  -3 -19    0.98    0.88
   0   3  19    0.15    0.46
   0  -3  19   -0.37    0.58
   0   3  19    0.03    0.69
   0  -3  20    2.65    0.87
   0   3  20    2.85    0.97
   0  -3  20    3.84    1.03
   0  -3  20    4.14    1.10
   0  -3 -20    3.43    1.41
   0  -3 -20    4.08    0.95
   0   3 -20    2.26    0.85
   0   3  20    2.66    0.74
   0  -3  20    2.81    0.98
   0   3 -20    3.39    1.00
   0  -3 -20    3.81    1.30
   0   3  20    3.26    1.03
   0  -3  20    2.61    0.90
   0   3  20    3.18    1.00
   0   3 -20    1.39    0.71
   0  -3 -21   -0.79    0.58
   0   3 -21    1.25    0.87
   0   3  21    0.25    0.74
   0  -3 -21    0.80    1.00
   0  -4   0  602.79   12.96
   0   4   0  648.03   11.22
   0  -4   0  629.13   11.19
   0  -4   0  615.80   11.73
   0   4   0  627.92   12.25
   0  -4   0  625.14   12.04
   0  -4   0  613.72   11.90
   0   4   0  655.11   11.82
   0  -4   0  638.15   11.70
   0  -4   0  619.76   11.63
   0   4   0  631.86   12.00
   0  -4   0  632.07   12.00
   0  -4   0  643.03   12.07
   0   4   0  621.79   11.96
   0  -4   0  638.46   12.01
   0   4   0  609.28   11.93
   0  -4   0  643.45   11.93
   0  -4  -1  310.85    7.86
   0  -4   1  317.66    7.53
   0  -4  -1  335.80    6.17
   0  -4   1  320.52    6.09
   0   4   1  323.45    6.24
   0  -4  -1  323.89    6.57
   0   4  -1  326.18    6.79
   0  -4   1  330.98    6.71
   0  -4   1  326.05    6.96
   0  -4   1  331.63    6.96
   0   4   1  318.50    7.16
   0  -4  -1  296.02    6.43
   0   4  -1  329.83    7.02
   0  -4  -1  323.99    6.87
   0   4   1  333.16    6.51
   0  -4  -1  324.45    6.42
   0   4   1  319.41    6.55
   0  -4  -1  325.92    6.53
   0  -4   1  316.45    6.52
   0  -4   1  326.68    6.70
   0   4  -1  318.00    6.78
   0  -4   1  332.79    6.79
   0  -4  -1  337.40    6.95
   0  -4   1  323.19    7.02
   0  -4   1  328.08    6.75
   0  -4  -1  320.46    6.92
   0   4  -1  325.74    6.73
   0   4   1  319.07    6.90
   0   4   1  315.96    6.91
   0  -4  -1  323.78    6.75
   0   4   1  321.92    6.94
   0  -4   1  337.93    6.65
   0   4  -1  319.38    6.63
   0  -4  -1  331.90    6.93
   0   4   2  191.16    4.22
   0  -4  -2  186.88    5.72
   0  -4   2  192.20    3.98
   0  -4  -2  205.77    4.15
   0  -4  -2  195.53    4.38
   0  -4  -2  201.32    4.22
   0   4  -2  194.72    4.68
   0  -4   2  200.37    4.59
   0   4   2  192.80    4.22
   0  -4   2  203.21    4.82
   0  -4  -2  197.80    4.68
   0  -4   2  198.71    4.89
   0   4   2  192.71    4.94
   0  -4  -2  197.92    4.41
   0  -4   2  191.74    4.62
   0  -4  -2  198.85    4.13
   0   4   2  203.41    4.48
   0   4  -2  200.36    4.66
   0  -4   2  191.45    4.40
   0  -4  -2  199.23    4.79
   0   4  -2  191.08    4.55
   0  -4   2  205.44    4.52
   0  -4   2  200.55    4.54
   0   4   2  201.11    4.78
   0   4   2  198.57    4.81
   0  -4  -2  202.57    4.49
   0   4  -2  191.90    4.44
   0  -4   2  193.14    4.91
   0  -4  -2  201.26    4.84
   0  -4  -2  201.71    4.85
   0   4   2  192.16    4.86
   0  -4   2  213.67    4.34
   0  -4   3  134.52    3.03
   0   4   3  132.13    3.23
   0  -4  -3  136.72    3.22
   0  -4  -3  128.40    4.69
   0   4  -3  137.39    3.69
   0  -4  -3  137.45    2.96
   0  -4   3  134.00    3.53
   0  -4   3  133.71    3.84
   0   4   3  138.28    3.10
   0  -4   3  135.71    3.73
   0   4   3  128.51    3.82
   0  -4  -3  138.24    3.64
   0  -4  -3  132.68    3.37
   0  -4   3  130.26    3.65
   0   4  -3  132.17    3.64
   0   4   3  140.24    3.48
   0  -4  -3  136.38    2.96
   0  -4  -3  132.06    3.71
   0  -4   3  138.09    3.47
   0   4  -3  134.44    3.48
   0  -4   3  138.69    3.38
   0   4  -3  133.07    3.31
   0  -4  -3  135.36    3.77
   0   4   3  131.47    3.63
   0  -4   3  131.95    3.87
   0  -4  -3  138.43    3.32
   0  -4   3  136.99    3.07
   0   4   3  131.36    3.84
   0  -4  -3  139.44    3.85
   0  -4  -4  383.11    7.61
   0   4   4  372.58    7.61
   0  -4  -4  355.74    9.51
   0  -4   4  394.40    7.35
   0  -4  -4  366.72    7.82
   0  -4  -4  389.20    6.76
   0   4  -4  385.57    8.13
   0  -4   4  373.38    7.89
   0  -4  -4  385.28    6.99
   0  -4   4  376.13    8.14
   0  -4  -4  387.96    8.03
   0  -4   4  376.47    8.38
   0   4   4  365.39    8.28
   0   4   4  380.10    7.24
   0  -4  -4  374.76    6.98
   0  -4   4  371.62    8.09
   0   4  -4  374.14    8.16
   0  -4  -4  370.88    7.69
   0   4   4  383.24    7.82
   0  -4   4  375.72    7.75
   0   4  -4  382.29    7.80
   0  -4   4  387.43    7.68
   0  -4  -4  381.60    8.18
   0  -4   4  371.66    8.41
   0   4  -4  381.86    7.50
   0  -4  -4  382.90    8.26
   0   4   4  367.44    7.93
   0  -4  -4  389.13    7.59
   0  -4   4  383.35    7.03
   0  -4  -4  382.93    8.30
   0   4   4  376.58    8.39
   0   4   5  267.56    6.00
   0  -4  -5  278.00    7.98
   0  -4   5  280.00    5.61
   0  -4  -5  268.29    6.15
   0  -4  -5  272.97    4.97
   0  -4   5  278.93    6.26
   0   4  -5  279.93    6.50
   0   4   5  250.57    5.38
   0  -4   5  271.99    6.70
   0   4   5  267.82    6.62
   0  -4  -5  293.33    6.42
   0  -4   5  287.98    6.54
   0   4  -5  274.63    6.55
   0  -4  -5  280.65    6.05
   0   4   5  273.72    6.16
   0  -4   5  281.51    6.50
   0  -4  -5  273.86    6.06
   0  -4   5  273.68    6.05
   0   4  -5  278.61    6.13
   0  -4   5  274.29    6.10
   0  -4  -5  274.08    6.57
   0   4   5  262.02    6.20
   0   4  -5  280.27    5.75
   0  -4  -5  286.59    5.90
   0  -4   5  283.37    6.85
   0   4   5  271.09    6.71
   0  -4  -5  292.81    5.17
   0  -4   5  281.86    5.05
   0  -4  -5  286.07    6.68
   0   4   6   11.40    0.90
   0  -4  -6    8.64    1.34
   0  -4  -6   12.44    0.95
   0  -4   6   11.19    0.70
   0  -4  -6   11.76    0.76
   0  -4   6   11.81    0.95
   0   4   6   12.06    0.68
   0   4  -6   12.64    1.05
   0  -4  -6   11.36    0.96
   0  -4   6   10.88    1.06
   0   4   6   10.45    1.01
   0  -4   6   10.58    0.98
   0   4   6   11.98    0.93
   0  -4  -6   11.45    0.92
   0   4  -6   12.03    1.05
   0  -4  -6   10.64    0.86
   0  -4   6   11.11    0.90
   0   4  -6   12.22    0.89
   0  -4   6   11.24    0.89
   0   4   6   10.48    0.89
   0  -4  -6   12.97    1.09
   0   4  -6   11.10    0.71
   0  -4  -6   12.31    0.86
   0  -4  -6   12.36    0.51
   0  -4  -6   11.55    1.04
   0   4   6   11.53    1.09
   0   4   7   49.65    2.02
   0  -4  -7   44.00    2.99
   0  -4  -7   51.00    2.09
   0  -4   7   45.79    1.72
   0  -4   7   43.17    2.28
   0   4   7   47.76    1.55
   0  -4   7   44.63    2.00
   0   4  -7   47.41    2.19
   0  -4  -7   49.78    1.75
   0  -4  -7   47.95    2.16
   0  -4   7   46.87    2.37
   0   4   7   46.30    2.30
   0  -4  -7   49.31    1.98
   0   4   7   48.59    2.06
   0  -4   7   46.91    2.19
   0  -4  -7   43.34    1.97
   0   4  -7   51.29    2.32
   0   4  -7   49.16    1.99
   0  -4   7   43.50    2.05
   0  -4   7   46.47    2.00
   0  -4  -7   46.52    2.23
   0  -4  -7   47.66    1.89
   0   4   7   45.93    2.01
   0   4  -7   50.13    1.68
   0  -4  -7   48.63    1.26
   0  -4  -7   48.60    2.31
   0   4   8   -0.10    0.27
   0   4   8   -0.32    0.52
   0  -4  -8   -0.57    0.73
   0  -4   8   -0.20    0.37
   0  -4   8   -0.03    0.22
   0  -4  -8    0.25    0.28
   0  -4   8   -0.07    0.30
   0   4  -8    0.18    0.34
   0  -4  -8    0.41    0.28
   0   4   8   -0.05    0.16
   0  -4  -8    0.06    0.25
   0   4   8    0.24    0.31
   0  -4   8   -0.12    0.35
   0  -4  -8    0.02    0.10
   0  -4   8    0.17    0.25
   0  -4   8    0.12    0.35
   0  -4  -8   -0.20    0.29
   0   4  -8   -0.01    0.41
   0   4   8   -0.01    0.31
   0   4  -8    0.13    0.23
   0   4  -8   -0.06    0.20
   0  -4  -8   -0.22    0.39
   0   4   8    0.11    0.23
   0  -4  -8   -0.07    0.24
   0   4   8    0.13    0.41
   0  -4  -8    0.49    0.37
   0   4   9   60.12    3.53
   0   4   9   63.46    2.57
   0  -4  -9   66.65    3.99
   0  -4   9   57.82    2.26
   0  -4   9   63.27    2.79
   0  -4  -9   64.59    2.64
   0   4   9   59.82    1.69
   0  -4  -9   62.48    2.15
   0  -4   9   58.69    2.49
   0   4  -9   64.18    2.79
   0   4   9   61.32    1.97
   0  -4   9   61.77    2.99
   0   4   9   60.94    2.87
   0  -4  -9   63.58    2.75
   0  -4  -9   61.42    1.63
   0  -4   9   60.44    2.71
   0   4   9   60.31    2.57
   0   4  -9   68.70    2.91
   0  -4  -9   60.91    2.46
   0  -4   9   61.56    2.43
   0  -4   9   57.53    2.31
   0  -4   9   62.70    2.64
   0   4  -9   62.09    2.48
   0   4  -9   60.55    2.05
   0  -4  -9   60.58    2.74
   0   4   9   62.34    2.54
   0   4   9   58.96    2.87
   0  -4  -9   61.77    2.79
   0   4  10   11.78    1.10
   0  -4 -10   13.18    1.92
   0   4  10   10.89    1.56
   0  -4  10   11.56    1.00
   0  -4 -10   11.25    1.10
   0   4  10   13.27    0.72
   0  -4  10   13.11    1.24
   0   4 -10   10.68    1.18
   0   4  10   12.33    0.83
   0  -4 -10   13.60    0.97
   0  -4  10   10.85    1.33
   0  -4 -10   12.54    1.25
   0  -4  10   10.45    1.10
   0   4  10   12.80    1.32
   0  -4 -10   11.66    1.06
   0  -4 -10   12.83    0.67
   0   4 -10   11.57    1.26
   0  -4  10    9.98    0.94
   0  -4  10   12.85    1.09
   0   4  10    9.75    1.05
   0   4 -10   11.31    1.04
   0   4 -10   11.72    0.86
   0  -4  10   11.40    1.13
   0   4  10   12.59    1.13
   0   4  10    9.78    1.21
   0  -4 -10   12.36    1.25
   0  -4 -11    1.02    0.80
   0  -4  11    0.14    0.29
   0  -4  11    0.36    0.35
   0   4  11    0.09    0.38
   0  -4 -11   -0.12    0.37
   0  -4  11   -0.34    0.45
   0   4  11    0.41    0.19
   0   4 -11    0.12    0.42
   0   4  11    0.21    0.21
   0  -4 -11    1.25    0.39
   0   4  11    0.36    0.40
   0  -4  11    0.27    0.41
   0   4  11   -0.09    0.40
   0  -4 -11    0.62    0.37
   0  -4  11    1.14    0.47
   0  -4 -11    0.02    0.17
   0   4 -11    0.19    0.37
   0  -4  11    0.91    0.50
   0   4 -11    1.30    0.49
   0   4 -11    0.09    0.19
   0   4  11    0.11    0.32
   0   4  11   -0.69    0.54
   0  -4  12    0.68    0.40
   0  -4 -12   -0.72    0.81
   0   4  12    0.82    0.42
   0  -4  12    0.65    0.43
   0   4  12    0.27    0.19
   0  -4  12    0.59    0.39
   0  -4 -12    1.05    0.40
   0   4 -12    0.38    0.44
   0   4  12    0.11    0.21
   0   4  12    0.42    0.53
   0  -4  12    0.08    0.35
   0  -4 -12    0.94    0.47
   0   4 -12   -0.95    0.54
   0  -4 -12    0.49    0.18
   0  -4  12    0.20    0.43
   0   4 -12    0.35    0.40
   0   4 -12    0.34    0.27
   0   4  12   -0.24    0.31
   0   4  12    0.14    0.42
   0  -4  13   16.05    1.28
   0  -4 -13   20.13    2.54
   0   4  13   17.69    1.58
   0  -4  13   20.51    1.69
   0   4  13   19.08    1.07
   0  -4 -13   17.85    1.28
   0   4  13   18.41    1.19
   0   4 -13   15.09    1.49
   0   4  13   20.02    1.86
   0  -4  13   18.37    1.59
   0   4 -13   19.34    1.76
   0  -4  13   17.18    1.46
   0  -4 -13   18.02    0.97
   0  -4 -13   17.21    1.48
   0   4 -13   19.50    1.28
   0   4 -13   19.70    1.57
   0   4  13   17.25    1.51
   0   4  13   21.03    1.91
   0  -4 -14   40.72    3.70
   0  -4  14   41.75    2.11
   0  -4  14   44.57    2.49
   0   4  14   48.30    2.74
   0   4  14   44.42    1.78
   0  -4  14   45.52    3.34
   0  -4  14   47.51    2.69
   0   4 -14   46.73    2.79
   0   4  14   44.60    2.02
   0  -4 -14   43.94    2.15
   0   4  14   44.00    2.91
   0  -4  14   47.23    2.66
   0  -4 -14   43.31    2.46
   0   4 -14   44.55    2.78
   0  -4 -14   44.16    1.69
   0   4 -14   43.72    2.07
   0   4 -14   46.94    2.54
   0   4  14   44.15    2.58
   0   4  14   45.76    2.93
   0  -4  15    1.27    0.49
   0  -4 -15    1.01    0.95
   0   4  15    1.27    0.53
   0  -4  15   -0.28    0.75
   0  -4  15    2.85    0.74
   0   4  15    1.21    0.37
   0  -4 -15    1.42    0.48
   0   4 -15    0.83    0.49
   0   4  15    1.06    0.38
   0   4  15    0.84    0.51
   0  -4  15    1.94    0.72
   0  -4 -15    1.09    0.53
   0   4 -15    1.77    0.79
   0  -4 -15    1.11    0.31
   0   4 -15    1.82    0.46
   0   4 -15    0.84    0.41
   0   4  15    0.81    0.53
   0   4  15    0.36    0.54
   0  -4  16   12.22    1.43
   0  -4 -16    8.20    1.86
   0   4  16   13.30    1.57
   0   4  16   11.92    0.98
   0  -4  16   10.32    1.77
   0  -4  16   14.18    1.56
   0   4 -16   10.33    1.41
   0  -4 -16   13.03    1.25
   0   4  16   12.35    1.15
   0   4  16   12.03    1.59
   0  -4  16   13.46    1.51
   0  -4 -16   12.39    1.40
   0   4 -16   12.81    1.56
   0  -4 -16   11.67    0.92
   0  -4 -16   14.00    1.85
   0   4 -16   12.42    1.40
   0   4 -16   11.79    1.11
   0   4  16   13.62    1.56
   0   4  16   14.41    1.69
   0  -4 -17    5.69    1.79
   0  -4  17    2.17    0.67
   0   4  17    1.90    0.77
   0  -4  17    2.49    0.72
   0  -4  17    1.03    0.91
   0   4  17    3.79    0.71
   0   4 -17    2.66    0.74
   0  -4 -17    2.17    0.64
   0   4  17    2.73    1.02
   0  -4  17    1.46    0.54
   0   4 -17    3.06    0.93
   0  -4 -17    1.59    0.61
   0   4 -17    2.07    0.56
   0  -4 -17    4.10    1.20
   0   4 -17    2.08    0.74
   0  -4  17    2.54    0.89
   0   4  17    3.42    0.90
   0   4  17    2.43    0.85
   0   4  18   60.15    3.62
   0  -4 -18   54.12    4.77
   0  -4  18   59.11    3.41
   0  -4  18   64.82    3.67
   0  -4  18   66.20    4.31
   0   4  18   62.52    2.85
   0   4 -18   69.79    3.93
   0  -4 -18   60.13    2.98
   0   4  18   63.01    4.03
   0  -4  18   63.32    3.61
   0   4 -18   60.42    3.69
   0  -4 -18   60.32    4.08
   0   4 -18   58.77    3.31
   0   4  18   62.88    3.62
   0  -4  18   60.69    3.71
   0   4  18   61.11    3.85
   0  -4  19    1.66    0.76
   0  -4 -19   -0.57    1.09
   0   4  19    1.71    0.75
   0  -4  19    0.52    0.58
   0  -4  19    1.20    0.85
   0   4 -19    2.98    1.00
   0  -4 -19    0.73    0.43
   0   4  19    0.56    0.62
   0  -4  19    0.79    0.64
   0   4 -19    2.57    0.95
   0   4 -19    0.47    0.55
   0  -4 -19    2.83    1.18
   0   4  19    1.77    0.81
   0  -4  19    1.92    0.90
   0   4  19    0.78    0.89
   0  -4  20    3.13    0.95
   0  -4 -20    1.79    1.51
   0  -4  20    2.11    0.94
   0  -4 -20    3.00    0.80
   0  -4  20    2.87    1.01
   0   4 -20    1.78    0.72
   0   4  20    2.37    0.84
   0   4  20    1.29    0.85
   0   4 -21   -0.41    0.61
   0   5   0    0.21    0.13
   0  -5   0    0.47    0.49
   0  -5   0    0.03    0.12
   0  -5   0    0.08    0.23
   0  -5   0    0.31    0.23
   0  -5   0    0.14    0.25
   0   5   0    0.39    0.30
   0  -5   0    0.01    0.19
   0  -5   0    0.06    0.22
   0  -5   0    0.16    0.29
   0   5   0    0.33    0.29
   0   5   0    0.30    0.23
   0  -5   0    0.29    0.25
   0  -5   0    0.25    0.24
   0  -5   0   -0.06    0.22
   0   5   0    0.08    0.23
   0   5   0   -0.02    0.23
   0  -5  -1   30.18    2.13
   0  -5   1   33.53    2.07
   0  -5   1   33.87    1.12
   0   5   1   33.72    1.24
   0  -5  -1   34.79    1.17
   0  -5   1   35.42    1.56
   0  -5  -1   31.91    1.43
   0  -5  -1   32.12    1.43
   0  -5   1   32.14    1.64
   0   5   1   31.70    1.75
   0   5  -1   34.74    1.73
   0  -5   1   34.34    1.66
   0  -5  -1   35.21    1.64
   0  -5  -1   33.35    1.38
   0  -5  -1   33.25    1.43
   0  -5   1   32.73    1.52
   0  -5   1   32.73    1.43
   0  -5  -1   32.11    1.60
   0  -5   1   33.09    1.58
   0   5  -1   33.87    1.60
   0   5   1   33.97    1.67
   0  -5  -1   32.53    1.65
   0   5   1   30.95    1.61
   0  -5   1   33.21    1.68
   0   5  -1   32.00    1.54
   0  -5  -1   32.47    1.52
   0  -5   1   34.56    1.60
   0  -5   1   35.95    1.53
   0  -5  -1   33.72    1.64
   0   5  -1   32.94    1.52
   0   5   1   32.90    1.66
   0  -5  -2    3.19    0.38
   0   5   2    3.17    0.38
   0  -5   2    2.58    0.31
   0  -5   2    2.19    0.52
   0  -5  -2    3.37    0.82
   0   5  -2    2.96    0.50
   0  -5  -2    2.18    0.34
   0  -5   2    3.08    0.48
   0  -5   2    3.34    0.59
   0   5   2    2.19    0.36
   0  -5  -2    2.37    0.35
   0  -5  -2    3.01    0.50
   0  -5   2    3.14    0.48
   0   5   2    2.33    0.54
   0  -5   2    1.89    0.37
   0   5   2    2.78    0.42
   0  -5  -2    2.55    0.40
   0  -5  -2    2.61    0.39
   0  -5   2    2.43    0.39
   0  -5  -2    3.24    0.55
   0   5  -2    2.45    0.42
   0  -5   2    2.38    0.41
   0  -5   2    1.96    0.42
   0   5  -2    2.23    0.40
   0   5   2    2.97    0.49
   0  -5   2    2.94    0.59
   0  -5  -2    2.86    0.44
   0  -5  -2    2.57    0.47
   0   5  -2    2.35    0.39
   0  -5  -2    3.23    0.56
   0   5   2    2.84    0.53
   0  -5   2    2.56    0.41
   0  -5  -3    0.96    0.65
   0   5   3    0.41    0.23
   0  -5   3   -0.04    0.30
   0  -5   3    0.20    0.13
   0  -5  -3    0.47    0.20
   0  -5  -3    0.27    0.19
   0   5  -3    0.43    0.23
   0  -5  -3    0.23    0.17
   0  -5   3    0.34    0.20
   0   5   3    0.30    0.17
   0   5   3    0.94    0.42
   0  -5   3    0.59    0.34
   0  -5   3    1.10    0.39
   0  -5  -3    0.17    0.22
   0  -5   3    0.24    0.28
   0  -5   3    0.50    0.26
   0   5   3    0.62    0.31
   0  -5  -3    0.54    0.27
   0  -5  -3    0.15    0.13
   0   5  -3    0.55    0.27
   0  -5   3    0.53    0.26
   0   5  -3    0.88    0.30
   0  -5  -3    0.35    0.23
   0   5  -3    0.28    0.20
   0  -5   3    0.60    0.42
   0   5   3    0.12    0.23
   0  -5  -3    0.39    0.19
   0  -5  -3    0.00    0.34
   0  -5   3    0.44    0.27
   0   5   3    0.30    0.29
   0  -5  -3    0.74    0.39
   0  -5   3    0.31    0.18
   0  -5  -4   34.55    2.57
   0   5   4   30.11    1.42
   0  -5   4   32.38    1.24
   0  -5  -4   31.77    1.57
   0  -5  -4   32.38    0.98
   0   5  -4   32.15    1.72
   0  -5  -4   32.98    1.11
   0  -5  -4   29.73    1.37
   0  -5   4   30.72    1.58
   0   5   4   28.70    1.78
   0  -5  -4   34.98    1.70
   0   5   4   33.66    1.24
   0  -5   4   30.01    1.68
   0  -5   4   30.73    1.81
   0  -5  -4   32.63    1.16
   0  -5  -4   33.23    1.42
   0  -5  -4   33.46    1.52
   0  -5   4   34.74    1.76
   0   5   4   31.14    1.53
   0   5  -4   32.56    1.75
   0   5  -4   33.01    1.59
   0  -5   4   33.09    1.51
   0  -5   4   31.87    1.54
   0  -5  -4   32.61    1.76
   0   5  -4   31.94    1.43
   0  -5  -4   34.96    1.47
   0  -5  -4   33.56    1.82
   0  -5   4   28.65    1.77
   0   5   4   31.26    1.67
   0  -5  -4   30.81    1.76
   0  -5   4   31.87    1.20
   0   5   4   32.50    1.85
   0   5   5  155.88    4.14
   0  -5   5  162.90    3.83
   0  -5  -5  162.42    6.18
   0  -5  -5  166.12    3.06
   0  -5  -5  166.49    4.41
   0  -5   5  163.99    4.44
   0  -5  -5  165.81    3.39
   0   5  -5  167.05    4.70
   0  -5   5  159.87    4.65
   0  -5   5  157.49    4.92
   0  -5  -5  164.96    4.55
   0   5   5  167.14    3.67
   0   5   5  149.64    4.78
   0  -5  -5  161.59    4.24
   0  -5   5  160.65    4.62
   0  -5  -5  164.77    3.45
   0   5   5  157.55    4.32
   0   5  -5  168.85    4.76
   0  -5  -5  168.01    4.20
   0  -5   5  168.47    4.37
   0   5  -5  161.47    4.36
   0  -5  -5  160.30    4.68
   0  -5   5  163.40    4.27
   0  -5  -5  164.17    4.06
   0  -5   5  160.38    4.97
   0  -5  -5  166.26    4.84
   0   5   5  149.81    4.43
   0   5  -5  159.60    4.02
   0  -5  -5  171.32    4.89
   0  -5  -5  170.81    3.42
   0  -5   5  170.08    3.45
   0   5   5  167.12    4.97
   0   5   6  121.32    3.57
   0  -5  -6  121.11    5.38
   0  -5   6  128.26    3.33
   0  -5   6  133.16    3.26
   0  -5  -6  131.92    3.81
   0  -5  -6  125.24    3.36
   0   5  -6  127.42    4.05
   0  -5   6  125.79    3.81
   0  -5   6  117.92    4.24
   0  -5   6  126.91    4.05
   0  -5  -6  128.68    3.95
   0   5   6  124.69    3.02
   0   5   6  118.14    4.18
   0  -5  -6  124.69    2.69
   0  -5  -6  121.32    3.58
   0  -5   6  128.34    4.07
   0   5  -6  125.49    4.09
   0  -5  -6  126.03    3.63
   0   5   6  126.08    3.77
   0  -5  -6  124.47    4.05
   0  -5   6  124.01    3.71
   0  -5   6  122.81    3.70
   0   5  -6  126.68    3.71
   0   5  -6  126.84    3.32
   0  -5   6  125.98    4.35
   0  -5  -6  126.65    4.18
   0  -5  -6  132.20    3.49
   0   5   6  120.30    3.82
   0  -5  -6  130.37    4.25
   0  -5  -6  133.73    2.67
   0  -5   6  126.04    2.50
   0   5   6  128.23    4.37
   0  -5  -7    2.32    1.04
   0  -5  -7    2.70    0.51
   0   5   7    3.14    0.58
   0  -5  -7    2.50    0.52
   0  -5   7    3.25    0.44
   0  -5   7    2.90    0.65
   0  -5  -7    3.26    0.50
   0   5  -7    3.64    0.62
   0  -5   7    2.54    0.54
   0   5   7    2.96    0.35
   0  -5   7    2.29    0.57
   0   5   7    2.59    0.65
   0  -5  -7    2.21    0.51
   0  -5   7    2.33    0.50
   0  -5  -7    1.94    0.43
   0   5  -7    3.21    0.64
   0  -5  -7    3.67    0.28
   0   5   7    2.66    0.53
   0  -5   7    2.58    0.52
   0  -5   7    4.02    0.66
   0   5  -7    3.85    0.59
   0  -5  -7    3.12    0.61
   0  -5   7    2.58    0.52
   0  -5  -7    3.32    0.66
   0   5  -7    2.86    0.43
   0  -5  -7    3.16    0.46
   0   5   7    4.05    0.69
   0   5   7    4.07    0.75
   0  -5  -7    2.59    0.59
   0  -5   7    3.70    0.73
   0  -5  -7    3.32    0.25
   0   5   8    6.35    0.77
   0  -5  -8    3.70    1.10
   0  -5  -8    6.92    0.82
   0  -5   8    6.20    0.93
   0  -5   8    5.76    0.62
   0  -5  -8    6.30    0.65
   0  -5   8    6.23    0.80
   0   5  -8    7.27    0.93
   0   5   8    6.44    0.55
   0   5   8    5.71    0.86
   0  -5   8    5.93    0.94
   0  -5  -8    7.21    0.90
   0   5  -8    7.23    0.97
   0  -5   8    5.14    0.78
   0   5   8    7.59    0.89
   0  -5  -8    6.65    0.77
   0  -5   8    6.90    0.74
   0  -5  -8    6.02    0.34
   0  -5   8    5.78    0.76
   0  -5   8    5.52    0.82
   0   5  -8    7.28    0.79
   0   5   8    5.92    0.78
   0  -5  -8    6.81    0.95
   0   5  -8    6.57    0.60
   0  -5  -8    7.38    0.77
   0  -5  -8    6.35    0.93
   0   5   8    7.08    1.00
   0  -5  -8    6.35    0.33
   0  -5   8    5.98    0.97
   0  -5   9    0.68    0.30
   0   5   9    0.98    0.35
   0  -5  -9    1.51    0.95
   0  -5  -9    0.66    0.30
   0  -5   9    0.63    0.31
   0  -5   9    1.44    0.48
   0   5  -9   -0.13    0.32
   0  -5  -9    1.22    0.35
   0   5   9   -0.02    0.44
   0  -5  -9    0.45    0.40
   0   5   9    0.71    0.25
   0  -5   9    1.50    0.46
   0   5   9    1.87    0.57
   0  -5  -9    0.99    0.34
   0   5  -9    2.21    0.60
   0  -5  -9    0.88    0.13
   0   5  -9    0.69    0.37
   0   5   9    0.87    0.40
   0   5  -9    0.92    0.29
   0   5   9    0.27    0.35
   0   5  10  124.60    4.22
   0  -5 -10  126.53    6.21
   0  -5  10  120.93    3.69
   0  -5  10  134.36    4.52
   0  -5 -10  126.09    4.24
   0  -5 -10  128.35    3.56
   0   5 -10  126.30    4.51
   0   5  10  126.13    3.26
   0   5  10  129.91    4.78
   0  -5 -10  129.62    4.09
   0  -5  10  127.18    3.91
   0   5  10  120.86    4.19
   0  -5 -10  115.07    2.42
   0   5 -10  137.47    4.74
   0  -5  10  122.62    3.85
   0  -5  10  124.62    4.25
   0   5 -10  127.41    4.05
   0   5 -10  128.05    3.38
   0   5  10  122.19    4.22
   0   5  10  127.95    4.85
   0  -5 -11    0.69    0.71
   0  -5  11    0.17    0.32
   0  -5  11    0.06    0.37
   0   5  11    0.18    0.36
   0  -5  11   -0.28    0.43
   0   5  11   -0.38    0.28
   0   5 -11    0.51    0.50
   0  -5 -11    0.54    0.33
   0   5  11   -0.14    0.43
   0  -5  11   -0.17    0.39
   0  -5 -11   -0.54    0.39
   0   5 -11   -0.27    0.34
   0  -5 -11    0.20    0.11
   0  -5  11    0.62    0.42
   0  -5  11    0.53    0.49
   0   5 -11   -0.09    0.31
   0   5 -11    0.03    0.21
   0   5  11    0.58    0.41
   0   5  11    0.41    0.67
   0  -5  12    6.50    0.74
   0  -5 -12    4.01    1.47
   0  -5  12    6.09    0.82
   0   5  12    7.32    1.01
   0  -5  12    6.06    0.93
   0  -5 -12    5.44    0.69
   0   5 -12    6.51    0.99
   0   5  12    6.58    0.68
   0   5  12    5.13    1.00
   0  -5  12    7.36    1.04
   0  -5 -12    6.51    0.36
   0  -5 -12    6.42    0.86
   0   5 -12    7.19    1.14
   0  -5  12    5.54    0.97
   0   5 -12    7.17    0.93
   0   5 -12    5.49    0.61
   0   5  12    4.85    0.88
   0   5  12    7.25    1.15
   0   5  13   23.07    1.86
   0  -5 -13   20.88    2.75
   0  -5  13   22.48    1.67
   0  -5  13   23.40    1.86
   0   5 -13   21.45    1.90
   0   5  13   21.61    1.28
   0  -5 -13   22.32    1.41
   0   5  13   23.54    2.14
   0  -5  13   24.96    1.91
   0   5 -13   23.27    2.07
   0  -5 -13   19.56    0.73
   0  -5 -13   23.49    1.75
   0   5 -13   24.71    1.76
   0   5 -13   22.07    1.26
   0   5  13   20.74    1.74
   0   5  13   21.12    2.04
   0   5  14   54.21    3.02
   0  -5 -14   49.56    4.30
   0  -5  14   54.92    2.78
   0  -5  14   51.42    3.66
   0  -5  14   53.47    2.92
   0   5 -14   56.46    3.24
   0  -5 -14   53.63    2.39
   0   5  14   51.42    2.18
   0   5  14   51.02    3.37
   0  -5  14   59.59    3.07
   0   5 -14   58.47    3.36
   0  -5 -14   54.10    2.81
   0   5 -14   53.63    2.84
   0   5 -14   51.12    2.08
   0   5  14   51.20    2.92
   0   5  14   50.72    3.30
   0  -5  15   46.33    2.64
   0  -5 -15   45.40    4.25
   0   5  15   45.00    2.83
   0  -5  15   39.09    3.35
   0  -5  15   43.47    2.71
   0   5 -15   44.89    2.95
   0  -5 -15   41.25    2.16
   0   5  15   43.27    2.01
   0  -5  15   43.96    2.69
   0   5  15   43.16    3.13
   0   5 -15   40.24    2.82
   0  -5 -15   41.17    2.52
   0   5 -15   40.24    1.85
   0   5 -15   38.60    2.45
   0   5  15   40.62    2.66
   0   5  15   39.82    2.98
   0  -5  16    8.38    1.19
   0  -5 -16    6.27    1.68
   0   5  16    8.27    1.32
   0  -5  16    8.68    1.25
   0  -5  16    7.50    1.60
   0  -5 -16    7.54    0.97
   0   5 -16    7.31    1.27
   0   5  16    6.52    1.38
   0  -5  16    5.24    0.94
   0   5 -16    6.56    1.30
   0  -5 -16    6.60    1.09
   0   5 -16    7.67    1.12
   0   5  16    6.65    1.20
   0   5  16    8.37    1.40
   0  -5  17   51.67    3.02
   0   5  17   52.53    3.32
   0  -5 -17   44.39    4.38
   0  -5  17   50.48    3.82
   0  -5  17   51.75    3.15
   0  -5 -17   49.20    2.57
   0   5 -17   43.62    3.12
   0  -5  17   51.66    3.14
   0   5  17   46.40    3.53
   0  -5 -17   52.88    3.09
   0   5 -17   50.02    3.37
   0  -5 -17   49.80    3.77
   0   5 -17   49.24    2.93
   0   5  17   51.95    3.27
   0   5  17   58.13    3.82
   0  -5  18    5.58    1.08
   0   5  18    6.02    1.34
   0  -5 -18    4.20    1.67
   0  -5  18    6.89    1.30
   0  -5  18    5.42    1.28
   0  -5 -18    6.31    0.97
   0   5 -18    6.79    1.30
   0  -5  18    5.92    1.13
   0   5  18    5.90    1.46
   0   5 -18    6.58    1.34
   0  -5 -18    6.18    1.53
   0   5 -18    4.49    0.92
   0   5  18    5.17    1.09
   0  -5  18    6.70    1.29
   0   5  18    6.53    1.42
   0  -5 -19    0.05    1.23
   0  -5  19   -0.62    0.62
   0   5 -19    0.32    0.64
   0  -5  19    0.73    0.65
   0   5  19    0.32    0.59
   0  -5  19    0.71    0.70
   0  -5  20    0.41    0.68
   0   5 -20    0.67    0.62
   0   5  20    0.62    0.78
   0  -5  20   -0.77    0.69
   0  -6   0    3.93    0.37
   0  -6   0    4.60    0.90
   0  -6   0    3.31    0.49
   0   6   0    4.79    0.72
   0  -6   0    4.82    0.65
   0  -6   0    4.65    0.61
   0  -6   0    4.44    0.56
   0  -6   0    5.67    0.76
   0  -6   0    4.42    0.64
   0  -6   0    5.19    0.70
   0   6   0    5.00    0.68
   0  -6   0    4.90    0.64
   0   6   0    4.12    0.63
   0  -6   1   89.33    3.93
   0  -6  -1   87.37    4.13
   0  -6  -1   94.93    2.37
   0   6   1   88.52    2.38
   0  -6   1   95.28    2.25
   0  -6   1   92.21    2.99
   0  -6  -1   93.96    2.91
   0  -6  -1   87.65    2.84
   0   6   1   91.95    3.43
   0  -6   1   91.85    3.15
   0  -6   1   89.88    3.17
   0  -6  -1   95.37    3.13
   0  -6  -1   93.65    2.82
   0  -6  -1   88.08    2.78
   0  -6   1   89.72    2.97
   0  -6   1   87.69    2.82
   0   6  -1   89.95    3.10
   0  -6   1   89.62    3.10
   0  -6  -1   94.48    3.24
   0   6   1   89.82    3.18
   0  -6  -1   95.52    3.29
   0  -6  -1   95.08    3.04
   0   6  -1   89.25    3.06
   0  -6   1   90.96    3.22
   0  -6   1   89.69    3.08
   0   6   1   95.12    3.19
   0  -6   1   93.48    2.97
   0  -6  -1   95.84    3.21
   0   6   1   90.18    3.23
   0   6  -1   89.00    3.01
   0  -6   2   49.56    1.48
   0  -6   2   50.08    2.74
   0  -6  -2   52.15    1.66
   0   6   2   47.93    1.68
   0  -6  -2   46.22    3.01
   0  -6   2   45.34    2.06
   0  -6  -2   47.92    1.94
   0  -6  -2   49.67    1.84
   0  -6  -2   47.58    2.14
   0   6   2   49.18    2.47
   0  -6   2   48.27    2.20
   0  -6   2   48.88    2.33
   0  -6  -2   50.14    1.83
   0  -6  -2   48.39    1.92
   0  -6   2   48.72    1.95
   0  -6   2   47.63    2.12
   0  -6   2   51.20    2.15
   0   6  -2   47.83    2.14
   0  -6   2   50.43    2.15
   0  -6  -2   48.92    2.26
   0  -6  -2   50.21    2.01
   0  -6  -2   47.53    2.30
   0  -6   2   47.08    2.30
   0   6  -2   48.53    2.08
   0   6   2   50.55    2.28
   0  -6   2   51.98    1.97
   0   6   2   46.16    2.28
   0  -6  -2   50.42    2.29
   0   6  -2   48.84    2.02
   0   6   3  365.38    8.02
   0  -6  -3  385.59   10.86
   0  -6   3  414.51    7.63
   0  -6   3  398.36    9.70
   0  -6  -3  391.46    8.31
   0   6  -3  398.34    8.93
   0  -6   3  400.13    8.68
   0  -6  -3  395.90    7.83
   0  -6   3  382.76    9.21
   0   6   3  380.82    9.36
   0  -6  -3  410.22    8.83
   0  -6   3  399.15    8.93
   0  -6  -3  407.16    7.94
   0  -6   3  389.61    8.41
   0  -6  -3  415.14    8.01
   0   6   3  391.21    8.44
   0  -6   3  388.38    8.80
   0  -6  -3  397.22    8.34
   0  -6   3  414.70    8.66
   0  -6  -3  402.68    9.08
   0  -6   3  407.03    8.71
   0   6  -3  386.13    8.67
   0   6  -3  396.92    8.49
   0  -6  -3  410.43    8.38
   0   6   3  393.49    8.89
   0  -6  -3  392.84    9.13
   0  -6   3  397.21    9.28
   0  -6   3  417.95    8.17
   0  -6  -3  397.66    9.13
   0   6   3  393.62    9.28
   0   6   4   61.50    2.21
   0  -6  -4   65.17    3.81
   0  -6   4   65.95    1.94
   0  -6   4   59.35    2.87
   0  -6  -4   65.14    2.48
   0  -6  -4   66.23    1.71
   0  -6  -4   64.09    2.28
   0  -6   4   61.18    2.48
   0   6  -4   64.99    2.72
   0  -6  -4   62.13    1.82
   0   6   4   59.36    2.86
   0  -6   4   66.55    2.75
   0  -6   4   66.21    2.95
   0   6   4   67.16    1.99
   0  -6  -4   64.03    2.59
   0  -6   4   62.48    2.39
   0  -6  -4   66.24    2.23
   0  -6  -4   64.07    2.34
   0   6   4   62.12    2.40
   0  -6  -4   63.69    1.94
   0  -6   4   61.59    2.63
   0  -6  -4   62.81    2.73
   0  -6   4   64.51    2.44
   0  -6   4   61.74    2.52
   0   6  -4   64.99    2.56
   0  -6   4   60.41    2.85
   0  -6  -4   66.17    2.29
   0   6  -4   67.32    2.40
   0  -6  -4   63.77    2.81
   0   6   4   62.50    2.65
   0  -6   4   68.75    2.08
   0  -6  -4   61.63    2.78
   0   6   4   63.70    2.89
   0  -6   5    7.67    0.98
   0   6   5    9.20    0.81
   0  -6   5    8.78    0.68
   0  -6  -5    8.64    1.64
   0  -6  -5    7.77    0.83
   0  -6  -5    7.97    0.34
   0  -6  -5    8.91    0.51
   0  -6  -5    9.72    0.82
   0  -6   5    8.34    0.89
   0   6  -5    9.14    1.03
   0  -6  -5    7.52    0.88
   0   6   5    8.99    1.10
   0  -6   5    7.51    0.91
   0   6   5    9.67    0.61
   0  -6   5    8.60    1.05
   0   6   5    7.62    0.82
   0  -6  -5    9.30    0.85
   0  -6   5    9.29    0.89
   0   6  -5    7.84    0.93
   0  -6   5    8.82    0.99
   0  -6  -5    9.14    0.59
   0  -6  -5    7.92    0.78
   0  -6  -5    8.32    1.00
   0  -6   5    8.16    0.84
   0   6  -5    8.76    0.90
   0  -6   5    9.19    0.89
   0   6  -5    9.02    0.79
   0  -6   5    6.82    0.97
   0   6   5    9.11    0.96
   0  -6  -5    8.50    1.03
   0  -6  -5    8.73    0.78
   0   6   5    7.75    1.06
   0  -6   5    8.78    0.61
   0  -6  -5    9.83    0.57
   0  -6  -5    7.44    0.93
   0   6   6    9.21    0.89
   0  -6   6   11.47    1.13
   0  -6  -6   11.22    1.73
   0  -6   6   10.41    0.78
   0  -6  -6   11.60    1.04
   0  -6   6   11.51    0.85
   0   6  -6   12.73    1.25
   0  -6   6    9.94    1.00
   0   6   6   11.85    0.66
   0  -6   6    9.92    1.08
   0   6   6    9.94    1.13
   0  -6   6    9.94    1.20
   0  -6  -6   10.49    1.08
   0   6  -6   11.38    1.17
   0  -6  -6   10.59    0.57
   0  -6  -6    9.60    0.91
   0  -6   6    8.86    1.05
   0   6   6   10.88    1.02
   0  -6  -6   11.20    0.95
   0  -6   6    9.11    0.94
   0   6  -6    9.11    0.95
   0  -6   6   11.15    1.03
   0  -6  -6    9.16    1.06
   0  -6   6   11.53    1.28
   0   6   6    9.99    1.07
   0  -6  -6   10.69    0.88
   0   6  -6   10.87    0.88
   0  -6  -6   11.38    0.55
   0   6   6   10.58    1.23
   0  -6   6   11.52    0.57
   0  -6  -7   22.99    2.43
   0  -6   7   27.03    1.33
   0   6   7   28.57    1.62
   0  -6   7   25.65    1.32
   0  -6  -7   27.21    1.63
   0  -6  -7   26.97    1.39
   0   6  -7   28.29    1.93
   0   6   7   25.81    1.03
   0   6   7   24.75    1.94
   0  -6  -7   25.77    1.74
   0  -6   7   27.81    1.88
   0  -6   7   27.66    2.06
   0   6   7   23.61    1.57
   0  -6  -7   25.68    0.81
   0  -6  -7   23.29    1.45
   0   6  -7   27.91    1.91
   0   6  -7   27.16    1.62
   0  -6   7   25.21    1.59
   0  -6   7   25.34    1.63
   0   6  -7   26.19    1.35
   0  -6  -7   25.79    1.44
   0   6   7   26.07    1.73
   0  -6   7   26.43    2.03
   0  -6  -7   27.44    0.80
   0   6   7   25.84    1.99
   0   6   8   48.81    2.29
   0  -6   8   50.12    2.02
   0  -6  -8   49.79    3.77
   0  -6  -8   50.14    2.38
   0  -6   8   47.80    1.95
   0  -6   8   51.16    2.79
   0   6  -8   51.95    2.70
   0  -6  -8   49.16    2.01
   0   6   8   44.63    2.71
   0   6   8   52.32    1.57
   0  -6  -8   51.72    2.57
   0  -6   8   47.68    2.58
   0   6   8   50.10    2.42
   0  -6   8   45.93    1.96
   0  -6  -8   49.62    2.28
   0   6  -8   53.98    2.78
   0  -6   8   46.39    2.40
   0  -6   8   48.29    2.36
   0   6  -8   47.45    2.26
   0   6  -8   49.35    1.92
   0  -6  -8   49.18    2.16
   0   6   8   49.93    2.48
   0   6   8   48.18    2.85
   0   6   9    5.49    0.80
   0  -6  -9    2.94    1.31
   0  -6   9    6.36    0.75
   0  -6   9    5.28    0.68
   0  -6   9    5.42    0.95
   0  -6  -9    5.19    0.82
   0  -6  -9    5.38    0.66
   0   6  -9    4.54    0.85
   0   6   9    5.33    0.47
   0  -6   9    5.12    0.91
   0   6   9    4.24    0.82
   0   6  -9    4.97    0.95
   0   6   9    4.72    0.80
   0  -6  -9    4.72    0.74
   0  -6   9    5.41    0.71
   0  -6   9    4.51    0.78
   0  -6   9    5.34    0.84
   0   6  -9    5.14    0.78
   0  -6  -9    4.48    0.69
   0   6   9    4.46    0.76
   0   6  -9    4.36    0.57
   0   6   9    5.82    1.06
   0   6  10   -0.55    0.44
   0  -6 -10    0.16    1.08
   0  -6  10   -0.42    0.36
   0  -6  10    0.17    0.37
   0  -6  10   -0.55    0.36
   0  -6 -10    0.00    0.29
   0   6 -10    0.33    0.46
   0   6  10   -0.74    0.61
   0   6  10    0.38    0.21
   0  -6  10   -0.26    0.33
   0  -6 -10    0.17    0.36
   0   6 -10    0.27    0.42
   0  -6  10    0.30    0.53
   0   6 -10   -0.27    0.37
   0  -6  10    0.22    0.38
   0   6  10    0.67    0.47
   0   6 -10   -0.28    0.25
   0   6  10    1.17    0.68
   0  -6  11    5.32    0.71
   0  -6 -11    5.00    1.40
   0   6  11    4.90    0.81
   0  -6  11    5.27    0.74
   0  -6  11    6.17    0.96
   0   6 -11    6.57    1.11
   0  -6 -11    6.59    0.72
   0   6  11    5.58    0.53
   0  -6  11    4.80    0.88
   0   6  11    7.30    1.20
   0  -6 -11    7.21    0.94
   0   6 -11    5.70    1.04
   0   6 -11    6.17    0.86
   0  -6  11    4.82    0.85
   0   6  11    6.15    0.92
   0   6 -11    6.50    0.66
   0   6  11    7.38    1.28
   0   6  12    7.20    1.04
   0  -6 -12    8.03    1.86
   0  -6  12    8.40    0.98
   0  -6  12    9.31    1.19
   0  -6 -12    8.40    0.86
   0   6 -12    8.02    1.19
   0   6  12    8.05    0.68
   0  -6  12    8.89    1.13
   0   6  12    7.56    1.31
   0   6 -12    8.62    1.25
   0  -6 -12    8.55    1.06
   0   6 -12    9.86    1.13
   0   6  12    8.13    1.13
   0   6 -12    7.79    0.73
   0   6  12    8.92    1.42
   0  -6 -13   50.67    4.45
   0  -6  13   55.92    2.66
   0   6  13   50.94    2.89
   0  -6  13   57.10    3.00
   0  -6  13   51.27    3.75
   0  -6 -13   54.59    2.33
   0   6  13   51.53    1.97
   0   6 -13   58.70    3.32
   0  -6  13   53.74    2.96
   0   6  13   56.09    3.53
   0   6 -13   55.73    3.32
   0  -6 -13   53.88    2.78
   0   6 -13   50.42    2.69
   0   6 -13   50.46    1.98
   0   6  13   52.80    2.99
   0   6  13   53.82    3.47
   0  -6  14   -0.11    0.38
   0   6  14    0.23    0.45
   0  -6 -14    0.01    0.82
   0  -6  14   -0.03    0.87
   0  -6  14   -0.03    0.47
   0   6 -14   -0.06    0.52
   0  -6 -14    0.65    0.38
   0  -6  14   -0.64    0.49
   0   6  14   -0.51    0.69
   0   6 -14    0.16    0.56
   0  -6 -14    0.85    0.55
   0   6 -14    1.27    0.59
   0   6  14   -0.03    0.45
   0   6  14   -1.26    0.74
   0  -6 -15    0.30    0.98
   0  -6  15    1.16    0.55
   0   6  15   -0.20    0.58
   0  -6  15   -0.23    0.50
   0  -6  15    0.89    0.91
   0   6 -15    0.30    0.50
   0  -6 -15   -0.05    0.39
   0   6  15    0.53    0.81
   0  -6  15    0.42    0.54
   0  -6 -15   -0.39    0.51
   0   6 -15   -0.11    0.46
   0   6 -15    0.23    0.42
   0   6  15   -0.13    0.52
   0   6  15    1.19    0.71
   0   6  16    4.99    1.02
   0  -6 -16    6.16    1.69
   0  -6  16    5.08    0.93
   0  -6  16    6.71    1.59
   0  -6  16    4.86    1.05
   0  -6 -16    3.93    0.72
   0   6 -16    4.47    1.04
   0   6  16    5.13    1.24
   0  -6  16    5.18    1.02
   0   6 -16    4.80    1.16
   0  -6 -16    4.03    0.92
   0   6 -16    4.96    0.97
   0   6  16    4.90    0.98
   0   6  16    4.19    1.29
   0  -6  17    0.16    0.49
   0  -6 -17   -2.61    1.55
   0   6  17   -0.06    0.59
   0  -6  17    0.99    0.86
   0  -6  17    0.33    0.59
   0   6 -17    0.05    0.56
   0   6  17    0.53    0.76
   0  -6  17   -1.01    0.68
   0   6 -17    0.43    0.78
   0  -6 -17    0.46    0.50
   0   6 -17   -0.11    0.45
   0   6  17   -0.27    0.59
   0   6  17   -0.12    0.69
   0  -6  18   -0.29    0.53
   0   6  18    0.39    0.60
   0  -6  18    0.15    0.61
   0  -6 -18    1.22    0.78
   0   6 -18    0.67    0.62
   0   6  18    0.57    0.57
   0  -6  18    0.13    0.60
   0   6  19    1.94    1.20
   0  -6  19    0.01    0.65
   0  -7   0   -0.06    0.15
   0  -7   0    0.29    0.54
   0  -7   0   -0.09    0.29
   0  -7   0    0.58    0.37
   0  -7   0    0.04    0.28
   0  -7   0   -0.21    0.28
   0  -7   0   -0.14    0.25
   0   7   0    0.21    0.35
   0  -7   0    0.16    0.33
   0  -7   0   -0.42    0.39
   0  -7   0    0.16    0.36
   0  -7   0    0.28    0.30
   0   7   0    0.16    0.30
   0  -7   1  110.31    4.81
   0  -7   1  112.86    2.53
   0  -7  -1  110.53    5.05
   0  -7  -1  113.72    2.75
   0  -7  -1  107.74    3.45
   0  -7   1  107.70    3.52
   0  -7  -1  112.77    3.47
   0  -7   1  115.82    3.76
   0   7   1  110.71    4.12
   0  -7  -1  113.39    3.72
   0  -7   1  102.94    3.68
   0  -7  -1  107.29    3.30
   0  -7   1  109.64    3.35
   0  -7   1  107.76    3.54
   0  -7  -1  108.46    3.34
   0  -7  -1  111.36    3.84
   0  -7   1  110.08    3.73
   0  -7  -1  111.32    3.56
   0  -7  -1  107.68    3.86
   0  -7   1  109.84    3.75
   0   7  -1  112.78    3.74
   0  -7   1  103.90    3.69
   0   7   1  125.07    3.92
   0   7   1  110.86    3.90
   0  -7  -1  118.96    3.90
   0   7  -1  111.30    3.69
   0  -7   1  110.99    3.56
   0  -7  -2   18.61    2.05
   0  -7   2   17.66    1.78
   0   7   2   17.74    0.97
   0  -7   2   20.34    0.79
   0  -7   2   18.78    1.31
   0  -7  -2   20.43    1.19
   0  -7  -2   18.25    1.25
   0  -7  -2   21.69    1.44
   0   7   2   18.16    1.58
   0  -7   2   15.33    1.34
   0  -7   2   21.14    1.59
   0  -7   2   17.97    1.32
   0  -7  -2   18.85    1.22
   0  -7  -2   19.75    0.98
   0  -7   2   19.82    1.29
   0  -7  -2   19.79    1.19
   0  -7   2   18.86    1.39
   0  -7  -2   19.76    1.51
   0  -7   2   18.73    1.38
   0   7  -2   19.19    1.41
   0   7  -2   17.59    1.30
   0   7   2   20.10    1.46
   0  -7   2   20.12    1.57
   0  -7  -2   18.99    1.25
   0  -7  -2   18.84    1.52
   0   7   2   17.14    1.49
   0  -7   2   18.59    1.26
   0  -7  -2   17.94    1.47
   0  -7  -3    8.01    1.60
   0  -7   3    8.08    0.50
   0  -7   3    7.99    1.15
   0   7   3    7.49    0.67
   0  -7  -3    8.01    0.82
   0  -7   3    7.03    0.83
   0  -7  -3    7.62    0.65
   0  -7  -3    7.90    0.79
   0   7   3    6.74    1.02
   0  -7  -3    7.43    0.90
   0  -7   3    7.30    0.89
   0  -7   3    8.18    1.08
   0  -7  -3    6.57    0.62
   0  -7  -3    8.03    0.82
   0  -7  -3    8.39    0.72
   0  -7   3    6.86    0.76
   0  -7   3    8.21    0.93
   0   7  -3    7.31    0.88
   0  -7   3    7.75    0.91
   0  -7  -3    9.11    1.09
   0  -7  -3    8.17    0.80
   0   7  -3    7.53    0.83
   0  -7   3    7.64    1.07
   0  -7   3    6.44    0.87
   0   7   3    7.72    0.94
   0   7   3    8.96    1.12
   0  -7  -3    8.36    1.04
   0  -7   3    7.68    0.75
   0  -7   4    0.64    0.48
   0  -7   4    0.96    0.22
   0   7   4    0.95    0.27
   0  -7  -4    0.98    0.68
   0  -7  -4    0.76    0.23
   0  -7  -4    0.79    0.20
   0  -7  -4    1.17    0.42
   0  -7  -4    1.40    0.43
   0  -7   4    0.97    0.47
   0   7  -4    0.46    0.41
   0  -7  -4    0.76    0.25
   0   7   4    1.18    0.55
   0  -7   4    0.10    0.39
   0  -7   4    1.14    0.54
   0  -7  -4    1.15    0.47
   0   7   4    0.87    0.33
   0  -7   4    0.60    0.48
   0  -7  -4    1.15    0.40
   0  -7  -4    1.10    0.27
   0  -7   4    0.10    0.26
   0  -7  -4    0.89    0.44
   0   7  -4    0.68    0.43
   0  -7   4    0.45    0.29
   0  -7  -4    1.03    0.36
   0  -7   4    0.58    0.46
   0   7   4    1.01    0.44
   0  -7   4    1.03    0.42
   0   7  -4    0.83    0.34
   0  -7   4    1.42    0.37
   0   7   4    1.10    0.42
   0  -7   5   20.65    0.99
   0  -7  -5   17.99    2.32
   0   7   5   20.70    1.28
   0  -7   5   19.39    1.71
   0  -7  -5   20.50    1.43
   0   7  -5   22.03    1.70
   0  -7  -5   19.28    1.28
   0  -7  -5   21.13    0.83
   0  -7   5   16.58    1.63
   0  -7  -5   18.86    1.46
   0  -7   5   18.91    1.53
   0   7   5   19.56    1.77
   0  -7  -5   18.91    1.28
   0  -7   5   19.83    1.38
   0  -7  -5   20.05    0.98
   0   7   5   18.98    1.37
   0  -7   5   20.37    1.46
   0  -7   5   18.45    1.40
   0   7  -5   20.21    1.46
   0  -7  -5   20.09    1.23
   0  -7   5   18.13    1.69
   0   7  -5   19.91    1.32
   0   7   5   20.23    1.53
   0  -7   5   19.28    1.05
   0   7   5   20.08    1.73
   0  -7  -5   21.18    0.94
   0  -7   6   19.34    1.06
   0   7   6   20.39    1.34
   0  -7  -6   17.05    2.30
   0  -7   6   18.93    1.62
   0  -7  -6   19.26    1.40
   0  -7   6   18.61    1.20
   0  -7  -6   18.47    1.24
   0   7  -6   18.57    1.61
   0  -7  -6   18.34    1.50
   0  -7   6   19.97    1.60
   0   7   6   17.78    1.73
   0   7   6   19.30    1.43
   0  -7   6   19.72    1.45
   0  -7  -6   18.86    0.83
   0  -7  -6   21.40    1.42
   0   7  -6   21.15    1.49
   0  -7   6   18.83    1.47
   0  -7   6   18.75    1.42
   0  -7   6   17.47    1.71
   0  -7  -6   20.92    1.29
   0   7  -6   17.35    1.18
   0   7   6   19.49    1.55
   0  -7  -6   21.49    0.84
   0  -7   6   21.53    0.95
   0   7   6   19.06    1.73
   0  -7   7    1.36    0.58
   0  -7   7    0.63    0.23
   0  -7   7    0.99    0.30
   0  -7  -7    0.66    0.75
   0   7   7    0.84    0.36
   0  -7   7    0.99    0.33
   0  -7  -7    0.77    0.40
   0   7  -7    1.95    0.64
   0  -7  -7    0.70    0.34
   0  -7  -7    0.97    0.36
   0   7   7    0.89    0.52
   0  -7   7    0.87    0.46
   0   7   7    0.48    0.39
   0  -7  -7    0.97    0.47
   0  -7  -7    1.05    0.15
   0  -7   7    0.69    0.40
   0   7  -7    0.84    0.38
   0  -7   7    0.65    0.38
   0  -7   7    1.35    0.69
   0   7   7    0.92    0.45
   0   7  -7    0.73    0.29
   0  -7  -7    1.24    0.41
   0   7   7    0.62    0.56
   0  -7  -7    1.22    0.16
   0  -7   8    8.20    1.00
   0  -7   8    8.12    0.79
   0  -7  -8    9.87    1.82
   0   7   8    8.26    0.96
   0  -7   8    7.98    0.81
   0  -7   8    7.51    1.15
   0  -7  -8    7.45    0.95
   0  -7  -8    9.27    0.85
   0  -7  -8    6.41    0.81
   0   7  -8    8.84    1.24
   0  -7   8    6.82    1.05
   0   7   8    8.74    1.29
   0  -7   8    9.03    0.80
   0  -7  -8    9.27    0.97
   0   7   8    7.27    0.94
   0   7  -8    8.93    1.01
   0  -7   8    7.94    1.05
   0  -7   8    7.49    1.02
   0   7   8    8.54    1.11
   0  -7  -8    7.98    0.87
   0   7  -8    8.56    0.81
   0   7   8    8.80    1.30
   0  -7  -9    8.76    1.79
   0  -7   9    8.05    0.83
   0   7   9    9.80    1.09
   0  -7   9    8.54    0.97
   0  -7   9   11.66    1.34
   0  -7  -9   11.03    0.95
   0   7  -9   10.66    1.31
   0   7   9    7.83    1.27
   0  -7   9    8.22    1.22
   0  -7   9    9.22    0.98
   0  -7   9   10.21    0.88
   0  -7  -9   10.98    1.09
   0   7  -9   11.24    1.37
   0   7  -9   11.31    1.15
   0  -7   9    8.52    1.07
   0  -7   9    8.31    1.13
   0  -7  -9   10.30    1.05
   0   7  -9    9.46    0.85
   0   7   9    7.12    1.03
   0   7   9   11.21    1.54
   0   7  10  200.27    5.96
   0  -7 -10  193.15    8.89
   0  -7  10  183.63    5.15
   0  -7  10  208.66    6.32
   0  -7 -10  205.21    5.17
   0   7 -10  214.12    6.76
   0  -7  10  175.49    6.29
   0   7  10  194.75    6.96
   0  -7 -10  205.93    5.77
   0  -7  10  201.13    5.20
   0   7 -10  211.01    6.78
   0   7 -10  207.02    5.92
   0   7 -10  197.56    4.88
   0   7  10  192.45    6.21
   0   7  10  204.79    7.09
   0   7  11   16.89    1.53
   0  -7  11   16.45    1.26
   0  -7 -11   17.39    2.68
   0  -7  11   17.15    1.60
   0   7 -11   18.20    1.84
   0  -7 -11   16.36    1.18
   0   7  11   15.06    1.82
   0  -7  11   16.01    1.56
   0  -7 -11   15.92    1.41
   0   7 -11   19.37    1.92
   0   7 -11   16.79    1.51
   0   7 -11   14.41    1.02
   0   7  11   16.92    1.64
   0   7  11   14.71    1.82
   0   7  12   79.09    3.66
   0  -7  12   81.60    3.16
   0  -7 -12   85.64    5.97
   0  -7  12   78.05    4.71
   0  -7  12   88.22    3.82
   0   7 -12   90.24    4.28
   0  -7 -12   83.62    2.96
   0   7  12   72.92    4.25
   0  -7  12   80.77    3.69
   0   7 -12   88.81    4.27
   0  -7 -12   78.78    3.43
   0   7 -12   78.86    3.57
   0   7  12   81.73    3.83
   0   7  12   76.98    4.31
   0   7  13   75.32    3.64
   0  -7  13   71.87    3.06
   0  -7 -13   70.80    5.56
   0  -7  13   70.88    4.68
   0  -7  13   75.32    3.55
   0   7 -13   76.07    4.06
   0  -7 -13   73.79    2.82
   0  -7  13   69.71    3.44
   0   7  13   67.35    4.16
   0   7 -13   74.51    4.00
   0  -7 -13   74.85    3.42
   0   7 -13   69.56    3.35
   0   7  13   65.82    3.56
   0   7  13   68.37    4.17
   0   7  14   19.36    1.88
   0  -7 -14   15.64    2.73
   0  -7  14   18.03    1.54
   0  -7  14   17.02    2.34
   0  -7  14   16.95    1.68
   0   7 -14   17.84    1.98
   0  -7  14   18.75    1.74
   0   7  14   18.68    2.21
   0  -7 -14   17.47    1.66
   0   7 -14   17.30    1.99
   0   7 -14   17.27    1.64
   0   7  14   16.66    1.80
   0   7  14   20.73    2.30
   0  -7 -15    5.03    1.79
   0   7  15    4.13    1.03
   0  -7  15    5.62    1.53
   0  -7  15    5.75    1.02
   0   7 -15    5.56    1.23
   0   7  15    4.74    1.25
   0  -7  15    5.70    1.00
   0  -7 -15    5.47    1.01
   0   7 -15    5.64    1.29
   0   7 -15    4.23    0.92
   0   7  15    5.23    1.08
   0   7  15    4.00    1.22
   0   7  16    0.68    0.52
   0   7  16   -0.15    0.73
   0   7 -16    0.83    0.58
   0   7  16    1.56    0.90
   0  -7 -16    1.48    0.68
   0  -7  16   -0.03    0.48
   0  -7 -17   -1.04    0.78
   0  -7  17    0.48    0.51
   0   7  17    0.40    0.60
   0  -8   0  432.59   12.15
   0  -8   0  401.07    9.35
   0  -8   0  420.58    9.55
   0  -8   0  447.09    9.79
   0  -8   0  421.60    7.78
   0  -8   0  417.79    9.39
   0  -8   0  444.83    9.22
   0  -8   0  440.37    9.67
   0   8   0  425.55    9.99
   0  -8   0  420.65    9.74
   0  -8  -1   10.80    1.68
   0  -8   1   10.40    1.60
   0  -8  -1    8.11    0.92
   0  -8   1    9.15    0.96
   0  -8  -1    9.77    1.00
   0  -8  -1   10.36    1.06
   0  -8   1   10.77    1.08
   0  -8   1   10.85    1.14
   0  -8  -1   10.14    0.94
   0  -8   1    9.58    0.44
   0  -8  -1   10.03    0.95
   0  -8   1    9.82    1.04
   0  -8   1   11.67    1.02
   0   8   1   11.85    1.26
   0  -8   1   10.38    1.15
   0  -8  -1   10.69    1.04
   0  -8   1   12.73    1.26
   0  -8   1   10.23    1.14
   0   8  -1   10.99    1.13
   0   8   1   11.33    1.26
   0  -8  -1    8.39    1.03
   0  -8   1    9.85    1.04
   0  -8   2  176.28    6.58
   0  -8  -2  177.17    7.29
   0  -8  -2  162.29    4.73
   0  -8  -2  176.18    4.49
   0  -8   2  176.04    5.12
   0  -8  -2  173.01    5.12
   0   8   2  176.04    5.78
   0  -8  -2  163.40    4.53
   0  -8   2  179.01    4.74
   0  -8   2  157.81    4.99
   0  -8  -2  182.48    4.72
   0  -8   2  173.23    5.23
   0  -8   2  161.47    5.09
   0  -8   2  156.32    5.22
   0  -8  -2  171.17    4.73
   0   8   2  169.96    5.52
   0  -8   2  171.76    4.82
   0  -8  -3  119.59    5.92
   0   8   3  114.28    3.01
   0  -8   3  107.16    4.85
   0  -8  -3   93.93    2.89
   0  -8  -3  103.48    3.12
   0  -8  -3  104.23    3.59
   0  -8  -3  105.38    2.95
   0  -8  -3  101.88    3.48
   0  -8  -3  105.18    3.80
   0  -8   3  110.19    3.91
   0   8   3  112.66    4.48
   0  -8   3   97.37    4.09
   0  -8   3  113.88    3.58
   0  -8  -3  107.86    3.21
   0  -8  -3  109.03    3.46
   0  -8   3   97.05    3.75
   0   8  -3  118.07    4.03
   0  -8   3  106.61    3.87
   0  -8  -3  108.53    3.42
   0   8   3  115.47    3.95
   0  -8   3   99.23    4.03
   0   8  -3  116.29    3.84
   0  -8   3  110.04    3.46
   0   8   3  109.18    4.34
   0  -8  -4    0.60    0.88
   0  -8   4   -0.04    0.11
   0  -8   4    0.17    0.10
   0  -8   4   -0.44    0.50
   0   8   4   -0.08    0.24
   0  -8  -4    0.23    0.18
   0  -8  -4    0.10    0.14
   0  -8  -4    0.01    0.40
   0  -8  -4   -0.03    0.15
   0  -8  -4    0.30    0.33
   0  -8   4   -0.41    0.57
   0  -8  -4   -0.21    0.44
   0  -8   4    0.22    0.40
   0   8   4   -0.35    0.52
   0  -8  -4    0.19    0.29
   0  -8  -4   -0.13    0.25
   0  -8   4    0.18    0.31
   0  -8   4    0.38    0.41
   0  -8   4    0.07    0.36
   0   8  -4   -0.50    0.32
   0   8  -4   -0.11    0.28
   0  -8  -4   -0.19    0.32
   0   8   4    0.61    0.38
   0  -8   4    0.55    0.53
   0  -8   4    0.28    0.26
   0   8   4    0.15    0.42
   0   8   5   36.73    1.74
   0  -8  -5   38.11    3.54
   0  -8   5   37.70    2.61
   0  -8  -5   31.82    1.87
   0  -8  -5   30.08    1.72
   0  -8   5   29.55    2.02
   0   8   5   34.74    2.53
   0   8   5   31.07    1.83
   0  -8  -5   35.17    1.85
   0  -8   5   34.84    1.10
   0  -8   5   34.29    1.92
   0   8  -5   35.65    2.10
   0  -8   5   31.47    1.99
   0  -8   5   30.03    1.93
   0  -8   5   28.05    2.24
   0   8  -5   37.63    1.96
   0   8   5   32.80    2.04
   0  -8  -5   33.12    1.70
   0   8   5   37.64    2.55
   0  -8  -5   36.80    1.34
   0  -8   6   -0.37    0.59
   0  -8  -6   -0.28    0.75
   0   8   6    0.19    0.31
   0  -8   6    0.24    0.17
   0  -8  -6    0.19    0.36
   0   8  -6    0.12    0.38
   0  -8  -6   -0.25    0.35
   0   8   6    0.62    0.63
   0   8   6    0.04    0.43
   0  -8  -6   -0.38    0.39
   0  -8   6   -0.14    0.31
   0   8  -6    0.38    0.32
   0  -8   6    0.08    0.45
   0   8  -6   -0.13    0.29
   0   8   6   -0.12    0.34
   0  -8  -6    0.03    0.16
   0   8   6    0.74    0.55
   0  -8   7    1.04    0.61
   0  -8  -7    0.13    0.84
   0  -8   7    0.19    0.17
   0   8   7    0.94    0.42
   0  -8   7    1.04    0.57
   0   8  -7   -0.12    0.56
   0  -8  -7   -0.19    0.32
   0   8   7    0.33    0.56
   0  -8   7   -0.38    0.42
   0  -8  -7    0.38    0.38
   0   8  -7    0.17    0.41
   0   8   7   -0.55    0.57
   0   8  -7    0.32    0.27
   0   8   7   -0.72    0.62
   0  -8   8   26.54    1.95
   0  -8  -8   26.91    3.18
   0   8   8   26.38    1.75
   0  -8   8   28.54    2.12
   0  -8  -8   30.40    1.66
   0   8  -8   28.91    2.25
   0   8   8   25.67    2.30
   0  -8   8   29.11    1.95
   0  -8  -8   29.49    1.80
   0   8  -8   29.21    1.98
   0   8   8   26.59    1.99
   0   8  -8   23.16    1.51
   0   8   8   28.41    2.39
   0  -8  -9   11.40    2.15
   0   8   9    9.89    1.14
   0  -8   9   12.97    1.41
   0  -8  -9   15.02    1.16
   0   8  -9   11.85    1.54
   0   8   9   11.98    1.66
   0  -8   9   13.87    1.36
   0  -8  -9   14.02    1.30
   0   8  -9   12.63    1.32
   0   8   9   12.50    1.41
   0   8  -9   12.63    1.01
   0   8   9   12.62    1.65
   0  -8 -10   44.54    4.27
   0   8  10   41.53    2.43
   0  -8  10   46.56    2.66
   0  -8 -10   45.19    2.08
   0   8 -10   46.43    2.99
   0   8  10   42.22    3.21
   0  -8 -10   45.47    2.43
   0   8 -10   48.48    2.65
   0   8  10   41.70    2.64
   0   8  10   47.63    3.30
   0   8  11    4.31    0.87
   0  -8 -11    7.04    2.07
   0  -8  11    5.61    0.95
   0  -8  11    6.12    1.39
   0   8 -11    6.85    1.28
   0   8  11    3.99    1.04
   0  -8  11    3.43    0.89
   0  -8 -11    4.09    0.80
   0   8 -11    4.59    0.86
   0   8  11    5.13    1.06
   0   8  11    2.89    0.86
   0  -8 -12  122.10    7.64
   0   8  12  120.17    4.68
   0  -8  12  124.58    6.25
   0  -8  12  120.97    4.65
   0   8 -12  124.43    5.52
   0   8  12  109.64    5.54
   0  -8  12  118.41    4.66
   0  -8 -12  120.57    4.46
   0   8 -12  117.37    4.55
   0   8  12  114.65    4.88
   0   8  12  126.08    5.86
   0  -8  13    7.09    1.11
   0  -8  13    5.56    1.43
   0   8 -13    6.51    1.36
   0   8  13    3.56    1.17
   0  -8 -13    6.14    1.03
   0   8 -13    5.34    0.94
   0   8  13    5.35    1.07
   0  -8 -13    5.79    1.99
   0   8  13    5.95    1.40
   0   8  14   10.42    1.76
   0   8 -14   10.96    1.67
   0  -8 -14    9.34    1.28
   0  -8  14   10.99    1.97
   0   8  14    9.32    1.37
   0  -8 -15    1.03    0.75
   0   8  15    1.00    1.02
   0   8  15   -0.12    0.55
   0   8  16    2.44    0.90
   0  -8 -16    1.05    0.74
   0  -9   0   -0.62    0.55
   0  -9   0   -0.38    0.75
   0  -9   0    0.11    0.32
   0   9   1  108.56    4.32
   0  -9  -1  110.64    3.53
   0  -9   1  108.52    3.54
   0  -9  -1  106.23    3.76
   0  -9   1  106.71    5.52
   0  -9  -1  113.60    5.98
   0   9   2   10.28    1.33
   0  -9   2    9.13    0.95
   0  -9  -2    8.82    0.87
   0   9   2    9.17    1.28
   0  -9  -2    9.65    0.91
   0  -9   2    7.62    1.47
   0  -9  -2   10.37    1.91
   0   9   3    9.52    1.35
   0   9   3    9.70    1.32
   0  -9   3    8.74    1.48
   0  -9  -3   12.22    2.04
   0  -9   3   12.55    1.10
   0  -9  -3   10.57    1.00
   0   9   4    3.83    0.90
   0  -9   4    2.29    0.58
   0  -9  -4    3.29    0.59
   0   9   4    3.89    0.87
   0   9   4    4.41    0.82
   0  -9   4    5.53    1.23
   0  -9  -4    2.81    1.28
   0   9   5   -0.34    0.50
   0   9   5    0.24    0.46
   0  -9  -5    0.64    0.35
   0  -9   5    0.92    0.50
   0   9  -5    0.02    0.36
   0   9   5   -0.04    0.45
   0  -9   5    0.30    0.69
   0  -9  -5    0.88    0.97
   0   9   6   -0.45    0.68
   0   9   6    0.08    0.60
   0  -9  -6   -0.33    0.34
   0  -9   6   -0.23    0.38
   0   9  -6    0.07    0.37
   0   9   6    0.08    0.44
   0  -9  -6   -0.19    0.94
   0  -9   6   -0.09    0.56
   0  -9   7   -0.29    0.52
   0  -9  -7    0.27    0.29
   0   9   7    0.96    0.74
   0  -9   7    1.01    0.55
   0  -9  -7    0.20    0.36
   0   9  -7    0.24    0.41
   0  -9  -7    1.24    1.30
   0   9   7    1.50    0.62
   0  -9   8   18.83    2.26
   0   9  -8   25.55    2.19
   0   9   8   21.26    2.19
   0  -9  -8   22.38    1.62
   0  -9   8   19.25    1.61
   0   9  -8   22.81    1.78
   0  -9  -8   22.67    3.16
   0   9   8   24.34    2.31
   0  -9   9    4.33    1.30
   0   9  -9    4.17    1.05
   0   9   9    3.60    0.97
   0  -9  -9    3.01    0.69
   0   9  -9    3.34    0.76
   0  -9  -9    0.29    1.12
   0   9   9    3.64    0.98
   0  -9  10   12.49    1.90
   0   9 -10   15.81    1.87
   0   9  10    8.95    1.59
   0  -9 -10   13.54    1.35
   0   9 -10   15.04    1.50
   0  -9 -10    8.99    2.09
   0   9  10   15.03    1.96
   0  -9  11    0.40    0.88
   0   9 -11    1.19    0.76
   0  -9 -11    0.73    1.02
   0   9  11    3.25    1.17
   0   9  11    0.36    0.89
   0   9  12   17.75    2.34
   0  -9  12   21.17    2.66
   0   9 -12   20.53    2.21
   0   9  13   25.61    2.79
   0 -10   0    2.10    1.12
   0 -10  -1    0.17    0.93
   0 -10   1    0.33    0.95
   0 -10  -2    1.32    1.22
   0 -10   2    1.11    0.93
   0  10   3    7.77    1.27
   0  10   3    6.58    1.18
   0 -10   3    5.75    1.31
   0 -10  -3    8.55    1.88
   0 -10   3    5.22    1.13
   0  10   4    4.63    1.07
   0 -10   4    4.14    1.21
   0 -10  -4    5.56    1.68
   0 -10   4    6.19    1.24
   0  10   4    4.73    1.05
   0  10   5   18.36    1.97
   0 -10  -5   21.53    3.17
   0 -10   5   18.65    2.10
   0  10   5   19.26    2.05
   0  10   6   14.44    1.89
   0 -10  -6   16.90    2.84
   0 -10   6   16.95    2.01
   0  10   6   14.32    1.84
   0  10   7   23.95    2.46
   0 -10  -7   26.93    3.49
   0 -10   7   28.66    2.72
   0  10   7   25.36    2.47
   0  10   8   19.07    2.28
   0 -10  -8   19.01    3.18
   0 -10   8   18.31    2.16
   0  10   8   15.90    2.02
   0  10   9    0.73    0.78
   0 -10   9   -0.25    1.06
   0  10  10    0.91    0.99
   0 -10  10   -0.11    0.85
   0 -11   0    0.69    1.12
   0 -11  -1    2.69    1.27
   0 -11  -2   -0.15    1.13
   0 -11  -3   11.37    2.40
   0 -11  -4    0.19    1.32
   0  11   5    8.22    1.47
   1   0 -22    1.59    1.18
  -1   0  22    1.33    0.80
   1   0 -22    0.83    0.70
  -1   0  22    0.47    0.65
  -1   0  21   -0.27    0.57
  -1   0  21    0.11    0.65
   1   0 -21    0.08    0.63
  -1   0  21   -0.56    0.61
   1   0 -21    0.50    0.59
  -1   0  21    1.26    0.94
   1   0 -21    0.58    0.63
   1   0 -21    0.20    0.60
   1   0 -21    0.43    1.10
  -1   0  21   -0.65    0.78
  -1   0  21    0.04    0.56
  -1   0  20   10.71    1.53
  -1   0  20    8.81    1.50
  -1   0  20   11.18    1.43
   1   0 -20    7.86    1.47
   1   0 -20   10.22    1.42
  -1   0  20   10.70    1.64
   1   0 -20    8.92    1.28
   1   0 -20    9.97    1.61
   1   0 -20    9.37    1.91
  -1   0  20   12.32    1.64
  -1   0  20   10.95    1.32
  -1   0  19   -0.05    0.61
  -1   0  19   -0.21    0.43
   1   0 -19    0.14    0.59
  -1   0  19    0.36    0.55
   1   0 -19   -0.38    0.45
  -1   0  19   -0.18    0.56
   1   0 -19   -0.95    0.58
   1   0 -19   -0.57    0.53
   1   0 -19   -0.92    0.92
  -1   0  19    0.20    0.65
  -1   0  19    0.81    0.59
  -1   0  18    5.96    1.05
   1   0 -18    6.36    1.25
  -1   0  18    8.52    1.22
  -1   0  18    6.89    1.27
   1   0 -18    7.88    1.16
  -1   0  18    7.34    1.31
   1   0 -18    7.56    1.08
   1   0 -18    7.06    1.58
   1   0 -18    6.46    1.23
  -1   0  18    9.57    1.39
  -1   0  18    8.62    1.14
  -1   0  17   -0.28    0.54
  -1   0  17    0.27    0.47
  -1   0  17   -0.63    0.48
   1   0 -17   -0.23    0.52
   1   0 -17   -0.59    0.49
  -1   0  17    0.55    0.52
   1   0 -17   -0.11    0.43
   1   0 -17   -0.05    0.45
   1   0 -17    0.23    0.90
  -1   0  17   -0.17    0.34
   1   0 -17    0.04    0.33
  -1   0  17    0.03    0.34
  -1   0  16    1.45    0.57
  -1   0  16    0.78    0.41
   1   0 -16    1.04    0.65
  -1   0  16    2.84    0.73
   1   0 -16    2.00    0.54
  -1   0  16    1.72    0.64
   1   0 -16    2.37    0.60
   1   0 -16    1.65    0.62
  -1   0  16    1.02    0.50
   1   0 -16    1.62    0.48
  -1   0  16    0.65    0.43
  -1   0  15   -0.30    0.44
  -1   0  15   -0.21    0.64
   1   0 -15   -0.13    0.58
  -1   0  15    0.15    0.40
  -1   0  15   -0.47    0.50
   1   0 -15    0.28    0.35
  -1   0  15    0.15    0.42
   1   0 -15    0.04    0.34
  -1   0  15    0.06    0.39
  -1   0  15   -0.10    0.38
   1   0 -15   -0.07    0.34
  -1   0  15    0.26    0.33
  -1   0  14   30.98    2.53
   1   0 -14   29.99    2.39
  -1   0  14   33.76    2.14
  -1   0  14   34.90    2.07
  -1   0  14   31.38    2.11
   1   0 -14   31.94    1.90
  -1   0  14   26.76    1.95
   1   0 -14   32.09    1.88
   1   0 -14   33.73    2.32
  -1   0  14   32.47    2.10
  -1   0  14   32.77    1.82
  -1   0  14   31.87    1.87
   1   0 -14   28.59    1.61
  -1   0  13   -0.18    0.37
  -1   0  13    0.01    0.52
   1   0 -13   -0.28    0.59
  -1   0  13   -0.79    0.41
  -1   0  13   -0.36    0.43
  -1   0  13   -0.28    0.36
   1   0 -13   -0.20    0.28
  -1   0  13   -0.61    0.42
  -1   0  13    0.20    0.28
   1   0 -13   -0.29    0.30
   1   0 -13   -0.09    0.41
  -1   0  13   -0.25    0.42
   1   0 -13   -0.16    0.23
  -1   0  13   -0.26    0.37
  -1   0  12  274.55    8.09
  -1   0  12  292.43    7.17
   1   0 -12  259.94    7.84
  -1   0  12  289.03    7.14
   1   0 -12  265.59    7.51
  -1   0  12  274.92    7.14
  -1   0  12  288.97    6.62
   1   0 -12  268.41    6.63
  -1   0  12  289.25    7.23
   1   0 -12  275.94    6.66
  -1   0  12  287.32    6.99
   1   0 -12  275.60    7.45
  -1   0  12  286.58    7.13
  -1   0  12  276.78    6.68
   1   0 -12  280.43    6.38
  -1   0  12  291.49    6.66
  -1   0  11   -0.28    0.28
  -1   0  11   -0.14    0.48
  -1   0  11   -0.34    0.35
  -1   0  11    0.65    0.38
   1   0 -11    0.27    0.45
   1   0 -11   -0.31    0.35
  -1   0  11    0.06    0.26
   1   0 -11   -0.18    0.28
  -1   0  11   -0.34    0.45
   1   0 -11    0.00    0.26
  -1   0  11    0.12    0.28
   1   0 -11    0.03    0.26
  -1   0  11   -0.44    0.35
   1   0 -11   -0.06    0.33
  -1   0  11    0.05    0.32
   1   0 -11   -0.06    0.26
  -1   0  11   -0.07    0.23
   1   0 -10   42.91    2.48
  -1   0  10   47.30    2.11
  -1   0  10   44.43    2.58
  -1   0  10   49.60    2.19
   1   0 -10   47.64    2.27
  -1   0  10   45.41    2.07
  -1   0  10   46.89    1.87
   1   0 -10   45.58    1.91
   1   0 -10   42.60    2.16
  -1   0  10   47.05    2.13
   1   0 -10   45.03    1.93
  -1   0  10   47.48    2.06
   1   0 -10   46.20    2.30
  -1   0  10   49.62    2.14
  -1   0  10   45.73    1.91
  -1   0  10   47.45    1.94
   1   0 -10   45.81    1.79
  -1   0   9   -0.09    0.28
  -1   0   9    0.22    0.55
   1   0  -9   -0.26    0.36
  -1   0   9   -0.01    0.30
   1   0  -9   -0.13    0.35
  -1   0   9   -0.16    0.25
  -1   0   9    0.38    0.30
   1   0  -9   -0.43    0.31
   1   0  -9   -0.39    0.33
  -1   0   9    0.06    0.24
   1   0  -9    0.09    0.24
  -1   0   9   -0.11    0.25
  -1   0   9   -0.11    0.20
   1   0  -9   -0.10    0.25
  -1   0   9   -0.25    0.25
  -1   0   9    0.01    0.25
   1   0  -9    0.21    0.25
   1   0  -8   58.48    2.69
  -1   0   8   63.54    2.85
  -1   0   8   63.78    2.30
   1   0  -8   66.74    2.37
  -1   0   8   64.28    2.31
  -1   0   8   66.53    2.36
  -1   0   8   66.92    2.05
   1   0  -8   58.49    2.04
  -1   0   8   67.24    2.34
   1   0  -8   64.56    2.38
  -1   0   8   64.97    2.22
   1   0  -8   61.64    2.11
  -1   0   8   66.36    2.11
   1   0  -8   63.20    2.48
   1   0  -8   64.36    2.01
  -1   0   8   64.93    2.13
  -1   0   7   -0.03    0.42
  -1   0   7    0.15    0.19
   1   0  -7   -0.05    0.21
  -1   0   7    0.04    0.25
   1   0  -7    0.13    0.20
  -1   0   7   -0.36    0.27
   1   0  -7   -0.12    0.38
   1   0  -7   -0.07    0.20
  -1   0   7   -0.43    0.26
   1   0  -7   -0.11    0.23
  -1   0   7   -0.29    0.30
  -1   0   7    0.20    0.27
   1   0  -7    0.04    0.24
  -1   0   7    0.08    0.19
   1   0  -7    0.02    0.25
  -1   0   7    0.55    0.29
   1   0  -7    0.17    0.21
  -1   0   7   -0.08    0.19
  -1   0   6  278.93    5.80
  -1   0   6  260.69    6.53
   1   0  -6  258.43    6.49
   1   0  -6  271.78    5.79
  -1   0   6  279.97    5.87
  -1   0   6  273.34    5.80
   1   0  -6  274.30    5.55
  -1   0   6  282.64    5.52
   1   0  -6  266.18    5.80
  -1   0   6  273.74    5.79
   1   0  -6  267.11    5.57
  -1   0   6  268.57    5.56
   1   0  -6  272.51    5.79
  -1   0   6  276.39    5.70
   1   0  -6  284.51    6.13
  -1   0   6  272.87    5.79
   1   0  -6  273.43    5.52
  -1   0   6  273.23    5.60
  -1   0   5    0.22    0.32
   1   0  -5    0.13    0.17
  -1   0   5    0.04    0.15
   1   0  -5   -0.18    0.15
   1   0  -5    0.04    0.30
  -1   0   5   -0.03    0.18
  -1   0   5    0.01    0.17
  -1   0   5   -0.26    0.16
   1   0  -5    0.05    0.15
  -1   0   5    0.09    0.13
   1   0  -5    0.00    0.14
  -1   0   5    0.05    0.15
  -1   0   5   -0.06    0.16
   1   0  -5    0.20    0.15
   1   0  -5   -0.19    0.24
  -1   0   5    0.02    0.19
  -1   0   5   -0.21    0.18
   1   0  -5    0.20    0.18
  -1   0   4  435.66    8.12
  -1   0   4  419.99    8.80
   1   0  -4  435.15    8.80
   1   0  -4  436.91    8.10
  -1   0   4  438.74    8.15
   1   0  -4  407.84    8.28
   1   0  -4  438.46    8.08
  -1   0   4  452.34    8.14
   1   0  -4  423.08    7.92
  -1   0   4  442.36    7.91
   1   0  -4  449.07    8.12
  -1   0   4  438.17    8.11
  -1   0   4  450.42    8.06
  -1   0   4  427.25    7.94
   1   0  -4  435.20    7.95
  -1   0   4  431.83    8.38
   1   0  -4  436.77    8.35
  -1   0   4  435.47    8.13
  -1   0   4  433.21    7.97
   1   0  -4  434.08    7.96
  -1   0   3   -0.43    0.32
  -1   0   3    0.34    0.17
   1   0  -3    0.02    0.12
  -1   0   3    0.13    0.14
   1   0  -3    0.02    0.14
   1   0  -3    0.09    0.11
  -1   0   3    0.14    0.12
   1   0  -3    0.37    0.32
   1   0  -3    0.22    0.13
  -1   0   3    0.13    0.11
  -1   0   3   -0.11    0.11
   1   0  -3    0.13    0.15
  -1   0   3    0.06    0.12
   1   0  -3   -0.07    0.11
  -1   0   3   -0.01    0.17
   1   0  -3   -0.22    0.19
  -1   0   3    0.13    0.17
   1   0  -3   -0.18    0.11
   1   0  -3   -0.04    0.13
  -1   0   3    0.12    0.12
  -1   0   2 1835.12   32.29
  -1   0   2 1945.80   32.80
   1   0  -2 1998.46   32.76
   1   0  -2 1930.72   32.29
   1   0  -2 1904.39   32.17
  -1   0   2 1884.88   32.23
  -1   0   2 1905.24   32.29
   1   0  -2 1920.33   32.26
   1   0  -2 1832.01   32.27
   1   0  -2 1949.46   32.27
  -1   0   2 1940.67   32.25
  -1   0   2 1852.74   32.39
   1   0  -2 1984.04   32.42
   1   0  -2 1885.09   32.26
  -1   0   2 1895.58   32.28
   1   0  -2 1934.97   32.26
   1   0  -1   -0.02    0.07
  -1   0   1    0.02    0.10
   1   0  -1    0.06    0.05
  -1   0   1    0.06    0.05
  -1   0   1    0.02    0.05
   1   0  -1    0.02    0.05
   1   0  -1    0.11    0.08
  -1   0   1    0.12    0.14
   1   0  -1    0.06    0.10
   1   0  -1    0.13    0.07
   1   0  -1   -0.05    0.06
  -1   0   1   -0.01    0.06
  -1   0   1   -0.06    0.07
   1   0  -1    0.08    0.06
   1   0   0   62.76    1.35
  -1   0   0   63.29    1.31
   1   0   0   64.63    1.38
  -1   0   0   62.91    1.33
  -1   0   0   61.23    1.33
   1   0   0   61.08    1.41
  -1   0   0   64.81    1.31
   1   0   1   -0.15    0.11
  -1   0  -1    0.33    0.11
   1   0   1   -0.02    0.07
  -1   0  -1   -0.02    0.08
   1   0   1    0.08    0.07
  -1   0  -1   -0.04    0.08
   1   0   1    0.41    0.09
  -1   0  -1    0.08    0.07
  -1   0  -1    0.21    0.14
   1   0   1    0.09    0.07
  -1   0  -1   -0.05    0.09
   1   0   1   -0.02    0.11
  -1   0  -2 2232.53   35.89
  -1   0  -2 2162.76   35.73
   1   0   2 2115.36   35.74
  -1   0  -2 2042.72   35.80
   1   0   2 2070.99   35.84
   1   0   2 2064.87   35.77
  -1   0  -2 2287.41   35.81
  -1   0  -2 2102.81   35.60
   1   0   2 2020.45   35.60
  -1   0  -2 2138.97   35.90
   1   0   2 2094.76   35.82
   1   0   2 2099.79   35.74
  -1   0  -2 2093.36   35.74
   1   0   3    0.15    0.19
  -1   0  -3   -0.16    0.23
  -1   0  -3    0.51    0.19
   1   0   3   -0.22    0.16
   1   0   3    0.19    0.25
   1   0   3    0.16    0.18
  -1   0  -3    0.18    0.16
  -1   0  -3   -0.04    0.15
  -1   0  -3    0.03    0.11
   1   0   3   -0.11    0.15
   1   0   3    0.16    0.14
  -1   0  -3    0.19    0.13
   1   0   4   81.22    2.10
   1   0   4   69.51    2.19
  -1   0  -4   65.15    1.83
   1   0   4   75.30    1.92
   1   0   4   80.07    2.03
  -1   0  -4   64.51    1.87
   1   0   4   76.42    2.14
  -1   0  -4   73.83    2.21
   1   0   4   77.60    1.92
   1   0   4   73.61    1.92
  -1   0  -4   79.56    1.98
  -1   0  -4   76.79    1.95
   1   0   5    0.02    0.17
  -1   0  -5    0.05    0.23
   1   0   5   -0.08    0.28
   1   0   5   -0.14    0.15
  -1   0  -5    0.23    0.17
  -1   0  -5   -0.07    0.21
  -1   0  -5   -0.10    0.17
   1   0   5   -0.24    0.24
  -1   0  -5    0.07    0.26
   1   0   5   -0.22    0.25
   1   0   5   -0.02    0.15
   1   0   5    0.03    0.14
  -1   0  -5    0.08    0.15
  -1   0  -6   33.86    1.83
   1   0   6   33.71    1.55
   1   0   6   38.13    1.64
  -1   0  -6   34.68    1.37
   1   0   6   38.28    1.43
  -1   0  -6   37.44    1.46
   1   0   6   38.26    1.52
  -1   0  -6   35.14    1.43
  -1   0  -6   35.09    1.73
   1   0   6   34.38    1.64
   1   0   6   36.46    1.40
   1   0   6   37.47    1.41
  -1   0  -6   38.08    1.40
   1   0   7   -0.02    0.28
  -1   0  -7    0.36    0.33
   1   0   7   -0.10    0.22
  -1   0  -7   -0.23    0.27
   1   0   7   -0.09    0.22
  -1   0  -7    0.33    0.29
   1   0   7    0.04    0.19
  -1   0  -7   -0.13    0.25
   1   0   7    0.20    0.30
   1   0   7    0.16    0.31
  -1   0  -7   -0.18    0.32
   1   0   7   -0.08    0.25
  -1   0  -7    0.19    0.21
   1   0   8    0.77    0.31
  -1   0  -8   -0.76    0.50
   1   0   8    0.38    0.24
  -1   0  -8   -0.03    0.20
   1   0   8    0.00    0.30
  -1   0  -8    0.20    0.19
  -1   0  -8   -0.06    0.25
   1   0   8    0.36    0.32
  -1   0  -8    0.26    0.28
  -1   0  -8    0.68    0.39
   1   0   8   -0.25    0.42
   1   0   8    0.03    0.27
  -1   0  -8    0.23    0.22
   1   0   8   -0.19    0.20
   1   0   8    0.07    0.21
  -1   0  -9    0.19    0.37
   1   0   9    0.15    0.23
  -1   0  -9   -0.16    0.23
   1   0   9   -0.19    0.23
   1   0   9   -0.14    0.28
  -1   0  -9    0.23    0.24
   1   0   9   -0.12    0.26
  -1   0  -9    0.15    0.23
  -1   0  -9    0.10    0.34
   1   0   9    0.02    0.29
   1   0   9    0.15    0.30
  -1   0  -9    0.36    0.32
   1   0   9   -0.07    0.19
  -1   0  -9    0.00    0.23
   1   0   9   -0.06    0.21
   1   0  10   19.44    1.42
  -1   0 -10   18.04    1.22
   1   0  10   19.45    1.23
   1   0  10   20.24    1.45
   1   0  10   20.00    1.35
   1   0  10   19.94    1.39
  -1   0 -10   19.35    1.28
  -1   0 -10   17.87    1.24
  -1   0 -10   19.38    1.46
   1   0  10   20.28    1.52
  -1   0 -10   15.46    1.46
  -1   0 -10   18.61    1.18
   1   0  10   17.60    1.18
   1   0  10   20.46    1.25
   1   0  11   -0.27    0.30
  -1   0 -11    0.07    0.31
   1   0  11   -0.32    0.27
   1   0  11    0.26    0.40
  -1   0 -11   -0.49    0.31
   1   0  11    0.18    0.36
  -1   0 -11    0.12    0.26
  -1   0 -11   -0.01    0.41
  -1   0 -11    0.37    0.28
   1   0  11    0.27    0.31
   1   0  11    0.00    0.24
   1   0  11    0.51    0.27
  -1   0 -11    0.44    0.57
   1   0  11   -0.07    0.39
  -1   0 -12   42.87    2.66
   1   0  12   46.08    2.60
   1   0  12   45.91    2.59
   1   0  12   49.68    2.50
   1   0  12   47.84    2.21
  -1   0 -12   46.17    2.20
   1   0  12   55.52    2.66
  -1   0 -12   48.71    2.30
   1   0  12   48.61    2.47
  -1   0 -12   48.56    2.29
   1   0  12   45.52    2.33
  -1   0 -12   48.76    2.59
   1   0  12   44.30    2.33
  -1   0 -12   47.07    2.15
   1   0  12   47.72    2.16
   1   0  12   47.87    2.20
   1   0  13    0.59    0.60
   1   0  13   -0.40    0.58
   1   0  13   -0.62    0.50
   1   0  13   -0.09    0.43
  -1   0 -13    0.22    0.47
  -1   0 -13   -0.47    0.39
   1   0  13   -0.52    0.42
   1   0  13   -0.50    0.44
  -1   0 -13   -0.08    0.38
  -1   0 -13    0.33    0.46
  -1   0 -13   -1.45    0.69
   1   0  13   -0.37    0.49
  -1   0 -13    0.18    0.31
   1   0  13   -0.22    0.42
   1   0  13   -0.36    0.38
   1   0  14   17.08    1.69
  -1   0 -14   17.52    1.81
   1   0  14   19.15    1.63
   1   0  14   19.18    1.66
   1   0  14   19.21    1.79
  -1   0 -14   18.71    1.49
   1   0  14   22.35    1.83
  -1   0 -14   19.91    1.55
  -1   0 -14   17.96    1.68
  -1   0 -14   16.34    1.35
   1   0  14   19.51    1.68
  -1   0 -14   15.62    1.31
   1   0  14   19.38    1.50
   1   0  14   18.46    1.41
   1   0  15   -0.19    0.43
   1   0  15   -1.20    0.69
   1   0  15   -0.18    0.40
  -1   0 -15    0.11    0.54
   1   0  15    0.66    0.47
  -1   0 -15    0.11    0.36
   1   0  15    0.26    0.49
  -1   0 -15   -0.14    0.40
  -1   0 -15    0.02    0.40
  -1   0 -15   -0.73    0.44
   1   0  15    0.12    0.38
   1   0  15    0.65    0.41
  -1   0 -15    0.92    0.41
  -1   0 -16   98.55    4.71
   1   0  16  119.18    4.68
   1   0  16   92.51    4.50
   1   0  16  118.36    4.64
   1   0  16  113.32    4.66
  -1   0 -16  104.85    4.13
   1   0  16  114.94    4.71
  -1   0 -16  112.08    4.26
  -1   0 -16  102.49    4.55
   1   0  16  114.30    4.56
   1   0  16  113.79    4.13
  -1   0 -16   96.28    3.91
   1   0  17    1.07    0.74
   1   0  17   -0.23    0.50
  -1   0 -17   -0.24    0.51
   1   0  17   -0.97    0.63
  -1   0 -17    0.65    0.55
   1   0  17   -1.18    0.69
  -1   0 -17    0.57    0.51
  -1   0 -17    0.46    0.53
   1   0  17    0.26    0.46
   1   0  17   -0.28    0.58
   1   0  18   32.79    2.56
  -1   0 -18   26.86    2.44
   1   0  18   29.42    2.35
   1   0  18   29.58    2.48
  -1   0 -18   30.04    2.23
   1   0  18   34.24    2.63
  -1   0 -18   29.09    2.17
   1   0  18   30.71    2.40
   1   0  18   31.03    2.16
   1   0  19   -0.11    0.44
  -1   0 -19    0.13    0.65
   1   0  19   -0.22    0.47
   1   0  19    0.13    0.46
  -1   0 -19   -0.32    0.42
   1   0  19   -0.29    0.66
  -1   0 -19   -0.14    0.51
  -1   0 -19   -1.01    0.71
   1   0  19   -0.54    0.64
   1   0  19    0.61    0.47
   1   0  20    4.00    1.04
   1   0  20    4.10    1.17
  -1   0 -20    3.74    0.92
   1   0  20    4.60    1.16
  -1   0 -20    2.87    0.99
  -1   0 -20    3.27    1.26
   1   0  20    4.67    1.05
   1   0  20    3.98    0.95
  -1   0 -20    3.78    0.87
  -1   0 -21    1.43    0.80
  -1   0 -21    0.52    0.73
   1   0  21    0.18    0.56
  -1   0 -21   -0.99    1.05
  -1   0 -21    0.30    0.64
   1   0  22    3.73    1.03
  -1   0 -22    1.56    0.81
   1   1 -22    5.54    1.14
   1  -1 -22    5.47    1.65
  -1   1  22    6.08    1.14
   1  -1 -22    6.58    1.25
  -1   1  22    5.85    1.10
   1  -1 -22    4.00    1.40
  -1  -1  22    5.60    1.28
  -1  -1  21    6.25    1.35
  -1  -1  21    7.20    1.39
  -1   1  21    6.18    1.10
   1  -1 -21    2.89    1.18
  -1  -1  21    5.45    1.15
   1   1 -21    6.56    1.17
   1  -1 -21    5.72    1.10
  -1   1  21    7.49    1.23
  -1   1  21    3.89    1.10
  -1  -1  21    8.00    1.52
   1   1 -21    7.23    1.27
   1  -1 -21    5.46    1.75
   1   1 -21    8.20    1.47
   1  -1 -21    6.34    1.38
   1   1 -21    4.80    1.38
  -1   1  21    5.93    1.20
  -1   1  21    4.60    1.00
  -1  -1  20    9.46    1.49
  -1   1  20    8.43    1.47
  -1  -1  20    9.37    1.61
   1   1 -20    9.26    1.35
   1  -1 -20    7.25    1.53
  -1   1  20    8.50    1.16
  -1  -1  20   10.72    1.48
   1  -1 -20    6.00    1.07
   1   1 -20    8.74    1.44
  -1   1  20   10.71    1.45
  -1   1  20   11.98    1.75
  -1  -1  20    8.58    1.53
   1   1 -20    8.31    1.30
   1  -1 -20    9.09    1.19
   1  -1 -20    8.28    1.50
   1   1 -20   10.41    1.60
   1   1 -20    4.81    1.40
  -1  -1  20    9.29    1.47
  -1   1  20    9.44    1.52
  -1   1  20    7.07    1.25
  -1   1  19    6.10    1.21
  -1  -1  19    6.64    1.16
  -1  -1  19    5.60    1.13
  -1   1  19    5.98    0.94
  -1   1  19    5.23    1.20
  -1  -1  19    4.46    1.02
   1   1 -19    4.95    1.00
   1  -1 -19    4.80    1.36
   1  -1 -19    5.59    0.95
   1   1 -19    4.39    0.96
  -1   1  19    6.22    1.05
  -1   1  19    5.64    1.15
  -1  -1  19    6.23    1.18
   1   1 -19    5.59    1.01
   1  -1 -19    6.04    0.97
   1   1 -19    5.95    1.43
   1   1 -19    7.24    1.35
  -1  -1  19    5.29    1.06
  -1   1  19    5.25    1.08
  -1   1  19    6.44    1.11
  -1  -1  18    3.58    0.95
  -1   1  18    2.27    0.68
  -1  -1  18    1.89    0.70
   1   1 -18    3.41    0.85
  -1  -1  18    2.81    0.81
  -1   1  18    2.28    0.83
  -1   1  18    2.90    0.71
   1  -1 -18    3.02    1.05
   1  -1 -18    3.36    0.80
  -1   1  18    4.09    0.81
   1   1 -18    4.27    0.86
  -1   1  18    4.05    1.00
  -1  -1  18    3.53    0.83
   1  -1 -18    2.33    0.60
   1   1 -18    3.30    0.82
   1   1 -18    3.09    1.10
   1   1 -18    4.40    1.01
   1  -1 -18    3.13    0.95
  -1  -1  18    3.06    0.90
  -1   1  18    3.48    0.85
  -1   1  18    3.83    0.84
  -1  -1  18    2.73    0.64
  -1  -1  17    1.40    0.59
  -1   1  17    0.70    0.52
  -1  -1  17    0.00    0.46
  -1   1  17    0.40    0.49
   1  -1 -17    1.33    0.80
  -1   1  17    2.18    0.62
   1   1 -17    1.53    0.56
  -1  -1  17    1.24    0.59
   1  -1 -17    0.43    0.42
   1   1 -17    0.74    0.47
  -1   1  17    1.60    0.72
  -1  -1  17    0.72    0.51
   1   1 -17    0.14    0.40
   1  -1 -17    1.01    0.50
   1  -1 -17    1.16    0.72
   1   1 -17   -0.21    0.57
   1   1 -17    1.14    0.64
  -1  -1  17    1.86    0.64
  -1   1  17    1.40    0.61
  -1   1  17    0.85    0.48
  -1  -1  17    0.83    0.30
  -1  -1  16    1.07    0.48
  -1  -1  16    1.81    0.80
  -1   1  16    1.30    0.53
  -1   1  16    0.41    0.35
  -1  -1  16    1.76    0.72
   1  -1 -16    0.42    0.54
  -1   1  16    0.88    0.61
   1   1 -16    2.04    0.73
  -1  -1  16    1.68    0.64
   1  -1 -16    0.92    0.47
   1   1 -16    1.97    0.62
  -1   1  16    0.95    0.52
  -1  -1  16    1.11    0.58
   1  -1 -16    1.14    0.44
   1   1 -16    1.40    0.51
   1   1 -16    0.67    0.65
   1   1 -16    2.12    0.77
   1  -1 -16    1.66    0.64
  -1   1  16    1.16    0.54
  -1  -1  16    0.78    0.45
   1   1 -16    0.48    0.32
  -1   1  16    1.47    0.47
  -1  -1  16    0.94    0.35
  -1   1  16    1.67    0.61
  -1   1  15   15.23    1.50
  -1  -1  15   15.40    1.54
  -1  -1  15   12.86    1.59
  -1   1  15   14.95    1.29
   1  -1 -15   13.24    1.84
  -1   1  15   15.23    1.57
  -1  -1  15   14.78    1.51
   1   1 -15   13.99    1.47
  -1  -1  15   16.21    1.56
   1  -1 -15   15.58    1.32
   1   1 -15   14.23    1.37
  -1  -1  15   15.09    1.47
  -1   1  15   13.34    1.45
   1   1 -15   15.67    1.44
   1  -1 -15   13.81    1.19
   1   1 -15   13.10    1.78
   1   1 -15   14.64    1.55
   1  -1 -15   14.07    1.59
  -1  -1  15   13.84    1.47
  -1   1  15   16.44    1.53
  -1   1  15   13.06    1.12
   1   1 -15   14.39    1.10
  -1   1  15   12.14    1.29
  -1  -1  15   15.00    1.18
   1  -1 -15   13.36    1.22
   1   1 -14  137.06    4.88
  -1  -1  14  138.10    5.44
  -1  -1  14  149.02    4.95
  -1   1  14  150.05    5.04
   1  -1 -14  136.14    5.99
  -1   1  14  136.08    5.82
  -1   1  14  150.09    5.16
  -1  -1  14  150.21    4.97
  -1   1  14  152.83    4.53
  -1  -1  14  153.49    5.20
   1   1 -14  145.53    4.69
  -1   1  14  145.21    4.38
   1  -1 -14  147.10    4.42
  -1  -1  14  149.02    4.94
  -1   1  14  154.95    5.22
   1   1 -14  149.74    4.74
   1  -1 -14  145.32    4.32
   1  -1 -14  146.65    5.33
   1   1 -14  146.22    5.12
   1   1 -14  129.95    5.62
  -1  -1  14  150.97    5.03
  -1   1  14  150.06    4.94
  -1   1  14  146.04    4.20
  -1   1  14  155.79    4.88
   1   1 -14  139.75    3.92
   1  -1 -14  140.00    4.41
  -1  -1  14  138.65    4.53
  -1  -1  14  149.84    4.19
   1  -1 -13   43.52    3.12
  -1   1  13   49.81    2.55
  -1  -1  13   51.96    2.54
  -1  -1  13   43.77    2.75
   1   1 -13   46.43    2.53
  -1   1  13   46.68    3.11
  -1  -1  13   49.11    2.48
  -1  -1  13   48.87    2.64
  -1   1  13   48.35    2.22
  -1   1  13   47.40    2.57
   1   1 -13   40.71    2.80
  -1   1  13   47.79    2.16
   1   1 -13   46.20    2.32
   1  -1 -13   44.46    2.10
  -1  -1  13   48.09    2.24
  -1   1  13   45.52    2.51
  -1  -1  13   49.55    2.51
   1  -1 -13   46.52    2.08
   1   1 -13   47.50    2.37
   1   1 -13   43.29    2.94
   1  -1 -13   45.88    2.70
   1   1 -13   47.89    2.59
  -1   1  13   54.43    2.58
  -1  -1  13   50.69    2.59
  -1  -1  13   44.46    1.95
   1  -1 -13   49.55    2.26
   1   1 -13   47.10    1.89
  -1   1  13   50.41    2.07
  -1   1  13   45.51    2.36
  -1  -1  13   48.10    2.30
  -1  -1  12  198.95    6.31
  -1  -1  12  196.62    5.52
   1  -1 -12  186.61    6.72
  -1   1  12  209.52    5.72
  -1   1  12  187.96    6.65
   1   1 -12  189.94    5.70
  -1   1  12  197.87    5.18
   1   1 -12  169.52    6.03
   1  -1 -12  196.97    5.81
  -1   1  12  201.04    5.80
  -1  -1  12  194.57    5.55
  -1  -1  12  198.91    5.90
  -1  -1  12  191.98    5.14
  -1   1  12  199.33    5.03
   1  -1 -12  195.42    5.05
   1   1 -12  198.68    5.36
  -1   1  12  198.90    5.73
   1  -1 -12  186.13    5.79
  -1  -1  12  199.73    5.59
   1  -1 -12  198.41    4.99
   1   1 -12  194.92    5.40
  -1   1  12  199.35    5.48
  -1  -1  12  199.08    5.42
   1   1 -12  196.54    6.54
   1  -1 -12  193.57    5.98
   1   1 -12  201.20    5.81
  -1   1  12  207.04    5.58
  -1  -1  12  199.31    5.67
  -1   1  12  206.16    4.92
  -1  -1  12  196.52    5.34
  -1  -1  12  192.58    4.81
   1  -1 -12  201.03    5.25
   1   1 -12  196.00    4.63
  -1   1  12  196.02    5.50
   1  -1 -11  396.64   10.59
  -1   1  11  396.05   10.48
  -1  -1  11  411.03    9.09
  -1   1  11  409.11    9.19
   1   1 -11  393.92    9.40
  -1  -1  11  398.73    9.91
  -1  -1  11  416.94    9.11
  -1   1  11  425.37    8.67
   1   1 -11  379.16    9.83
  -1  -1  11  425.17    9.68
  -1   1  11  401.94    9.31
   1  -1 -11  402.58    8.52
  -1  -1  11  421.12    8.76
  -1   1  11  420.51    8.52
   1   1 -11  391.87    8.82
   1  -1 -11  390.33    9.33
  -1   1  11  418.81    9.34
  -1  -1  11  410.50    9.13
   1  -1 -11  401.72    8.43
  -1   1  11  407.27    8.98
   1   1 -11  409.15    9.00
  -1  -1  11  401.31    8.88
   1  -1 -11  404.20    9.65
   1   1 -11  382.39   10.16
   1   1 -11  417.33    9.43
  -1   1  11  412.05    9.06
  -1  -1  11  411.26    9.20
   1   1 -11  398.48    8.02
   1  -1 -11  406.98    8.75
  -1  -1  11  423.24    8.93
  -1  -1  11  406.94    8.27
  -1   1  11  404.14    8.99
  -1   1  11  414.65    8.34
  -1   1  10    4.08    0.64
  -1  -1  10    4.15    0.64
  -1   1  10    4.80    0.96
   1  -1 -10    4.59    0.90
  -1  -1  10    4.86    0.83
   1   1 -10    3.96    0.67
  -1   1  10    5.25    0.72
   1  -1 -10    4.36    0.69
  -1   1  10    3.86    0.54
  -1  -1  10    5.00    0.80
   1   1 -10    3.20    0.71
  -1  -1  10    4.13    0.58
  -1  -1  10    4.38    0.59
   1  -1 -10    4.40    0.55
  -1   1  10    4.35    0.55
   1   1 -10    2.95    0.54
   1  -1 -10    5.01    0.74
  -1  -1  10    4.13    0.62
  -1   1  10    3.97    0.61
  -1   1  10    4.22    0.49
  -1  -1  10    4.13    0.61
   1   1 -10    4.38    0.63
  -1  -1  10    4.06    0.59
  -1   1  10    3.90    0.61
   1  -1 -10    4.93    0.56
   1   1 -10    3.86    0.71
   1   1 -10    3.75    0.61
   1  -1 -10    4.15    0.73
  -1   1  10    4.46    0.63
  -1  -1  10    4.75    0.68
  -1   1  10    4.54    0.63
   1   1 -10    3.95    0.43
  -1  -1  10    3.79    0.49
   1  -1 -10    4.06    0.56
  -1  -1   9    2.27    0.62
  -1   1   9    2.76    0.75
  -1   1   9    1.48    0.41
   1  -1  -9    1.50    0.67
  -1  -1   9    1.60    0.42
   1  -1  -9    1.70    0.42
  -1  -1   9    1.68    0.45
  -1   1   9    2.34    0.40
   1   1  -9    0.90    0.31
   1   1  -9    1.99    0.51
  -1   1   9    2.22    0.49
  -1  -1   9    2.56    0.48
   1  -1  -9    2.46    0.40
  -1   1   9    2.73    0.41
   1   1  -9    1.72    0.41
  -1  -1   9    2.51    0.44
  -1  -1   9    2.66    0.48
  -1   1   9    2.14    0.46
   1  -1  -9    1.57    0.38
   1  -1  -9    1.74    0.35
  -1   1   9    2.14    0.35
   1   1  -9    2.46    0.48
  -1  -1   9    2.89    0.50
  -1  -1   9    1.69    0.38
   1  -1  -9    1.67    0.40
  -1   1   9    1.90    0.41
   1   1  -9    2.89    0.56
   1  -1  -9    2.84    0.59
   1   1  -9    1.74    0.56
  -1   1   9    1.74    0.43
  -1  -1   9    1.34    0.38
  -1   1   9    1.82    0.41
   1  -1  -9    2.45    0.46
  -1  -1   9    3.00    0.39
   1   1  -9    2.20    0.32
  -1  -1   8    2.96    0.71
  -1   1   8    2.15    0.61
  -1  -1   8    2.59    0.45
   1  -1  -8    3.53    0.54
  -1   1   8    1.99    0.39
   1  -1  -8    2.49    0.77
   1  -1  -8    2.17    0.45
  -1  -1   8    1.99    0.35
  -1   1   8    2.26    0.44
  -1  -1   8    2.09    0.47
  -1   1   8    1.93    0.34
   1   1  -8    2.75    0.52
   1   1  -8    2.62    0.48
  -1   1   8    2.87    0.38
  -1  -1   8    2.43    0.39
   1   1  -8    2.09    0.40
   1  -1  -8    2.15    0.35
  -1   1   8    2.73    0.48
  -1  -1   8    3.07    0.48
   1  -1  -8    2.97    0.49
   1   1  -8    2.32    0.42
   1  -1  -8    2.45    0.35
   1  -1  -8    2.23    0.40
  -1   1   8    2.42    0.40
  -1  -1   8    2.51    0.41
  -1   1   8    2.52    0.35
  -1  -1   8    3.44    0.52
  -1  -1   8    2.70    0.48
   1  -1  -8    2.24    0.49
   1   1  -8    2.06    0.48
   1   1  -8    2.39    0.60
  -1   1   8    3.17    0.47
  -1   1   8    2.38    0.45
  -1  -1   8    2.64    0.35
   1   1  -8    2.44    0.29
   1  -1  -8    2.35    0.43
   1   1  -7  173.40    4.39
  -1   1   7  177.11    5.26
   1  -1  -7  173.83    5.28
  -1   1   7  169.86    4.21
  -1  -1   7  173.66    4.19
  -1  -1   7  169.91    4.74
   1   1  -7  165.16    4.43
  -1   1   7  159.33    4.29
  -1   1   7  174.02    3.90
  -1  -1   7  177.41    4.19
  -1  -1   7  174.54    4.71
   1  -1  -7  172.02    4.25
   1  -1  -7  170.89    3.81
  -1   1   7  175.53    3.82
  -1  -1   7  178.42    4.07
   1   1  -7  181.75    4.20
  -1   1   7  174.54    4.35
  -1  -1   7  181.64    4.23
  -1  -1   7  176.42    4.21
   1   1  -7  167.49    4.20
  -1   1   7  175.83    4.14
   1  -1  -7  173.77    3.76
   1  -1  -7  173.01    4.09
   1  -1  -7  181.95    4.34
  -1  -1   7  174.72    4.12
   1   1  -7  179.07    4.43
   1   1  -7  168.32    4.89
  -1  -1   7  173.72    4.50
  -1   1   7  171.04    4.16
   1   1  -7  172.22    3.55
   1  -1  -7  171.82    4.17
  -1   1   7  173.31    4.29
  -1   1   7  180.35    3.73
  -1  -1   7  177.24    3.67
  -1   1   6   -0.22    0.36
  -1  -1   6    0.18    0.17
  -1   1   6    0.62    0.21
   1  -1  -6    0.73    0.40
   1  -1  -6    0.52    0.30
   1  -1  -6    0.27    0.23
   1  -1  -6    0.21    0.23
  -1  -1   6    0.16    0.37
  -1   1   6    0.28    0.19
  -1   1   6   -0.19    0.21
   1   1  -6    0.28    0.21
   1   1  -6    1.64    0.36
  -1  -1   6   -0.25    0.35
  -1  -1   6    0.14    0.19
  -1  -1   6    0.28    0.24
  -1   1   6    0.19    0.18
   1  -1  -6    0.33    0.18
   1   1  -6    0.10    0.20
  -1   1   6   -0.04    0.27
  -1  -1   6   -0.04    0.22
   1  -1  -6    0.37    0.22
   1   1  -6   -0.11    0.19
  -1   1   6    0.04    0.21
   1  -1  -6    0.46    0.24
  -1   1   6   -0.02    0.13
   1  -1  -6    0.27    0.13
  -1  -1   6    0.33    0.27
  -1  -1   6    0.11    0.19
  -1  -1   6    0.52    0.27
   1   1  -6    0.52    0.27
   1   1  -6   -0.30    0.35
   1  -1  -6    0.31    0.22
  -1   1   6    0.27    0.17
   1   1  -6    0.29    0.12
   1  -1  -6    0.41    0.25
  -1   1   6    0.02    0.21
  -1  -1   6    0.47    0.13
  -1   1   5    0.13    0.19
  -1   1   5   -0.54    0.50
   1  -1  -5    0.29    0.20
   1  -1  -5    0.02    0.36
  -1  -1   5   -0.04    0.14
   1   1  -5    0.12    0.17
  -1   1   5    0.22    0.15
  -1  -1   5    0.21    0.26
   1  -1  -5   -0.31    0.20
  -1  -1   5   -0.07    0.13
  -1   1   5    0.02    0.22
   1  -1  -5   -0.09    0.16
  -1  -1   5    0.40    0.34
   1   1  -5    0.32    0.21
  -1   1   5    0.15    0.13
   1   1  -5   -0.12    0.20
  -1  -1   5    0.27    0.15
  -1   1   5    0.06    0.12
   1  -1  -5    0.02    0.11
   1  -1  -5    0.11    0.16
  -1   1   5    0.39    0.22
  -1  -1   5   -0.26    0.14
  -1  -1   5    0.21    0.18
  -1   1   5    0.07    0.11
   1  -1  -5    0.11    0.10
   1   1  -5    0.06    0.19
  -1   1   5   -0.01    0.16
   1  -1  -5    0.07    0.14
  -1  -1   5    0.00    0.21
   1   1  -5   -0.02    0.23
   1   1  -5    0.50    0.21
   1  -1  -5    0.16    0.16
  -1   1   5   -0.01    0.16
   1  -1  -5   -0.06    0.21
  -1  -1   5    0.01    0.10
   1   1  -5    0.04    0.09
  -1   1   5    0.22    0.20
  -1  -1   4  119.86    3.02
   1  -1  -4  120.26    2.84
  -1   1   4  120.55    3.58
  -1  -1   4  121.78    2.72
  -1  -1   4  125.51    2.74
   1   1  -4  126.12    2.84
  -1   1   4  121.76    2.58
  -1  -1   4  105.36    3.04
   1  -1  -4  122.68    2.65
   1  -1  -4  120.71    2.89
   1   1  -4  124.99    2.87
  -1  -1   4  124.91    2.81
  -1   1   4  121.66    2.46
  -1   1   4  120.35    2.63
   1  -1  -4  124.21    2.47
   1  -1  -4  125.32    2.92
  -1  -1   4  122.30    2.72
  -1   1   4  114.08    2.94
   1   1  -4  116.44    2.85
   1  -1  -4  121.78    2.37
  -1  -1   4  123.68    2.87
  -1   1   4  121.66    2.72
   1  -1  -4  123.45    2.70
  -1   1   4  122.51    2.38
  -1  -1   4  122.05    2.96
  -1  -1   4  110.99    3.25
   1   1  -4  126.60    2.96
   1   1  -4  117.61    3.11
   1  -1  -4  122.14    2.80
  -1   1   4  122.29    2.84
   1   1  -4  119.07    2.33
   1  -1  -4  120.01    2.94
  -1   1   4  118.05    2.95
  -1   1   3  362.07    7.75
  -1  -1   3  372.89    6.73
  -1   1   3  375.10    6.97
   1  -1  -3  375.66    6.95
   1  -1  -3  356.20    7.82
  -1  -1   3  354.83    7.20
  -1  -1   3  379.19    6.99
   1   1  -3  376.59    6.88
   1   1  -3  377.15    6.85
  -1  -1   3  368.84    6.75
  -1   1   3  362.83    6.67
   1  -1  -3  368.84    6.67
   1  -1  -3  370.52    6.73
  -1   1   3  370.97    6.48
   1   1  -3  381.36    6.99
   1  -1  -3  368.77    6.48
  -1  -1   3  389.99    6.95
  -1   1   3  370.12    6.76
  -1   1   3  353.51    7.10
  -1  -1   3  364.01    6.71
   1  -1  -3  371.89    7.04
   1  -1  -3  364.21    6.72
   1   1  -3  356.35    6.72
  -1   1   3  376.54    6.76
  -1  -1   3  376.75    6.99
   1   1  -3  368.10    6.99
   1   1  -3  380.62    7.02
   1   1  -3  378.93    7.18
  -1  -1   3  359.55    7.32
  -1  -1   3  364.38    7.01
  -1   1   3  353.61    6.95
   1  -1  -3  372.97    6.93
   1  -1  -3  372.11    7.08
  -1   1   3  373.92    7.11
   1  -1  -2  704.57   12.35
  -1   1   2  717.07   13.09
  -1  -1   2  687.26   12.03
   1  -1  -2  679.98   13.06
  -1   1   2  705.24   12.36
  -1  -1   2  674.03   12.47
   1   1  -2  731.58   12.16
   1  -1  -2  710.07   12.15
  -1  -1   2  715.94   12.27
  -1   1   2  702.61   12.20
   1   1  -2  745.71   12.26
  -1  -1   2  728.06   12.05
  -1   1   2  700.92   12.24
   1  -1  -2  716.79   12.21
   1   1  -2  709.36   12.38
  -1  -1   2  714.68   12.37
  -1   1   2  683.42   12.54
   1  -1  -2  702.97   12.53
  -1  -1   2  732.67   12.00
   1  -1  -2  709.20   12.05
  -1   1   2  724.27   12.07
  -1  -1   2  696.21   12.36
   1   1  -2  670.24   12.01
  -1  -1   2  703.82   12.49
  -1  -1   2  703.00   12.37
   1   1  -2  733.42   12.39
   1   1  -2  694.42   12.39
   1  -1  -2  702.19   12.41
  -1   1   2  709.75   12.45
   1  -1  -2  677.04   12.46
  -1   1   2  683.60   12.48
   1  -1  -1   80.79    1.83
  -1   1   1   77.55    1.82
  -1   1   1   79.58    2.17
   1  -1  -1   75.36    2.14
  -1  -1   1   79.19    1.78
   1   1  -1   77.35    1.83
  -1  -1   1   78.04    1.84
   1   1  -1   82.31    1.85
   1  -1  -1   82.62    1.86
  -1   1   1   77.19    1.84
   1  -1  -1   79.29    2.01
  -1   1   1   77.23    2.00
  -1  -1   1   79.50    1.84
  -1  -1   1   79.22    1.84
   1   1  -1   78.73    1.83
   1   1  -1   78.74    1.84
   1  -1  -1   76.43    1.94
  -1   1   1   76.86    1.96
   1   1  -1   87.58    1.70
  -1   1   1   80.79    1.90
  -1  -1   1   82.50    1.78
   1  -1  -1   76.27    1.89
   1  -1   0   20.33    0.80
   1  -1   0   22.34    0.74
  -1   1   0   21.67    0.82
  -1   1   0   20.75    0.72
  -1  -1   0   21.27    0.56
   1   1   0   21.11    0.58
  -1   1   0   22.42    0.56
   1  -1   0   22.74    0.56
   1  -1   0   21.59    0.88
  -1   1   0   20.68    0.86
  -1   1   0   21.36    0.83
  -1  -1   0   23.08    0.80
   1   1   0   22.61    0.79
  -1  -1   0   21.66    0.77
   1   1   0   22.11    0.77
  -1  -1   0   22.06    0.76
   1  -1   0   21.40    0.89
  -1   1   0   21.37    0.90
  -1  -1   0   23.56    0.74
  -1   1   0   21.42    0.64
   1  -1   0   21.76    0.64
   1   1   0   23.59    0.73
   1   1   1 1203.37   20.79
  -1  -1  -1 1230.13   20.85
   1  -1   1 1188.05   20.86
  -1   1  -1 1259.33   20.90
   1   1   1 1240.93   20.88
  -1   1  -1 1188.26   21.27
  -1  -1  -1 1260.89   20.93
   1  -1   1 1154.38   21.29
   1   1   1 1202.97   21.14
   1  -1   1 1216.95   20.70
  -1  -1  -1 1252.54   21.16
  -1   1  -1 1301.07   20.72
  -1  -1  -1 1201.01   21.14
   1   1   1 1297.02   21.17
   1   1   1 1211.18   21.13
  -1   1  -1 1267.13   21.39
   1  -1   1 1196.20   21.38
  -1  -1  -1 1240.88   21.14
   1   1   1 1233.69   21.11
  -1  -1  -1 1224.58   21.10
  -1   1  -1 1209.19   21.02
   1  -1   1 1154.95   20.99
  -1  -1  -2  310.56    5.73
   1   1   2  310.07    5.65
  -1   1  -2  300.35    5.67
   1  -1   2  311.71    5.67
  -1  -1  -2  302.11    5.79
   1   1   2  309.26    5.73
   1  -1   2  293.54    6.01
  -1   1  -2  306.98    6.01
   1  -1   2  303.02    5.53
   1   1   2  303.32    5.85
  -1   1  -2  303.79    5.52
  -1   1  -2  308.53    5.81
  -1  -1  -2  306.54    5.85
   1  -1   2  305.89    5.52
  -1   1  -2  318.19    5.49
   1   1   2  306.32    5.85
  -1  -1  -2  304.56    5.83
  -1  -1  -2  299.11    5.85
   1   1   2  304.01    5.85
   1  -1   2  305.14    5.80
   1   1   2  299.64    5.53
  -1  -1  -2  307.03    5.55
  -1  -1  -3  962.44   17.35
  -1  -1  -3  909.67   16.66
   1   1   3  999.35   16.61
  -1  -1  -3  923.20   16.49
  -1   1  -3  979.64   16.59
   1  -1   3  960.98   16.53
   1   1   3 1012.25   16.73
  -1  -1  -3  906.27   16.72
   1   1   3  947.50   16.71
   1  -1   3  936.72   16.42
  -1  -1  -3  929.85   16.68
  -1   1  -3  961.58   16.43
  -1   1  -3  920.43   16.71
  -1   1  -3  954.00   16.45
  -1  -1  -3  918.21   16.66
   1   1   3  998.92   16.73
  -1  -1  -3  927.80   16.34
  -1  -1  -3  944.53   16.72
   1  -1   3  923.42   16.66
   1  -1   3  968.28   16.53
   1   1   3  949.19   16.73
   1   1   3  946.85   16.33
   1  -1   4  377.96    7.02
  -1  -1  -4  397.91    8.23
   1   1   4  402.02    8.11
  -1   1  -4  382.60    7.03
   1   1   4  387.33    7.40
  -1  -1  -4  387.75    7.58
   1   1   4  383.28    7.28
   1  -1   4  397.52    7.34
  -1   1  -4  392.53    7.37
  -1  -1  -4  346.42    7.16
   1   1   4  388.20    7.54
  -1  -1  -4  376.52    7.61
   1  -1   4  384.90    7.72
  -1   1  -4  374.07    7.49
   1  -1   4  382.38    7.25
  -1   1  -4  397.58    7.26
   1   1   4  378.57    7.46
  -1  -1  -4  370.63    7.42
  -1   1  -4  380.90    7.32
  -1  -1  -4  383.69    7.42
   1   1   4  387.80    7.09
  -1  -1  -4  395.30    7.13
   1  -1   4  393.80    7.07
  -1  -1  -4  397.96    7.51
   1   1   4  394.60    7.52
   1  -1   4  382.29    7.46
  -1   1  -4  365.74    7.45
   1   1   5   84.16    2.79
   1  -1   5   77.32    2.06
  -1   1  -5   75.95    2.08
  -1  -1  -5   78.34    2.85
  -1  -1  -5   76.42    2.38
   1  -1   5   70.87    2.58
   1   1   5   81.33    2.31
   1  -1   5   80.91    2.19
  -1   1  -5   74.56    2.18
   1   1   5   79.07    2.14
  -1  -1  -5   76.59    2.10
  -1  -1  -5   73.56    2.42
   1  -1   5   77.48    2.48
   1   1   5   80.86    2.38
   1  -1   5   79.25    2.17
   1   1   5   77.98    2.30
  -1   1  -5   77.50    2.31
   1   1   5   74.95    2.29
  -1   1  -5   77.67    2.14
  -1  -1  -5   74.19    2.24
  -1   1  -5   79.21    2.23
  -1  -1  -5   75.28    2.24
   1  -1   5   80.79    2.30
  -1  -1  -5   77.01    2.27
   1   1   5   76.46    2.30
  -1   1  -5   80.30    2.19
   1  -1   5   77.92    1.93
  -1  -1  -5   75.87    2.02
   1   1   5   79.15    2.00
  -1   1  -6   11.46    0.78
   1  -1   6   11.95    0.80
  -1  -1  -6   12.26    1.15
   1   1   6   11.61    1.05
   1   1   6   12.25    0.85
  -1  -1  -6   10.73    0.90
   1  -1   6   11.93    1.00
   1   1   6   13.50    0.80
   1  -1   6   11.63    0.77
  -1   1  -6   11.30    0.79
  -1  -1  -6   13.07    0.78
   1   1   6   13.14    0.92
  -1  -1  -6   10.33    0.90
   1  -1   6   12.25    0.94
  -1   1  -6   12.19    0.80
  -1   1  -6   12.21    0.88
   1   1   6   12.72    0.88
   1   1   6   12.64    0.88
  -1  -1  -6   12.21    0.84
   1  -1   6   12.32    0.80
  -1   1  -6   12.51    0.84
  -1  -1  -6   10.70    0.80
   1  -1   6   11.31    0.65
   1   1   6   11.69    0.87
  -1  -1  -6   11.44    0.82
   1  -1   6   13.45    0.88
  -1  -1  -6   12.64    0.73
  -1   1  -6   10.22    0.73
   1   1   6   12.17    0.70
   1   1   7    0.15    0.30
  -1  -1  -7   -0.03    0.45
   1  -1   7   -0.10    0.26
   1   1   7    0.26    0.40
   1  -1   7   -0.16    0.28
  -1   1  -7    0.36    0.27
  -1  -1  -7    0.46    0.33
   1   1   7    0.05    0.25
  -1  -1  -7    0.30    0.23
  -1   1  -7    0.67    0.31
   1  -1   7    0.16    0.23
   1   1   7   -0.41    0.26
  -1  -1  -7    0.37    0.26
   1  -1   7    0.29    0.27
   1   1   7    0.12    0.23
   1  -1   7    0.30    0.27
   1   1   7   -0.04    0.30
   1  -1   7   -0.05    0.26
  -1   1  -7   -0.03    0.27
  -1  -1  -7   -0.18    0.26
   1  -1   7    0.21    0.22
  -1   1  -7    0.20    0.27
  -1  -1  -7    0.12    0.20
  -1   1  -7    0.50    0.31
   1   1   7    0.05    0.23
  -1  -1  -7    0.33    0.24
  -1   1  -7    0.05    0.17
   1   1   7   -0.10    0.18
  -1  -1  -7   -0.06    0.25
   1  -1   7    0.24    0.21
   1   1   7   -0.50    0.35
   1   1   8    2.40    0.59
   1   1   8    3.89    0.57
   1  -1   8    3.16    0.50
  -1  -1  -8    2.98    0.68
  -1  -1  -8    3.27    0.58
  -1   1  -8    2.52    0.47
   1  -1   8    3.06    0.60
   1   1   8    3.03    0.53
   1   1   8    3.15    0.48
  -1   1  -8    3.90    0.54
   1  -1   8    2.60    0.43
  -1  -1  -8    3.58    0.50
   1  -1   8    3.43    0.62
   1   1   8    4.02    0.59
   1  -1   8    3.87    0.62
   1  -1   8    3.55    0.55
   1  -1   8    3.89    0.52
  -1   1  -8    3.67    0.59
  -1  -1  -8    3.28    0.51
   1   1   8    3.58    0.57
  -1  -1  -8    4.05    0.51
  -1   1  -8    3.18    0.51
  -1   1  -8    2.79    0.47
   1   1   8    3.48    0.54
  -1  -1  -8    3.63    0.55
  -1  -1  -8    3.55    0.49
  -1   1  -8    2.94    0.42
   1   1   8    3.87    0.55
   1   1   8    4.75    0.52
   1  -1   8    3.59    0.43
   1  -1   9   15.00    1.12
  -1  -1  -9   14.04    1.39
   1   1   9   12.66    1.28
  -1   1  -9   13.24    1.07
  -1  -1  -9   13.32    1.24
   1   1   9   12.74    1.04
   1   1   9   14.49    1.11
   1  -1   9   14.76    1.19
  -1   1  -9   13.21    1.03
   1  -1   9   14.32    1.01
  -1  -1  -9   13.47    0.95
   1   1   9   14.38    0.99
   1   1   9    8.08    0.91
   1  -1   9   15.42    1.22
   1  -1   9   13.66    1.17
  -1   1  -9   13.70    1.01
   1   1   9   14.76    1.13
   1  -1   9   13.85    1.03
  -1   1  -9   11.80    1.01
  -1  -1  -9   13.91    1.05
   1   1   9   14.18    1.09
  -1  -1  -9   14.09    0.98
  -1   1  -9   13.30    1.11
   1   1   9   13.54    1.05
  -1  -1  -9   12.66    0.97
  -1  -1  -9   12.85    0.99
   1  -1   9   14.92    1.06
   1   1   9   11.81    1.01
   1   1   9   13.71    0.89
   1  -1   9   13.60    0.88
  -1   1  -9   13.78    0.93
  -1  -1 -10    3.03    0.67
   1   1  10    2.92    0.70
   1  -1  10    2.18    0.50
   1   1  10    2.65    0.52
   1  -1  10    2.95    0.60
   1   1  10    1.99    0.47
  -1  -1 -10    2.88    0.66
  -1   1 -10    2.96    0.61
   1  -1  10    3.10    0.61
   1   1  10    3.46    0.61
   1  -1  10    2.65    0.51
  -1  -1 -10    2.36    0.45
   1   1  10    2.41    0.47
  -1   1 -10    2.66    0.55
   1  -1  10    2.17    0.51
   1  -1  10    2.92    0.57
   1   1  10    2.48    0.54
  -1   1 -10    3.25    0.58
   1  -1  10    3.22    0.56
   1  -1  10    2.71    0.52
   1   1  10    2.59    0.51
  -1  -1 -10    2.69    0.48
  -1  -1 -10    2.35    0.49
  -1   1 -10    2.86    0.56
   1   1  10    1.98    0.45
  -1  -1 -10    3.15    0.53
   1   1  10    3.02    0.48
  -1  -1 -10    2.18    0.46
  -1   1 -10    2.34    0.44
   1  -1  10    2.86    0.45
   1   1  10    2.63    0.48
   1   1  11   56.20    3.02
  -1   1 -11   59.54    2.67
  -1  -1 -11   56.60    3.24
   1  -1  11   58.77    2.63
   1   1  11   62.39    2.73
   1  -1  11   64.33    2.78
  -1  -1 -11   58.55    3.08
   1   1  11   64.22    2.75
   1   1  11   62.40    2.66
  -1  -1 -11   61.03    2.40
   1  -1  11   65.69    2.54
   1   1  11   65.19    2.49
  -1   1 -11   63.17    2.56
   1   1  11   67.01    2.83
   1  -1  11   63.50    2.81
   1  -1  11   60.74    2.80
  -1  -1 -11   64.47    2.60
   1  -1  11   60.26    2.70
   1  -1  11   63.65    2.61
  -1   1 -11   58.43    2.60
  -1  -1 -11   62.73    2.41
   1   1  11   62.55    2.70
  -1   1 -11   63.66    2.78
   1   1  11   63.34    2.65
  -1  -1 -11   60.20    2.52
   1  -1  11   60.85    2.24
  -1  -1 -11   63.46    2.55
   1   1  11   60.47    2.60
   1  -1  11   60.69    2.52
  -1   1 -11   59.13    2.36
   1   1  11   63.79    2.32
   1   1  12  121.62    4.69
   1  -1  12  108.32    3.93
  -1   1 -12  109.00    3.94
   1   1  12  122.68    4.18
  -1  -1 -12  104.56    4.80
  -1  -1 -12   98.78    4.49
   1   1  12  115.46    3.90
   1   1  12  118.48    4.09
   1  -1  12  114.44    4.06
  -1  -1 -12  109.83    3.58
   1  -1  12  116.02    3.74
  -1   1 -12  110.23    3.76
   1   1  12  117.48    3.71
   1   1  12  117.43    4.18
   1  -1  12  110.50    4.08
   1  -1  12  120.20    4.27
  -1   1 -12  114.72    3.92
   1  -1  12  112.05    3.85
   1   1  12  110.27    3.95
   1  -1  12  116.94    4.08
  -1  -1 -12  111.95    3.80
  -1  -1 -12  117.52    3.66
  -1  -1 -12  107.07    4.24
  -1   1 -12  114.45    4.07
  -1  -1 -12  117.03    3.81
   1   1  12  116.45    3.97
   1  -1  12  109.73    3.73
   1   1  12  111.03    3.87
   1   1  12  115.33    3.48
  -1  -1 -12  107.69    3.68
   1  -1  12  111.53    3.42
  -1   1 -12  109.78    3.50
   1  -1  13   85.95    3.57
  -1  -1 -13   86.03    4.38
  -1   1 -13   86.93    3.53
   1   1  13   90.85    3.67
   1   1  13   88.59    4.09
   1   1  13   89.51    3.68
   1  -1  13   91.69    3.68
   1   1  13   89.16    3.44
  -1   1 -13   92.13    3.48
   1   1  13   85.52    3.21
  -1  -1 -13   86.67    3.21
   1   1  13   96.67    3.84
   1  -1  13   84.95    3.63
  -1  -1 -13   85.65    3.40
  -1  -1 -13   91.72    3.28
   1  -1  13   89.53    3.62
  -1   1 -13   85.18    3.48
  -1  -1 -13   85.94    3.88
   1   1  13   94.04    3.58
  -1  -1 -13   85.83    3.33
  -1  -1 -13   88.15    3.33
   1  -1  13   91.96    3.42
  -1   1 -13   86.68    3.18
   1   1  13   91.28    3.10
   1  -1  13   89.82    3.05
   1   1  13   88.57    3.48
   1  -1  14   31.90    2.14
   1   1  14   29.35    2.42
  -1   1 -14   31.77    2.10
   1  -1  14   33.11    2.20
   1   1  14   34.17    2.31
  -1  -1 -14   29.33    2.56
   1  -1  14   37.48    2.34
   1  -1  14   30.20    2.44
   1   1  14   32.56    2.22
   1   1  14   34.25    2.06
  -1   1 -14   32.85    2.04
  -1  -1 -14   30.30    1.89
   1   1  14   35.27    2.31
   1  -1  14   35.21    2.32
   1   1  14   32.73    2.11
  -1   1 -14   35.55    2.20
  -1  -1 -14   34.99    1.97
  -1  -1 -14   32.21    2.05
  -1  -1 -14   30.43    2.26
   1   1  14   34.55    2.16
  -1  -1 -14   31.79    1.98
   1   1  14   31.59    1.76
  -1   1 -14   29.04    1.88
  -1  -1 -14   31.26    1.94
   1  -1  14   34.62    1.82
   1   1  14   32.88    2.12
   1  -1  15   59.85    3.12
  -1  -1 -15   62.95    3.88
   1   1  15   67.27    3.31
  -1   1 -15   59.30    3.03
   1   1  15   56.04    3.45
   1  -1  15   66.98    3.29
   1  -1  15   59.29    3.14
   1   1  15   65.24    2.97
   1  -1  15   68.57    3.68
   1   1  15   68.91    3.40
  -1   1 -15   62.12    3.01
  -1  -1 -15   63.64    2.90
   1   1  15   60.49    3.24
   1  -1  15   65.18    3.31
  -1  -1 -15   61.33    3.03
  -1  -1 -15   60.71    2.82
  -1   1 -15   64.23    3.10
  -1   1 -15   62.60    3.22
  -1  -1 -15   59.23    3.39
   1   1  15   65.70    3.18
   1  -1  15   66.31    3.31
   1   1  15   59.02    2.61
  -1   1 -15   55.62    2.70
   1   1  15   65.18    3.12
   1  -1  15   63.54    2.67
   1  -1  16    3.64    0.83
   1  -1  16    1.00    0.54
   1   1  16    4.08    0.89
   1  -1  16    1.65    0.74
  -1  -1 -16    2.26    0.87
  -1   1 -16    2.26    0.66
   1   1  16    3.60    0.75
   1  -1  16    3.24    0.82
   1   1  16    2.73    0.80
  -1  -1 -16    2.23    0.63
  -1   1 -16    2.19    0.65
   1  -1  16    1.76    0.66
   1   1  16    2.52    0.88
  -1   1 -16    4.43    0.87
  -1  -1 -16    2.43    0.60
  -1  -1 -16    2.58    0.82
  -1   1 -16    3.70    0.94
  -1   1 -16    1.98    0.72
  -1   1 -16    2.33    0.59
   1   1  16    2.89    0.70
   1  -1  16    2.73    0.78
  -1   1 -16    2.01    0.62
   1  -1  16    1.88    0.51
   1   1  16    2.81    0.75
   1  -1  17   28.35    2.31
  -1   1 -17   27.65    2.11
  -1  -1 -17   23.92    2.47
   1   1  17   19.95    1.97
   1  -1  17   30.84    2.39
   1  -1  17   29.37    2.37
   1   1  17   27.59    2.35
   1   1  17   29.88    2.07
  -1  -1 -17   28.93    2.05
  -1   1 -17   27.88    2.17
   1  -1  17   28.51    2.37
   1   1  17   29.89    2.46
  -1  -1 -17   27.15    1.95
  -1   1 -17   31.11    2.27
  -1  -1 -17   29.14    2.50
  -1   1 -17   25.76    2.21
  -1   1 -17   25.51    2.50
   1   1  17   28.03    2.20
   1  -1  17   30.91    2.37
   1  -1  17   28.56    1.83
   1   1  17   27.82    2.14
   1  -1  18    3.63    0.86
   1   1  18    2.53    0.77
  -1  -1 -18    3.48    1.10
   1  -1  18    5.49    1.13
   1   1  18    4.72    0.93
   1   1  18    2.92    0.83
  -1   1 -18    2.50    0.71
   1  -1  18    2.56    0.86
  -1   1 -18    4.05    0.91
  -1  -1 -18    3.75    0.79
   1   1  18    1.64    0.76
   1  -1  18    5.61    1.12
  -1   1 -18    1.45    0.59
  -1  -1 -18    4.49    0.81
  -1   1 -18    4.57    1.06
  -1  -1 -18    2.59    0.91
  -1   1 -18    2.20    0.73
   1   1  18    3.92    0.98
   1  -1  18    4.84    1.04
   1  -1  18    3.01    0.68
   1   1  18    3.80    0.93
   1   1  19    5.48    1.10
   1  -1  19    6.48    1.28
   1  -1  19    6.41    1.24
   1   1  19    7.88    1.43
  -1  -1 -19    3.95    1.22
   1   1  19    5.13    0.98
   1  -1  19    6.78    1.34
  -1  -1 -19    6.17    1.08
  -1   1 -19    5.85    1.17
   1   1  19    5.97    1.18
   1  -1  19    6.10    1.29
  -1   1 -19    5.62    1.07
  -1  -1 -19    5.92    1.04
  -1  -1 -19    5.20    1.17
  -1   1 -19    5.81    1.21
  -1   1 -19    4.88    1.31
   1  -1  19    3.58    0.97
   1   1  19    7.11    1.26
   1   1  19    5.60    1.00
   1   1  20    0.52    0.52
   1  -1  20   -0.15    0.61
   1  -1  20    0.25    0.62
   1   1  20   -0.22    0.55
   1  -1  20    0.80    0.86
  -1  -1 -20   -0.21    0.82
   1   1  20    0.28    0.49
  -1  -1 -20   -0.77    0.64
  -1   1 -20    0.64    0.66
   1  -1  20   -0.55    0.53
   1   1  20    2.05    0.93
  -1   1 -20    0.21    0.69
  -1  -1 -20   -0.18    0.68
  -1   1 -20   -0.27    0.58
   1   1  20   -1.34    0.77
   1  -1  20    0.76    0.68
   1   1  20   -0.63    0.76
  -1   1 -20    0.35    0.51
  -1  -1 -20   -0.48    0.64
  -1   1 -21    4.19    1.07
  -1  -1 -21    2.95    0.87
   1   1  21    2.89    0.81
   1  -1  21    4.41    1.23
  -1   1 -21    2.92    1.04
   1   1  22    1.00    0.80
  -1   1 -22   -0.51    0.80
  -1  -1 -22   -0.63    1.14
   1  -2 -22   -0.19    0.55
  -1   2  22    0.34    0.53
   1  -2 -22   -0.13    0.95
  -1  -2  21    1.80    0.92
  -1   2  21    2.64    0.81
   1  -2 -21    3.61    1.45
  -1  -2  21    0.37    0.58
  -1  -2  21    3.04    1.03
   1  -2 -21    0.79    0.61
   1   2 -21    1.65    0.72
  -1   2  21    3.38    0.90
  -1  -2  21    0.87    0.60
   1   2 -21    2.00    0.80
   1   2 -21    0.72    0.67
  -1   2  21    3.89    1.21
  -1   2  21    2.85    0.96
  -1   2  20   10.36    1.57
  -1  -2  20   11.12    1.53
  -1  -2  20   11.44    1.61
  -1   2  20    8.63    1.13
  -1  -2  20   10.50    1.63
   1  -2 -20    6.78    1.74
   1  -2 -20   10.12    1.32
  -1   2  20   11.28    1.39
   1   2 -20    9.73    1.46
  -1  -2  20   11.31    1.65
  -1   2  20   12.15    1.85
   1   2 -20    9.16    1.41
   1   2 -20    6.97    1.43
   1  -2 -20    9.71    1.71
   1   2 -20    8.69    1.53
  -1  -2  20    9.68    1.48
  -1   2  20    8.54    1.45
  -1   2  20    9.79    1.45
  -1   2  19    8.59    1.40
  -1  -2  19    7.46    1.32
  -1  -2  19    6.22    1.21
   1  -2 -19    4.85    1.42
  -1  -2  19    3.96    1.03
   1   2 -19    5.22    0.87
  -1   2  19    6.44    0.97
   1   2 -19    6.47    1.15
   1  -2 -19    4.54    0.81
  -1   2  19    6.76    1.05
  -1  -2  19    6.02    1.18
  -1   2  19    5.92    1.29
   1   2 -19    6.29    1.18
   1  -2 -19    5.54    0.84
   1   2 -19    4.50    1.12
   1  -2 -19    6.67    1.40
   1   2 -19    6.39    1.25
  -1   2  19    6.71    1.26
  -1  -2  19    5.87    1.22
  -1   2  19    7.61    1.27
  -1  -2  18    4.69    0.99
  -1   2  18    4.37    1.10
  -1  -2  18    6.59    1.21
   1   2 -18    4.90    0.83
   1  -2 -18    1.80    0.98
  -1  -2  18    4.08    1.03
  -1   2  18    4.77    0.82
   1  -2 -18    4.94    0.90
   1   2 -18    4.28    0.93
  -1   2  18    3.81    0.79
  -1  -2  18    4.17    0.93
  -1   2  18    5.56    1.15
   1   2 -18    5.31    1.05
   1  -2 -18    3.36    0.65
   1  -2 -18    4.21    1.15
   1   2 -18    3.83    0.97
   1   2 -18    4.04    0.94
  -1   2  18    4.13    1.08
  -1  -2  18    6.65    1.22
  -1   2  18    5.86    1.16
  -1   2  17   10.43    1.44
  -1  -2  17   14.70    1.64
   1  -2 -17   10.93    1.87
   1   2 -17   12.27    1.24
  -1   2  17   14.54    1.26
  -1  -2  17   14.88    1.71
  -1  -2  17   16.65    1.71
  -1   2  17   14.07    1.32
   1   2 -17   13.35    1.47
   1  -2 -17   13.50    1.35
  -1  -2  17   12.94    1.51
  -1   2  17   12.38    1.57
   1  -2 -17   12.30    1.12
   1   2 -17   15.44    1.59
   1   2 -17   11.84    1.56
   1   2 -17   13.44    1.57
   1  -2 -17   13.96    1.80
  -1  -2  17   16.31    1.71
  -1   2  17   11.26    1.42
  -1   2  17   14.45    1.61
  -1   2  16   16.24    1.67
  -1  -2  16   12.66    1.59
  -1  -2  16   17.41    1.66
  -1  -2  16   16.29    1.78
   1  -2 -16   14.86    2.14
  -1   2  16   17.12    1.33
  -1  -2  16   16.99    1.71
   1   2 -16   15.14    1.32
   1  -2 -16   16.45    1.39
   1   2 -16   17.04    1.65
  -1   2  16   17.39    1.38
  -1   2  16   16.40    1.73
  -1  -2  16   18.26    1.71
   1  -2 -16   17.15    1.30
   1   2 -16   16.83    1.64
   1   2 -16   15.00    1.71
   1   2 -16   15.92    1.63
   1  -2 -16   13.90    1.73
  -1  -2  16   16.03    1.67
  -1   2  16   14.19    1.49
  -1   2  16   16.80    1.67
  -1   2  16   15.89    1.16
   1   2 -16   14.11    1.13
  -1  -2  15   15.18    1.46
  -1  -2  15   11.42    1.45
   1  -2 -15   15.17    2.08
  -1   2  15   15.40    1.55
  -1  -2  15   16.61    1.67
  -1  -2  15   14.89    1.48
  -1   2  15   14.69    1.19
   1   2 -15   14.82    1.29
   1   2 -15   15.47    1.47
   1  -2 -15   15.63    1.29
  -1   2  15   14.93    1.26
  -1   2  15   17.43    1.75
  -1  -2  15   14.13    1.43
   1  -2 -15   15.16    1.16
   1   2 -15   15.07    1.49
   1   2 -15   15.89    1.66
   1  -2 -15   14.73    1.67
   1   2 -15   16.70    1.61
  -1   2  15   17.08    1.56
  -1  -2  15   18.96    1.70
   1   2 -15   12.48    1.05
  -1   2  15   13.74    1.05
  -1   2  15   16.86    1.61
  -1  -2  14   28.19    1.90
   1  -2 -14   25.00    2.55
  -1   2  14   28.62    2.02
  -1  -2  14   25.42    2.10
  -1  -2  14   28.76    2.21
   1   2 -14   28.38    1.72
  -1   2  14   25.63    1.51
  -1   2  14   21.76    1.87
  -1  -2  14   28.39    1.93
   1   2 -14   25.17    1.83
  -1   2  14   24.88    1.56
  -1   2  14   27.04    1.62
   1  -2 -14   24.26    1.56
  -1  -2  14   24.12    1.85
  -1   2  14   26.02    2.06
   1  -2 -14   25.43    1.45
   1   2 -14   23.16    1.82
   1   2 -14   27.53    2.14
   1   2 -14   28.07    2.01
   1  -2 -14   24.09    2.10
  -1   2  14   24.79    1.82
  -1  -2  14   28.41    2.01
   1   2 -14   25.36    1.30
  -1   2  14   22.00    1.77
  -1   2  14   24.68    1.35
  -1  -2  14   25.66    1.29
  -1   2  13    1.15    0.76
   1  -2 -13    0.17    0.72
  -1  -2  13   -0.69    0.61
  -1  -2  13    0.03    0.36
  -1   2  13    0.53    0.45
  -1   2  13   -0.44    0.41
  -1  -2  13    1.34    0.62
   1   2 -13    0.43    0.28
  -1   2  13    0.37    0.24
  -1  -2  13    0.24    0.40
  -1   2  13    0.14    0.29
   1   2 -13   -0.34    0.49
   1  -2 -13    0.47    0.37
  -1   2  13   -0.02    0.32
  -1   2  13   -0.66    0.48
  -1  -2  13   -0.07    0.44
   1   2 -13   -0.11    0.40
   1  -2 -13    0.29    0.22
  -1  -2  13    0.09    0.40
   1   2 -13    0.13    0.41
   1  -2 -13   -1.18    0.74
   1   2 -13    0.26    0.39
  -1   2  13    0.20    0.43
  -1  -2  13    0.84    0.44
  -1   2  13    0.09    0.22
  -1   2  13   -0.01    0.45
   1   2 -13   -0.09    0.22
  -1  -2  13    0.15    0.22
   1  -2 -13    0.56    0.41
  -1  -2  12   11.33    1.11
  -1   2  12   10.48    1.12
  -1  -2  12   10.55    1.29
   1  -2 -12   11.10    1.62
  -1   2  12   10.66    1.55
   1  -2 -12   10.19    1.13
  -1  -2  12   12.15    1.13
  -1   2  12    9.36    1.09
  -1  -2  12   11.53    1.37
  -1   2  12   11.67    0.90
   1   2 -12   11.72    1.02
   1  -2 -12    9.87    0.88
  -1  -2  12   11.81    1.09
   1   2 -12    8.71    1.01
  -1   2  12    9.91    0.86
  -1   2  12   11.47    0.93
  -1   2  12   10.91    1.19
  -1  -2  12   11.97    1.15
   1  -2 -12    9.15    1.09
   1  -2 -12    9.08    0.99
  -1   2  12   10.32    1.06
   1   2 -12   10.11    1.10
  -1  -2  12    9.40    0.99
  -1  -2  12   10.25    1.10
   1  -2 -12   11.91    0.87
   1   2 -12   11.39    1.15
   1  -2 -12    8.06    1.13
   1   2 -12   12.02    1.32
  -1   2  12   12.67    1.19
  -1  -2  12   10.68    1.13
   1  -2 -12   10.45    1.04
  -1   2  12   11.42    1.18
  -1  -2  12    9.85    0.69
   1   2 -12    9.90    0.69
  -1   2  12    9.92    0.76
  -1   2  11    4.92    1.05
  -1   2  11    6.05    0.82
  -1  -2  11    5.65    0.74
   1  -2 -11    6.60    1.31
  -1  -2  11    5.28    0.81
  -1  -2  11    6.38    0.80
   1  -2 -11    6.98    0.88
   1   2 -11    6.20    0.74
  -1   2  11    6.24    0.63
  -1   2  11    6.50    0.89
  -1  -2  11    5.42    0.93
  -1  -2  11    6.29    0.77
   1  -2 -11    6.41    0.68
   1   2 -11    6.10    0.87
  -1   2  11    6.07    0.67
  -1   2  11    5.26    0.62
   1  -2 -11    7.06    0.90
  -1   2  11    6.26    0.86
  -1  -2  11    5.77    0.77
   1  -2 -11    6.08    0.75
  -1  -2  11    7.73    0.83
  -1   2  11    6.86    0.83
   1  -2 -11    6.80    0.64
   1   2 -11    6.17    0.82
  -1  -2  11    5.64    0.78
   1   2 -11    5.42    0.75
   1  -2 -11    6.75    1.04
   1   2 -11    6.28    0.88
  -1   2  11    6.33    0.82
  -1  -2  11    5.93    0.50
  -1   2  11    6.26    0.56
  -1   2  11    6.59    0.89
   1   2 -11    5.95    0.50
   1  -2 -11    5.97    0.77
  -1  -2  10  368.14    9.01
  -1   2  10  371.13   10.04
  -1   2  10  392.72    8.62
   1  -2 -10  357.35   10.21
  -1  -2  10  375.85    8.37
  -1   2  10  368.93    8.71
  -1   2  10  384.22    7.72
   1  -2 -10  372.85    8.53
  -1  -2  10  364.52    9.25
  -1  -2  10  386.54    8.46
   1   2 -10  370.89    8.00
  -1   2  10  386.60    7.85
  -1  -2  10  386.54    8.28
  -1   2  10  378.09    7.86
   1  -2 -10  369.11    7.76
   1   2 -10  370.94    8.46
  -1   2  10  378.52    8.78
  -1  -2  10  381.66    8.42
   1  -2 -10  380.71    8.73
  -1  -2  10  384.62    8.31
   1  -2 -10  368.68    8.21
   1   2 -10  379.46    8.57
   1  -2 -10  375.34    7.51
  -1  -2  10  384.82    8.54
  -1   2  10  386.81    8.46
   1   2 -10  376.92    8.61
  -1  -2  10  371.88    8.84
   1   2 -10  372.65    8.94
  -1   2  10  387.40    8.44
  -1   2  10  370.96    8.70
   1   2 -10  383.50    7.16
   1  -2 -10  366.51    8.44
  -1  -2  10  384.53    7.19
  -1   2  10  389.29    7.43
   1  -2  -9   20.31    1.91
  -1   2   9   22.15    1.90
  -1  -2   9   21.11    1.51
  -1   2   9   21.96    1.38
  -1  -2   9   22.58    1.31
   1  -2  -9   23.84    1.42
  -1   2   9   22.55    1.08
   1   2  -9   23.64    1.22
  -1  -2   9   23.49    1.74
  -1  -2   9   21.75    1.33
   1   2  -9   20.08    1.33
  -1   2   9   22.39    1.12
  -1  -2   9   23.54    1.34
  -1   2   9   23.66    1.19
   1  -2  -9   20.25    1.07
  -1   2   9   19.75    1.37
   1  -2  -9   22.15    1.45
  -1  -2   9   23.35    1.37
   1  -2  -9   22.76    1.01
  -1  -2   9   22.05    1.38
   1   2  -9   22.14    1.41
   1  -2  -9   19.33    1.22
  -1  -2   9   23.06    1.32
   1  -2  -9   22.13    1.41
  -1   2   9   21.21    1.30
   1   2  -9   25.77    1.49
  -1  -2   9   25.81    1.60
   1   2  -9   20.31    1.42
  -1   2   9   23.22    1.36
   1   2  -9   21.74    0.81
  -1   2   9   21.96    1.46
   1  -2  -9   21.12    1.39
  -1   2   9   22.36    0.95
   1  -2  -8    0.35    0.30
  -1   2   8    0.46    0.30
   1  -2  -8   -0.39    0.55
  -1  -2   8   -0.30    0.26
  -1   2   8   -0.52    0.57
  -1  -2   8    0.20    0.30
   1   2  -8    0.53    0.20
  -1  -2   8    0.02    0.29
  -1  -2   8    0.54    0.24
  -1   2   8    0.00    0.17
   1  -2  -8    0.33    0.25
  -1  -2   8    0.34    0.31
   1   2  -8    0.11    0.24
  -1   2   8    0.33    0.20
   1  -2  -8   -0.20    0.20
  -1   2   8    0.51    0.25
  -1   2   8    0.21    0.31
  -1  -2   8    0.57    0.24
   1  -2  -8   -0.15    0.22
   1   2  -8    0.34    0.39
  -1  -2   8    0.26    0.32
  -1  -2   8    0.40    0.31
   1  -2  -8    0.33    0.22
   1  -2  -8   -0.05    0.15
  -1   2   8   -0.14    0.22
  -1  -2   8    0.56    0.34
   1   2  -8    0.31    0.25
   1   2  -8    0.67    0.39
   1  -2  -8   -0.15    0.20
  -1   2   8    0.16    0.20
  -1   2   8    0.52    0.38
  -1   2   8    0.14    0.15
   1  -2  -8    0.24    0.29
   1   2  -8    0.10    0.08
   1  -2  -7  279.86    7.66
  -1   2   7  272.09    7.44
  -1   2   7  265.35    6.13
  -1  -2   7  267.56    6.35
   1  -2  -7  279.05    6.18
   1  -2  -7  258.12    5.85
  -1   2   7  278.73    5.50
   1   2  -7  278.05    5.73
  -1  -2   7  286.65    6.12
   1   2  -7  281.73    6.23
   1  -2  -7  270.02    5.49
  -1  -2   7  284.19    6.08
  -1   2   7  280.39    5.55
  -1   2   7  266.89    5.62
  -1   2   7  260.64    6.36
  -1  -2   7  268.65    6.01
   1  -2  -7  275.83    6.27
  -1   2   7  275.96    6.01
   1  -2  -7  266.28    5.22
  -1  -2   7  274.84    5.93
   1  -2  -7  268.21    5.89
   1  -2  -7  273.26    6.16
  -1  -2   7  281.27    6.27
   1   2  -7  280.06    6.28
   1   2  -7  268.39    6.17
  -1  -2   7  271.94    6.32
   1   2  -7  273.21    6.28
   1  -2  -7  269.24    6.04
  -1   2   7  271.12    6.08
   1   2  -7  281.45    4.91
  -1   2   7  268.18    6.37
   1  -2  -7  268.74    6.27
  -1   2   7  281.51    5.16
   1  -2  -6    9.53    1.21
  -1  -2   6    9.43    0.80
  -1   2   6    9.15    1.13
   1  -2  -6    8.63    0.72
  -1   2   6    8.09    0.71
  -1  -2   6    8.42    0.68
  -1   2   6    8.29    0.53
   1  -2  -6    9.01    0.74
   1  -2  -6    9.16    0.63
   1   2  -6    8.79    0.59
   1   2  -6    8.40    0.75
  -1  -2   6    8.43    0.70
  -1   2   6    8.63    0.54
   1  -2  -6    8.52    0.52
  -1   2   6    8.63    0.59
  -1   2   6    8.81    0.81
   1  -2  -6    7.70    0.73
  -1  -2   6    8.24    0.70
   1  -2  -6    8.22    0.40
   1   2  -6    7.83    0.74
  -1  -2   6    9.77    0.81
   1  -2  -6    9.02    0.70
  -1   2   6    9.01    0.68
  -1  -2   6    7.87    0.64
   1   2  -6    9.36    0.77
   1   2  -6    9.02    0.75
  -1  -2   6    7.78    0.84
  -1  -2   6    8.97    0.76
   1  -2  -6   10.34    0.75
  -1   2   6    8.55    0.73
  -1   2   6    8.82    0.39
   1  -2  -6    8.07    0.75
  -1   2   6    8.40    0.81
   1  -2  -5  102.47    3.96
  -1   2   5  127.41    3.21
   1  -2  -5  127.70    3.22
  -1   2   5  129.23    4.21
  -1  -2   5  123.86    3.13
   1  -2  -5  125.16    3.28
  -1  -2   5  126.68    3.14
   1  -2  -5  130.60    2.83
   1   2  -5  132.53    2.93
  -1   2   5  124.19    2.78
  -1   2   5  126.83    2.90
  -1  -2   5  129.70    3.25
   1  -2  -5  130.11    2.71
   1   2  -5  124.19    3.32
  -1   2   5  129.08    3.49
  -1  -2   5  124.43    3.11
   1  -2  -5  130.96    3.37
  -1  -2   5  130.33    3.01
  -1   2   5  131.05    3.09
   1  -2  -5  124.66    3.00
   1   2  -5  125.59    3.33
   1  -2  -5  126.57    2.38
  -1  -2   5  122.23    3.53
  -1  -2   5  127.60    3.30
   1   2  -5  130.81    3.27
   1   2  -5  107.02    3.07
   1  -2  -5  131.18    3.15
  -1   2   5  127.38    3.25
  -1   2   5  128.25    3.47
   1  -2  -5  131.49    3.45
  -1   2   5  133.16    2.34
   1  -2  -4  199.52    5.55
  -1   2   4  204.83    4.48
   1  -2  -4  214.30    4.48
   1  -2  -4  199.31    4.57
  -1  -2   4  218.28    4.34
   1  -2  -4  212.99    4.02
  -1   2   4  204.88    4.11
  -1  -2   4  214.51    4.44
   1  -2  -4  213.75    4.13
  -1   2   4  202.50    4.20
   1  -2  -4  217.17    3.93
  -1  -2   4  212.99    4.54
  -1   2   4  207.89    4.77
   1  -2  -4  212.55    4.67
  -1   2   4  208.18    4.28
  -1  -2   4  208.37    4.62
  -1  -2   4  216.04    4.18
   1  -2  -4  212.59    4.24
   1   2  -4  201.66    4.63
  -1  -2   4  209.81    4.71
   1   2  -4  206.86    4.51
  -1  -2   4  217.35    4.57
   1   2  -4  214.47    4.46
  -1   2   4  200.54    4.55
   1  -2  -4  213.65    4.45
   1  -2  -4  208.11    4.75
  -1   2   4  200.69    4.75
  -1   2   3   88.35    2.99
   1  -2  -3   86.40    3.05
   1  -2  -3   91.02    2.26
  -1   2   3   86.23    2.27
  -1  -2   3   86.13    2.22
  -1  -2   3   87.16    2.12
   1  -2  -3   87.79    1.98
  -1  -2   3   86.30    2.34
   1  -2  -3   87.50    2.06
  -1   2   3   87.74    2.15
   1  -2  -3   88.68    1.83
   1   2  -3   87.13    2.38
  -1   2   3   84.34    2.51
   1  -2  -3   90.25    2.48
   1  -2  -3   88.88    2.03
  -1  -2   3   88.32    2.38
   1   2  -3   85.11    2.37
  -1  -2   3   89.69    1.94
  -1   2   3   88.80    2.07
  -1  -2   3   87.83    2.32
   1   2  -3   89.87    2.24
  -1  -2   3   86.75    2.33
   1   2  -3   75.76    2.23
   1  -2  -3   88.13    2.30
  -1   2   3   87.31    2.40
  -1   2   3   85.57    2.49
   1  -2  -3   88.89    2.49
  -1  -2   2    0.31    0.08
   1  -2  -2    0.65    0.40
   1  -2  -2    0.01    0.13
  -1   2   2    0.56    0.21
  -1   2   2   -0.18    0.33
   1   2  -2    0.15    0.17
  -1  -2   2    0.17    0.13
   1  -2  -2    0.10    0.11
  -1   2   2    0.23    0.22
   1  -2  -2    0.77    0.26
  -1   2   2    0.08    0.14
  -1  -2   2    0.25    0.15
  -1   2   2    0.37    0.12
   1  -2  -2    0.30    0.12
   1   2  -2    0.25    0.18
  -1  -2   2    0.36    0.14
  -1  -2   2    0.27    0.11
   1   2  -2    0.31    0.16
   1  -2  -2    0.16    0.16
  -1   2   2    0.03    0.20
  -1  -2   2    0.25    0.16
   1   2  -2    0.37    0.11
   1  -2  -2    0.16    0.19
  -1   2   2    0.53    0.23
  -1  -2   2    0.74    0.12
   1  -2  -1  102.23    2.40
  -1   2   1  107.76    2.94
  -1   2   1  103.32    2.42
   1  -2  -1  105.11    2.99
   1  -2  -1  103.37    2.12
  -1  -2   1  106.51    2.53
   1   2  -1  102.88    2.52
   1  -2  -1  103.60    2.53
  -1   2   1   99.18    2.51
   1   2  -1  105.61    2.18
   1  -2  -1  102.90    2.74
  -1   2   1  103.73    2.81
  -1  -2   1  103.20    2.15
   1  -2  -1  105.61    2.06
  -1  -2   1  105.31    2.47
  -1   2   1  107.48    2.10
  -1  -2   1  103.72    2.50
  -1   2   1  107.07    2.16
  -1  -2   1  106.05    2.53
   1   2  -1  103.33    2.53
  -1  -2   1  104.41    2.51
  -1   2   1  104.98    2.75
   1  -2  -1  103.48    2.67
   1  -2  -1  103.79    2.43
   1   2  -1  104.58    2.50
  -1  -2   1  104.29    2.29
   1  -2  -1  106.97    2.60
  -1  -2   1  107.20    2.30
  -1   2   1  105.64    2.60
   1   2  -1  108.57    2.30
   1  -2  -1  105.16    2.14
  -1   2   0 2902.77   48.86
  -1   2   0 2938.09   48.41
   1  -2   0 2896.19   48.99
   1  -2   0 2929.19   48.41
  -1  -2   0 2695.81   48.26
  -1  -2   0 2798.91   48.52
   1  -2   0 2824.97   48.16
   1  -2   0 2843.72   48.95
   1   2   0 2896.58   48.23
  -1   2   0 2771.14   48.93
  -1   2   0 2766.19   48.72
   1  -2   0 2711.44   48.68
  -1  -2   0 2840.78   48.57
  -1   2   0 2885.60   48.31
   1   2   0 2892.10   48.58
   1  -2   0 2768.89   48.27
   1  -2   0 2892.65   47.96
   1  -2   0 2842.43   48.23
   1   2   0 2925.07   48.68
  -1  -2   0 3007.26   48.70
   1  -2   0 2820.70   48.92
   1   2   0 2849.03   48.64
  -1  -2   0 2874.47   48.62
  -1   2   0 2815.35   48.93
   1  -2   0 2830.28   48.29
   1   2   0 2882.84   48.45
   1  -2   0 2908.72   48.56
  -1  -2   0 3021.42   48.48
  -1   2   0 2903.21   48.54
   1  -2   1  474.61    8.74
   1  -2   1  452.33    8.50
   1   2   1  465.80    8.17
  -1  -2  -1  452.98    8.26
  -1   2  -1  452.45    8.47
   1  -2   1  461.22    8.42
   1  -2   1  458.99    8.95
  -1   2  -1  469.82    8.96
   1  -2   1  464.10    9.03
   1   2   1  464.84    8.44
  -1  -2  -1  473.07    8.38
  -1   2  -1  471.52    8.61
   1  -2   1  466.17    8.59
   1   2   1  479.05    8.75
  -1  -2  -1  471.85    8.74
   1   2   1  482.72    8.85
  -1   2  -1  472.90    8.30
  -1  -2  -1  467.64    8.81
   1  -2   1  469.12    8.28
  -1  -2  -1  473.54    8.82
   1   2   1  475.27    8.84
  -1  -2  -1  473.53    8.10
  -1   2  -1  477.49    8.27
  -1   2  -1  478.36    9.08
   1  -2   1  461.82    9.09
   1   2   1  478.59    8.23
   1  -2   1  466.25    8.28
  -1  -2  -1  474.24    8.70
   1  -2   1  463.59    8.54
   1   2   1  466.23    8.72
   1   2   2   13.76    0.59
   1  -2   2   13.22    0.61
  -1  -2  -2   14.06    0.62
   1  -2   2   14.14    0.67
  -1   2  -2   13.20    0.67
  -1   2  -2   13.49    0.82
  -1  -2  -2   13.66    0.66
   1  -2   2   13.90    0.86
   1   2   2   14.03    0.68
   1  -2   2   13.18    0.71
   1   2   2   14.48    0.77
  -1   2  -2   13.38    0.75
  -1  -2  -2   14.59    0.77
   1  -2   2   13.71    0.48
   1  -2   2   13.39    0.55
  -1   2  -2   14.77    0.58
  -1  -2  -2   13.79    0.78
  -1  -2  -2   14.07    0.51
   1   2   2   10.17    0.68
   1   2   2   13.50    0.54
  -1   2  -2   13.95    0.48
  -1  -2  -2   13.40    0.78
   1   2   2   13.31    0.78
  -1  -2  -2   14.53    0.78
   1   2   3    0.37    0.16
  -1  -2  -3   -0.39    0.41
  -1  -2  -3   -0.01    0.12
   1   2   3   -0.04    0.14
  -1   2  -3   -0.23    0.19
   1  -2   3    0.13    0.14
   1   2   3    0.18    0.14
   1  -2   3    0.13    0.18
  -1   2  -3    0.09    0.23
  -1  -2  -3    0.28    0.16
  -1  -2  -3    0.54    0.24
   1  -2   3   -0.10    0.18
   1   2   3    0.06    0.16
  -1   2  -3    0.31    0.19
   1  -2   3    0.03    0.10
  -1   2  -3    0.08    0.10
   1  -2   3   -0.06    0.12
   1  -2   3    0.19    0.09
   1   2   3    0.02    0.24
  -1  -2  -3    0.72    0.24
   1   2   3   -0.01    0.12
  -1   2  -3    0.13    0.08
   1  -2   3   -0.07    0.19
   1   2   3   -0.17    0.20
  -1  -2  -3    0.17    0.13
  -1  -2  -3    0.17    0.23
  -1  -2  -4  154.41    4.59
   1   2   4  155.66    3.63
  -1  -2  -4  159.47    3.64
   1   2   4  151.34    3.64
   1   2   4  163.69    2.93
   1  -2   4  162.17    3.67
  -1   2  -4  162.36    3.73
  -1  -2  -4  156.68    3.57
  -1  -2  -4  160.04    3.77
   1   2   4  159.50    3.76
   1  -2   4  160.90    4.11
   1   2   4  156.20    3.79
  -1   2  -4  157.53    3.86
   1  -2   4  157.74    3.46
  -1  -2  -4  165.53    3.80
   1  -2   4  155.22    3.52
  -1   2  -4  165.16    3.49
  -1   2  -4  167.03    3.10
  -1  -2  -4  161.65    3.90
   1   2   4  162.76    3.42
  -1  -2  -4  157.48    3.88
   1  -2   4  159.68    3.84
  -1  -2  -4  160.41    3.31
   1   2   4  156.75    3.93
   1  -2   4  150.41    3.51
  -1  -2  -5   73.95    3.08
   1   2   5   71.97    2.23
   1  -2   5   74.43    1.79
   1   2   5   71.82    2.24
  -1  -2  -5   75.62    2.29
   1   2   5   76.88    1.71
  -1   2  -5   76.79    2.31
   1  -2   5   75.40    2.22
  -1  -2  -5   73.56    2.13
   1   2   5   73.99    2.32
  -1  -2  -5   77.40    2.39
   1  -2   5   77.91    2.63
   1  -2   5   76.02    2.10
  -1  -2  -5   71.22    2.27
   1   2   5   70.93    2.32
  -1   2  -5   70.82    2.38
  -1   2  -5   78.74    1.85
  -1   2  -5   61.74    2.00
   1  -2   5   75.37    2.20
   1   2   5   75.82    2.06
  -1  -2  -5   73.95    2.40
  -1  -2  -5   76.09    1.92
  -1  -2  -5   78.25    2.45
   1  -2   5   76.36    1.83
   1   2   5   75.48    1.86
   1   2   5   73.68    2.47
   1  -2   5   75.27    2.38
   1   2   6    0.61    0.47
  -1  -2  -6    0.76    0.50
   1  -2   6    0.99    0.24
   1   2   6    1.09    0.35
  -1   2  -6    0.90    0.14
  -1  -2  -6    0.88    0.32
   1  -2   6   -0.21    0.50
   1   2   6    1.12    0.29
   1   2   6    0.74    0.20
   1  -2   6    0.78    0.24
  -1   2  -6    0.67    0.32
  -1  -2  -6    1.19    0.31
   1  -2   6    1.03    0.39
  -1  -2  -6    0.25    0.22
   1   2   6    0.97    0.32
   1   2   6    0.82    0.40
   1  -2   6    0.42    0.33
  -1  -2  -6    0.93    0.31
   1  -2   6    0.83    0.27
  -1   2  -6    0.59    0.27
   1  -2   6    0.97    0.29
  -1   2  -6    0.84    0.26
  -1   2  -6    0.23    0.19
  -1  -2  -6    1.04    0.35
   1   2   6    1.34    0.31
   1   2   6    1.25    0.36
  -1  -2  -6    0.73    0.23
  -1  -2  -6    0.16    0.26
   1  -2   6    0.74    0.18
   1   2   6    0.85    0.20
   1   2   7  108.14    3.14
  -1  -2  -7  105.92    4.12
   1   2   7  107.65    3.94
   1  -2   7  103.06    2.70
   1   2   7  106.75    3.16
  -1   2  -7  107.20    2.34
   1   2   7  106.31    2.60
   1  -2   7  105.94    3.67
  -1  -2  -7  102.51    3.20
  -1  -2  -7  104.74    2.86
  -1   2  -7  100.93    3.09
   1  -2   7  105.71    3.03
   1   2   7  104.28    3.21
   1  -2   7  103.49    3.46
  -1  -2  -7  108.78    3.38
  -1   2  -7  100.46    3.21
   1  -2   7  103.35    2.94
  -1  -2  -7  100.63    3.08
   1   2   7  105.42    3.18
  -1   2  -7  105.93    2.89
  -1   2  -7  106.36    3.03
  -1  -2  -7  105.02    3.19
   1   2   7  106.73    2.92
   1  -2   7  104.45    2.41
  -1  -2  -7   99.41    2.64
   1   2   7   99.50    3.24
   1   2   7  103.45    2.58
  -1  -2  -7  109.10    3.25
   1  -2   7  103.69    3.19
   1   2   8    3.57    0.83
   1  -2   8    2.70    0.40
   1   2   8    2.19    0.44
  -1  -2  -8    2.53    0.77
   1   2   8    2.59    0.36
   1  -2   8    2.76    0.54
  -1   2  -8    2.59    0.32
   1   2   8    2.15    0.44
  -1  -2  -8    3.28    0.54
   1  -2   8    2.64    0.46
  -1  -2  -8    1.75    0.36
  -1   2  -8    1.78    0.42
  -1  -2  -8    2.56    0.53
   1  -2   8    2.64    0.57
   1   2   8    3.09    0.54
  -1  -2  -8    2.22    0.38
   1  -2   8    2.80    0.52
  -1   2  -8    2.69    0.52
   1  -2   8    2.96    0.48
   1   2   8    2.95    0.54
  -1  -2  -8    1.12    0.35
  -1   2  -8    2.40    0.40
  -1   2  -8    2.79    0.49
  -1  -2  -8    2.22    0.45
   1   2   8    2.58    0.42
  -1  -2  -8    2.54    0.47
   1  -2   8    2.78    0.33
   1   2   8    2.35    0.36
   1   2   8    2.56    0.52
   1   2   9   28.79    2.06
   1   2   9   28.50    1.63
   1  -2   9   26.41    1.37
  -1  -2  -9   28.89    2.24
   1   2   9   29.18    1.31
  -1   2  -9   28.53    1.17
  -1  -2  -9   26.97    1.70
   1  -2   9   27.85    1.75
   1   2   9   29.71    1.67
   1   2   9   25.77    1.37
  -1  -2  -9   28.09    1.38
  -1   2  -9   28.11    1.58
   1  -2   9   27.00    1.48
   1  -2   9   27.15    1.76
   1   2   9   30.25    1.71
  -1  -2  -9   23.83    1.68
   1  -2   9   25.29    1.68
  -1  -2  -9   29.82    1.59
  -1   2  -9   26.28    1.64
   1  -2   9   27.55    1.49
   1   2   9   26.84    1.58
  -1   2  -9   27.69    1.57
  -1   2  -9   30.02    1.58
   1   2   9   28.68    1.51
  -1  -2  -9   29.90    1.63
   1   2   9   28.65    1.70
   1  -2   9   26.55    1.11
   1  -2   9   28.81    1.63
  -1  -2  -9   28.64    1.62
   1   2   9   30.93    1.28
  -1  -2  -9   27.10    1.29
   1   2  10   38.18    1.97
   1   2  10   34.72    2.40
   1  -2  10   33.14    1.64
  -1  -2 -10   35.05    2.58
   1  -2  10   36.90    2.07
   1   2  10   35.24    1.55
  -1  -2 -10   33.38    2.04
   1   2  10   36.34    1.95
  -1   2 -10   33.98    1.41
  -1  -2 -10   31.05    1.60
   1   2  10   33.31    1.66
  -1   2 -10   34.90    1.85
   1  -2  10   33.30    1.74
   1  -2  10   36.68    2.11
   1   2  10   35.68    1.97
   1  -2  10   33.96    2.05
  -1  -2 -10   33.18    2.08
  -1  -2 -10   33.98    1.82
  -1   2 -10   34.61    1.93
  -1  -2 -10   34.19    1.56
   1  -2  10   33.55    1.74
   1   2  10   33.13    1.86
  -1   2 -10   38.14    1.90
  -1   2 -10   33.80    1.88
  -1  -2 -10   35.66    1.89
   1   2  10   34.08    1.75
   1  -2  10   35.16    1.89
  -1  -2 -10   35.59    1.88
   1  -2  10   35.98    1.39
   1   2  10   35.46    1.48
  -1   2 -10   32.11    1.70
   1   2  10   38.13    2.04
  -1  -2 -11    6.21    1.17
   1  -2  11    5.16    0.69
   1   2  11    5.22    1.00
   1  -2  11    4.15    0.69
   1   2  11    4.99    0.78
  -1   2 -11    4.65    0.58
   1  -2  11    5.40    0.83
   1   2  11    4.92    0.76
  -1  -2 -11    4.03    0.85
   1   2  11    5.24    0.61
   1   2  11    5.66    0.69
  -1   2 -11    6.56    0.86
   1  -2  11    3.97    0.63
  -1  -2 -11    4.95    0.67
   1  -2  11    5.50    0.89
   1  -2  11    4.41    0.77
  -1  -2 -11    3.84    0.77
   1   2  11    5.65    0.82
  -1   2 -11    4.49    0.73
  -1  -2 -11    5.26    0.62
  -1  -2 -11    5.47    0.79
   1   2  11    4.46    0.69
   1  -2  11    5.68    0.80
   1  -2  11    4.87    0.72
  -1   2 -11    4.27    0.75
  -1   2 -11    5.87    0.79
   1   2  11    4.76    0.73
  -1  -2 -11    4.68    0.72
   1  -2  11    4.90    0.51
  -1  -2 -11    4.67    0.72
  -1   2 -11    4.67    0.69
   1   2  11    5.57    0.60
   1   2  11    5.97    0.81
   1   2  12  159.56    4.92
   1  -2  12  143.88    4.38
   1   2  12  151.59    5.73
  -1  -2 -12  148.21    6.12
   1  -2  12  155.46    4.94
   1   2  12  151.04    4.15
   1   2  12  159.51    5.00
  -1   2 -12  145.47    4.02
   1   2  12  152.76    4.42
  -1   2 -12  155.87    4.76
  -1  -2 -12  148.88    4.32
   1   2  12  151.20    4.99
   1  -2  12  157.71    5.12
  -1  -2 -12  155.21    4.23
   1  -2  12  153.11    4.85
  -1  -2 -12  152.91    4.66
   1  -2  12  146.14    4.58
  -1   2 -12  150.23    4.86
  -1   2 -12  148.73    4.75
  -1   2 -12  145.06    4.82
  -1  -2 -12  143.51    4.68
   1   2  12  162.52    4.73
  -1   2 -12  140.11    4.41
   1   2  12  149.11    4.92
   1  -2  12  153.57    3.85
   1   2  12  151.50    4.00
   1  -2  12  148.23    4.68
  -1  -2 -12  147.87    4.66
   1   2  13    5.75    0.88
   1  -2  13    4.35    0.82
   1   2  13    3.03    0.89
  -1  -2 -13    4.10    1.08
   1  -2  13    4.68    0.73
  -1   2 -13    5.18    0.63
   1   2  13    5.09    0.69
   1  -2  13    3.80    0.73
   1   2  13    4.52    0.82
  -1   2 -13    3.76    0.78
   1   2  13    4.04    0.64
  -1  -2 -13    4.70    0.72
   1  -2  13    4.54    0.82
   1   2  13    4.92    0.84
  -1   2 -13    5.27    0.89
  -1  -2 -13    5.63    0.90
  -1  -2 -13    5.66    0.73
  -1   2 -13    4.92    0.81
  -1   2 -13    4.10    0.74
   1   2  13    4.79    0.78
  -1  -2 -13    4.67    0.80
  -1   2 -13    4.42    0.71
   1   2  13    4.10    0.79
   1   2  13    4.68    0.61
   1  -2  13    5.59    0.60
   1   2  14  158.55    5.34
  -1  -2 -14  139.65    6.42
   1  -2  14  148.99    4.74
  -1   2 -14  154.61    4.33
   1   2  14  161.03    4.52
   1   2  14  169.07    5.59
   1  -2  14  164.99    5.42
  -1  -2 -14  156.46    4.76
  -1   2 -14  159.72    5.16
   1   2  14  155.10    4.98
   1   2  14  158.82    5.53
   1  -2  14  160.38    5.51
  -1  -2 -14  157.10    4.59
  -1  -2 -14  156.16    5.06
   1  -2  14  167.87    5.41
  -1   2 -14  151.27    5.18
  -1   2 -14  155.46    5.19
  -1  -2 -14  146.29    5.66
  -1   2 -14  154.77    5.41
   1   2  14  158.79    5.09
  -1   2 -14  142.22    4.74
   1   2  14  156.58    5.36
   1   2  14  157.68    4.39
   1  -2  14  154.50    4.17
   1   2  15    6.52    1.07
   1  -2  15    6.56    0.97
   1  -2  15    5.77    0.89
  -1  -2 -15    7.11    1.34
  -1   2 -15    7.08    0.79
   1   2  15   10.23    1.34
   1  -2  15    9.08    1.24
   1   2  15    8.71    0.96
   1  -2  15    6.71    1.24
  -1  -2 -15    8.61    1.00
  -1   2 -15    7.61    1.03
   1   2  15    9.56    1.31
   1   2  15    6.01    0.95
   1  -2  15    8.11    1.20
  -1  -2 -15    8.86    1.15
  -1   2 -15    6.62    1.00
  -1  -2 -15    8.59    0.99
  -1  -2 -15    6.88    1.23
  -1   2 -15    6.74    1.11
  -1   2 -15   10.18    1.26
   1   2  15    9.14    1.16
   1   2  15    7.77    0.87
   1  -2  15    9.29    0.88
   1   2  15    7.43    1.11
  -1   2 -15    7.03    1.03
   1  -2  16    5.95    1.04
   1   2  16    5.80    1.03
  -1  -2 -16    2.36    1.03
   1   2  16    7.26    1.19
  -1   2 -16    5.04    0.73
   1   2  16    5.63    0.78
   1  -2  16    6.60    1.12
   1  -2  16    5.27    1.21
  -1  -2 -16    6.55    0.95
  -1   2 -16    5.00    0.96
   1   2  16    5.03    0.94
   1  -2  16    4.02    0.90
  -1  -2 -16    3.66    0.82
  -1   2 -16    6.83    1.09
  -1  -2 -16    3.98    0.74
  -1  -2 -16    4.57    1.04
  -1   2 -16    5.22    1.01
  -1   2 -16    5.77    1.01
   1  -2  16    5.36    1.07
   1   2  16    6.62    1.06
   1   2  16    6.33    1.08
   1   2  16    4.24    0.67
   1  -2  16    5.61    0.74
   1   2  17   19.84    1.95
  -1  -2 -17   14.41    2.15
   1  -2  17   19.29    1.87
   1   2  17   16.84    1.87
   1   2  17   15.06    1.32
   1  -2  17   17.45    1.77
  -1   2 -17   13.35    1.15
   1  -2  17   15.82    1.95
  -1   2 -17   15.17    1.66
  -1  -2 -17   16.59    1.53
   1   2  17   12.95    1.63
   1  -2  17   17.29    1.81
  -1   2 -17   15.95    1.68
  -1  -2 -17   15.29    1.38
  -1   2 -17   17.49    1.80
  -1   2 -17   15.12    1.63
  -1  -2 -17   13.79    1.81
   1  -2  17   14.86    1.72
   1   2  17   16.24    1.71
   1   2  17   16.26    1.73
   1  -2  17   14.16    1.18
   1  -2  18    0.63    0.56
   1   2  18    2.29    0.84
  -1  -2 -18    2.19    1.11
   1   2  18    1.18    0.63
   1  -2  18    0.96    0.58
   1   2  18    0.91    0.43
   1  -2  18    1.47    0.86
  -1  -2 -18    0.56    0.50
  -1   2 -18    0.91    0.54
   1  -2  18    0.01    0.58
   1   2  18    0.21    0.57
  -1  -2 -18    1.45    0.58
  -1   2 -18   -0.01    0.50
  -1   2 -18    0.86    0.61
  -1   2 -18    0.66    0.55
  -1  -2 -18    0.77    0.80
   1   2  18   -0.10    0.43
   1  -2  18    0.57    0.55
   1   2  18    1.13    0.65
   1   2  19   12.57    1.68
   1  -2  19    9.48    1.45
   1  -2  19   13.04    1.83
   1   2  19   12.15    1.80
  -1  -2 -19   10.16    1.91
   1  -2  19   11.89    1.69
   1   2  19   11.70    1.25
  -1  -2 -19   11.39    1.40
   1   2  19   10.25    1.22
  -1   2 -19   11.92    1.62
   1  -2  19   11.82    1.64
   1   2  19   13.26    1.83
  -1   2 -19   12.86    1.68
  -1  -2 -19   12.44    1.32
  -1  -2 -19    9.09    1.66
  -1   2 -19   10.24    1.52
  -1   2 -19   10.10    1.51
   1  -2  19   12.44    1.68
   1   2  19   11.86    1.55
   1   2  19   12.73    1.64
   1  -2  20   -0.23    0.64
   1   2  20    1.03    0.81
   1   2  20    1.25    0.86
  -1  -2 -20   -1.66    1.10
   1  -2  20    0.14    0.68
   1  -2  20   -0.40    0.68
   1   2  20    0.90    0.54
  -1  -2 -20    0.40    0.54
  -1   2 -20   -0.99    0.82
   1   2  20    0.51    0.80
   1  -2  20    0.43    0.75
  -1   2 -20    0.27    0.51
  -1  -2 -20   -0.65    0.78
   1   2  20    1.27    0.76
   1  -2  20   -0.54    0.75
   1   2  20    1.00    0.74
  -1   2 -20   -0.31    0.54
   1   2  21    1.15    0.67
  -1  -2 -21    1.86    0.71
  -1   2 -21    1.78    0.73
  -1   2 -21    1.39    0.77
   1   2  21    1.31    0.71
   1  -2  21    3.77    1.14
  -1  -2 -21    0.04    1.04
   1  -3 -21    5.84    1.88
   1  -3 -21    5.63    1.06
  -1  -3  21    4.96    1.20
   1   3 -21    5.94    1.23
   1   3 -21    4.78    1.04
  -1   3  21    4.23    1.16
  -1  -3  21    5.93    1.24
  -1  -3  20   12.13    1.62
  -1   3  20   13.22    1.80
   1  -3 -20    9.62    2.14
  -1  -3  20   10.18    1.68
  -1  -3  20   10.96    1.58
   1  -3 -20    8.26    1.24
   1   3 -20    9.10    1.52
  -1   3  20    7.12    1.19
  -1   3  20   12.59    1.92
  -1  -3  20    9.42    1.48
   1   3 -20   12.11    1.69
   1  -3 -20    8.98    1.74
   1   3 -20    8.55    1.36
  -1   3  20    9.85    1.50
  -1  -3  20   13.86    1.85
  -1   3  20    8.23    1.44
  -1  -3  19    0.24    0.51
  -1   3  19    0.30    0.58
   1  -3 -19    0.25    1.06
  -1  -3  19   -0.04    0.52
  -1   3  19    0.25    0.43
  -1  -3  19    0.20    0.64
   1  -3 -19    0.11    0.43
  -1   3  19    0.73    0.50
   1   3 -19    1.15    0.77
  -1   3  19   -0.08    0.69
  -1  -3  19    0.05    0.46
   1   3 -19   -0.67    0.65
   1   3 -19    0.61    0.60
   1   3 -19   -0.15    0.64
   1  -3 -19    1.07    0.95
  -1   3  19    0.43    0.53
  -1  -3  19    1.03    0.64
  -1   3  19   -0.11    0.55
  -1   3  18   21.06    2.09
  -1  -3  18   21.96    2.00
   1  -3 -18   19.01    2.67
   1   3 -18   20.50    1.43
  -1  -3  18   23.88    2.07
  -1  -3  18   22.74    2.26
  -1   3  18   21.03    1.53
  -1   3  18   22.92    1.74
   1  -3 -18   20.73    1.64
   1   3 -18   23.72    2.15
  -1   3  18   20.81    2.28
  -1  -3  18   18.45    1.88
   1   3 -18   20.75    2.01
   1  -3 -18   20.66    2.33
   1   3 -18   23.28    1.99
   1   3 -18   20.01    1.97
  -1   3  18   25.39    2.21
  -1  -3  18   22.03    2.13
  -1   3  18   20.69    2.08
  -1  -3  17    7.53    1.20
   1  -3 -17    4.14    1.45
  -1   3  17    4.35    0.93
  -1  -3  17    8.25    1.37
  -1  -3  17    6.97    1.16
  -1   3  17    6.97    0.88
   1   3 -17    6.08    0.76
   1  -3 -17    7.56    0.96
  -1   3  17    5.67    0.84
   1   3 -17    7.21    1.21
  -1  -3  17    5.09    1.06
  -1   3  17    5.39    1.15
   1  -3 -17    6.63    0.77
   1   3 -17    7.23    1.17
   1   3 -17    5.05    0.93
   1  -3 -17    5.38    1.19
   1   3 -17    5.05    0.96
  -1  -3  17    6.70    1.23
  -1   3  17    7.94    1.24
  -1   3  17    6.15    1.16
  -1   3  16   77.27    3.79
  -1  -3  16   75.15    3.55
   1  -3 -16   74.03    4.99
  -1  -3  16   71.41    3.54
   1   3 -16   75.08    2.73
  -1   3  16   77.16    2.87
  -1  -3  16   83.72    4.31
  -1   3  16   74.73    3.06
   1  -3 -16   68.79    2.98
   1   3 -16   72.87    3.65
  -1  -3  16   77.70    3.63
  -1   3  16   72.91    3.95
   1  -3 -16   71.42    2.56
   1   3 -16   75.54    3.70
   1  -3 -16   58.81    3.71
   1   3 -16   72.75    3.50
   1   3 -16   78.49    3.68
  -1   3  16   75.95    3.70
  -1  -3  16   77.13    3.84
  -1   3  16   75.07    3.90
  -1  -3  15    0.37    0.43
  -1   3  15    0.01    0.42
  -1  -3  15    0.04    0.58
   1  -3 -15    0.28    0.71
  -1  -3  15    0.75    0.59
  -1   3  15    0.34    0.28
  -1  -3  15   -0.08    0.41
   1   3 -15    0.53    0.23
   1  -3 -15    0.68    0.29
   1   3 -15    0.48    0.57
  -1   3  15   -0.07    0.30
  -1   3  15    0.25    0.47
  -1  -3  15    0.33    0.47
   1   3 -15    0.73    0.42
   1  -3 -15    0.10    0.22
   1   3 -15   -0.05    0.44
   1  -3 -15    0.26    0.54
   1   3 -15    1.19    0.62
  -1  -3  15    1.07    0.58
  -1   3  15    0.07    0.42
  -1   3  15   -0.05    0.26
  -1   3  15    0.06    0.46
  -1   3  14   -0.62    0.46
  -1  -3  14   -0.07    0.33
  -1  -3  14   -0.36    0.52
   1  -3 -14   -1.14    0.96
  -1   3  14    0.24    0.25
   1   3 -14    0.28    0.22
  -1  -3  14   -0.83    0.55
  -1  -3  14    0.47    0.39
  -1   3  14   -0.23    0.28
   1   3 -14    0.39    0.46
   1  -3 -14    0.31    0.27
  -1   3  14    0.60    0.51
  -1  -3  14    0.91    0.46
   1   3 -14   -0.33    0.61
   1  -3 -14   -0.18    0.32
   1  -3 -14    0.01    0.24
   1   3 -14   -0.41    0.51
   1   3 -14   -0.10    0.30
   1  -3 -14   -0.19    0.43
  -1   3  14   -0.16    0.34
  -1  -3  14    0.57    0.47
  -1   3  14    0.42    0.24
  -1   3  14    0.53    0.50
  -1  -3  13   88.82    3.45
   1  -3 -13   76.85    4.72
  -1   3  13   88.47    3.65
  -1  -3  13   84.38    3.69
  -1  -3  13   92.03    4.25
  -1   3  13   87.83    2.79
  -1  -3  13   89.91    3.50
   1   3 -13   83.69    2.76
   1   3 -13   86.20    3.59
   1  -3 -13   82.18    2.90
  -1   3  13   88.28    2.98
  -1   3  13   86.88    3.90
  -1  -3  13   86.47    3.45
   1  -3 -13   81.81    3.26
   1   3 -13   91.35    3.74
   1  -3 -13   84.10    2.53
   1   3 -13   86.91    3.42
   1   3 -13   82.39    3.47
  -1   3  13   86.53    3.55
  -1   3  13   86.49    3.81
  -1   3  13   88.98    2.45
  -1   3  12   66.17    2.99
   1  -3 -12   67.21    4.19
  -1  -3  12   65.47    3.10
  -1  -3  12   63.88    2.78
  -1   3  12   68.97    2.30
  -1  -3  12   70.78    3.64
  -1  -3  12   70.80    2.95
   1   3 -12   66.03    2.30
   1  -3 -12   67.37    2.42
  -1   3  12   71.35    2.51
   1   3 -12   66.24    2.98
  -1   3  12   73.80    3.35
  -1  -3  12   66.06    2.82
  -1   3  12   65.87    2.90
   1  -3 -12   66.09    2.03
   1   3 -12   62.45    3.00
   1  -3 -12   68.72    2.81
  -1  -3  12   61.73    2.70
  -1  -3  12   62.10    3.04
   1   3 -12   64.93    2.83
   1   3 -12   66.25    2.94
  -1   3  12   69.07    2.98
   1  -3 -12   64.28    2.98
  -1   3  12   67.47    1.96
  -1   3  12   63.27    3.12
  -1  -3  11  154.71    4.47
  -1   3  11  159.50    4.77
  -1   3  11  150.04    6.00
   1  -3 -11  153.20    6.34
  -1  -3  11  140.72    4.73
  -1  -3  11  134.45    5.20
  -1  -3  11  151.78    4.54
   1  -3 -11  155.27    4.76
   1   3 -11  158.50    3.87
  -1   3  11  154.62    3.80
   1   3 -11  148.56    4.73
  -1  -3  11  150.24    4.48
   1  -3 -11  146.19    3.90
  -1   3  11  149.82    3.98
   1  -3 -11  150.09    4.85
  -1  -3  11  156.82    4.58
  -1   3  11  143.09    4.90
   1   3 -11  161.33    4.88
   1  -3 -11  149.69    4.38
  -1   3  11  148.12    4.53
  -1  -3  11  150.21    4.41
  -1  -3  11  150.47    4.75
   1  -3 -11  146.27    3.44
   1   3 -11  155.44    4.70
   1   3 -11  155.50    4.56
  -1  -3  11  145.41    4.85
  -1   3  11  146.10    4.56
   1  -3 -11  147.32    4.70
  -1   3  11  149.04    4.96
  -1   3  11  150.70    3.36
  -1  -3  10   11.79    1.17
  -1   3  10   10.56    1.05
  -1   3  10   10.59    1.50
   1  -3 -10   10.42    1.72
  -1  -3  10   10.17    0.92
  -1  -3  10    9.49    1.32
   1   3 -10   10.52    0.76
   1  -3 -10   12.25    1.12
  -1   3  10   11.16    0.76
  -1  -3  10   10.01    0.96
   1  -3 -10   11.03    0.80
   1   3 -10   12.56    1.18
  -1  -3  10   10.64    1.01
  -1   3  10   11.17    0.83
   1  -3 -10    9.92    1.04
  -1  -3  10   10.40    0.98
  -1   3  10   10.84    1.14
  -1   3  10   10.61    1.03
   1  -3 -10    9.34    0.89
   1  -3 -10   10.37    1.07
   1   3 -10   11.74    1.17
  -1  -3  10    9.94    1.03
   1  -3 -10   10.65    0.61
  -1  -3  10    9.99    0.95
   1   3 -10   11.80    1.02
   1   3 -10   10.38    1.02
  -1  -3  10   10.42    1.07
  -1   3  10    9.62    0.95
  -1   3  10   11.11    1.20
  -1   3  10   10.95    0.57
   1  -3 -10    8.29    0.98
  -1   3   9   76.39    2.84
  -1  -3   9   71.76    2.89
  -1   3   9   77.58    3.86
   1  -3  -9   72.42    3.91
  -1  -3   9   75.33    2.61
  -1  -3   9   80.12    2.82
  -1   3   9   76.61    2.21
   1  -3  -9   78.01    2.85
   1   3  -9   85.27    2.35
   1   3  -9   79.44    2.97
   1  -3  -9   75.92    2.27
  -1   3   9   76.67    2.37
  -1   3   9   77.76    3.09
  -1  -3   9   76.61    2.74
   1  -3  -9   80.20    3.03
  -1  -3   9   76.96    2.68
   1  -3  -9   73.37    2.60
  -1  -3   9   77.18    2.94
  -1   3   9   77.39    2.76
   1  -3  -9   76.00    2.87
   1   3  -9   76.67    2.97
   1  -3  -9   77.15    1.87
   1   3  -9   78.78    2.73
  -1  -3   9   80.81    3.04
   1   3  -9   74.68    2.82
  -1   3   9   72.57    2.78
   1  -3  -9   76.98    2.75
  -1   3   9   76.57    3.10
  -1   3   9   80.05    1.81
   1  -3  -9   79.37    3.04
  -1  -3   8   29.60    1.60
  -1   3   8   29.54    2.21
   1  -3  -8   28.29    2.34
  -1   3   8   30.07    1.60
   1  -3  -8   28.48    1.36
  -1  -3   8   32.16    1.58
  -1   3   8   31.43    1.21
   1  -3  -8   34.69    1.69
  -1  -3   8   30.95    1.59
   1  -3  -8   30.45    1.21
   1   3  -8   29.32    1.65
  -1   3   8   29.40    1.28
  -1   3   8   28.71    1.78
   1  -3  -8   30.36    1.69
  -1  -3   8   30.89    1.57
   1   3  -8   28.47    1.66
   1  -3  -8   31.53    0.89
  -1  -3   8   30.60    1.69
  -1   3   8   29.12    1.49
   1  -3  -8   31.42    1.64
   1  -3  -8   29.39    1.44
  -1  -3   8   29.26    1.42
   1   3  -8   28.89    1.58
   1   3  -8   28.40    1.46
   1  -3  -8   29.32    1.49
  -1   3   8   29.98    1.58
  -1   3   8   29.95    0.83
   1  -3  -8   30.26    1.73
  -1   3   8   31.57    1.79
  -1   3   7  151.76    4.15
  -1   3   7  158.56    5.47
   1  -3  -7  153.47    5.64
  -1  -3   7  157.41    4.09
   1  -3  -7  149.45    3.60
  -1  -3   7  165.54    4.21
   1  -3  -7  160.63    4.23
   1  -3  -7  158.02    3.49
  -1   3   7  156.07    3.68
  -1  -3   7  155.42    4.15
   1   3  -7  159.40    4.35
  -1   3   7  154.35    4.52
   1  -3  -7  155.29    4.33
  -1  -3   7  152.51    4.10
  -1   3   7  161.93    4.06
  -1  -3   7  161.59    4.39
   1  -3  -7  156.03    2.91
   1   3  -7  160.29    4.42
  -1  -3   7  164.29    3.90
   1  -3  -7  163.64    4.22
   1  -3  -7  148.66    3.86
  -1  -3   7  159.36    4.29
  -1  -3   7  142.13    4.53
   1   3  -7  161.66    4.20
   1   3  -7  164.15    4.01
  -1   3   7  153.56    4.19
   1  -3  -7  161.73    4.08
   1  -3  -7  163.21    4.51
  -1   3   7  155.33    4.52
  -1   3   6    0.06    0.37
  -1   3   6   -0.12    0.30
  -1  -3   6   -0.20    0.23
   1  -3  -6    0.18    0.53
   1  -3  -6    0.06    0.20
   1  -3  -6    0.24    0.29
  -1  -3   6    0.09    0.26
  -1   3   6    0.02    0.14
  -1  -3   6    0.07    0.19
   1  -3  -6    0.14    0.14
  -1  -3   6    0.09    0.18
   1  -3  -6    0.01    0.13
   1   3  -6    0.27    0.30
  -1   3   6   -0.34    0.19
  -1   3   6   -0.07    0.36
   1  -3  -6   -0.29    0.29
  -1  -3   6   -0.10    0.27
   1  -3  -6   -0.11    0.21
   1   3  -6   -0.33    0.28
  -1   3   6    0.06    0.20
   1   3  -6   -0.05    0.28
  -1  -3   6   -0.16    0.23
  -1  -3   6    0.11    0.26
   1  -3  -6    0.24    0.21
   1   3  -6   -0.08    0.20
  -1   3   6    0.11    0.22
   1  -3  -6   -0.46    0.39
  -1   3   6    0.12    0.30
  -1   3   5  144.89    4.78
   1  -3  -5  137.85    4.91
  -1   3   5  142.01    3.64
   1  -3  -5  144.94    3.61
  -1  -3   5  141.16    3.36
   1  -3  -5  135.85    3.72
  -1  -3   5  142.54    3.69
   1  -3  -5  147.70    3.01
   1   3  -5  141.41    3.84
   1  -3  -5  148.45    3.07
   1  -3  -5  148.72    3.18
  -1  -3   5  145.62    3.73
  -1   3   5  142.12    3.33
   1  -3  -5  140.68    3.81
  -1   3   5  132.36    3.95
   1   3  -5  143.16    3.87
  -1  -3   5  147.34    3.26
  -1   3   5  142.18    3.45
   1  -3  -5  137.36    3.35
  -1  -3   5  139.25    3.80
   1   3  -5  141.88    3.46
   1   3  -5  140.38    3.67
  -1  -3   5  142.84    3.69
  -1  -3   5  144.40    3.82
  -1   3   5  136.14    3.74
   1  -3  -5  149.78    3.89
   1  -3  -5  142.89    3.56
   1  -3  -5  150.15    4.01
  -1   3   4    5.31    0.81
   1  -3  -4    5.05    0.86
  -1   3   4    5.69    0.55
   1  -3  -4    6.36    0.56
   1  -3  -4    6.35    0.43
  -1  -3   4    5.55    0.48
  -1  -3   4    5.82    0.58
  -1  -3   4    7.18    0.68
   1  -3  -4    6.72    0.48
   1   3  -4    7.35    0.70
  -1   3   4    6.29    0.52
   1  -3  -4    6.29    0.67
  -1   3   4    6.79    0.73
  -1   3   4    6.22    0.51
  -1  -3   4    6.75    0.44
   1  -3  -4    5.57    0.48
  -1  -3   4    6.16    0.65
   1   3  -4    6.51    0.67
   1   3  -4    6.29    0.62
   1   3  -4    6.82    0.57
  -1  -3   4    6.63    0.62
  -1  -3   4    6.39    0.61
   1  -3  -4    6.96    0.69
   1  -3  -4    5.86    0.55
  -1   3   4    5.83    0.65
  -1  -3   4    5.86    0.32
  -1   3   4    6.01    0.68
   1   3  -4    5.99    0.29
   1  -3  -4    6.64    0.68
  -1   3   3   -0.18    0.37
   1  -3  -3    0.52    0.51
  -1   3   3   -0.08    0.17
   1  -3  -3    0.28    0.16
   1  -3  -3    0.05    0.12
   1   3  -3    0.09    0.23
   1  -3  -3    0.01    0.13
  -1  -3   3   -0.27    0.23
   1  -3  -3   -0.12    0.20
  -1  -3   3    0.40    0.18
  -1   3   3    0.16    0.28
  -1   3   3    0.16    0.18
  -1   3   3    0.26    0.22
   1  -3  -3    0.17    0.09
   1  -3  -3    0.04    0.15
  -1  -3   3    0.04    0.22
  -1  -3   3    0.09    0.19
  -1  -3   3   -0.03    0.17
   1   3  -3    0.31    0.25
  -1   3   3    0.28    0.25
   1  -3  -3    0.16    0.17
   1  -3  -3    0.07    0.20
   1   3  -3    0.34    0.19
  -1   3   3    0.30    0.25
  -1  -3   3    0.43    0.13
   1   3  -3    0.86    0.18
   1  -3  -3   -0.23    0.26
  -1   3   2   28.39    1.64
   1  -3  -2   25.16    1.60
   1  -3  -2   27.23    1.07
  -1   3   2   25.40    1.08
   1  -3  -2   25.53    1.08
   1  -3  -2   25.68    0.90
   1   3  -2   23.88    1.17
  -1  -3   2   24.71    1.16
  -1  -3   2   25.80    1.01
  -1  -3   2   27.53    1.18
  -1   3   2   25.79    1.12
   1  -3  -2   25.86    1.28
  -1   3   2   23.19    1.32
  -1   3   2   27.50    0.95
  -1  -3   2   25.96    1.17
   1  -3  -2   26.01    0.89
   1  -3  -2   25.70    0.81
  -1  -3   2   24.84    1.12
  -1  -3   2   27.07    1.18
   1   3  -2   25.00    1.18
   1  -3  -2   24.13    1.09
  -1   3   2   23.43    1.31
   1  -3  -2   26.40    1.24
   1  -3  -2   25.01    1.16
  -1  -3   2   26.95    1.15
   1   3  -2   25.92    1.13
  -1   3   2   25.93    1.28
  -1  -3   2   25.40    0.92
   1   3  -2   26.50    0.95
   1  -3  -2   25.86    1.26
  -1   3   1  137.89    3.83
   1  -3  -1  131.49    3.01
  -1   3   1  129.44    3.02
   1  -3  -1  130.54    3.89
   1  -3  -1  131.45    3.22
  -1  -3   1  125.46    3.19
   1  -3  -1  130.92    2.84
  -1  -3   1  129.49    2.91
   1   3  -1  131.72    3.00
  -1   3   1  131.28    3.26
   1  -3  -1  128.80    3.48
  -1   3   1  126.49    3.59
  -1  -3   1  133.95    3.10
   1  -3  -1  131.39    2.73
  -1   3   1  133.13    2.76
  -1  -3   1  130.91    3.16
  -1   3   1  134.57    2.85
  -1  -3   1  128.78    3.19
   1  -3  -1  131.68    2.84
  -1  -3   1  133.51    3.29
   1   3  -1  129.10    3.29
   1  -3  -1  131.02    3.08
   1   3  -1  129.44    3.22
   1  -3  -1  132.06    3.17
  -1  -3   1  132.06    3.23
  -1  -3   1  130.51    3.06
  -1   3   1  127.34    3.50
   1  -3  -1  129.34    3.41
  -1  -3   1  137.61    3.02
   1  -3  -1  131.07    3.35
  -1   3   1  128.51    3.32
   1   3  -1  132.93    3.03
   1  -3   0    4.65    0.62
   1  -3   0    6.11    0.46
  -1   3   0    5.52    0.46
  -1  -3   0    5.43    0.50
   1  -3   0    5.92    0.42
  -1   3   0    5.88    0.44
   1   3   0    6.18    0.49
  -1   3   0    6.29    0.67
  -1  -3   0    5.72    0.43
  -1   3   0    5.03    0.51
   1  -3   0    6.39    0.65
   1  -3   0    5.95    0.55
  -1  -3   0    6.00    0.44
   1   3   0    5.75    0.53
   1  -3   0    5.96    0.45
   1  -3   0    5.86    0.37
  -1  -3   0    6.06    0.54
  -1   3   0    5.32    0.44
  -1  -3   0    5.08    0.43
   1  -3   0    5.76    0.46
  -1  -3   0    6.35    0.58
   1   3   0    5.83    0.57
   1  -3   0    5.45    0.58
   1  -3   0    6.15    0.48
  -1  -3   0    5.70    0.57
  -1   3   0    6.02    0.62
  -1  -3   0    6.20    0.43
   1   3   0    5.44    0.53
   1   3   0    6.70    0.46
   1   3   0    6.01    0.54
   1  -3   0    6.22    0.53
  -1  -3   0    6.02    0.51
  -1   3   0    6.01    0.54
   1  -3   1 1090.13   19.17
   1  -3   1 1097.41   19.90
   1   3   1 1116.72   18.76
   1  -3   1 1096.69   19.18
   1  -3   1 1110.93   19.99
   1   3   1 1082.08   19.37
  -1   3  -1 1127.82   19.99
  -1  -3  -1 1083.53   18.85
  -1   3  -1 1078.56   19.74
   1  -3   1 1052.93   19.83
  -1  -3  -1 1102.80   19.14
   1  -3   1 1079.67   18.89
  -1  -3  -1 1105.76   19.51
   1   3   1 1110.05   19.52
  -1   3  -1 1100.28   19.40
   1  -3   1 1085.62   19.34
   1   3   1 1091.94   19.69
   1  -3   1 1089.26   19.11
  -1   3  -1 1099.40   19.15
  -1  -3  -1 1122.38   19.72
  -1  -3  -1 1086.42   19.67
  -1   3  -1 1119.54   20.01
   1   3   1 1112.34   19.70
  -1   3  -1 1117.76   19.12
   1  -3   1 1087.94   20.05
   1   3   1 1075.44   19.09
   1  -3   1 1111.16   19.13
  -1  -3  -1 1112.70   18.92
  -1  -3  -1 1111.14   19.53
   1  -3   1 1118.99   19.35
   1   3   1 1088.76   19.58
   1   3   2  521.65    9.50
  -1  -3  -2  517.98   11.28
   1  -3   2  524.99   10.11
   1  -3   2  526.89    9.78
  -1  -3  -2  525.94    9.69
   1  -3   2  521.18    9.86
  -1   3  -2  543.03   10.00
   1  -3   2  531.59   10.53
  -1   3  -2  534.08   10.40
   1  -3   2  506.08   10.47
   1   3   2  531.19   10.02
  -1  -3  -2  546.34    9.86
  -1   3  -2  549.99   10.16
   1   3   2  544.14   10.17
  -1  -3  -2  526.98   10.08
   1  -3   2  513.44   10.05
   1  -3   2  527.71    9.67
  -1   3  -2  529.48    9.71
  -1  -3  -2  539.32   10.34
   1   3   2  527.38   10.33
  -1  -3  -2  527.70   10.33
   1  -3   2  520.20   10.63
  -1   3  -2  521.80    9.55
   1   3   2  536.55    9.71
  -1  -3  -2  528.27    9.44
   1  -3   2  538.29    9.59
   1  -3   2  543.71    9.77
  -1  -3  -2  536.20   10.24
   1   3   2  520.43   10.27
   1  -3   3  114.05    2.83
   1   3   3  111.12    2.66
  -1  -3  -3  109.45    3.90
   1  -3   3  115.55    2.81
  -1  -3  -3  117.51    2.78
   1  -3   3  107.90    2.85
  -1   3  -3  117.07    3.01
   1  -3   3  116.08    3.33
  -1  -3  -3  109.77    2.89
   1  -3   3  115.63    3.41
   1   3   3  110.35    2.96
   1  -3   3  111.82    3.05
  -1   3  -3  112.25    3.10
  -1  -3  -3  109.49    3.01
   1   3   3  118.28    3.10
   1  -3   3  117.68    2.53
   1  -3   3  111.75    2.67
  -1  -3  -3  112.01    3.19
  -1   3  -3  112.79    2.71
  -1  -3  -3  112.79    2.52
   1   3   3  114.05    2.70
  -1  -3  -3  111.66    3.19
   1  -3   3  116.47    3.48
   1   3   3  117.15    3.25
  -1   3  -3  112.02    2.47
   1  -3   3  118.32    2.63
  -1  -3  -3  118.31    3.21
   1   3   3  114.07    3.22
   1   3   4   36.39    1.37
  -1  -3  -4   35.00    2.21
  -1  -3  -4   38.15    1.43
   1  -3   4   39.62    1.04
   1  -3   4   38.15    1.49
  -1   3  -4   38.87    1.57
   1   3   4   39.40    1.60
  -1  -3  -4   39.99    1.55
   1  -3   4   38.51    1.84
  -1  -3  -4   36.39    1.56
   1  -3   4   38.34    1.62
  -1   3  -4   39.44    1.68
   1   3   4   37.99    1.60
  -1  -3  -4   38.69    1.70
  -1   3  -4   36.00    1.31
   1  -3   4   38.34    1.24
   1  -3   4   37.75    1.38
  -1  -3  -4   40.15    1.71
  -1   3  -4   39.97    1.12
  -1  -3  -4   38.80    1.29
   1  -3   4   38.51    1.88
   1   3   4   37.21    1.33
  -1  -3  -4   40.03    1.71
  -1  -3  -4   41.72    1.22
   1   3   4   37.60    1.72
   1  -3   4   38.30    1.16
   1   3   5   16.95    0.96
  -1  -3  -5   21.97    1.76
   1  -3   5   18.03    0.67
  -1  -3  -5   18.34    1.00
   1   3   5   17.65    0.61
   1  -3   5   15.90    0.98
  -1   3  -5   17.40    1.08
  -1  -3  -5   17.05    0.94
  -1  -3  -5   18.35    1.10
   1  -3   5   19.21    1.28
   1   3   5   16.75    1.07
   1  -3   5   16.18    0.86
   1   3   5   18.49    1.10
   1  -3   5   18.83    1.17
  -1   3  -5   18.02    1.16
  -1  -3  -5   18.20    1.10
   1  -3   5   16.48    0.89
  -1   3  -5   18.34    0.91
   1  -3   5   17.69    0.96
  -1  -3  -5   16.60    1.10
   1   3   5   17.39    0.92
  -1   3  -5   17.34    0.69
  -1  -3  -5   16.66    1.15
   1  -3   5   16.11    0.85
  -1  -3  -5   18.32    0.78
   1   3   5   15.36    1.13
   1  -3   6   15.46    0.71
  -1  -3  -6   14.78    1.58
   1   3   6   14.33    0.94
  -1  -3  -6   14.48    0.98
   1   3   6   16.10    0.63
  -1   3  -6   16.86    1.11
  -1  -3  -6   16.57    0.96
   1  -3   6   14.69    0.99
   1   3   6   13.33    1.04
   1  -3   6   14.76    1.21
  -1  -3  -6   15.89    1.07
  -1   3  -6   16.86    1.18
  -1  -3  -6   15.61    1.06
   1   3   6   14.72    1.07
   1  -3   6   15.73    0.89
  -1   3  -6   14.93    0.66
  -1   3  -6   16.15    0.93
   1  -3   6   14.96    0.97
  -1  -3  -6   15.71    1.13
   1   3   6   16.37    0.92
  -1  -3  -6   11.89    1.00
   1   3   6   14.80    1.18
   1  -3   6   15.24    0.62
   1  -3   6   16.46    1.14
  -1  -3  -6   16.50    0.77
   1   3   7   34.36    1.62
  -1  -3  -7   34.19    2.44
   1  -3   7   34.08    1.22
   1   3   7   35.21    0.96
   1  -3   7   34.60    2.12
   1   3   7   29.54    1.58
  -1  -3  -7   36.13    1.70
   1  -3   7   34.59    1.62
  -1   3  -7   34.41    1.72
  -1  -3  -7   33.25    1.46
   1   3   7   35.22    1.12
   1   3   7   35.90    1.75
  -1  -3  -7   34.69    1.75
   1  -3   7   32.03    1.91
   1  -3   7   33.87    1.49
  -1   3  -7   36.28    1.84
  -1  -3  -7   33.21    1.62
   1   3   7   36.15    1.75
   1  -3   7   35.88    1.66
  -1   3  -7   34.11    1.21
  -1   3  -7   33.90    1.50
  -1  -3  -7   36.47    1.84
   1   3   7   36.18    1.53
   1  -3   7   35.33    1.00
   1   3   7   35.20    1.89
  -1  -3  -7   33.83    1.25
  -1  -3  -7   35.40    1.81
   1  -3   7   33.44    1.75
   1   3   8    3.45    0.55
  -1  -3  -8    3.54    1.01
   1  -3   8    3.08    0.37
   1   3   8    3.01    0.28
   1   3   8    2.91    0.53
   1  -3   8    3.07    0.69
  -1  -3  -8    3.29    0.57
   1   3   8    2.83    0.32
  -1   3  -8    4.13    0.65
   1  -3   8    3.06    0.51
  -1  -3  -8    2.89    0.44
  -1  -3  -8    3.17    0.60
   1  -3   8    2.33    0.53
   1   3   8    2.97    0.58
   1   3   8    3.19    0.58
  -1   3  -8    2.16    0.49
  -1  -3  -8    2.32    0.34
  -1  -3  -8    2.66    0.48
   1  -3   8    2.11    0.47
   1  -3   8    3.05    0.48
  -1   3  -8    3.16    0.37
   1  -3   8    2.31    0.48
  -1   3  -8    3.00    0.49
   1   3   8    3.20    0.48
  -1  -3  -8    1.67    0.42
  -1  -3  -8    3.46    0.61
   1   3   8    2.84    0.34
   1   3   8    3.62    0.68
   1  -3   8    2.69    0.25
   1   3   9   16.65    1.24
  -1  -3  -9   19.47    1.92
   1  -3   9   17.63    0.94
  -1  -3  -9   16.75    1.31
   1   3   9   17.66    0.80
   1  -3   9   19.04    1.56
   1   3   9   17.52    1.34
   1  -3   9   18.89    1.27
   1   3   9   17.59    0.90
  -1   3  -9   19.70    1.40
  -1  -3  -9   17.37    1.11
  -1  -3  -9   18.54    1.44
   1   3   9   17.52    1.32
   1  -3   9   19.46    1.57
  -1   3  -9   18.73    1.43
  -1  -3  -9   19.66    1.34
   1   3   9   17.84    1.32
   1  -3   9   18.58    1.20
  -1   3  -9   18.59    1.21
  -1   3  -9   18.97    1.00
   1   3   9   19.54    1.22
  -1  -3  -9   19.19    1.41
   1  -3   9   18.66    0.73
  -1  -3  -9   17.98    0.98
   1  -3   9   16.91    1.30
   1   3   9   18.79    0.93
  -1  -3  -9   19.26    1.40
   1   3   9   19.47    1.49
   1   3  10   70.08    2.82
   1  -3  10   69.63    2.22
  -1  -3 -10   70.50    3.96
   1   3  10   68.95    1.95
  -1  -3 -10   66.76    2.92
   1   3  10   65.51    2.85
   1  -3  10   70.97    3.12
  -1   3 -10   66.15    2.80
   1   3  10   67.88    2.11
  -1  -3 -10   65.76    2.43
   1  -3  10   66.00    2.65
   1  -3  10   65.22    2.99
   1   3  10   69.04    2.95
  -1  -3 -10   66.58    3.02
   1  -3  10   64.18    3.08
  -1   3 -10   62.96    2.84
  -1  -3 -10   65.81    2.19
   1   3  10   72.95    2.94
   1  -3  10   69.70    2.66
  -1  -3 -10   70.69    2.76
  -1   3 -10   75.05    2.43
  -1   3 -10   69.18    2.65
  -1  -3 -10   67.05    2.85
   1   3  10   72.07    2.66
   1   3  10   67.99    3.06
   1   3  10   72.73    2.14
   1  -3  10   69.87    1.79
  -1  -3 -10   67.15    2.86
   1  -3  10   65.49    2.83
   1  -3  11   51.39    1.94
   1   3  11   51.77    2.50
  -1  -3 -11   54.13    3.58
   1  -3  11   54.50    2.74
  -1  -3 -11   45.78    2.56
   1   3  11   53.89    1.75
   1   3  11   48.39    2.52
  -1  -3 -11   50.25    2.13
   1   3  11   50.04    1.83
  -1   3 -11   53.95    2.56
  -1  -3 -11   44.62    2.67
   1   3  11   51.50    2.63
   1  -3  11   52.64    2.74
  -1   3 -11   51.13    2.60
   1   3  11   51.16    2.53
  -1  -3 -11   51.78    1.95
  -1  -3 -11   50.35    2.37
   1  -3  11   49.73    2.31
   1  -3  11   46.87    2.39
  -1   3 -11   52.31    2.07
  -1   3 -11   50.03    2.33
   1   3  11   50.22    2.30
  -1  -3 -11   47.71    2.47
   1   3  11   52.75    1.84
   1  -3  11   53.62    1.55
   1   3  11   52.00    2.74
  -1  -3 -11   51.19    2.56
   1   3  12   14.61    1.38
   1  -3  12   16.25    1.08
  -1  -3 -12   15.50    1.94
  -1   3 -12   13.72    0.73
   1   3  12   15.18    1.45
   1   3  12   15.60    0.93
   1  -3  12   14.41    1.39
  -1  -3 -12   17.23    1.23
   1   3  12   16.20    1.03
  -1   3 -12   14.33    1.38
   1   3  12   16.42    1.53
   1  -3  12   15.71    1.51
   1  -3  12   14.85    1.25
  -1  -3 -12   15.05    1.32
  -1   3 -12   12.39    1.31
   1  -3  12   15.46    1.44
  -1  -3 -12   15.23    1.05
  -1   3 -12   13.61    1.08
  -1   3 -12   17.07    1.34
   1   3  12   12.91    1.20
   1   3  12   15.40    0.96
   1   3  12   15.32    1.53
   1  -3  12   15.23    0.78
   1   3  13    7.79    1.08
   1  -3  13    9.73    0.86
  -1  -3 -13    7.70    1.61
  -1   3 -13    9.16    0.63
   1   3  13    9.61    0.78
   1   3  13    9.02    1.21
   1  -3  13   10.50    1.24
  -1   3 -13    9.40    1.15
   1   3  13    9.55    0.87
  -1  -3 -13    8.04    0.91
   1   3  13    8.42    1.14
   1  -3  13    9.06    1.17
   1  -3  13   11.81    1.26
  -1   3 -13   11.58    1.34
  -1  -3 -13    9.00    1.04
  -1  -3 -13   10.21    0.89
  -1   3 -13    9.28    0.94
  -1   3 -13   10.14    1.11
   1   3  13    9.99    1.08
   1   3  13   10.07    1.31
   1  -3  13    8.65    0.61
   1   3  13   10.38    0.85
   1   3  14   51.77    2.83
  -1  -3 -14   45.36    3.63
   1  -3  14   41.51    1.96
   1   3  14   48.18    1.91
  -1   3 -14   46.63    1.60
   1   3  14   43.79    2.74
   1  -3  14   48.89    2.78
  -1   3 -14   49.13    2.71
  -1  -3 -14   47.59    2.33
   1   3  14   45.01    2.01
   1   3  14   44.11    2.83
   1  -3  14   46.38    2.75
   1   3  14   45.81    2.32
   1  -3  14   45.54    2.64
  -1  -3 -14   45.30    2.08
  -1   3 -14   49.53    2.82
  -1  -3 -14   47.87    2.59
  -1   3 -14   45.81    2.24
  -1   3 -14   47.41    2.56
   1   3  14   48.92    2.57
   1   3  14   45.50    1.92
   1   3  14   45.32    2.82
   1  -3  14   43.97    1.57
  -1  -3 -15   10.97    1.95
   1   3  15   12.50    1.44
   1  -3  15   12.22    1.39
   1   3  15   12.48    0.98
   1  -3  15   11.04    1.39
   1   3  15   12.73    1.49
  -1   3 -15   13.10    0.81
   1   3  15   13.37    1.10
  -1   3 -15   11.44    1.37
  -1  -3 -15   12.61    1.24
   1   3  15   11.16    1.17
   1   3  15   12.12    1.52
   1  -3  15   13.46    1.53
  -1  -3 -15   12.43    1.09
  -1  -3 -15   10.82    1.27
  -1   3 -15   14.10    1.59
  -1   3 -15   13.31    1.42
  -1   3 -15   11.83    1.16
   1   3  15   12.64    1.37
   1   3  15    9.84    0.88
   1   3  15   11.80    1.50
   1  -3  15   12.95    0.80
  -1  -3 -16   -0.92    1.04
   1  -3  16    0.23    0.46
   1   3  16   -0.31    0.48
  -1   3 -16    0.12    0.19
   1  -3  16    0.10    0.62
   1   3  16   -0.23    0.35
   1  -3  16   -0.02    0.46
   1   3  16    0.35    0.56
   1   3  16   -0.21    0.33
  -1   3 -16    0.02    0.44
  -1  -3 -16   -0.64    0.44
   1   3  16   -0.16    0.42
   1  -3  16   -0.62    0.59
  -1   3 -16   -0.32    0.40
  -1  -3 -16    0.50    0.53
  -1  -3 -16    0.75    0.37
  -1   3 -16    0.21    0.34
  -1   3 -16    0.05    0.41
  -1  -3 -16    0.45    0.64
   1   3  16    0.69    0.53
   1   3  16    0.08    0.51
   1   3  17   13.82    1.70
   1  -3  17   14.06    1.61
  -1  -3 -17   12.23    2.23
   1   3  17   12.55    1.09
   1  -3  17   11.38    1.53
   1   3  17   12.55    1.68
   1  -3  17   11.99    1.77
   1   3  17   13.09    1.19
  -1  -3 -17   10.98    1.28
  -1   3 -17   11.72    1.49
   1   3  17   12.37    1.67
   1  -3  17   12.78    1.57
  -1  -3 -17   11.16    1.42
  -1  -3 -17    9.49    1.05
  -1   3 -17   13.52    1.62
  -1  -3 -17   10.25    1.65
  -1   3 -17   12.75    1.47
  -1   3 -17   11.35    1.21
   1   3  17   13.57    1.53
   1   3  17   12.07    1.59
  -1  -3 -18    1.13    0.86
   1  -3  18    2.10    0.86
   1   3  18    1.46    0.68
   1  -3  18    3.79    1.25
   1   3  18    2.00    0.53
   1  -3  18    1.00    0.59
  -1   3 -18    2.13    0.78
   1   3  18    2.34    0.61
  -1  -3 -18    3.28    0.79
   1  -3  18    2.23    0.76
   1   3  18    2.04    0.83
  -1  -3 -18    3.88    0.95
  -1  -3 -18    2.04    0.57
  -1   3 -18    2.11    0.84
  -1   3 -18    1.96    0.75
  -1  -3 -18    1.50    0.82
   1   3  18    1.13    0.63
   1  -3  18    1.75    0.73
   1   3  18    3.05    0.94
   1   3  19    4.38    1.05
  -1  -3 -19    6.88    1.83
   1  -3  19    6.25    1.22
   1  -3  19    3.80    1.18
   1  -3  19    5.14    1.14
  -1  -3 -19    6.03    1.06
   1   3  19    4.88    0.85
  -1   3 -19    5.64    1.20
   1  -3  19    5.17    1.20
   1   3  19    5.73    1.23
  -1   3 -19    5.37    1.15
  -1  -3 -19    3.94    1.19
  -1   3 -19    4.52    1.01
   1  -3  19    5.18    1.14
   1   3  19    3.92    1.01
   1   3  19    4.04    0.96
   1  -3  20    2.57    0.91
   1  -3  20    1.88    0.84
   1  -3  20    4.23    1.15
  -1  -3 -20    1.86    1.43
  -1  -3 -20    3.60    0.93
   1  -3  20    3.04    1.04
  -1   3 -20    3.47    1.02
   1   3  20    3.55    1.06
   1   3  20    3.34    1.03
  -1   3 -20    1.71    0.85
  -1  -3 -21    5.86    1.76
  -1  -3 -21    7.77    1.32
  -1   3 -21    6.96    1.28
   1   3  21    7.43    1.46
  -1  -4  21   16.48    1.94
  -1  -4  20    5.19    1.23
   1  -4 -20    5.12    1.89
  -1   4  20    5.53    1.36
  -1  -4  20    5.03    1.12
   1   4 -20    3.92    1.00
  -1   4  20    5.20    1.17
  -1  -4  20    3.95    0.98
  -1  -4  19   -0.16    0.49
  -1   4  19   -0.10    0.73
  -1  -4  19   -0.64    0.63
  -1  -4  19   -0.43    0.68
   1  -4 -19    0.16    1.10
   1   4 -19   -0.98    0.72
   1  -4 -19    0.52    0.48
  -1  -4  19   -0.24    0.52
  -1   4  19    1.27    0.86
   1   4 -19    0.72    0.67
   1  -4 -19   -1.11    0.97
   1   4 -19    0.75    0.49
  -1  -4  19   -0.41    0.55
  -1   4  19    0.80    0.79
  -1   4  19   -0.32    0.77
  -1   4  18   47.91    3.28
   1  -4 -18   46.85    4.40
  -1  -4  18   47.92    2.97
  -1  -4  18   52.62    3.69
  -1  -4  18   49.98    3.16
   1  -4 -18   46.50    2.51
  -1   4  18   49.35    2.57
   1   4 -18   49.97    3.28
  -1  -4  18   51.02    3.10
  -1   4  18   46.90    3.53
   1   4 -18   50.18    3.30
   1  -4 -18   48.47    3.65
   1   4 -18   41.83    2.88
   1   4 -18   46.28    2.56
  -1   4  18   47.93    3.20
  -1  -4  18   46.90    3.20
  -1   4  18   43.96    3.22
  -1   4  17    7.64    1.28
  -1  -4  17    9.20    1.25
   1  -4 -17    5.36    1.76
  -1  -4  17    8.30    1.24
  -1   4  17    8.45    0.94
  -1  -4  17    8.60    1.50
   1   4 -17    7.75    1.33
   1  -4 -17    9.43    1.06
  -1   4  17    7.90    0.96
  -1   4  17    7.67    1.42
  -1  -4  17    9.00    1.29
   1   4 -17    9.66    1.44
   1   4 -17    7.39    1.23
   1  -4 -17    8.22    1.58
   1   4 -17    7.00    0.95
  -1  -4  17    8.86    1.39
  -1   4  17    7.25    1.27
  -1   4  17    8.16    1.37
   1  -4 -16    9.14    1.99
  -1   4  16   12.03    1.51
  -1  -4  16   11.00    1.29
  -1  -4  16   10.80    1.38
  -1  -4  16   12.58    1.72
  -1   4  16    9.12    0.92
   1  -4 -16   11.01    1.09
   1   4 -16   11.38    1.44
  -1   4  16   11.38    1.13
  -1  -4  16    9.87    1.30
  -1   4  16    8.60    1.40
   1   4 -16   11.01    1.49
   1   4 -16    8.90    1.08
   1   4 -16    9.93    1.32
   1  -4 -16   10.50    1.63
  -1   4  16   10.09    1.40
  -1  -4  16   10.79    1.45
  -1   4  16   11.94    1.54
  -1  -4  15    3.74    0.84
  -1   4  15    3.52    0.85
   1  -4 -15    3.54    1.25
  -1  -4  15    3.16    0.68
  -1   4  15    3.44    0.54
  -1  -4  15    3.32    0.93
   1  -4 -15    4.17    0.65
  -1   4  15    3.01    0.55
   1   4 -15    3.84    0.94
  -1   4  15    3.54    0.88
  -1  -4  15    2.81    0.72
   1   4 -15    3.98    0.84
   1  -4 -15    5.54    0.91
   1  -4 -15    3.51    0.99
   1   4 -15    3.58    0.66
   1   4 -15    2.89    0.65
  -1  -4  15    5.27    1.01
  -1   4  15    4.55    0.87
  -1   4  15    3.53    0.89
  -1   4  14   10.23    1.26
   1  -4 -14   10.81    1.85
  -1  -4  14   13.04    1.29
  -1  -4  14    9.57    1.25
  -1  -4  14   13.26    1.32
  -1  -4  14   15.31    1.94
  -1   4  14   11.54    0.91
   1  -4 -14   12.00    1.05
  -1   4  14   12.05    1.06
   1   4 -14   12.02    1.42
  -1  -4  14   12.54    1.30
  -1   4  14   15.18    1.74
   1   4 -14   11.53    1.39
   1  -4 -14   14.07    1.31
   1   4 -14   13.97    1.22
   1   4 -14   12.56    1.35
  -1   4  14   11.98    1.36
  -1   4  14   12.55    1.52
   1  -4 -13   47.84    3.90
  -1   4  13   49.89    2.74
  -1  -4  13   44.93    2.52
  -1  -4  13   52.73    2.55
  -1  -4  13   43.21    3.01
  -1  -4  13   52.80    2.61
  -1   4  13   49.47    1.96
   1   4 -13   54.11    2.87
  -1   4  13   51.11    2.15
   1  -4 -13   49.57    2.11
  -1   4  13   52.40    3.10
  -1  -4  13   53.65    2.63
   1  -4 -13   50.40    2.49
   1   4 -13   55.58    2.95
   1   4 -13   50.64    2.66
   1   4 -13   50.23    2.31
  -1   4  13   50.62    2.71
  -1   4  13   49.26    2.97
  -1   4  12   70.10    3.14
   1  -4 -12   67.73    4.50
  -1  -4  12   72.45    2.93
  -1  -4  12   65.68    3.09
  -1  -4  12   67.09    3.72
  -1   4  12   71.62    2.33
  -1  -4  12   74.60    3.09
   1   4 -12   74.07    3.36
  -1   4  12   71.69    2.58
   1  -4 -12   70.79    2.48
  -1   4  12   76.23    3.62
  -1  -4  12   79.33    3.14
   1  -4 -12   70.65    2.92
   1   4 -12   73.44    3.36
   1   4 -12   73.83    2.81
  -1  -4  12   65.11    3.21
   1   4 -12   75.76    3.17
  -1   4  12   72.00    3.21
  -1   4  12   68.42    3.48
  -1   4  11   20.56    1.56
  -1  -4  11   21.24    1.41
  -1  -4  11   22.27    1.64
   1  -4 -11   21.09    2.35
  -1  -4  11   20.17    1.47
  -1   4  11   22.04    1.12
  -1  -4  11   22.00    2.06
   1  -4 -11   21.44    1.19
   1   4 -11   15.91    1.45
  -1   4  11   20.80    1.23
  -1   4  11   20.80    1.76
  -1  -4  11   24.09    1.57
   1   4 -11   22.21    1.72
  -1  -4  11   20.72    1.46
  -1   4  11   20.22    1.55
   1  -4 -11   20.09    1.41
   1   4 -11   19.12    1.31
   1   4 -11   20.81    1.56
  -1  -4  11   20.70    1.68
  -1   4  11   20.94    1.62
  -1   4  11   21.84    1.82
  -1   4  10   40.95    2.16
  -1  -4  10   42.82    1.96
  -1   4  10   37.42    2.90
  -1  -4  10   38.69    2.08
   1  -4 -10   40.48    3.21
  -1  -4  10   36.42    2.57
   1  -4 -10   40.67    2.15
  -1   4  10   41.98    1.56
  -1  -4  10   41.90    2.07
   1   4 -10   42.04    2.30
   1  -4 -10   41.88    1.65
  -1  -4  10   40.39    2.07
  -1   4  10   42.81    1.76
   1  -4 -10   40.47    2.25
  -1   4  10   39.85    2.40
  -1  -4  10   40.84    2.06
  -1  -4  10   41.47    2.45
   1   4 -10   39.92    2.27
  -1   4  10   43.50    2.13
   1  -4 -10   41.12    1.98
  -1  -4  10   40.32    1.98
  -1  -4  10   39.04    2.24
   1  -4 -10   40.28    2.17
  -1  -4  10   42.17    2.27
   1   4 -10   41.13    2.11
   1   4 -10   42.16    1.87
   1  -4 -10   36.63    1.97
   1  -4 -10   40.81    2.29
  -1   4  10   42.10    2.23
  -1   4  10   43.76    2.49
   1  -4 -10   44.57    2.38
   1  -4  -9    0.76    0.28
  -1   4   9    1.47    0.45
   1  -4  -9    0.82    0.74
  -1  -4   9    1.55    0.40
  -1   4   9    0.11    0.73
   1  -4  -9    1.15    0.44
  -1  -4   9    1.10    0.38
  -1   4   9    1.50    0.31
  -1  -4   9    1.36    0.36
   1  -4  -9    0.97    0.29
   1   4  -9    1.56    0.46
  -1  -4   9    1.29    0.39
  -1   4   9    1.12    0.29
   1  -4  -9    1.94    0.56
  -1  -4   9    2.08    0.63
  -1  -4   9    0.91    0.38
  -1   4   9    1.40    0.52
  -1  -4   9    0.62    0.32
  -1   4   9    1.34    0.45
   1  -4  -9    1.43    0.43
   1   4  -9    1.52    0.50
   1   4  -9    2.05    0.50
   1   4  -9    1.13    0.33
  -1   4   9    0.82    0.43
   1  -4  -9    1.01    0.45
   1  -4  -9    1.25    0.36
  -1   4   9    0.67    0.39
   1  -4  -9    1.37    0.49
  -1   4   8   30.44    1.67
   1  -4  -8   26.92    2.50
  -1   4   8   30.88    2.48
   1  -4  -8   32.70    1.75
  -1  -4   8   31.36    1.66
  -1  -4   8   30.77    1.58
   1  -4  -8   28.43    1.27
   1  -4  -8   30.84    1.24
  -1  -4   8   30.99    1.68
  -1   4   8   28.34    1.33
   1   4  -8   31.22    1.83
  -1  -4   8   27.66    1.55
   1  -4  -8   31.08    1.79
  -1  -4   8   30.84    1.94
  -1   4   8   29.97    1.95
  -1  -4   8   31.89    1.84
  -1  -4   8   30.80    1.44
   1  -4  -8   32.01    1.72
   1   4  -8   31.62    1.86
   1  -4  -8   30.38    1.52
  -1   4   8   30.77    1.61
   1   4  -8   30.22    1.43
   1   4  -8   30.77    1.67
  -1  -4   8   29.44    1.69
  -1  -4   8   31.99    1.95
   1  -4  -8   30.11    1.59
   1  -4  -8   30.71    1.82
  -1   4   8   30.87    1.76
   1  -4  -8   29.61    1.84
  -1   4   8   28.49    1.90
  -1   4   7    9.28    0.86
   1  -4  -7   11.30    1.61
  -1   4   7    8.07    1.26
   1  -4  -7    9.49    0.85
   1  -4  -7    9.33    0.60
   1  -4  -7   10.04    0.94
  -1  -4   7    8.58    0.84
  -1  -4   7    9.47    0.76
  -1   4   7    9.58    0.72
  -1  -4   7    8.01    0.84
   1  -4  -7    9.45    0.64
   1   4  -7    8.78    0.93
  -1   4   7    8.09    0.98
  -1  -4   7   10.16    1.04
   1  -4  -7    9.37    0.92
  -1  -4   7    8.75    0.92
   1   4  -7   11.64    1.09
   1  -4  -7    9.04    0.75
  -1   4   7    9.61    0.84
  -1  -4   7   10.14    0.74
  -1  -4   7    8.96    0.92
   1   4  -7   10.91    0.81
   1   4  -7    8.40    0.81
  -1  -4   7    8.92    0.87
   1  -4  -7    9.09    0.96
   1  -4  -7    8.79    0.81
  -1   4   7    9.40    0.94
   1  -4  -7    9.52    0.99
  -1   4   7    9.01    0.99
  -1   4   6    3.41    0.50
   1  -4  -6    2.59    0.75
  -1   4   6    3.01    0.78
  -1  -4   6    4.13    0.42
   1  -4  -6    4.62    0.58
  -1  -4   6    3.95    0.48
   1  -4  -6    4.25    0.58
  -1  -4   6    3.56    0.56
   1  -4  -6    3.62    0.33
   1  -4  -6    4.38    0.42
   1  -4  -6    4.21    0.42
  -1  -4   6    4.91    0.66
   1   4  -6    3.80    0.62
   1  -4  -6    4.11    0.60
  -1   4   6    3.47    0.64
  -1  -4   6    3.85    0.63
  -1   4   6    3.72    0.47
   1  -4  -6    3.92    0.50
  -1   4   6    3.29    0.48
  -1  -4   6    3.53    0.61
   1   4  -6    3.45    0.53
  -1  -4   6    4.19    0.60
  -1  -4   6    3.31    0.52
   1   4  -6    4.14    0.57
   1  -4  -6    4.02    0.63
   1  -4  -6    3.74    0.52
   1   4  -6    4.05    0.47
  -1   4   6    3.19    0.55
   1  -4  -6    4.80    0.74
  -1   4   6    2.80    0.57
  -1   4   5   68.57    2.36
   1  -4  -5   72.18    2.33
   1  -4  -5   71.14    3.54
  -1   4   5   70.05    3.34
   1  -4  -5   71.08    1.81
  -1  -4   5   65.24    2.49
   1  -4  -5   66.43    2.45
  -1  -4   5   73.88    2.19
  -1   4   5   67.13    2.15
   1  -4  -5   70.53    1.93
   1  -4  -5   73.10    1.96
   1   4  -5   74.39    2.67
  -1  -4   5   70.17    2.49
  -1   4   5   65.07    2.74
   1  -4  -5   72.82    2.61
  -1  -4   5   69.26    2.63
  -1  -4   5   69.57    2.35
  -1  -4   5   71.66    2.60
  -1  -4   5   68.49    1.93
   1   4  -5   71.81    2.63
  -1   4   5   71.67    2.26
   1  -4  -5   67.66    2.13
  -1  -4   5   69.76    2.49
   1   4  -5   70.72    2.46
  -1  -4   5   71.19    2.45
   1  -4  -5   72.90    2.36
  -1   4   5   65.58    2.54
   1   4  -5   73.89    2.30
   1  -4  -5   70.00    2.60
  -1  -4   5   71.02    1.61
   1  -4  -5   69.82    2.71
  -1   4   5   71.81    2.78
  -1   4   4   71.04    2.35
   1  -4  -4   77.14    2.31
   1  -4  -4   69.26    3.43
  -1   4   4   76.44    3.36
   1  -4  -4   71.71    1.94
   1  -4  -4   78.28    2.09
  -1  -4   4   78.19    2.55
   1   4  -4   75.80    2.64
  -1   4   4   61.90    2.12
  -1   4   4   69.31    2.78
  -1  -4   4   74.66    2.63
   1  -4  -4   78.96    2.68
  -1  -4   4   76.12    2.36
  -1  -4   4   72.11    1.82
  -1  -4   4   73.09    2.56
   1  -4  -4   72.87    2.12
   1  -4  -4   77.50    1.62
  -1   4   4   77.77    2.24
  -1  -4   4   78.20    2.49
  -1  -4   4   76.02    2.47
   1   4  -4   73.70    2.49
   1  -4  -4   71.26    2.58
   1   4  -4   75.42    2.34
   1  -4  -4   74.67    2.40
  -1  -4   4   78.93    2.66
  -1   4   4   70.02    2.61
   1   4  -4   73.95    1.82
  -1  -4   4   71.10    1.82
   1  -4  -4   73.56    2.69
  -1   4   4   72.48    2.75
  -1  -4   3   90.78    1.96
  -1   4   3   92.33    3.60
   1  -4  -3   91.72    2.53
   1  -4  -3   87.03    3.72
  -1   4   3   86.32    2.59
   1  -4  -3   92.90    2.30
   1   4  -3   90.46    2.87
   1  -4  -3   89.78    2.46
  -1  -4   3   91.25    2.79
   1  -4  -3   92.22    2.96
  -1  -4   3   93.21    2.87
  -1   4   3   85.78    2.58
  -1   4   3   87.86    3.14
  -1  -4   3   88.61    2.58
   1  -4  -3   87.06    2.32
  -1   4   3   89.40    2.44
  -1  -4   3   90.45    2.83
   1  -4  -3   93.18    2.08
  -1  -4   3   92.39    2.77
  -1  -4   3   94.14    2.74
   1  -4  -3   90.90    2.76
   1   4  -3   92.91    2.80
   1  -4  -3   94.83    2.81
   1  -4  -3   90.17    2.88
  -1   4   3   85.67    2.96
  -1  -4   3   91.46    2.81
   1   4  -3   92.11    2.67
  -1   4   3   87.60    2.99
   1   4  -3   88.59    2.27
   1  -4  -3   90.64    2.95
  -1  -4   3   94.84    2.29
   1  -4  -2  232.34    4.88
   1  -4  -2  220.55    6.35
  -1   4   2  222.98    4.94
  -1  -4   2  221.69    5.20
   1  -4  -2  230.46    4.70
   1  -4  -2  226.88    5.03
   1   4  -2  226.00    5.32
  -1   4   2  229.32    5.15
  -1   4   2  215.71    5.69
  -1  -4   2  232.68    5.23
   1  -4  -2  228.63    5.50
  -1  -4   2  227.22    4.92
  -1  -4   2  226.64    5.17
   1  -4  -2  232.97    4.66
   1  -4  -2  230.27    4.57
  -1   4   2  227.21    4.73
  -1  -4   2  228.46    5.22
  -1  -4   2  233.96    5.29
   1   4  -2  227.81    5.28
  -1  -4   2  236.32    5.26
   1  -4  -2  229.44    5.18
  -1   4   2  233.19    5.63
   1   4  -2  227.38    5.17
   1  -4  -2  225.47    5.27
  -1  -4   2  223.61    5.16
   1  -4  -2  227.62    5.35
  -1   4   2  227.35    5.45
   1  -4  -2  232.11    5.45
  -1  -4   2  239.50    4.82
   1   4  -2  198.43    4.71
   1  -4  -1  124.57    4.18
  -1   4   1  124.38    3.06
   1  -4  -1  127.21    3.04
   1  -4  -1  127.45    2.98
   1  -4  -1  119.23    3.30
  -1  -4   1  126.59    3.36
   1  -4  -1  127.01    3.64
  -1   4   1  123.54    3.38
  -1  -4   1  123.17    3.24
   1   4  -1  129.64    3.23
  -1   4   1  120.57    3.77
  -1  -4   1  126.55    3.10
   1  -4  -1  122.96    2.85
  -1  -4   1  119.00    3.27
  -1  -4   1  127.21    3.29
   1  -4  -1  129.16    2.99
  -1  -4   1  126.83    3.45
   1  -4  -1  130.92    3.31
   1   4  -1  125.91    3.45
  -1  -4   1  119.17    3.19
   1  -4  -1  127.39    3.34
   1   4  -1  126.52    3.39
  -1   4   1  127.95    3.72
   1  -4  -1  129.95    3.60
  -1  -4   1  125.48    3.41
  -1   4   1  121.37    3.44
  -1  -4   1  130.19    3.15
   1   4  -1  120.67    3.17
   1  -4  -1  125.53    3.46
   1   4   0   45.47    1.10
   1  -4   0   46.45    2.23
   1  -4   0   47.49    1.55
  -1   4   0   45.15    1.52
   1  -4   0   46.36    1.54
  -1  -4   0   43.26    1.71
  -1   4   0   45.90    1.60
  -1  -4   0   56.93    1.71
  -1   4   0   44.00    1.79
  -1   4   0   43.29    2.00
  -1  -4   0   46.00    1.58
   1   4   0   44.20    1.70
   1  -4   0   43.93    1.80
   1  -4   0   47.12    2.00
   1  -4   0   45.36    1.57
   1  -4   0   44.14    1.37
  -1  -4   0   43.42    1.72
  -1  -4   0   47.00    1.08
  -1   4   0   46.65    1.61
  -1  -4   0   44.04    1.63
  -1  -4   0   46.91    1.86
   1   4   0   45.34    1.83
   1  -4   0   47.79    1.67
  -1  -4   0   46.69    1.85
   1  -4   0   43.99    1.66
   1   4   0   51.58    1.62
  -1   4   0   46.77    2.01
   1   4   0   43.04    1.80
  -1  -4   0   43.85    1.53
   1  -4   0   46.25    1.99
  -1   4   0   44.74    1.78
   1  -4   0   46.82    1.78
   1   4   0   44.34    1.72
  -1  -4   0   46.96    1.72
  -1  -4  -1  312.40    7.90
   1   4   1  320.87    5.89
   1  -4   1  307.06    6.28
   1  -4   1  307.52    7.28
  -1  -4  -1  316.83    6.63
  -1   4  -1  312.48    6.53
   1  -4   1  318.63    6.40
   1  -4   1  318.68    7.18
  -1   4  -1  309.54    6.86
  -1  -4  -1  329.97    6.42
  -1   4  -1  315.27    7.16
   1   4   1  315.21    6.72
  -1  -4  -1  309.29    6.13
   1  -4   1  312.74    7.02
  -1  -4  -1  313.34    5.85
  -1  -4  -1  305.78    6.64
  -1  -4  -1  315.55    6.37
   1  -4   1  315.70    6.55
   1   4   1  312.05    6.66
   1  -4   1  313.88    6.12
  -1   4  -1  318.36    6.59
  -1   4  -1  307.01    6.43
  -1  -4  -1  313.06    6.91
   1  -4   1  317.44    6.43
   1   4   1  314.69    6.91
   1  -4   1  319.02    6.44
   1  -4   1  315.11    7.19
  -1  -4  -1  320.52    6.94
  -1   4  -1  317.40    6.42
   1   4   1  321.83    6.40
  -1  -4  -1  319.87    6.19
   1   4   1  307.62    6.88
  -1   4  -1  321.76    7.18
   1  -4   1  324.86    6.59
   1   4   1  310.21    6.78
  -1  -4  -1  321.18    6.78
   1   4   2    5.53    0.43
   1  -4   2    5.09    0.69
   1  -4   2    5.58    0.50
  -1  -4  -2    4.89    0.78
  -1  -4  -2    4.85    0.37
  -1  -4  -2    5.38    0.49
  -1   4  -2    5.40    0.60
  -1  -4  -2    5.50    0.37
   1  -4   2    4.50    0.48
   1  -4   2    5.81    0.69
   1   4   2    5.26    0.60
  -1   4  -2    6.10    0.69
  -1  -4  -2    6.02    0.53
   1  -4   2    4.53    0.63
   1  -4   2    5.53    0.56
  -1  -4  -2    5.82    0.60
  -1   4  -2    5.90    0.62
   1   4   2    5.71    0.62
   1  -4   2    5.85    0.48
  -1   4  -2    5.65    0.54
  -1  -4  -2    5.31    0.68
   1  -4   2    5.38    0.50
   1  -4   2    6.75    0.81
   1  -4   2    5.71    0.50
   1   4   2    5.45    0.65
  -1  -4  -2    5.48    0.67
   1   4   2    6.48    0.57
  -1  -4  -2    6.15    0.44
  -1   4  -2    5.49    0.47
   1   4   2    4.66    0.57
  -1  -4  -2    5.96    0.66
   1  -4   2    5.16    0.51
   1  -4   3  152.00    4.06
   1  -4   3  156.62    3.69
  -1  -4  -3  162.00    5.27
  -1  -4  -3  160.30    3.73
   1  -4   3  159.34    3.89
  -1  -4  -3  165.98    2.92
  -1   4  -3  158.00    4.04
   1  -4   3  155.44    4.41
   1   4   3  149.88    4.07
  -1  -4  -3  156.59    3.87
   1  -4   3  157.92    4.49
   1   4   3  160.92    4.08
   1  -4   3  155.21    4.07
  -1   4  -3  160.71    4.15
  -1  -4  -3  151.15    3.99
  -1  -4  -3  156.97    4.26
   1  -4   3  158.23    3.70
   1  -4   3  158.25    3.57
  -1   4  -3  158.81    3.74
  -1  -4  -3  165.20    4.35
   1  -4   3  158.17    4.57
  -1  -4  -3  164.68    3.47
  -1   4  -3  160.75    3.53
   1   4   3  163.67    4.38
   1   4   3  159.86    3.80
   1  -4   3  155.26    3.60
   1   4   3  154.00    4.28
  -1  -4  -3  162.27    4.26
   1  -4   4  108.42    3.01
  -1  -4  -4  103.40    4.27
   1  -4   4  111.87    2.89
   1   4   4  105.91    2.79
  -1  -4  -4  109.69    2.90
  -1   4  -4  107.50    3.19
   1  -4   4  105.92    3.03
  -1  -4  -4  108.98    3.08
   1   4   4  101.68    3.23
   1  -4   4  101.58    3.52
   1  -4   4  106.38    3.47
  -1   4  -4  103.69    3.27
   1  -4   4  108.92    3.27
   1   4   4  109.46    3.21
  -1  -4  -4  105.60    3.13
   1  -4   4  107.05    2.85
  -1  -4  -4  104.00    3.34
   1  -4   4  102.89    2.67
  -1   4  -4  106.73    2.85
  -1  -4  -4  108.58    2.63
   1   4   4  109.52    3.43
   1  -4   4  105.32    3.64
  -1  -4  -4  103.75    3.36
   1   4   4  105.88    2.90
  -1   4  -4  107.32    2.58
  -1  -4  -4  106.30    3.40
   1  -4   4  112.62    2.62
  -1  -4  -4  108.67    2.55
   1   4   4  104.22    3.41
  -1  -4  -5    7.84    1.17
   1  -4   5    8.13    0.65
   1   4   5    7.58    0.65
  -1  -4  -5    7.78    0.69
   1  -4   5    7.86    0.48
  -1   4  -5    9.22    0.85
   1  -4   5    7.72    0.73
   1  -4   5    8.19    0.91
   1  -4   5    6.89    0.88
  -1  -4  -5    8.96    0.80
   1   4   5    8.28    0.82
   1   4   5    8.94    0.83
  -1  -4  -5    7.58    0.74
   1  -4   5    7.79    0.80
  -1   4  -5    7.45    0.83
   1  -4   5    7.61    0.59
  -1   4  -5    8.64    0.68
   1  -4   5    7.94    0.69
  -1  -4  -5    8.47    0.88
  -1   4  -5    7.58    0.50
   1  -4   5    9.72    1.02
  -1  -4  -5    7.54    0.59
   1   4   5    6.38    0.62
  -1  -4  -5    7.63    0.82
  -1  -4  -5    6.71    0.77
   1   4   5    8.05    0.87
  -1  -4  -5    7.51    0.51
   1  -4   5    8.01    0.49
  -1  -4  -6   -0.34    0.55
   1   4   6    0.62    0.30
   1  -4   6    0.75    0.18
  -1  -4  -6    0.38    0.25
   1  -4   6    0.93    0.35
  -1  -4  -6    1.35    0.40
  -1   4  -6    0.44    0.31
   1   4   6    0.53    0.14
   1  -4   6    0.63    0.39
   1   4   6    0.56    0.26
  -1  -4  -6    0.43    0.28
   1  -4   6    0.77    0.26
   1   4   6    0.86    0.33
  -1   4  -6    0.79    0.37
  -1  -4  -6    0.07    0.23
   1  -4   6    0.53    0.35
  -1   4  -6    0.79    0.25
   1  -4   6    0.71    0.26
  -1  -4  -6    0.70    0.31
   1  -4   6    0.38    0.23
  -1  -4  -6    1.12    0.42
  -1   4  -6    0.37    0.15
   1   4   6    0.83    0.26
  -1  -4  -6    0.56    0.25
   1  -4   6    0.47    0.13
   1  -4   6    0.36    0.14
   1  -4   6    0.85    0.40
  -1  -4  -6    0.72    0.33
   1   4   6   -0.30    0.36
  -1  -4  -6    0.81    0.19
  -1  -4  -7    7.00    1.27
   1   4   7    6.50    0.72
   1  -4   7    4.87    0.45
  -1  -4  -7    6.57    0.71
   1  -4   7    6.94    0.75
   1   4   7    5.47    0.41
  -1  -4  -7    5.65    0.60
  -1   4  -7    6.60    0.79
  -1  -4  -7    6.03    0.78
   1   4   7    5.42    0.77
   1  -4   7    7.62    1.00
  -1   4  -7    7.41    0.85
   1  -4   7    5.55    0.61
   1  -4   7    6.77    0.84
   1   4   7    6.58    0.80
  -1  -4  -7    5.87    0.72
  -1   4  -7    6.93    0.69
   1  -4   7    6.76    0.72
   1   4   7    6.44    0.68
  -1  -4  -7    4.99    0.73
  -1   4  -7    6.77    0.48
   1  -4   7    6.95    0.34
   1  -4   7    6.53    0.33
  -1  -4  -7    6.64    0.49
   1  -4   7    8.04    1.04
  -1  -4  -7    5.61    0.79
   1   4   7    5.91    0.85
  -1  -4  -8   43.79    3.12
   1   4   8   45.20    2.00
   1  -4   8   41.88    1.47
   1  -4   8   44.41    2.60
  -1  -4  -8   45.13    2.08
   1   4   8   43.60    1.36
   1  -4   8   41.88    1.99
  -1   4  -8   42.38    2.17
  -1  -4  -8   45.79    1.87
  -1  -4  -8   44.23    2.18
   1   4   8   44.03    2.24
   1  -4   8   44.17    2.42
  -1   4  -8   46.29    2.31
   1  -4   8   44.67    1.85
   1   4   8   45.43    2.16
  -1  -4  -8   41.27    1.99
   1  -4   8   44.69    2.01
  -1   4  -8   44.16    1.88
   1   4   8   42.69    1.89
  -1  -4  -8   44.35    2.29
  -1   4  -8   43.50    1.43
   1  -4   8   41.95    2.16
  -1  -4  -8   42.81    2.23
   1   4   8   43.48    2.37
  -1  -4  -8   44.20    1.46
   1   4   9   25.53    1.58
  -1  -4  -9   23.03    2.35
   1  -4   9   27.01    1.08
   1  -4   9   28.33    2.05
  -1  -4  -9   25.62    1.65
  -1  -4  -9   26.55    1.42
   1  -4   9   25.05    1.54
  -1   4  -9   27.63    1.74
   1   4   9   20.99    0.98
   1   4   9   25.46    1.73
   1  -4   9   25.00    1.92
  -1  -4  -9   26.69    1.77
  -1  -4  -9   26.06    1.59
  -1   4  -9   25.49    1.76
   1  -4   9   27.01    1.49
   1   4   9   25.98    1.67
  -1   4  -9   25.85    1.45
   1  -4   9   26.79    1.64
  -1   4  -9   22.13    1.01
   1   4   9   28.08    1.55
  -1  -4  -9   25.95    1.73
   1   4   9   27.75    1.92
  -1  -4  -9   28.35    1.84
   1  -4   9   23.27    1.68
  -1  -4  -9   25.13    1.12
   1   4  10    1.97    0.46
  -1  -4 -10    4.09    1.14
   1  -4  10    2.20    0.32
   1   4  10    2.83    0.28
   1  -4  10    2.76    0.69
  -1  -4 -10    2.88    0.67
  -1  -4 -10    2.93    0.53
  -1   4 -10    2.29    0.68
   1   4  10    2.02    0.30
   1   4  10    2.93    0.70
  -1  -4 -10    3.08    0.67
   1   4  10    1.57    0.57
  -1  -4 -10    3.70    0.67
  -1   4 -10    3.33    0.73
   1  -4  10    2.85    0.58
  -1  -4 -10    2.88    0.42
  -1   4 -10    2.88    0.53
   1  -4  10    2.38    0.54
  -1   4 -10    2.30    0.35
   1   4  10    2.81    0.52
   1   4  10    1.56    0.51
  -1  -4 -11   -0.77    0.63
   1   4  11   -0.16    0.37
   1  -4  11    0.62    0.23
  -1  -4 -11    0.36    0.45
   1  -4  11    0.31    0.37
   1   4  11    0.60    0.20
  -1   4 -11   -0.09    0.40
   1   4  11    0.45    0.25
  -1  -4 -11    0.59    0.33
   1   4  11   -0.35    0.41
   1  -4  11    0.71    0.50
  -1  -4 -11    0.71    0.27
  -1   4 -11    0.89    0.48
  -1  -4 -11    1.32    0.56
   1  -4  11    0.77    0.40
  -1   4 -11    0.74    0.40
  -1   4 -11    0.44    0.19
   1   4  11    0.57    0.39
   1   4  11    0.66    0.59
   1   4  12   37.41    2.21
  -1  -4 -12   30.59    3.01
   1  -4  12   31.57    1.19
   1   4  12   33.16    1.25
   1  -4  12   33.52    2.24
   1   4  12   33.86    1.47
  -1   4 -12   30.47    2.12
  -1  -4 -12   32.06    1.75
   1   4  12   35.28    2.36
   1  -4  12   32.03    2.22
   1  -4  12   31.27    1.99
  -1   4 -12   32.50    2.22
  -1  -4 -12   30.99    1.45
  -1  -4 -12   36.12    2.11
  -1   4 -12   34.05    1.95
  -1   4 -12   33.34    1.46
   1   4  12   31.66    1.93
   1   4  12   37.15    2.49
  -1  -4 -13    8.39    1.79
   1  -4  13    9.87    0.62
   1   4  13    9.32    1.17
   1   4  13    9.67    0.69
   1  -4  13   10.64    1.29
   1   4  13    9.84    0.81
  -1  -4 -13   10.17    1.01
  -1   4 -13   11.91    1.35
   1  -4  13    9.83    1.25
   1   4  13    9.40    1.28
   1   4  13    9.96    0.94
  -1   4 -13    9.45    1.28
  -1  -4 -13   10.29    0.83
   1  -4  13   11.48    1.27
  -1  -4 -13    9.82    1.15
  -1   4 -13   10.26    0.82
  -1   4 -13    9.40    1.06
   1   4  13   10.36    1.13
   1   4  13    9.22    1.31
   1   4  14   74.60    3.52
  -1  -4 -14   62.00    4.54
   1   4  14   69.51    2.22
   1  -4  14   74.37    3.58
   1   4  14   69.84    2.50
  -1   4 -14   66.59    3.41
  -1  -4 -14   69.23    2.89
   1   4  14   73.74    3.78
   1   4  14   65.61    2.70
   1  -4  14   72.47    3.57
  -1  -4 -14   70.08    2.47
  -1   4 -14   70.40    3.59
   1  -4  14   74.02    3.38
  -1  -4 -14   74.43    3.36
  -1   4 -14   69.09    3.10
  -1   4 -14   68.52    2.44
   1   4  14   69.84    3.25
   1   4  14   72.92    3.79
   1   4  15    3.07    0.80
   1  -4  15    2.87    0.78
  -1  -4 -15    3.48    1.43
   1  -4  15    1.79    0.63
   1   4  15    2.88    0.46
  -1  -4 -15    2.32    0.62
   1   4  15    3.14    0.55
  -1   4 -15    1.73    0.64
   1   4  15    1.31    0.68
   1  -4  15    4.08    0.90
  -1  -4 -15    2.80    0.50
  -1  -4 -15    2.67    0.71
  -1   4 -15    1.74    0.64
  -1   4 -15    2.03    0.46
  -1   4 -15    3.07    0.71
   1   4  15    1.75    0.58
   1   4  15    1.96    0.69
   1   4  16    8.48    1.27
   1  -4  16    9.07    1.27
  -1  -4 -16    8.78    1.79
   1  -4  16    9.39    1.34
   1  -4  16    5.96    1.46
   1   4  16    9.04    0.81
   1   4  16    8.03    0.87
  -1   4 -16    9.87    1.38
  -1  -4 -16    9.56    1.12
   1   4  16    8.71    1.42
   1  -4  16    9.36    1.36
  -1   4 -16   11.81    1.55
  -1  -4 -16    9.70    0.91
  -1  -4 -16    8.29    1.19
  -1   4 -16    9.89    1.25
  -1   4 -16    8.69    0.90
   1   4  16    8.52    1.22
   1   4  16   10.47    1.50
  -1  -4 -17   37.12    3.84
   1  -4  17   45.65    2.92
   1   4  17   43.17    2.95
   1  -4  17   44.94    3.61
   1  -4  17   45.84    3.04
  -1  -4 -17   42.00    2.44
  -1   4 -17   42.60    2.96
   1   4  17   43.34    2.15
   1   4  17   46.15    3.35
   1  -4  17   47.12    3.05
  -1  -4 -17   45.67    2.85
  -1   4 -17   43.22    3.07
  -1   4 -17   45.25    2.74
  -1  -4 -17   41.91    3.35
   1   4  17   45.93    2.91
   1   4  17   42.47    3.14
   1   4  18    3.95    0.92
   1  -4  18    3.17    0.91
  -1  -4 -18    3.89    1.70
   1  -4  18    3.08    1.11
   1  -4  18    3.75    1.04
  -1  -4 -18    2.23    0.71
  -1   4 -18    4.29    1.02
   1  -4  18    3.89    1.01
   1   4  18    3.05    1.09
  -1  -4 -18    3.06    0.88
  -1   4 -18    3.61    0.97
  -1   4 -18    3.02    0.82
  -1  -4 -18    1.81    0.69
   1   4  18    4.22    1.03
   1  -4  18    4.28    1.05
   1   4  18    3.00    1.02
   1  -4  19    0.11    0.55
   1   4  19    0.17    0.56
  -1  -4 -19   -1.31    1.48
   1  -4  19    1.21    1.01
   1  -4  19    1.03    0.72
  -1  -4 -19   -0.04    0.44
   1  -4  19   -0.22    0.66
   1   4  19    0.12    0.81
  -1   4 -19   -0.27    0.67
  -1   4 -19   -0.10    0.52
  -1  -4 -19   -1.01    0.83
   1  -4  19    0.34    0.65
   1   4  19   -0.66    0.66
   1   4  19   -0.27    0.68
   1  -4  20   -1.83    0.94
  -1  -4 -20   -0.23    1.31
  -1  -4 -20   -0.22    0.49
  -1   4 -20   -0.14    0.54
   1   4  20    1.31    0.74
   1   4  20    0.27    0.72
   1  -4  20    0.11    0.64
  -1  -5  20   -0.09    0.65
  -1  -5  20    0.03    0.55
   1   5 -20    0.18    0.61
  -1   5  20    0.36    0.66
  -1  -5  20   -1.07    0.83
  -1  -5  19    0.84    0.69
  -1   5  19   -0.32    0.78
  -1  -5  19    0.99    0.71
   1   5 -19    0.28    0.55
  -1   5  19   -0.76    0.71
  -1  -5  19   -0.34    0.53
  -1   5  19   -0.79    0.60
   1  -5 -19   -0.67    1.25
  -1  -5  19   -0.94    0.68
   1  -5 -18    2.73    1.57
  -1   5  18    1.24    0.67
  -1  -5  18    2.45    0.78
  -1  -5  18    2.51    0.83
  -1  -5  18    1.01    0.71
   1   5 -18    1.04    0.72
  -1  -5  18    1.52    0.68
  -1   5  18    1.67    0.88
   1   5 -18    2.14    0.81
   1  -5 -18    2.57    1.14
   1   5 -18    2.58    0.89
  -1   5  18    0.62    0.61
  -1  -5  18    0.36    0.60
  -1   5  18    1.70    0.95
  -1  -5  17    3.92    0.87
  -1   5  17    1.91    0.73
   1  -5 -17    5.41    1.97
  -1  -5  17    4.81    0.92
  -1  -5  17    2.61    1.11
   1   5 -17    2.67    0.87
   1  -5 -17    4.50    0.72
  -1   5  17    2.67    0.95
  -1  -5  17    3.49    0.87
   1   5 -17    2.43    0.83
   1   5 -17    3.89    0.80
   1  -5 -17    5.83    1.32
  -1   5  17    3.35    0.95
  -1  -5  17    4.39    1.07
  -1   5  17    3.87    1.07
  -1  -5  16    4.10    0.86
  -1   5  16    3.49    0.94
   1  -5 -16    3.21    1.49
  -1  -5  16    2.74    0.75
  -1  -5  16    5.50    1.29
   1  -5 -16    4.06    0.67
   1   5 -16    4.52    1.09
  -1   5  16    4.64    0.72
  -1   5  16    3.15    1.17
  -1  -5  16    5.57    1.02
   1  -5 -16    3.49    0.80
   1   5 -16    4.73    1.08
   1  -5 -16    2.38    0.97
   1   5 -16    3.68    0.81
  -1   5  16    5.47    1.14
   1   5 -16    4.22    0.72
  -1  -5  16    4.22    0.99
  -1   5  16    4.48    1.10
  -1   5  15   12.51    1.51
  -1  -5  15   12.53    1.32
   1  -5 -15    7.03    1.76
  -1  -5  15    8.64    1.52
  -1  -5  15   10.96    1.30
   1  -5 -15   11.08    1.04
   1   5 -15   11.27    1.51
  -1   5  15   10.24    1.01
  -1   5  15    8.43    1.44
  -1  -5  15   10.11    1.23
   1   5 -15   12.49    1.58
   1  -5 -15   11.50    1.30
   1   5 -15   10.23    1.37
   1   5 -15    9.62    0.97
  -1   5  15   10.18    1.39
  -1   5  15   10.27    1.56
   1  -5 -14   14.03    2.41
  -1   5  14   11.51    1.39
  -1  -5  14   14.17    1.35
  -1  -5  14   12.82    1.35
  -1  -5  14    9.50    1.53
  -1   5  14   10.20    0.96
   1   5 -14   12.94    1.54
   1  -5 -14   11.29    1.01
  -1  -5  14   13.16    1.34
  -1   5  14   11.07    1.58
   1  -5 -14   12.37    1.29
   1   5 -14   13.40    1.59
   1   5 -14   13.48    1.13
   1   5 -14   12.24    1.36
  -1   5  14   12.79    1.44
  -1   5  14   14.30    1.78
   1  -5 -13   31.07    3.31
  -1  -5  13   30.52    1.90
  -1  -5  13   26.08    1.92
  -1   5  13   37.06    2.38
  -1  -5  13   30.63    2.01
  -1  -5  13   33.05    2.72
  -1   5  13   29.98    1.66
   1  -5 -13   30.05    1.59
   1   5 -13   32.70    2.35
  -1   5  13   29.74    2.54
  -1  -5  13   35.52    2.12
   1  -5 -13   29.86    1.92
   1   5 -13   31.44    2.35
   1   5 -13   33.41    2.15
   1   5 -13   31.72    1.69
  -1   5  13   29.86    2.17
  -1   5  13   34.36    2.55
   1  -5 -12   78.77    5.16
  -1  -5  12   82.22    3.41
  -1  -5  12   83.52    3.19
  -1   5  12   86.71    3.67
  -1  -5  12   89.61    3.47
  -1  -5  12   82.57    4.38
   1  -5 -12   87.42    2.79
   1   5 -12   90.18    3.92
  -1   5  12   84.91    2.92
  -1  -5  12   91.58    3.48
  -1   5  12   86.68    4.17
   1  -5 -12   76.22    3.17
   1   5 -12   83.75    3.81
   1   5 -12   89.40    2.99
   1   5 -12   85.82    3.53
  -1   5  12   81.87    3.64
  -1   5  12   85.52    4.08
  -1   5  11    0.29    0.38
  -1  -5  11    0.81    0.41
   1  -5 -11    0.22    0.76
  -1  -5  11    1.07    0.54
  -1  -5  11   -0.25    0.47
  -1  -5  11   -0.33    0.39
   1   5 -11    0.97    0.58
   1  -5 -11    0.75    0.32
  -1   5  11    0.57    0.32
  -1   5  11    1.24    0.65
  -1  -5  11    0.59    0.40
  -1   5  11    0.36    0.45
   1  -5 -11    0.31    0.32
   1   5 -11   -0.51    0.47
  -1  -5  11    0.11    0.40
   1   5 -11    0.11    0.36
  -1   5  11    1.28    0.57
   1   5 -11    0.25    0.27
  -1   5  11    0.04    0.49
   1  -5 -10    5.78    0.84
  -1  -5  10    5.70    0.70
   1  -5 -10    3.95    1.27
  -1   5  10    7.02    0.92
  -1  -5  10    6.79    0.89
  -1  -5  10    6.12    0.81
  -1  -5  10    5.17    1.05
   1   5 -10    6.31    1.00
   1  -5 -10    5.66    0.60
  -1   5  10    5.59    0.63
  -1  -5  10    5.39    0.75
  -1   5  10    6.58    1.08
   1   5 -10    6.84    1.04
  -1   5  10    4.47    0.74
  -1  -5  10    5.17    0.73
   1  -5 -10    6.22    0.79
   1   5 -10    7.25    0.94
  -1   5  10    6.02    0.87
   1  -5 -10    4.88    0.75
   1   5 -10    4.80    0.64
  -1   5  10    5.49    0.95
  -1   5   9   46.40    2.30
  -1  -5   9   50.53    2.01
  -1  -5   9   48.41    2.16
   1  -5  -9   47.36    3.57
   1  -5  -9   50.57    2.41
  -1  -5   9   52.12    2.34
   1   5  -9   51.10    2.60
  -1   5   9   47.72    1.91
   1  -5  -9   50.03    1.79
  -1  -5   9   48.67    2.70
   1  -5  -9   47.29    2.48
  -1   5   9   51.32    2.81
  -1  -5   9   45.89    2.22
   1  -5  -9   47.74    2.11
  -1   5   9   51.22    2.32
   1   5  -9   47.89    2.54
   1  -5  -9   48.11    2.35
  -1  -5   9   50.00    2.44
  -1  -5   9   44.50    2.54
   1   5  -9   48.56    2.32
   1  -5  -9   48.66    2.23
   1   5  -9   49.15    2.01
  -1   5   9   50.13    2.49
  -1   5   9   46.88    2.70
  -1   5   8  123.71    5.35
  -1   5   8  122.16    3.93
   1  -5  -8  121.21    5.76
   1  -5  -8  122.80    3.97
   1  -5  -8  122.69    3.00
  -1  -5   8  128.42    3.99
  -1  -5   8  120.08    3.58
  -1  -5   8  123.21    3.97
   1   5  -8  130.87    4.34
  -1   5   8  116.15    3.37
   1  -5  -8  127.34    3.19
  -1   5   8  123.68    4.58
  -1  -5   8  120.47    4.42
   1  -5  -8  127.39    4.22
  -1  -5   8  121.16    4.18
   1  -5  -8  128.59    3.96
   1   5  -8  127.59    4.31
   1  -5  -8  127.60    3.66
  -1   5   8  123.75    3.80
  -1  -5   8  128.37    3.41
  -1  -5   8  121.47    3.98
  -1  -5   8  118.66    4.21
   1   5  -8  122.90    3.94
   1   5  -8  128.38    3.56
   1  -5  -8  121.14    4.26
   1  -5  -8  127.62    3.77
  -1   5   8  116.39    4.07
   1  -5  -8  121.65    4.33
  -1   5   8  119.84    4.47
  -1   5   7    1.01    0.58
   1  -5  -7    2.19    0.48
  -1  -5   7    1.36    0.28
  -1   5   7    1.84    0.46
   1  -5  -7    1.37    0.78
   1  -5  -7    1.63    0.47
  -1  -5   7    1.90    0.40
  -1  -5   7    2.26    0.55
   1  -5  -7    1.52    0.26
   1   5  -7    2.22    0.60
  -1  -5   7    1.48    0.42
   1  -5  -7    2.10    0.35
  -1   5   7    2.28    0.62
   1  -5  -7    2.78    0.59
  -1  -5   7    0.87    0.50
  -1   5   7    1.97    0.38
   1  -5  -7    1.59    0.40
  -1  -5   7    1.93    0.50
  -1   5   7    1.37    0.36
   1   5  -7    3.05    0.63
   1   5  -7    1.58    0.47
  -1  -5   7    2.15    0.49
  -1  -5   7    2.08    0.54
  -1  -5   7    1.84    0.45
  -1   5   7    1.29    0.49
   1  -5  -7    1.75    0.51
   1   5  -7    1.51    0.35
   1  -5  -7    1.45    0.39
   1  -5  -7    1.65    0.52
  -1  -5   7    2.23    0.62
  -1   5   7    1.68    0.52
   1  -5  -6   46.66    1.96
   1  -5  -6   43.77    3.11
  -1   5   6   44.07    2.00
  -1  -5   6   46.54    1.81
  -1  -5   6   40.55    2.06
   1  -5  -6   47.73    1.36
   1  -5  -6   47.47    2.18
   1   5  -6   47.54    2.29
   1  -5  -6   50.67    1.57
  -1  -5   6   44.76    2.11
   1  -5  -6   45.68    1.61
   1  -5  -6   45.90    2.22
  -1  -5   6   44.45    2.30
  -1   5   6   42.43    1.71
  -1   5   6   44.15    2.44
  -1  -5   6   47.81    2.08
   1  -5  -6   45.07    1.79
  -1  -5   6   49.82    1.59
  -1  -5   6   43.29    2.19
   1   5  -6   48.19    2.30
  -1   5   6   46.73    1.93
   1  -5  -6   44.06    2.16
  -1  -5   6   45.88    2.09
  -1  -5   6   46.26    2.15
   1   5  -6   46.46    2.09
   1   5  -6   45.95    1.87
   1  -5  -6   45.92    2.25
  -1   5   6   46.52    2.28
  -1  -5   6   45.58    2.31
   1  -5  -6   46.76    1.95
   1  -5  -6   46.28    2.36
  -1   5   6   46.14    2.46
  -1   5   5   27.79    1.47
  -1  -5   5   29.53    1.09
   1  -5  -5   29.54    2.44
   1  -5  -5   32.74    1.53
  -1  -5   5   30.80    1.42
   1  -5  -5   31.01    1.09
   1  -5  -5   29.29    1.62
   1  -5  -5   30.98    1.22
   1  -5  -5   30.08    1.26
   1   5  -5   32.92    1.82
  -1  -5   5   30.11    1.66
  -1   5   5   27.26    1.37
  -1  -5   5   31.14    1.58
   1  -5  -5   31.28    1.76
  -1  -5   5   31.38    1.83
  -1   5   5   29.88    1.99
  -1  -5   5   29.84    1.71
  -1  -5   5   31.33    1.10
  -1   5   5   30.67    1.46
   1  -5  -5   29.17    1.36
   1  -5  -5   28.02    1.63
   1   5  -5   34.06    1.73
  -1  -5   5   28.77    1.57
  -1  -5   5   31.15    1.64
   1  -5  -5   29.63    1.76
   1  -5  -5   30.21    1.51
  -1   5   5   27.96    1.75
   1   5  -5   30.52    1.49
   1  -5  -5   29.60    1.79
   1  -5  -5   30.05    0.79
  -1  -5   5   32.09    1.07
  -1   5   5   29.68    1.84
   1  -5  -5   31.26    0.82
   1  -5  -4   38.95    2.72
  -1   5   4   44.59    1.83
   1  -5  -4   44.85    1.76
  -1  -5   4   44.32    1.26
   1  -5  -4   45.38    1.52
   1  -5  -4   44.41    1.57
   1  -5  -4   45.36    1.61
  -1  -5   4   45.48    2.01
   1   5  -4   44.14    2.09
  -1  -5   4   44.17    1.86
  -1  -5   4   41.30    2.06
  -1   5   4   41.91    2.30
  -1   5   4   42.35    1.74
   1  -5  -4   44.49    2.10
   1  -5  -4   43.78    1.25
   1  -5  -4   45.09    1.64
  -1   5   4   47.66    1.77
  -1  -5   4   43.48    1.95
  -1  -5   4   44.48    2.06
  -1  -5   4   42.10    1.23
  -1  -5   4   44.83    1.95
  -1  -5   4   44.68    1.94
   1   5  -4   46.92    2.05
   1  -5  -4   45.92    2.03
   1   5  -4   44.17    1.87
  -1   5   4   42.16    2.13
   1  -5  -4   47.01    1.93
  -1  -5   4   43.82    2.07
   1  -5  -4   42.93    2.06
   1  -5  -4   46.50    2.19
  -1   5   4   41.97    2.17
  -1  -5   4   45.87    1.49
   1   5  -4   45.25    1.50
  -1   5   3   96.30    2.84
   1  -5  -3   93.90    4.20
   1  -5  -3   99.27    2.75
  -1  -5   3   99.01    2.04
   1   5  -3   96.22    3.24
   1  -5  -3   95.44    2.59
   1  -5  -3   98.14    2.78
  -1  -5   3   96.38    3.11
  -1   5   3   96.16    2.86
   1  -5  -3  102.28    3.33
  -1  -5   3  100.67    3.26
  -1   5   3   94.32    3.55
  -1  -5   3   94.97    2.89
  -1  -5   3   93.66    3.03
   1  -5  -3   98.35    2.41
   1  -5  -3   97.80    2.62
  -1   5   3   99.21    2.72
  -1  -5   3   95.21    3.13
   1   5  -3   92.11    3.09
  -1  -5   3   96.04    3.09
   1  -5  -3   98.45    3.16
  -1  -5   3   99.45    3.10
   1  -5  -3  103.47    3.14
  -1   5   3   98.36    3.40
  -1  -5   3   97.14    3.19
   1  -5  -3   95.50    3.20
   1   5  -3   93.10    2.98
   1  -5  -3   99.15    3.36
   1   5  -3   97.20    2.65
  -1   5   3   95.56    3.34
  -1  -5   3  103.00    2.64
   1  -5  -2   33.01    2.31
   1  -5  -2   38.32    1.44
  -1   5   2   33.69    1.46
   1  -5  -2   33.97    1.54
  -1  -5   2   33.94    1.65
   1  -5  -2   37.28    1.41
  -1  -5   2   35.78    1.54
   1  -5  -2   36.95    1.85
  -1   5   2   36.63    2.01
  -1   5   2   35.77    1.58
  -1  -5   2   34.43    1.68
   1  -5  -2   36.86    1.35
  -1   5   2   35.14    1.38
  -1  -5   2   32.21    1.58
  -1  -5   2   34.12    1.66
   1  -5  -2   35.23    1.32
   1  -5  -2   35.05    1.68
  -1  -5   2   38.60    1.74
  -1  -5   2   37.63    1.76
   1   5  -2   36.22    1.77
   1   5  -2   34.77    1.66
  -1  -5   2   35.32    1.69
   1  -5  -2   36.34    1.75
   1  -5  -2   35.37    1.72
  -1   5   2   35.57    1.86
   1  -5  -2   36.16    1.82
  -1  -5   2   37.50    1.49
  -1   5   2   32.32    1.75
   1   5  -2   34.24    1.48
   1  -5  -1   13.61    1.42
   1  -5  -1   13.69    0.80
  -1   5   1   12.60    0.81
   1  -5  -1   11.45    0.91
   1  -5  -1   14.13    0.85
  -1  -5   1   11.54    0.92
   1  -5  -1   11.23    1.01
  -1   5   1   11.22    0.92
  -1  -5   1   14.50    0.91
  -1  -5   1   14.77    1.00
   1   5  -1   13.81    0.94
  -1   5   1   12.43    1.15
  -1  -5   1   12.95    0.94
   1  -5  -1   12.55    0.80
  -1  -5   1   11.76    0.92
   1  -5  -1   13.15    0.75
   1  -5  -1   12.71    0.93
   1   5  -1   11.30    0.96
  -1  -5   1   15.37    1.09
  -1  -5   1   13.21    0.92
  -1   5   1   12.37    1.10
   1   5  -1   11.69    0.94
   1  -5  -1   13.01    0.97
   1  -5  -1   13.20    1.04
  -1  -5   1   13.10    1.03
   1  -5  -1   13.42    1.03
   1   5  -1   11.41    0.87
  -1   5   1   13.76    1.04
  -1  -5   1   13.77    0.90
   1  -5   0   91.93    3.74
   1  -5   0  102.47    2.65
  -1  -5   0   98.86    3.95
  -1   5   0   99.47    2.61
  -1  -5   0   95.98    2.97
   1  -5   0   98.75    2.75
   1   5   0   93.76    3.01
   1  -5   0   95.41    3.29
  -1   5   0   94.59    3.03
  -1  -5   0   99.03    2.82
  -1   5   0   91.62    3.36
  -1  -5   0  101.05    2.80
  -1  -5   0   99.56    2.89
  -1  -5   0   99.40    2.03
  -1  -5   0   95.12    2.95
   1  -5   0   96.68    2.78
   1  -5   0   81.76    2.40
   1  -5   0  101.04    2.94
   1   5   0   96.61    3.19
  -1  -5   0   98.43    3.17
   1  -5   0  100.23    3.34
  -1  -5   0   98.11    2.78
   1   5   0   96.23    3.14
  -1  -5   0  105.54    3.23
   1  -5   0  100.87    2.99
  -1  -5   0   98.10    2.97
  -1   5   0   94.71    3.04
   1  -5   0  101.12    3.09
   1   5   0   98.38    3.03
   1  -5   1  412.16    8.05
  -1  -5  -1  412.01   10.20
   1   5   1  425.05    7.57
   1  -5   1  402.20    9.54
   1  -5   1  406.21    8.28
  -1  -5  -1  414.71    8.54
  -1   5  -1  413.91    8.48
  -1  -5  -1  368.04    7.87
  -1   5  -1  424.67    9.25
   1  -5   1  411.99    9.12
  -1  -5  -1  422.09    8.30
   1   5   1  409.99    8.80
  -1   5  -1  436.96    8.91
   1  -5   1  395.52    8.92
  -1  -5  -1  410.69    8.54
  -1  -5  -1  410.08    7.51
  -1   5  -1  411.52    8.47
   1   5   1  415.41    8.57
   1  -5   1  401.92    7.96
  -1  -5  -1  402.59    8.23
   1  -5   1  397.58    8.41
   1  -5   1  412.02    8.39
  -1   5  -1  410.49    8.40
  -1  -5  -1  413.68    8.91
   1  -5   1  397.32    9.12
  -1  -5  -1  417.03    8.93
  -1   5  -1  444.88    9.30
   1  -5   1  421.70    8.44
  -1   5  -1  405.24    8.37
   1   5   1  410.39    8.89
  -1  -5  -1  414.26    8.06
  -1  -5  -1  412.25    8.70
   1  -5   1  435.59    8.59
   1   5   1  398.34    8.75
   1  -5   2   16.39    1.32
   1  -5   2   19.68    1.00
   1   5   2   19.64    0.90
  -1  -5  -2   19.43    1.76
  -1  -5  -2   19.61    1.02
  -1  -5  -2   18.27    0.88
   1  -5   2   18.39    1.08
  -1  -5  -2   18.22    1.12
  -1  -5  -2   19.23    0.84
  -1   5  -2   20.96    1.22
   1  -5   2   20.71    1.41
   1  -5   2   18.91    1.37
   1   5   2   19.13    1.29
  -1  -5  -2   20.16    1.11
   1  -5   2   19.06    1.17
   1   5   2   18.39    1.18
  -1  -5  -2   17.79    1.13
  -1  -5  -2   19.92    1.03
  -1   5  -2   20.85    1.23
   1  -5   2   18.26    0.96
  -1  -5  -2   20.87    1.37
   1  -5   2   19.33    1.09
  -1   5  -2   18.98    1.09
  -1   5  -2   19.95    1.08
  -1  -5  -2   18.64    1.30
   1  -5   2   20.77    1.10
   1  -5   2   18.38    1.39
   1   5   2   18.91    1.06
  -1  -5  -2   18.45    0.92
   1   5   2   21.47    1.39
  -1  -5  -2   19.21    1.27
   1  -5   2   20.23    1.11
   1   5   2   18.76    1.30
   1  -5   3  227.12    5.94
   1  -5   3  235.00    5.13
  -1  -5  -3  219.34    7.11
   1   5   3  227.28    4.95
  -1  -5  -3  237.24    4.37
  -1  -5  -3  241.44    5.28
  -1  -5  -3  241.08    4.40
  -1  -5  -3  229.93    5.43
  -1   5  -3  232.57    5.65
   1  -5   3  225.52    5.39
   1   5   3  223.94    5.84
   1  -5   3  234.83    6.20
  -1  -5  -3  223.98    5.39
   1  -5   3  234.29    6.13
  -1  -5  -3  229.79    5.55
   1   5   3  235.43    5.65
  -1   5  -3  233.35    5.77
   1  -5   3  222.95    5.12
   1  -5   3  228.63    5.65
  -1  -5  -3  231.37    5.02
  -1   5  -3  234.97    5.35
   1  -5   3  230.38    5.28
  -1  -5  -3  240.18    6.04
   1  -5   3  246.09    5.24
  -1   5  -3  239.09    5.16
   1  -5   3  227.90    6.27
  -1  -5  -3  237.35    4.93
   1   5   3  236.34    6.02
   1   5   3  237.22    5.43
  -1  -5  -3  231.42    5.97
   1  -5   3  243.33    5.19
  -1  -5  -3  239.52    5.92
   1   5   3  225.83    5.93
   1  -5   4  389.91    8.69
   1  -5   4  402.24    8.09
  -1  -5  -4  398.87   10.67
   1   5   4  386.76    7.97
  -1  -5  -4  416.12    8.25
  -1   5  -4  395.41    8.70
   1  -5   4  397.75    8.42
  -1  -5  -4  409.30    8.52
   1   5   4  389.89    8.89
   1  -5   4  400.96    9.38
   1  -5   4  394.17    9.19
   1  -5   4  393.07    8.73
  -1   5  -4  400.56    8.84
   1   5   4  397.71    8.64
  -1  -5  -4  398.34    7.80
  -1  -5  -4  383.30    8.47
   1  -5   4  396.79    8.19
  -1  -5  -4  395.98    8.99
  -1   5  -4  404.61    8.25
   1  -5   4  411.79    8.06
   1   5   4  403.88    8.37
  -1  -5  -4  411.67    9.12
  -1   5  -4  400.13    7.88
  -1  -5  -4  410.78    7.81
   1  -5   4  398.66    9.48
   1   5   4  398.37    9.12
   1  -5   4  410.05    7.87
  -1  -5  -4  406.03    9.01
   1  -5   5    2.63    0.41
   1  -5   5    2.55    0.49
  -1  -5  -5    3.50    0.96
   1   5   5    2.75    0.41
  -1  -5  -5    2.19    0.43
   1  -5   5    2.19    0.48
  -1   5  -5    2.48    0.48
   1  -5   5    1.52    0.43
   1  -5   5    1.72    0.48
  -1  -5  -5    2.57    0.50
   1   5   5    3.25    0.62
   1  -5   5    2.43    0.55
  -1   5  -5    2.12    0.45
   1   5   5    1.51    0.46
  -1  -5  -5    2.08    0.49
  -1  -5  -5    1.43    0.48
  -1   5  -5    2.49    0.44
   1  -5   5    1.79    0.33
   1  -5   5    2.11    0.38
   1  -5   5    1.33    0.51
  -1  -5  -5    2.51    0.38
  -1   5  -5    2.60    0.36
  -1  -5  -5    2.24    0.53
   1   5   5    1.48    0.32
   1  -5   5    1.84    0.30
  -1  -5  -5    2.22    0.55
   1   5   5    1.99    0.55
  -1  -5  -5    2.18    0.31
   1   5   6    3.04    0.49
   1  -5   6    4.38    0.55
  -1  -5  -6    3.17    0.96
   1  -5   6    3.45    0.51
   1  -5   6    3.84    0.39
  -1  -5  -6    4.96    0.62
   1  -5   6    4.08    0.63
  -1   5  -6    3.97    0.71
   1  -5   6    3.51    0.76
  -1  -5  -6    3.80    0.61
   1   5   6    4.80    0.74
   1  -5   6    3.59    0.70
  -1   5  -6    3.15    0.62
  -1  -5  -6    3.83    0.59
   1   5   6    4.14    0.67
   1  -5   6    3.51    0.47
   1  -5   6    4.23    0.69
  -1  -5  -6    2.86    0.60
   1  -5   6    4.08    0.58
  -1   5  -6    3.35    0.49
   1  -5   6    3.10    0.46
  -1   5  -6    3.40    0.41
   1  -5   6    4.10    0.78
   1   5   6    3.79    0.56
  -1  -5  -6    3.43    0.45
  -1  -5  -6    3.62    0.67
   1  -5   6    3.76    0.34
  -1  -5  -6    3.55    0.38
  -1  -5  -6    2.77    0.64
   1   5   6    4.08    0.75
   1   5   7   10.32    0.92
  -1  -5  -7   12.59    1.76
   1  -5   7    9.93    0.74
  -1  -5  -7    9.18    0.89
   1  -5   7    9.08    0.63
  -1   5  -7    8.33    0.97
  -1  -5  -7   10.14    0.87
   1  -5   7    9.50    0.92
   1   5   7    8.46    1.03
   1  -5   7    8.57    1.12
   1  -5   7    9.33    1.09
  -1  -5  -7    9.49    0.98
   1  -5   7    9.16    0.79
  -1   5  -7    9.14    1.05
  -1  -5  -7   10.31    1.00
   1   5   7    9.84    1.01
  -1  -5  -7    8.28    0.98
   1  -5   7    9.40    0.89
   1  -5   7    9.49    0.87
  -1   5  -7    9.22    0.83
   1   5   7    9.62    0.92
  -1   5  -7    8.86    0.61
  -1  -5  -7   10.25    1.13
   1  -5   7    9.27    1.02
  -1  -5  -7   10.42    1.14
   1  -5   7    9.14    0.40
   1   5   7    8.45    1.06
  -1  -5  -7    9.84    0.61
   1  -5   7    9.15    0.46
  -1  -5  -8    5.56    1.26
   1  -5   8    5.95    0.54
   1   5   8    4.49    0.68
   1  -5   8    5.02    0.49
  -1  -5  -8    5.07    0.71
  -1   5  -8    5.56    0.88
   1  -5   8    5.26    0.72
  -1  -5  -8    5.40    0.67
   1  -5   8    4.87    0.87
   1   5   8    5.30    0.87
  -1  -5  -8    4.97    0.75
  -1   5  -8    4.80    0.82
   1  -5   8    5.54    0.67
   1  -5   8    4.73    0.84
   1   5   8    5.28    0.79
  -1  -5  -8    4.36    0.70
   1  -5   8    4.48    0.65
  -1   5  -8    5.21    0.66
   1   5   8    4.53    0.65
  -1   5  -8    4.98    0.45
   1   5   8    5.34    0.89
   1  -5   8    4.55    0.86
  -1  -5  -8    5.69    0.46
   1  -5   9    6.79    0.50
   1   5   9    7.71    0.85
  -1  -5  -9    7.51    1.48
   1  -5   9    6.19    0.54
  -1  -5  -9    7.47    0.91
   1  -5   9    8.71    1.25
  -1  -5  -9    8.38    0.83
   1   5   9    7.04    0.47
  -1   5  -9    8.26    1.04
   1   5   9    8.37    1.12
  -1  -5  -9    8.23    1.03
  -1   5  -9    8.36    1.10
   1  -5   9    7.19    0.81
   1   5   9    8.12    1.00
  -1  -5  -9    6.94    0.91
  -1   5  -9    6.95    0.78
   1  -5   9    8.18    0.90
   1   5   9    7.92    0.87
  -1   5  -9    7.56    0.56
  -1  -5  -9    7.74    0.55
   1  -5   9    6.96    1.14
   1   5   9    6.45    1.00
   1  -5  10    8.36    0.46
   1   5  10   10.01    1.07
   1  -5  10    8.35    0.49
  -1  -5 -10   11.30    1.78
   1  -5  10   10.88    1.30
  -1  -5 -10   10.95    1.17
  -1   5 -10   10.72    1.22
  -1  -5 -10   12.15    1.03
   1   5  10   10.15    0.62
   1   5  10   11.85    1.33
   1   5  10   10.97    0.65
  -1   5 -10   12.36    1.36
  -1  -5 -10   12.13    1.19
   1  -5  10    9.30    0.96
  -1   5 -10   11.01    1.04
   1  -5  10   11.62    1.17
   1   5  10   11.56    1.10
  -1   5 -10    9.50    0.67
   1   5  10   12.15    1.43
  -1  -5 -10   10.37    0.66
   1   5  11   41.79    2.28
  -1  -5 -11   36.66    3.33
   1  -5  11   39.40    2.50
  -1   5 -11   38.51    2.39
   1   5  11   37.30    1.41
  -1  -5 -11   35.79    1.84
   1   5  11   40.70    1.47
   1   5  11   35.33    2.41
  -1   5 -11   42.61    2.59
   1  -5  11   34.14    1.91
  -1  -5 -11   40.81    2.28
  -1  -5 -11   35.21    1.37
   1  -5  11   32.49    1.98
   1  -5  11   35.76    2.15
  -1   5 -11   36.50    1.98
  -1   5 -11   33.22    1.37
   1   5  11   38.18    2.16
   1   5  11   35.91    2.49
   1   5  12  120.69    4.35
  -1  -5 -12  128.43    6.57
   1  -5  12  124.85    4.74
   1   5  12  118.75    3.11
  -1   5 -12  124.72    4.72
  -1  -5 -12  113.69    3.73
   1  -5  12  108.32    4.50
   1   5  12  113.32    3.14
   1   5  12  112.21    4.75
   1  -5  12  111.45    4.13
  -1  -5 -12  121.18    4.29
  -1   5 -12  125.98    4.84
  -1  -5 -12  115.76    2.98
  -1   5 -12  114.53    3.99
   1   5  12  116.98    4.18
  -1   5 -12  117.26    2.99
   1   5  12  112.73    4.84
   1  -5  13    3.85    0.80
   1   5  13    7.33    1.07
  -1  -5 -13    5.65    1.44
   1  -5  13    6.49    1.10
   1   5  13    4.93    0.56
  -1   5 -13    5.88    1.06
  -1  -5 -13    5.21    0.72
   1   5  13    6.46    1.21
   1  -5  13    6.06    1.06
  -1   5 -13    4.46    0.96
  -1  -5 -13    4.80    0.83
  -1  -5 -13    4.86    0.50
  -1   5 -13    6.27    0.94
   1   5  13    5.93    0.96
  -1   5 -13    4.40    0.47
   1   5  13    4.75    1.04
   1   5  14    1.43    0.52
   1  -5  14    1.39    0.59
  -1  -5 -14    2.60    1.36
   1  -5  14    1.30    0.57
  -1   5 -14    0.79    0.64
  -1  -5 -14    0.84    0.37
   1   5  14    0.71    0.27
   1   5  14    0.79    0.68
   1  -5  14    1.50    0.56
  -1   5 -14    0.79    0.58
  -1  -5 -14    1.59    0.35
  -1  -5 -14    1.01    0.51
  -1   5 -14    1.34    0.51
   1   5  14    1.54    0.59
  -1   5 -14    1.32    0.29
   1   5  14    1.58    0.69
   1   5  15   30.12    2.31
  -1  -5 -15   24.24    3.15
   1  -5  15   31.12    2.41
  -1   5 -15   31.36    2.47
   1   5  15   28.55    1.52
  -1  -5 -15   28.10    1.83
   1  -5  15   29.73    2.33
   1   5  15   27.98    2.51
  -1  -5 -15   29.22    2.17
  -1   5 -15   28.46    2.41
   1  -5  15   29.29    2.19
  -1   5 -15   25.82    1.92
   1   5  15   31.27    2.25
   1   5  15   33.87    2.73
  -1  -5 -16   24.49    3.25
   1   5  16   30.88    2.40
   1  -5  16   31.79    2.33
   1  -5  16   28.96    2.95
   1  -5  16   31.68    2.46
  -1   5 -16   30.97    2.54
  -1  -5 -16   28.95    1.98
   1  -5  16   31.09    2.45
   1   5  16   29.65    2.78
  -1   5 -16   33.50    2.67
  -1  -5 -16   31.18    2.34
  -1   5 -16   27.61    2.05
   1   5  16   26.85    2.23
   1   5  16   34.79    2.97
   1   5  17    3.12    0.90
   1  -5  17    1.59    0.71
  -1  -5 -17    1.13    1.23
   1  -5  17    1.95    0.79
   1  -5  17    0.12    0.75
  -1  -5 -17    0.69    0.49
  -1   5 -17    1.17    0.69
   1   5  17    0.86    0.70
   1  -5  17    0.83    0.60
  -1   5 -17    1.20    0.73
  -1  -5 -17    0.45    0.51
  -1   5 -17    0.92    0.56
   1   5  17    0.72    0.53
   1   5  17    1.38    0.76
   1  -5  18    3.70    1.02
   1   5  18    3.79    1.00
  -1  -5 -18    2.42    1.38
   1  -5  18    4.80    1.38
   1  -5  18    2.93    0.86
  -1  -5 -18    2.59    0.63
  -1   5 -18    4.17    1.11
   1  -5  18    3.66    0.93
   1   5  18    1.15    0.80
  -1   5 -18    1.90    0.68
  -1  -5 -18    2.54    0.84
  -1   5 -18    2.41    0.73
  -1  -5 -18    1.94    1.07
   1   5  18    2.03    0.72
   1   5  18    2.61    0.92
  -1  -5 -19    0.45    0.53
   1  -5  19   -0.01    0.61
   1  -5  19   -0.89    0.79
   1   5  19    1.03    0.76
   1  -5  19   -0.03    0.57
  -1   5 -19    0.56    0.57
   1   5  20    0.25    0.75
  -1   6  19    0.72    0.84
  -1  -6  19   -0.24    0.62
   1   6 -19    0.94    0.69
  -1  -6  18    0.09    0.52
   1   6 -18   -0.51    0.69
  -1   6  18   -0.22    0.61
  -1  -6  18    0.57    0.77
  -1   6  18    1.41    0.90
  -1  -6  18    0.37    0.57
   1  -6 -17   -0.21    1.24
  -1   6  17    0.53    0.52
  -1  -6  17    0.82    0.51
  -1  -6  17    2.10    0.73
  -1  -6  17    0.50    0.70
   1   6 -17    2.01    0.92
  -1  -6  17    1.47    0.63
  -1   6  17    2.18    1.07
   1   6 -17    1.56    0.71
   1  -6 -17    2.05    0.97
  -1   6  17   -0.20    0.61
  -1  -6  17    0.72    0.62
  -1   6  17    0.50    0.72
  -1   6  16    7.93    1.35
   1  -6 -16    9.75    2.18
  -1  -6  16   10.95    1.31
  -1  -6  16    8.62    1.25
  -1  -6  16    8.13    1.60
   1   6 -16    6.92    1.29
  -1   6  16    7.74    1.52
  -1  -6  16   10.69    1.31
   1  -6 -16    9.04    1.23
   1   6 -16    8.88    1.22
  -1   6  16    8.14    1.34
  -1  -6  16    7.51    1.38
  -1   6  16    9.32    1.60
   1  -6 -15    1.59    1.19
  -1  -6  15   -0.06    0.44
  -1   6  15   -0.32    0.51
  -1  -6  15    0.47    0.68
  -1  -6  15   -0.03    0.43
   1  -6 -15    0.89    0.40
   1   6 -15    1.31    0.72
  -1  -6  15   -0.07    0.50
  -1   6  15    0.49    0.69
   1   6 -15    0.41    0.46
   1  -6 -15    0.35    0.42
   1   6 -15    0.06    0.48
  -1   6  15    0.80    0.69
  -1   6  15    0.01    0.63
  -1   6  14    0.53    0.47
  -1  -6  14    1.36    0.52
   1  -6 -14    0.83    1.13
  -1  -6  14    1.24    0.51
  -1  -6  14    0.78    0.87
   1   6 -14    1.43    0.67
   1  -6 -14    0.79    0.39
  -1   6  14    1.86    0.53
  -1  -6  14    1.60    0.60
  -1   6  14    1.09    0.87
   1  -6 -14    0.60    0.38
   1   6 -14    0.24    0.55
   1   6 -14    0.80    0.37
  -1   6  14    1.90    0.79
   1   6 -14    0.67    0.34
  -1   6  14    0.92    0.77
  -1  -6  13   15.88    1.33
   1  -6 -13   15.91    2.51
  -1   6  13   18.30    1.72
  -1  -6  13   16.75    1.52
  -1  -6  13   15.96    2.06
   1   6 -13   15.87    1.74
   1  -6 -13   16.69    1.17
  -1   6  13   16.05    1.17
  -1  -6  13   17.76    1.49
  -1   6  13   18.29    2.06
   1  -6 -13   19.16    1.58
   1   6 -13   17.04    1.80
   1   6 -13   18.45    1.66
  -1   6  13   18.11    1.81
   1   6 -13   17.92    1.26
  -1   6  13   17.36    1.98
  -1  -6  12    4.08    0.62
   1  -6 -12    1.85    0.86
  -1   6  12    3.77    0.81
  -1  -6  12    4.57    0.78
  -1  -6  12    4.20    1.02
   1   6 -12    3.54    0.91
   1  -6 -12    4.14    0.57
  -1   6  12    3.28    0.86
  -1   6  12    4.18    0.59
  -1  -6  12    3.96    0.72
   1  -6 -12    3.81    0.73
   1   6 -12    2.63    0.81
   1   6 -12    4.24    0.78
  -1   6  12    3.01    0.77
   1   6 -12    4.46    0.63
  -1   6  12    4.59    1.08
   1  -6 -11   18.38    2.55
  -1   6  11   20.52    1.67
  -1  -6  11   17.37    1.42
  -1  -6  11   19.72    1.33
  -1  -6  11   22.80    2.33
  -1  -6  11   19.63    1.51
   1  -6 -11   20.13    1.18
   1   6 -11   19.67    1.81
  -1   6  11   19.52    1.21
  -1  -6  11   21.11    1.60
  -1   6  11   20.06    1.99
   1  -6 -11   20.58    1.49
   1   6 -11   20.59    1.82
   1   6 -11   21.30    1.66
  -1   6  11   20.02    1.78
   1   6 -11   20.06    1.32
  -1   6  11   21.27    2.04
  -1  -6  10  285.03    6.41
  -1   6  10  278.67    7.30
  -1  -6  10  261.44    6.80
   1  -6 -10  259.91    9.99
  -1  -6  10  283.65    8.82
  -1  -6  10  294.22    7.15
   1  -6 -10  279.47    6.09
   1   6 -10  296.81    8.00
  -1  -6  10  267.21    7.35
  -1   6  10  264.24    8.19
  -1   6  10  258.07    6.06
  -1  -6  10  272.48    6.98
   1  -6 -10  280.79    6.82
   1   6 -10  293.25    7.92
  -1   6  10  257.48    6.98
  -1  -6  10  253.57    7.24
  -1  -6  10  247.97    7.63
   1   6 -10  288.82    7.38
   1  -6 -10  266.51    6.95
  -1   6  10  272.81    7.61
   1   6 -10  277.03    6.49
  -1   6  10  292.58    8.38
   1  -6  -9    4.94    0.80
  -1   6   9    6.30    0.85
  -1  -6   9    5.42    0.62
   1  -6  -9    1.82    0.77
  -1  -6   9    4.74    0.68
  -1  -6   9    5.34    0.75
   1   6  -9    5.24    0.96
   1  -6  -9    5.64    0.61
  -1  -6   9    4.84    0.78
  -1   6   9    4.99    0.94
  -1   6   9    5.45    0.62
   1  -6  -9    6.46    0.77
  -1   6   9    5.14    0.78
  -1  -6   9    5.53    0.87
  -1  -6   9    4.57    0.88
   1   6  -9    5.72    0.85
   1   6  -9    4.98    0.62
  -1   6   9    5.86    0.90
   1  -6  -9    4.64    0.74
  -1   6   9    5.40    0.98
  -1  -6   9    5.94    1.07
   1  -6  -8    5.22    0.79
  -1  -6   8    5.28    0.57
  -1  -6   8    4.73    0.53
   1  -6  -8    5.17    1.29
  -1   6   8    5.28    0.78
  -1  -6   8    5.42    0.79
   1  -6  -8    4.85    0.38
  -1  -6   8    5.56    0.67
   1  -6  -8    5.02    0.77
   1   6  -8    4.14    0.83
   1  -6  -8    4.70    0.55
  -1  -6   8    4.39    0.75
  -1   6   8    5.68    0.96
  -1   6   8    5.47    0.62
  -1   6   8    4.67    0.70
   1  -6  -8    4.98    0.66
  -1  -6   8    4.85    0.78
   1   6  -8    5.16    0.78
  -1  -6   8    4.79    0.82
  -1   6   8    5.17    0.86
   1  -6  -8    5.36    0.76
   1   6  -8    4.57    0.63
  -1  -6   8    4.57    0.89
  -1   6   8    6.29    1.01
  -1   6   7    4.84    0.67
  -1  -6   7    5.19    0.52
   1  -6  -7    4.87    0.69
  -1  -6   7    4.64    0.47
   1  -6  -7    4.92    1.27
  -1  -6   7    5.02    0.65
  -1  -6   7    5.03    0.76
   1  -6  -7    5.87    0.80
   1  -6  -7    5.31    0.39
   1   6  -7    5.63    0.89
   1  -6  -7    5.08    0.56
   1  -6  -7    5.00    0.59
   1  -6  -7    5.37    0.89
  -1   6   7    5.59    0.63
  -1  -6   7    3.44    0.79
  -1   6   7    5.01    0.93
  -1  -6   7    4.91    0.82
   1  -6  -7    5.28    0.66
  -1   6   7    4.83    0.67
   1  -6  -7    4.46    0.77
  -1  -6   7    3.86    0.74
   1   6  -7    4.00    0.71
  -1  -6   7    5.23    0.76
   1   6  -7    5.87    0.71
  -1   6   7    3.72    0.76
   1  -6  -7    4.95    0.68
  -1   6   7    4.66    0.93
   1  -6  -6    2.07    0.93
  -1   6   6    0.44    0.32
  -1  -6   6    0.54    0.19
   1  -6  -6    0.23    0.28
  -1  -6   6    0.25    0.15
  -1  -6   6    0.71    0.35
   1  -6  -6    0.47    0.14
   1  -6  -6    0.71    0.42
  -1  -6   6    0.95    0.42
   1  -6  -6    0.90    0.25
  -1  -6   6    0.55    0.36
   1   6  -6    0.30    0.50
   1  -6  -6    0.32    0.24
  -1   6   6    0.26    0.24
   1  -6  -6    0.13    0.30
  -1  -6   6    0.61    0.40
  -1  -6   6    0.25    0.35
  -1   6   6    0.97    0.44
  -1   6   6    0.63    0.33
  -1  -6   6    0.01    0.35
   1  -6  -6    0.84    0.33
  -1  -6   6    0.63    0.36
   1   6  -6    0.21    0.35
  -1  -6   6    1.05    0.42
   1  -6  -6   -0.26    0.41
   1  -6  -6   -0.21    0.48
  -1   6   6    0.01    0.37
  -1  -6   6    0.70    0.41
   1  -6  -6    0.20    0.29
   1   6  -6    0.87    0.34
  -1  -6   6    0.62    0.16
  -1   6   6    1.50    0.64
   1  -6  -5    3.98    0.54
   1  -6  -5    5.29    1.28
  -1   6   5    3.33    0.54
  -1  -6   5    3.02    0.32
   1  -6  -5    3.57    0.37
   1  -6  -5    3.88    0.64
   1   6  -5    2.66    0.65
   1  -6  -5    3.18    0.46
  -1  -6   5    3.91    0.64
   1  -6  -5    2.92    0.37
  -1   6   5    3.49    0.51
   1  -6  -5    4.09    0.71
  -1  -6   5    3.40    0.66
  -1  -6   5    3.67    0.60
  -1   6   5    3.30    0.83
  -1  -6   5    2.85    0.63
   1  -6  -5    2.77    0.42
  -1  -6   5    3.74    0.32
  -1   6   5    3.79    0.57
  -1  -6   5    2.62    0.54
  -1  -6   5    3.59    0.61
   1  -6  -5    3.79    0.69
  -1  -6   5    3.30    0.61
   1   6  -5    3.36    0.61
  -1   6   5    3.31    0.68
   1  -6  -5    3.35    0.61
   1   6  -5    3.10    0.55
  -1  -6   5    3.39    0.68
   1  -6  -5    3.98    0.61
   1  -6  -5    3.73    0.29
   1  -6  -5    3.97    0.75
   1  -6  -5    3.35    0.29
  -1   6   5    3.62    0.78
  -1  -6   5    3.93    0.42
  -1  -6   4    3.67    0.27
   1  -6  -4    2.24    0.81
  -1   6   4    3.21    0.49
   1  -6  -4    3.78    0.51
   1  -6  -4    3.37    0.43
   1  -6  -4    3.33    0.47
  -1  -6   4    3.69    0.68
   1  -6  -4    3.36    0.44
   1   6  -4    4.03    0.69
   1  -6  -4    2.91    0.61
  -1   6   4    3.81    0.53
  -1   6   4    3.53    0.81
  -1  -6   4    4.12    0.71
  -1  -6   4    3.01    0.53
   1  -6  -4    3.46    0.47
  -1  -6   4    3.34    0.24
  -1  -6   4    2.16    0.54
  -1   6   4    2.74    0.48
  -1  -6   4    4.41    0.66
   1  -6  -4    2.67    0.56
   1   6  -4    4.49    0.68
  -1  -6   4    3.00    0.56
   1   6  -4    3.05    0.50
  -1  -6   4    3.63    0.65
   1  -6  -4    2.57    0.58
   1  -6  -4    3.76    0.59
  -1  -6   4    3.67    0.70
  -1   6   4    4.12    0.79
   1  -6  -4    2.74    0.63
  -1  -6   4    3.82    0.45
   1  -6  -4    3.67    0.39
   1   6  -4    3.24    0.44
  -1   6   4    2.51    0.64
   1  -6  -3    7.69    0.68
   1  -6  -3    7.61    1.33
  -1   6   3    7.16    0.70
   1  -6  -3    6.65    0.63
   1  -6  -3    8.30    0.73
  -1  -6   3    7.49    0.84
  -1  -6   3    6.68    0.70
  -1  -6   3    7.59    0.91
   1  -6  -3    7.34    0.91
  -1   6   3    8.43    0.79
  -1   6   3    7.87    1.05
  -1   6   3    7.54    0.69
  -1  -6   3    5.97    0.77
  -1  -6   3    6.94    0.76
   1  -6  -3    7.62    0.65
   1  -6  -3    7.52    0.58
   1   6  -3    7.03    0.83
   1  -6  -3    8.59    0.92
  -1  -6   3    7.76    0.84
   1  -6  -3    7.51    0.90
   1  -6  -3    6.59    0.79
  -1  -6   3    7.23    0.81
   1   6  -3    8.81    0.86
  -1   6   3    7.32    0.93
  -1  -6   3    7.51    0.86
   1   6  -3    6.49    0.67
  -1   6   3    7.69    0.96
  -1  -6   3    7.25    0.67
   1  -6  -3    7.89    0.93
   1  -6  -2   25.73    1.21
   1  -6  -2   23.95    2.12
  -1   6   2   23.62    1.23
  -1  -6   2   25.90    2.00
   1  -6  -2   25.64    1.40
  -1  -6   2   25.76    1.51
   1  -6  -2   24.80    1.25
  -1   6   2   26.19    1.40
   1  -6  -2   24.50    1.60
  -1   6   2   23.95    1.76
  -1  -6   2   25.03    1.33
  -1  -6   2   23.30    1.51
   1  -6  -2   25.53    1.21
   1  -6  -2   24.57    1.17
  -1  -6   2   23.15    1.44
  -1  -6   2   25.09    1.47
   1  -6  -2   24.71    1.49
  -1  -6   2   24.68    1.52
  -1  -6   2   25.24    1.55
   1   6  -2   26.53    1.61
  -1  -6   2   25.05    1.49
   1  -6  -2   25.78    1.55
   1  -6  -2   25.53    1.58
  -1   6   2   23.21    1.62
   1   6  -2   23.20    1.47
  -1  -6   2   25.34    1.33
   1   6  -2   22.71    1.33
   1  -6  -2   23.73    1.57
  -1   6   2   26.19    1.68
  -1  -6   1    6.95    1.12
   1  -6  -1    6.31    1.16
   1  -6  -1    6.09    0.59
  -1   6   1    6.48    0.61
   1  -6  -1    7.07    0.67
  -1  -6   1    6.43    0.76
   1  -6  -1    5.67    0.75
  -1   6   1    6.90    0.76
  -1   6   1    7.56    0.99
  -1  -6   1    5.34    0.68
   1  -6  -1    6.77    0.85
  -1  -6   1    5.68    0.62
  -1  -6   1    7.21    0.79
   1  -6  -1    6.96    0.67
   1  -6  -1    6.80    0.59
  -1  -6   1    5.46    0.68
   1   6  -1    6.79    0.82
  -1  -6   1    7.30    0.84
   1  -6  -1    6.51    0.73
  -1  -6   1    7.71    0.86
   1   6  -1    7.34    0.86
   1  -6  -1    7.38    0.85
  -1  -6   1    6.29    0.70
  -1   6   1    5.28    0.78
   1  -6  -1    5.53    0.76
   1   6  -1    6.28    0.74
  -1   6   1    6.53    0.82
   1  -6  -1    7.42    0.84
  -1  -6   1    7.31    0.75
   1  -6   0   76.57    2.26
  -1  -6   0   75.37    3.71
   1  -6   0   71.94    3.56
   1  -6   0   70.01    2.43
  -1  -6   0   71.93    2.64
  -1  -6   0   80.34    2.55
  -1   6   0   73.45    3.14
   1  -6   0   74.64    3.00
  -1  -6   0   73.48    2.50
  -1   6   0   79.32    2.81
   1   6   0   74.06    2.77
   1  -6   0   70.33    2.74
   1  -6   0   74.44    2.52
  -1  -6   0   73.11    2.58
   1  -6   0   71.82    2.24
  -1  -6   0   71.86    2.61
   1   6   0   74.84    2.89
  -1  -6   0   73.45    2.87
   1  -6   0   74.68    2.66
  -1  -6   0   77.71    2.94
   1  -6   0   77.89    2.77
  -1  -6   0   73.64    2.49
   1  -6   0   73.46    2.97
  -1   6   0   75.05    3.03
   1   6   0   71.83    2.84
  -1   6   0   72.82    2.76
   1   6   0   73.42    2.75
   1  -6   0   79.80    2.83
  -1  -6   0   74.81    2.71
   1  -6   1   67.88    3.32
   1  -6   1   74.12    2.20
  -1  -6  -1   65.36    3.56
   1   6   1   72.09    1.78
  -1  -6  -1   70.27    2.59
  -1  -6  -1   68.87    2.24
   1  -6   1   69.69    2.42
   1  -6   1   65.02    2.76
  -1  -6  -1   69.71    2.42
   1  -6   1   67.41    2.87
   1   6   1   74.15    2.85
  -1  -6  -1   71.40    2.59
   1  -6   1   68.27    2.21
  -1  -6  -1   70.90    2.44
   1  -6   1   70.41    2.53
  -1  -6  -1   77.03    2.95
   1  -6   1   71.26    2.54
   1   6   1   71.03    2.85
   1  -6   1   70.00    2.55
  -1  -6  -1   70.15    2.84
   1  -6   1   67.40    2.92
  -1  -6  -1   71.68    2.30
  -1  -6  -1   72.50    2.75
   1   6   1   68.97    2.75
   1  -6   1   74.74    2.62
   1  -6   2  352.54    7.09
   1   6   2  340.79    6.72
   1  -6   2  335.51    8.70
  -1  -6  -2  332.77    9.68
  -1  -6  -2  333.51    6.94
  -1  -6  -2  353.22    7.28
  -1  -6  -2  327.86    7.57
  -1  -6  -2  346.82    6.82
   1  -6   2  323.43    7.42
  -1   6  -2  353.64    7.81
   1  -6   2  330.60    8.26
  -1  -6  -2  357.81    7.54
   1   6   2  339.94    8.13
   1  -6   2  345.65    8.32
   1  -6   2  344.69    7.75
  -1  -6  -2  346.39    7.29
   1   6   2  345.28    7.74
  -1   6  -2  343.22    7.78
   1  -6   2  336.82    7.10
  -1  -6  -2  342.21    7.66
   1  -6   2  348.27    7.53
  -1   6  -2  347.84    7.58
  -1  -6  -2  340.62    8.14
   1   6   2  348.16    7.51
   1   6   2  344.26    8.22
  -1  -6  -2  339.50    8.17
  -1  -6  -2  355.97    7.08
   1  -6   2  354.52    7.57
   1  -6   2  334.61    8.41
  -1   6  -2  351.14    7.48
   1  -6   2  363.76    7.57
  -1  -6  -2  356.23    8.08
   1   6   2  338.42    8.12
   1  -6   3   94.80    2.68
  -1  -6  -3   86.83    4.37
   1  -6   3   88.22    3.55
   1   6   3   83.39    2.47
  -1  -6  -3   92.96    2.82
  -1  -6  -3   92.03    2.08
   1  -6   3   85.12    2.89
  -1   6  -3   90.96    3.17
  -1  -6  -3   88.22    2.95
  -1  -6  -3   89.38    2.09
   1  -6   3   88.18    3.46
   1  -6   3   82.58    3.46
   1   6   3   87.49    3.37
  -1  -6  -3   86.74    2.92
  -1  -6  -3   88.72    2.65
  -1  -6  -3   89.09    3.03
   1  -6   3   89.72    3.13
   1  -6   3   86.47    2.66
  -1   6  -3   88.06    3.17
   1   6   3   91.26    3.10
  -1  -6  -3   86.16    3.32
   1  -6   3   87.25    2.85
   1  -6   3   94.20    2.88
  -1   6  -3   86.74    2.91
  -1  -6  -3   93.33    2.54
   1  -6   3   85.69    3.56
  -1  -6  -3   88.79    3.42
   1   6   3   92.06    3.46
  -1   6  -3   85.99    2.74
   1   6   3   86.99    2.88
  -1  -6  -3   90.25    3.31
   1  -6   3   91.63    2.78
   1   6   3   89.56    3.42
  -1  -6  -4    1.48    0.76
   1  -6   4    0.98    0.41
   1  -6   4    1.25    0.28
   1   6   4    1.00    0.29
  -1  -6  -4    0.75    0.28
  -1  -6  -4    0.90    0.33
   1  -6   4    1.15    0.39
  -1   6  -4    0.82    0.36
   1  -6   4    0.15    0.31
  -1  -6  -4    1.47    0.44
   1  -6   4    1.11    0.49
   1   6   4    0.56    0.36
   1  -6   4    0.72    0.41
  -1  -6  -4    1.25    0.33
   1  -6   4    1.03    0.34
  -1   6  -4    1.38    0.44
   1   6   4    1.35    0.46
  -1  -6  -4    1.02    0.34
   1  -6   4    0.62    0.26
  -1  -6  -4    1.16    0.48
  -1   6  -4    0.67    0.28
   1  -6   4    0.50    0.29
   1  -6   4    0.84    0.52
  -1  -6  -4    1.45    0.31
  -1   6  -4    1.00    0.30
  -1  -6  -4    0.65    0.45
   1   6   4    0.40    0.23
   1  -6   4    1.07    0.30
  -1  -6  -4    1.28    0.46
   1   6   4    0.78    0.35
   1   6   5    6.30    0.67
   1  -6   5    6.48    0.64
   1  -6   5    6.78    0.90
  -1  -6  -5    5.96    1.32
  -1  -6  -5    6.61    0.71
  -1   6  -5    6.89    0.86
   1  -6   5    6.13    0.75
   1  -6   5    7.71    1.03
   1   6   5    7.22    0.94
  -1  -6  -5    6.09    0.76
   1  -6   5    6.68    0.99
  -1  -6  -5    6.41    0.78
  -1  -6  -5    6.25    0.56
  -1   6  -5    6.03    0.81
   1   6   5    6.13    0.83
   1  -6   5    6.88    0.84
   1  -6   5    6.44    0.68
   1  -6   5    6.82    0.73
  -1  -6  -5    5.66    0.84
  -1   6  -5    6.63    0.76
   1  -6   5    6.50    1.05
  -1  -6  -5    6.25    0.90
  -1  -6  -5    7.48    0.66
   1   6   5    6.71    0.78
  -1   6  -5    5.36    0.58
   1  -6   5    7.07    0.58
  -1  -6  -5    7.35    0.93
   1   6   5    7.55    1.04
  -1  -6  -5    6.28    0.53
   1   6   6   12.69    0.97
   1  -6   6   13.22    0.98
   1  -6   6    9.85    0.99
  -1  -6  -6   13.03    1.88
  -1  -6  -6   11.31    0.98
   1  -6   6   11.28    0.76
   1  -6   6   10.29    1.02
  -1   6  -6   10.17    1.10
   1   6   6   12.40    1.27
   1  -6   6   10.62    1.24
   1  -6   6   11.44    1.31
  -1  -6  -6   11.52    1.07
  -1  -6  -6   11.39    0.72
   1  -6   6   10.13    0.80
  -1   6  -6   13.15    1.27
  -1  -6  -6   12.91    1.11
   1   6   6   10.94    1.13
   1  -6   6    9.75    1.12
   1  -6   6   12.08    1.03
   1  -6   6   10.52    0.89
  -1   6  -6   12.06    0.97
  -1   6  -6   11.79    0.81
   1   6   6   12.47    1.09
   1  -6   6   10.68    1.30
  -1  -6  -6   11.88    0.88
  -1  -6  -6   12.19    0.72
   1  -6   6   13.08    0.69
   1   6   6   11.11    1.26
  -1  -6  -7   22.03    2.52
   1  -6   7   16.17    1.17
   1   6   7   17.39    1.22
   1  -6   7   15.08    1.10
  -1  -6  -7   19.98    1.35
   1  -6   7   16.22    0.91
  -1  -6  -7   17.49    1.21
  -1   6  -7   16.29    1.43
   1  -6   7   16.03    1.53
   1   6   7   17.18    1.53
  -1  -6  -7   15.16    1.33
  -1   6  -7   17.47    1.54
   1   6   7   16.63    1.41
   1  -6   7   18.58    1.15
  -1  -6  -7   17.37    0.85
  -1  -6  -7   18.05    1.38
   1  -6   7   16.56    1.23
   1  -6   7   15.91    1.28
  -1   6  -7   16.45    1.18
  -1   6  -7   16.86    0.95
   1   6   7   14.99    1.22
   1  -6   7   17.44    1.74
  -1  -6  -7   15.41    1.06
   1  -6   7   16.49    0.63
   1   6   7   15.14    1.50
  -1  -6  -7   18.32    0.85
   1  -6   7   15.68    0.83
   1   6   8    0.92    0.31
   1  -6   8    0.84    0.28
  -1  -6  -8    0.50    0.75
   1  -6   8    1.37    0.40
  -1  -6  -8    1.30    0.41
   1  -6   8    0.79    0.23
  -1   6  -8    0.50    0.48
  -1  -6  -8    1.07    0.42
   1  -6   8    1.66    0.59
  -1  -6  -8    0.48    0.48
   1   6   8    0.81    0.48
   1   6   8    0.97    0.49
  -1   6  -8    1.44    0.58
  -1  -6  -8   -0.10    0.31
  -1  -6  -8    0.80    0.21
   1  -6   8    0.26    0.25
   1  -6   8    0.55    0.33
  -1   6  -8    1.27    0.43
   1  -6   8    0.76    0.38
   1   6   8    0.91    0.49
  -1   6  -8    0.91    0.26
   1   6   8    0.67    0.49
  -1  -6  -8    0.67    0.20
   1  -6   9   35.84    1.42
   1   6   9   36.08    1.98
  -1  -6  -9   30.95    3.11
   1  -6   9   34.54    1.86
   1  -6   9   30.30    1.36
  -1  -6  -9   34.65    2.06
   1  -6   9   30.89    2.38
  -1  -6  -9   35.50    1.81
  -1   6  -9   34.86    2.24
   1  -6   9   31.39    2.30
   1   6   9   33.09    2.30
  -1  -6  -9   37.89    2.09
  -1   6  -9   38.15    2.42
   1  -6   9   34.90    1.78
  -1   6  -9   35.69    1.92
   1  -6   9   32.50    1.96
  -1   6  -9   33.89    1.32
   1   6   9   38.17    2.08
  -1  -6  -9   37.68    1.22
   1   6   9   35.38    2.48
   1   6  10   30.45    1.88
  -1  -6 -10   31.06    3.23
   1  -6  10   29.43    2.27
  -1  -6 -10   28.93    1.65
  -1   6 -10   31.11    2.20
   1   6  10   28.72    2.20
   1  -6  10   31.15    2.35
  -1  -6 -10   29.99    1.93
  -1   6 -10   32.46    2.28
   1  -6  10   26.95    1.65
   1  -6  10   28.17    1.85
  -1   6 -10   35.45    1.93
  -1   6 -10   29.33    1.20
   1   6  10   31.66    1.97
   1   6  10   31.61    2.39
  -1  -6 -10   30.71    1.06
  -1  -6 -11   -1.62    1.08
   1   6  11    0.53    0.33
   1  -6  11    0.35    0.30
   1  -6  11    0.02    0.44
  -1   6 -11    0.27    0.45
  -1  -6 -11    0.25    0.29
   1   6  11    0.06    0.56
  -1  -6 -11   -0.30    0.42
  -1  -6 -11   -0.03    0.15
  -1   6 -11    0.28    0.46
   1  -6  11   -0.99    0.51
  -1   6 -11    0.06    0.30
  -1   6 -11    0.42    0.19
   1   6  11   -0.08    0.44
   1   6  11    0.37    0.63
  -1  -6 -12   -0.16    0.94
   1  -6  12    0.72    0.37
   1   6  12    0.62    0.36
   1  -6  12    0.40    0.46
  -1  -6 -12    2.28    0.58
  -1   6 -12    2.07    0.71
   1   6  12    0.29    0.52
   1  -6  12    0.94    0.55
  -1  -6 -12    2.37    0.69
  -1   6 -12    0.84    0.66
  -1   6 -12    0.09    0.31
   1   6  12    0.78    0.51
  -1   6 -12    1.21    0.29
   1   6  12    1.05    0.54
   1  -6  13    2.53    0.64
  -1  -6 -13    1.50    1.30
   1   6  13    1.98    0.65
   1  -6  13    1.99    0.72
  -1   6 -13    1.82    0.58
  -1  -6 -13    2.65    0.59
   1  -6  13    2.40    0.75
   1   6  13    1.63    0.79
  -1  -6 -13    1.36    0.59
  -1   6 -13    2.25    0.69
  -1   6 -13    2.13    0.57
   1   6  13    1.71    0.58
   1   6  13    1.93    0.82
   1   6  14   23.98    2.02
  -1  -6 -14   27.53    3.44
   1  -6  14   24.20    2.11
  -1  -6 -14   27.14    1.76
  -1   6 -14   27.55    2.36
   1  -6  14   27.09    2.21
   1   6  14   29.16    2.59
  -1   6 -14   27.89    2.43
  -1  -6 -14   30.69    2.17
   1  -6  14   28.78    2.05
  -1   6 -14   26.31    1.91
   1   6  14   27.42    2.16
   1   6  14   31.09    2.70
   1  -6  15    0.87    0.48
   1   6  15    1.43    0.56
  -1  -6 -15    1.18    1.03
   1  -6  15    1.21    0.69
  -1  -6 -15    1.79    0.55
  -1   6 -15    1.08    0.68
   1   6  15    1.00    0.84
   1  -6  15    2.50    0.82
  -1   6 -15    0.83    0.78
  -1  -6 -15    1.32    0.64
  -1   6 -15    0.68    0.40
   1   6  15    0.58    0.50
   1   6  15    1.77    0.75
  -1  -6 -16    0.94    1.15
   1   6  16    0.68    0.47
   1  -6  16    0.42    0.44
   1  -6  16    0.47    0.55
   1  -6  16    0.39    0.82
  -1   6 -16    1.98    0.80
  -1  -6 -16    2.46    0.70
   1   6  16    0.67    0.79
   1  -6  16    2.10    0.77
  -1  -6 -16    0.14    0.54
  -1   6 -16   -0.09    0.73
  -1   6 -16    0.43    0.44
   1   6  16    0.56    0.53
   1   6  16    1.01    0.82
   1  -6  17   10.06    1.48
   1   6  17   10.35    1.75
   1   6  17   14.52    2.04
   1  -6  17   12.54    1.60
  -1  -6 -17    8.73    1.30
  -1   6 -17    9.04    1.22
   1   6  17    7.23    1.27
   1   6  17    9.26    1.54
   1  -6  17    8.90    1.35
  -1  -6 -17    7.33    2.06
   1   6  18   14.63    1.84
   1  -6  18   16.11    1.81
   1  -6  18   17.74    2.00
   1   6  18   14.15    1.84
   1  -6  18   17.33    2.00
   1   7 -17   -0.25    0.55
  -1  -7  17    1.22    0.81
  -1   7  17    0.07    0.62
  -1   7  17    0.23    0.56
  -1   7  16   17.93    2.00
  -1   7  16   17.24    2.36
   1  -7 -16   13.82    1.52
   1   7 -16   16.79    1.78
  -1  -7  16   15.69    1.87
  -1   7  16   15.76    1.98
  -1  -7  16   17.44    2.32
  -1  -7  16   19.42    1.84
  -1   7  15    1.58    0.74
   1  -7 -15   -0.48    1.26
  -1  -7  15    1.39    0.69
  -1  -7  15    0.88    0.72
   1   7 -15    0.73    0.80
  -1   7  15    1.09    1.03
   1  -7 -15    1.65    0.63
   1   7 -15    0.47    0.58
  -1   7  15    1.64    0.89
  -1   7  15    0.73    0.91
   1  -7 -14   -1.45    1.26
  -1   7  14   -0.05    0.46
  -1  -7  14    2.02    1.06
  -1  -7  14   -0.48    0.49
   1   7 -14   -0.29    0.55
  -1  -7  14    0.21    0.49
  -1   7  14    0.91    0.76
   1  -7 -14   -0.34    0.41
   1   7 -14   -1.00    0.73
  -1   7  14    0.13    0.58
  -1   7  14    0.79    0.78
  -1  -7  13    1.79    0.47
  -1   7  13    2.50    0.81
   1  -7 -13    3.10    1.47
  -1  -7  13    1.69    0.59
  -1  -7  13    1.15    0.59
   1   7 -13    1.44    0.61
  -1   7  13    1.84    0.74
  -1  -7  13    1.54    0.59
   1  -7 -13    3.14    0.68
   1   7 -13    2.00    0.64
  -1   7  13    2.40    0.90
  -1   7  13    1.87    0.87
   1  -7 -12   10.38    2.24
  -1  -7  12   11.23    1.03
  -1   7  12    9.27    1.21
  -1  -7  12    8.79    1.07
  -1  -7  12    8.29    1.49
   1   7 -12   11.12    1.56
   1  -7 -12    9.87    0.85
  -1  -7  12    8.32    1.06
  -1   7  12    9.61    1.60
   1  -7 -12   11.20    1.19
   1   7 -12    9.32    1.16
   1   7 -12   10.05    0.94
  -1   7  12   10.11    1.40
  -1   7  12    8.58    1.46
  -1  -7  11   26.54    1.49
  -1   7  11   22.68    1.83
   1  -7 -11   27.32    3.28
  -1  -7  11   28.57    1.86
  -1  -7  11   26.92    2.58
   1   7 -11   27.32    2.25
   1  -7 -11   26.92    1.39
  -1  -7  11   30.41    1.90
  -1   7  11   26.58    2.46
   1  -7 -11   27.25    1.77
   1   7 -11   30.07    2.08
   1   7 -11   23.73    1.50
  -1   7  11   24.55    2.04
  -1   7  11   28.06    2.46
  -1   7  10   10.98    1.23
  -1  -7  10   13.00    0.97
   1  -7 -10    9.34    1.98
  -1  -7  10   12.20    1.18
  -1  -7  10   13.10    1.71
   1  -7 -10   11.24    0.88
   1   7 -10   13.16    1.51
  -1  -7  10   12.14    1.18
  -1   7  10   12.31    1.69
  -1   7  10   11.22    0.84
   1  -7 -10   12.67    1.13
   1   7 -10   11.50    1.28
   1   7 -10   11.03    1.02
  -1   7  10   12.22    1.44
  -1   7  10   12.31    1.65
  -1   7   9    4.61    0.78
   1  -7  -9    4.16    1.32
  -1  -7   9    5.00    0.55
  -1  -7   9    5.17    1.08
  -1  -7   9    4.64    0.75
  -1  -7   9    4.05    0.67
   1  -7  -9    3.77    0.55
   1  -7  -9    5.93    0.64
   1   7  -9    6.02    1.01
  -1  -7   9    4.07    0.82
  -1   7   9    4.81    0.55
  -1   7   9    6.18    1.12
   1  -7  -9    5.57    0.74
  -1   7   9    3.67    0.69
   1   7  -9    6.18    0.94
  -1  -7   9    3.41    0.84
   1   7  -9    6.05    0.75
  -1   7   9    5.78    0.95
   1  -7  -9    5.53    0.79
  -1   7   9    5.35    1.05
  -1  -7   8   13.17    0.86
  -1   7   8   15.54    1.32
   1  -7  -8   11.80    2.03
  -1  -7   8   14.02    0.83
  -1  -7   8   14.27    1.25
  -1  -7   8   12.47    1.08
  -1  -7   8   11.45    1.55
   1  -7  -8   11.92    0.95
   1   7  -8   13.66    1.46
   1  -7  -8   14.26    0.95
  -1   7   8   12.13    1.62
  -1   7   8   13.62    0.91
  -1  -7   8   12.01    1.22
  -1   7   8   12.30    1.17
   1  -7  -8   13.12    1.27
   1  -7  -8   14.05    1.13
  -1  -7   8   10.99    1.31
   1   7  -8   14.65    1.38
   1   7  -8   14.54    1.16
  -1  -7   8   11.81    1.50
  -1   7   8   13.24    1.42
   1  -7  -8   13.11    1.17
  -1   7   8   11.33    1.50
   1  -7  -7    5.47    0.82
  -1  -7   7    6.08    0.48
   1  -7  -7    5.55    1.48
  -1  -7   7    5.60    0.48
  -1   7   7    7.55    0.87
   1  -7  -7    5.57    0.32
   1  -7  -7    6.16    0.93
  -1  -7   7    6.97    0.90
  -1  -7   7    6.92    0.80
   1  -7  -7    5.84    0.66
   1   7  -7    7.19    1.05
   1  -7  -7    7.16    0.69
  -1   7   7    5.47    0.56
  -1   7   7    6.92    1.18
  -1  -7   7    6.82    0.95
  -1  -7   7    5.34    0.81
   1  -7  -7    6.59    0.73
  -1   7   7    6.79    0.84
  -1  -7   7    6.88    1.03
   1   7  -7    5.56    0.87
  -1  -7   7    5.44    0.83
  -1   7   7    8.08    1.11
   1   7  -7    6.90    0.79
   1  -7  -7    7.91    0.85
  -1  -7   7    7.53    1.14
  -1   7   7    3.71    0.82
   1  -7  -6   14.26    2.03
  -1  -7   6   19.05    0.77
  -1   7   6   19.06    1.35
  -1  -7   6   20.45    0.74
  -1  -7   6   18.85    1.29
  -1  -7   6   17.76    1.47
   1  -7  -6   20.07    0.76
   1  -7  -6   17.60    1.44
   1   7  -6   17.74    1.57
   1  -7  -6   18.29    0.95
   1  -7  -6   18.78    1.16
  -1  -7   6   15.12    1.54
  -1   7   6   17.73    1.81
  -1  -7   6   17.72    1.39
  -1   7   6   20.80    1.14
  -1   7   6   17.72    1.27
   1  -7  -6   19.21    1.32
   1  -7  -6   18.20    1.19
  -1  -7   6   19.57    1.51
   1   7  -6   19.57    1.53
  -1  -7   6   19.24    1.55
  -1  -7   6   17.14    1.43
  -1   7   6   18.34    1.59
   1   7  -6   18.37    1.32
  -1  -7   6   18.16    1.63
   1  -7  -6   17.79    1.30
  -1  -7   6   19.07    0.98
  -1   7   6   18.04    1.67
  -1  -7   5   -0.50    0.46
  -1   7   5   -0.28    0.23
   1  -7  -5   -1.16    0.94
   1  -7  -5    0.34    0.33
   1  -7  -5   -0.32    0.37
   1  -7  -5    0.15    0.16
   1  -7  -5   -0.21    0.24
   1  -7  -5   -0.16    0.22
   1   7  -5   -0.13    0.43
  -1  -7   5   -0.43    0.46
  -1   7   5   -0.31    0.48
  -1  -7   5    0.55    0.41
  -1   7   5    0.10    0.26
   1  -7  -5    0.67    0.51
  -1   7   5   -0.13    0.29
   1  -7  -5   -0.19    0.22
   1  -7  -5    0.10    0.15
  -1  -7   5   -0.10    0.35
   1   7  -5   -0.13    0.33
  -1  -7   5    0.20    0.36
   1  -7  -5   -0.03    0.41
  -1  -7   5    0.05    0.33
  -1   7   5    0.49    0.35
   1  -7  -5    0.07    0.29
  -1  -7   5   -0.14    0.38
   1   7  -5    0.14    0.26
  -1  -7   5   -0.11    0.21
  -1   7   5   -0.14    0.39
   1  -7  -4   28.05    1.47
   1  -7  -4   27.07    2.69
  -1  -7   4   25.62    2.11
  -1   7   4   28.27    1.51
   1  -7  -4   28.53    1.30
   1  -7  -4   27.61    1.35
   1  -7  -4   25.66    1.36
   1  -7  -4   28.77    1.86
  -1   7   4   30.62    1.49
  -1   7   4   26.48    2.15
  -1  -7   4   27.70    1.90
  -1  -7   4   27.67    1.59
  -1  -7   4   23.86    1.68
  -1   7   4   26.36    1.44
  -1  -7   4   26.86    1.68
   1  -7  -4   28.67    1.41
  -1  -7   4   30.23    1.87
  -1  -7   4   26.54    1.74
   1  -7  -4   25.98    1.75
   1   7  -4   25.35    1.73
  -1  -7   4   27.45    1.85
   1   7  -4   25.49    1.60
   1  -7  -4   27.62    1.65
  -1   7   4   27.64    1.93
  -1  -7   4   29.12    1.41
   1  -7  -4   28.47    1.17
  -1   7   4   27.58    2.00
  -1  -7   3   98.94    4.38
   1  -7  -3  101.81    3.01
  -1   7   3  103.11    3.12
   1  -7  -3   96.63    5.02
   1  -7  -3  100.49    3.12
   1  -7  -3   99.42    3.03
  -1  -7   3   94.99    3.48
  -1   7   3   98.91    4.17
  -1  -7   3  100.11    3.75
  -1  -7   3  103.00    3.25
   1  -7  -3  100.01    3.68
  -1   7   3  106.84    3.21
  -1  -7   3   93.23    3.52
   1  -7  -3  102.90    2.99
  -1  -7   3   95.23    3.39
   1  -7  -3   97.93    3.60
  -1  -7   3   99.19    3.61
  -1  -7   3  106.10    3.70
   1   7  -3  102.93    3.72
   1  -7  -3  102.73    3.49
  -1  -7   3   95.44    3.59
  -1   7   3  102.29    3.89
   1  -7  -3   96.71    3.70
   1   7  -3  103.10    3.57
  -1   7   3   94.21    3.82
   1   7  -3   99.27    3.16
   1  -7  -3   96.20    3.73
   1  -7  -3  106.14    2.86
  -1  -7   3  104.37    3.18
   1  -7  -2    3.23    0.95
  -1   7   2    5.15    0.57
   1  -7  -2    4.23    0.52
  -1  -7   2    3.69    0.94
   1  -7  -2    3.89    0.54
  -1  -7   2    4.34    0.70
  -1   7   2    3.28    0.80
  -1  -7   2    4.10    0.71
   1  -7  -2    3.62    0.57
  -1  -7   2    3.06    0.52
   1  -7  -2    4.46    0.74
  -1  -7   2    3.98    0.71
   1  -7  -2    4.37    0.54
   1  -7  -2    4.24    0.53
  -1  -7   2    4.19    0.65
   1  -7  -2    3.66    0.69
  -1  -7   2    4.74    0.81
   1   7  -2    4.18    0.68
  -1  -7   2    3.43    0.64
  -1  -7   2    4.06    0.64
  -1   7   2    3.08    0.65
   1  -7  -2    4.20    0.66
   1   7  -2    4.14    0.69
   1  -7  -2    3.83    0.73
   1   7  -2    3.45    0.53
  -1  -7   2    4.18    0.58
   1  -7  -2    3.53    0.75
  -1   7   2    3.89    0.80
  -1  -7   1   31.29    2.49
  -1   7   1   28.38    1.35
   1  -7  -1   28.89    2.50
   1  -7  -1   29.56    1.30
   1  -7  -1   26.65    1.64
   1  -7  -1   27.93    1.48
  -1  -7   1   23.58    1.57
  -1   7   1   27.70    2.01
  -1  -7   1   31.38    1.59
   1  -7  -1   29.17    1.86
  -1  -7   1   28.04    1.65
  -1  -7   1   26.12    1.61
  -1  -7   1   27.73    1.62
   1  -7  -1   26.37    1.30
   1  -7  -1   27.62    1.46
   1   7  -1   31.54    1.92
  -1  -7   1   24.85    1.77
  -1  -7   1   28.57    1.83
   1  -7  -1   28.46    1.71
   1  -7  -1   27.70    1.74
   1  -7  -1   28.66    1.77
  -1   7   1   29.96    1.94
   1   7  -1   30.37    1.84
  -1  -7   1   27.16    1.55
  -1   7   1   29.64    1.85
   1  -7  -1   27.69    1.77
  -1  -7   1   29.03    1.64
   1   7  -1   27.59    1.67
   1  -7   0    1.04    0.75
   1  -7   0    2.75    0.41
  -1  -7   0    2.64    0.78
  -1  -7   0    2.52    0.55
  -1  -7   0    2.22    0.51
   1  -7   0    1.67    0.41
  -1  -7   0    1.51    0.38
  -1  -7   0    1.56    0.41
   1  -7   0    2.33    0.59
   1  -7   0    1.00    0.40
   1  -7   0    2.44    0.41
  -1  -7   0    1.59    0.48
  -1  -7   0    2.64    0.53
   1  -7   0    2.26    0.51
  -1   7   0    2.73    0.71
   1  -7   0    2.30    0.54
  -1  -7   0    3.13    0.67
   1   7   0    2.44    0.57
   1  -7   0    2.61    0.66
  -1  -7   0    2.20    0.43
   1  -7   0    2.18    0.56
  -1  -7   0    2.25    0.57
   1   7   0    2.48    0.54
  -1  -7   0    1.27    0.41
   1  -7   0    1.83    0.56
   1   7   0    2.23    0.55
  -1  -7  -1   38.45    2.93
   1  -7   1   35.56    2.57
   1  -7   1   40.61    1.53
  -1  -7  -1   37.17    1.73
   1  -7   1   35.78    1.77
  -1  -7  -1   37.26    1.66
  -1  -7  -1   33.79    1.83
   1  -7   1   35.04    2.02
   1  -7   1   37.14    2.17
  -1  -7  -1   40.01    1.85
   1   7   1   38.53    2.11
   1  -7   1   37.60    1.90
   1  -7   1   39.77    1.62
  -1  -7  -1   37.41    1.90
  -1  -7  -1   37.01    1.83
  -1  -7  -1   37.63    2.15
   1  -7   1   38.46    1.95
   1  -7   1   36.29    2.17
   1   7   1   37.25    2.18
   1  -7   1   37.05    1.95
  -1  -7  -1   36.14    2.14
  -1  -7  -1   39.05    1.68
   1   7   1   36.19    2.09
  -1  -7  -1   39.17    2.07
   1  -7   1   37.72    1.95
   1  -7   2  173.70    6.11
   1   7   2  195.28    3.94
  -1  -7  -2  176.97    6.89
   1  -7   2  185.56    4.29
  -1  -7  -2  183.30    4.31
  -1  -7  -2  187.14    4.67
  -1  -7  -2  183.12    4.20
  -1  -7  -2  175.86    4.95
   1  -7   2  176.66    4.83
   1  -7   2  178.32    5.53
  -1  -7  -2  187.50    4.90
   1   7   2  183.98    5.51
   1  -7   2  180.32    5.55
   1  -7   2  175.63    5.02
  -1  -7  -2  182.37    4.99
   1  -7   2  177.82    4.49
  -1  -7  -2  181.39    4.69
   1  -7   2  181.69    4.95
  -1  -7  -2  170.60    5.37
   1  -7   2  185.60    5.01
   1  -7   2  175.90    5.63
  -1  -7  -2  189.34    4.47
   1   7   2  202.33    4.90
   1   7   2  188.95    5.63
   1   7   2  170.97    5.38
   1  -7   2  188.35    4.94
  -1  -7  -2  178.05    5.35
   1  -7   3  245.70    5.43
   1  -7   3  236.11    7.20
   1   7   3  246.07    5.25
  -1  -7  -3  242.45    8.56
  -1  -7  -3  259.15    4.84
  -1  -7  -3  256.71    5.85
  -1   7  -3  242.42    6.41
  -1  -7  -3  233.53    6.03
  -1  -7  -3  245.67    4.83
   1  -7   3  234.36    6.02
   1  -7   3  234.84    6.90
   1   7   3  231.07    6.71
   1  -7   3  237.34    6.75
  -1  -7  -3  248.98    6.11
  -1  -7  -3  248.51    5.68
   1  -7   3  241.91    5.67
  -1  -7  -3  236.45    6.11
   1   7   3  239.99    6.22
   1  -7   3  237.31    6.31
   1  -7   3  254.60    6.09
   1  -7   3  239.20    6.06
  -1   7  -3  246.19    6.13
  -1  -7  -3  246.99    5.42
   1  -7   3  232.56    6.98
   1  -7   3  247.83    5.87
   1   7   3  241.69    6.82
  -1  -7  -3  234.71    6.59
   1  -7   4   17.52    1.05
   1   7   4   16.86    1.04
   1  -7   4   15.81    1.56
  -1  -7  -4   14.96    2.07
  -1  -7  -4   16.88    1.16
   1  -7   4   15.64    1.22
  -1  -7  -4   16.33    1.24
  -1   7  -4   17.40    1.41
   1   7   4   15.35    1.49
  -1  -7  -4   16.99    1.33
   1  -7   4   13.77    1.50
   1  -7   4   16.10    1.47
  -1  -7  -4   17.90    1.33
   1  -7   4   17.69    1.44
   1   7   4   15.91    1.29
  -1  -7  -4   15.77    1.03
   1  -7   4   17.26    1.16
  -1   7  -4   17.58    1.27
   1  -7   4   18.62    1.26
   1  -7   4   16.00    1.22
   1  -7   4   17.89    1.65
   1   7   4   17.68    1.26
  -1   7  -4   18.50    1.18
  -1  -7  -4   15.25    0.96
   1  -7   4   16.69    1.07
   1   7   4   16.66    1.56
   1  -7   5    1.75    0.63
   1   7   5    1.35    0.35
   1  -7   5    1.40    0.35
  -1  -7  -5   -0.76    0.86
  -1  -7  -5    1.58    0.43
  -1  -7  -5    1.58    0.43
  -1   7  -5    1.11    0.37
   1   7   5    0.49    0.37
   1  -7   5    0.65    0.51
   1  -7   5    1.33    0.50
  -1  -7  -5    0.75    0.41
  -1   7  -5    2.15    0.54
  -1  -7  -5    1.06    0.34
   1  -7   5    1.46    0.42
  -1  -7  -5    1.32    0.45
   1   7   5    1.38    0.54
   1  -7   5    1.01    0.38
  -1   7  -5    2.06    0.54
   1  -7   5    1.31    0.41
   1   7   5    0.72    0.35
  -1  -7  -5    1.09    0.29
   1  -7   5    1.21    0.54
  -1   7  -5    0.66    0.26
   1  -7   5    1.65    0.37
  -1  -7  -5    1.09    0.27
   1   7   5    1.67    0.53
   1  -7   6   -0.90    0.51
   1   7   6   -0.13    0.21
  -1  -7  -6   -0.54    0.82
   1  -7   6   -0.35    0.30
   1  -7   6    0.01    0.20
  -1  -7  -6    0.54    0.37
  -1  -7  -6    0.45    0.34
  -1   7  -6    0.26    0.46
   1   7   6   -0.41    0.45
  -1  -7  -6    0.41    0.39
   1  -7   6    0.22    0.41
   1   7   6   -0.29    0.33
  -1   7  -6    0.04    0.37
   1  -7   6    0.10    0.24
   1  -7   6   -0.13    0.25
  -1  -7  -6   -0.01    0.17
  -1  -7  -6    0.31    0.38
   1  -7   6    0.30    0.28
   1  -7   6    0.10    0.27
  -1   7  -6    0.24    0.31
   1  -7   6   -0.76    0.64
   1   7   6    0.15    0.31
  -1   7  -6    0.26    0.21
  -1  -7  -6    0.08    0.22
   1   7   6   -0.08    0.46
   1  -7   6    0.06    0.16
  -1  -7  -6   -0.40    0.26
   1  -7   7    0.15    0.25
   1   7   7   -0.36    0.36
   1  -7   7   -0.29    0.46
  -1  -7  -7    0.01    0.85
   1  -7   7    0.25    0.20
  -1  -7  -7   -0.21    0.30
  -1  -7  -7   -0.10    0.30
  -1  -7  -7   -0.36    0.36
  -1   7  -7    0.27    0.36
  -1  -7  -7   -0.14    0.40
   1  -7   7    0.08    0.54
   1   7   7   -0.12    0.44
  -1  -7  -7   -0.38    0.20
   1  -7   7    0.22    0.28
  -1  -7  -7    0.14    0.40
   1   7   7    0.18    0.47
  -1   7  -7   -0.19    0.33
   1  -7   7   -0.30    0.37
  -1   7  -7    0.14    0.30
   1  -7   7   -0.23    0.35
  -1  -7  -7    0.05    0.24
   1   7   7   -0.18    0.35
  -1   7  -7    0.07    0.20
   1  -7   7    0.02    0.13
   1   7   7    0.06    0.44
  -1  -7  -7   -0.23    0.18
  -1  -7  -8    2.71    1.22
   1  -7   8    1.72    0.46
   1   7   8    2.00    0.48
   1  -7   8    2.26    0.55
   1  -7   8    0.44    0.23
  -1  -7  -8    1.50    0.52
  -1  -7  -8    1.32    0.44
  -1   7  -8    2.92    0.79
   1   7   8    2.25    0.76
   1  -7   8    1.43    0.62
   1  -7   8    1.24    0.40
  -1  -7  -8    1.37    0.25
  -1   7  -8    1.96    0.70
  -1  -7  -8    1.48    0.53
   1  -7   8    1.25    0.51
  -1   7  -8    1.54    0.43
   1  -7   8    1.77    0.56
   1   7   8    1.69    0.49
  -1   7  -8    1.87    0.37
  -1  -7  -8    1.16    0.24
   1   7   8    1.33    0.70
   1  -7   9    0.94    0.37
   1   7   9    1.31    0.47
  -1  -7  -9    0.69    0.74
   1  -7   9    1.03    0.35
   1  -7   9    1.66    0.73
  -1   7  -9    1.38    0.53
  -1  -7  -9    1.33    0.43
   1  -7   9    1.54    0.76
   1   7   9    2.37    0.84
   1  -7   9    1.52    0.46
  -1  -7  -9    0.91    0.15
  -1  -7  -9    2.85    0.73
  -1   7  -9    0.42    0.41
  -1   7  -9    1.14    0.43
   1  -7   9    1.27    0.50
  -1   7  -9    1.13    0.29
   1   7   9    1.37    0.50
   1   7   9   -0.04    0.48
   1   7  10    0.84    0.40
  -1  -7 -10    1.82    1.08
   1  -7  10    2.02    0.54
   1  -7  10    1.08    0.49
  -1   7 -10    0.91    0.50
  -1  -7 -10    1.35    0.50
   1   7  10   -0.54    0.60
  -1   7 -10    1.71    0.72
  -1  -7 -10    1.38    0.54
  -1   7 -10    1.00    0.49
   1   7  10    1.30    0.47
  -1   7 -10    1.34    0.30
   1   7  10    1.30    0.63
   1   7  11   13.25    1.34
  -1  -7 -11   12.14    2.23
   1  -7  11   13.92    1.61
  -1   7 -11   14.03    1.60
  -1  -7 -11   15.94    1.29
   1   7  11   15.21    1.74
  -1  -7 -11   16.56    1.53
  -1   7 -11   12.86    1.59
   1  -7  11   15.15    1.33
  -1   7 -11   15.10    1.35
   1   7  11   14.57    1.45
   1   7  11   16.10    1.90
  -1  -7 -12   10.40    2.28
   1   7  12   16.37    1.55
   1  -7  12   14.97    1.66
  -1   7 -12   15.20    1.74
  -1  -7 -12   15.28    1.29
   1  -7  12   13.80    1.64
   1   7  12   15.64    1.87
  -1  -7 -12   14.98    1.49
   1  -7  12   14.61    1.35
  -1   7 -12   13.63    1.68
  -1   7 -12   14.61    1.39
   1   7  12   14.69    1.55
   1   7  12   15.23    1.78
   1   7  13    5.38    0.98
   1  -7  13    5.56    0.88
  -1  -7 -13    6.35    1.92
   1  -7  13    5.95    1.09
  -1  -7 -13    6.22    0.84
  -1   7 -13    7.35    1.29
   1   7  13    3.08    1.02
   1  -7  13    5.15    1.06
  -1   7 -13    4.52    1.07
  -1  -7 -13    7.04    1.11
  -1   7 -13    4.47    0.83
   1   7  13    5.27    0.96
   1   7  13    7.25    1.48
   1   7  14   85.65    4.10
   1  -7  14   91.71    3.81
  -1  -7 -14   93.83    6.64
   1  -7  14   86.24    4.20
  -1  -7 -14   87.92    3.41
  -1   7 -14   92.34    4.64
   1  -7  14   94.35    4.41
   1   7  14   88.76    4.92
  -1  -7 -14   93.66    4.08
  -1   7 -14   95.74    4.77
  -1   7 -14   87.18    3.69
   1   7  14   87.61    4.12
   1   7  14   94.60    5.08
   1   7  15   30.47    2.42
  -1  -7 -15   25.84    3.56
   1  -7  15   31.60    2.22
  -1   7 -15   30.31    2.68
   1  -7  15   31.99    2.53
   1   7  15   29.37    2.86
   1   7  15   32.25    3.02
  -1  -7 -15   32.51    2.39
  -1   7 -15   29.72    2.67
   1   7  15   28.35    2.33
   1  -7  15   29.20    2.38
   1  -7  15   31.01    3.20
  -1  -7 -16    6.66    1.12
   1   7  16    7.25    1.25
   1  -7  16    7.96    1.34
   1   7  16    8.00    1.64
   1  -7  16    6.12    1.18
   1  -7  17    0.45    0.62
   1   7  17    1.75    0.87
  -1  -8  16   15.64    1.89
  -1   8  16   10.19    1.55
   1   8 -15   10.54    1.43
   1  -8 -15   11.16    1.40
  -1   8  15    9.01    1.79
  -1   8  15   13.10    1.69
  -1  -8  14    7.05    1.54
   1   8 -14    6.36    1.42
  -1   8  14    4.65    1.46
   1  -8 -14    8.39    1.15
   1   8 -14    4.50    0.97
  -1   8  14    6.52    1.29
  -1   8  14    4.34    1.00
   1  -8 -13    2.24    1.69
  -1   8  13    1.44    0.64
  -1  -8  13    1.18    0.81
   1   8 -13    1.58    0.78
  -1   8  13    0.90    0.87
   1  -8 -13    0.78    0.42
   1   8 -13    1.44    0.65
  -1   8  13    1.54    0.74
  -1   8  13    2.77    1.04
  -1   8  12   72.16    3.58
   1  -8 -12   66.02    5.62
  -1  -8  12   79.22    4.62
  -1  -8  12   75.39    3.23
   1   8 -12   80.12    4.27
  -1   8  12   67.35    4.31
   1  -8 -12   72.40    3.17
   1   8 -12   69.23    3.45
  -1   8  12   65.44    3.74
  -1   8  12   71.87    4.31
   1  -8 -11    0.19    1.00
  -1   8  11    1.35    0.61
  -1  -8  11    1.52    0.93
  -1  -8  11    0.08    0.38
   1   8 -11   -0.32    0.55
  -1   8  11   -0.37    0.90
   1  -8 -11    0.49    0.36
   1   8 -11    0.16    0.46
  -1   8  11    0.91    0.68
  -1   8  11    0.36    0.57
   1  -8 -10    2.07    1.09
  -1   8  10    2.09    0.64
  -1  -8  10    2.14    0.87
  -1  -8  10    1.62    0.48
   1   8 -10    2.61    0.81
  -1   8  10    1.47    0.76
  -1  -8  10    2.44    0.65
  -1  -8  10    1.87    0.66
   1  -8 -10    1.55    0.51
   1   8 -10    2.97    0.81
   1   8 -10    2.13    0.51
  -1   8  10    2.05    0.63
  -1   8  10    2.37    0.77
   1  -8  -9    3.75    1.22
  -1  -8   9    4.62    0.88
  -1   8   9    3.39    0.70
  -1  -8   9    2.65    0.93
  -1  -8   9    3.96    0.71
   1   8  -9    3.83    0.92
   1  -8  -9    3.32    0.52
  -1   8   9    5.66    1.25
  -1  -8   9    3.05    0.72
   1  -8  -9    3.95    0.63
   1   8  -9    3.56    0.77
  -1   8   9    4.05    0.92
   1   8  -9    2.88    0.58
  -1   8   9    3.96    1.02
  -1  -8   8    0.79    0.55
   1  -8  -8    0.99    1.27
  -1   8   8    1.26    0.45
  -1  -8   8    1.29    0.44
  -1  -8   8    0.39    0.63
   1   8  -8    1.39    0.70
   1  -8  -8    1.26    0.39
  -1   8   8    0.18    0.49
   1  -8  -8    1.84    0.53
  -1  -8   8    1.16    0.58
   1   8  -8    0.72    0.44
   1   8  -8    1.62    0.48
  -1   8   8    0.39    0.42
  -1   8   8    0.70    0.63
  -1  -8   7   10.68    1.39
  -1   8   7    8.38    1.00
   1  -8  -7    7.91    1.75
  -1  -8   7    8.68    1.36
  -1  -8   7    9.54    1.06
   1  -8  -7    8.34    0.78
   1   8  -7    8.58    1.17
  -1   8   7    9.03    1.43
   1  -8  -7    8.73    0.88
  -1  -8   7    8.68    1.09
   1   8  -7    9.06    1.15
  -1   8   7    8.07    1.18
   1   8  -7    9.31    0.99
  -1   8   7    9.38    1.46
  -1  -8   6    0.23    0.35
  -1  -8   6    0.72    0.47
  -1  -8   6    0.65    0.41
  -1   8   6    0.10    0.46
  -1   8   6   -0.09    0.47
  -1   8   6    0.69    0.41
  -1  -8   6    0.51    0.34
   1  -8  -6   -0.14    0.28
   1   8  -6    0.45    0.45
  -1  -8   6    1.21    0.59
  -1   8   6   -0.03    0.39
   1  -8  -6    0.57    0.41
  -1  -8   6    0.17    0.51
   1   8  -6    0.02    0.32
  -1   8   6    0.39    0.33
  -1  -8   6   -0.13    0.50
   1  -8  -6    1.23    1.00
   1  -8  -6   -0.21    0.34
   1  -8  -5    6.07    0.78
   1  -8  -5    5.46    1.42
  -1  -8   5    5.17    1.04
  -1   8   5    6.16    0.77
  -1  -8   5    3.91    0.98
   1  -8  -5    4.86    0.81
   1  -8  -5    5.02    0.68
  -1  -8   5    4.92    0.77
  -1   8   5    5.83    1.13
   1  -8  -5    6.44    0.74
  -1  -8   5    5.28    0.83
   1   8  -5    6.01    0.91
  -1  -8   5    5.35    0.94
  -1   8   5    3.85    0.80
   1  -8  -5    5.50    0.79
   1   8  -5    5.83    0.86
  -1  -8   5    4.08    0.79
  -1   8   5    5.41    1.00
   1  -8  -5    5.74    0.44
   1  -8  -4    6.03    1.30
  -1  -8   4    8.00    1.29
  -1   8   4    6.89    0.76
  -1  -8   4    7.69    1.17
   1  -8  -4    7.05    0.94
   1  -8  -4    6.86    0.77
   1  -8  -4    6.85    0.68
  -1  -8   4    6.70    1.10
  -1  -8   4   10.33    0.97
  -1   8   4    8.33    1.33
  -1  -8   4    7.65    0.93
   1  -8  -4    8.65    0.81
   1  -8  -4    8.94    0.82
  -1  -8   4    6.17    0.92
   1   8  -4    9.35    1.11
   1  -8  -4    8.13    0.94
  -1  -8   4    6.58    0.97
  -1   8   4    8.25    1.11
   1   8  -4    7.39    0.94
  -1  -8   4    7.98    0.79
  -1   8   4    9.36    1.22
   1  -8  -4    7.60    0.64
   1  -8  -3    5.16    0.61
  -1   8   3    5.75    0.64
  -1  -8   3    5.60    1.15
   1  -8  -3    6.14    1.41
   1  -8  -3    5.28    0.67
  -1  -8   3    5.79    1.00
   1  -8  -3    4.68    0.64
   1  -8  -3    5.57    0.69
   1  -8  -3    5.24    0.82
  -1  -8   3    5.11    0.71
  -1  -8   3    4.27    0.80
  -1   8   3    7.94    1.20
   1  -8  -3    6.44    0.65
   1  -8  -3    6.25    0.68
  -1  -8   3    5.45    0.82
   1   8  -3    5.92    0.94
  -1  -8   3    4.02    0.76
   1  -8  -3    5.79    0.80
   1   8  -3    7.05    0.93
  -1  -8   3    4.90    0.79
  -1   8   3    4.72    0.87
  -1  -8   3    5.17    0.69
   1  -8  -2   46.84    1.80
  -1  -8   2   42.54    3.18
   1  -8  -2   42.70    3.40
  -1   8   2   44.05    1.84
  -1  -8   2   43.97    2.45
   1  -8  -2   41.04    1.95
   1  -8  -2   43.62    2.12
  -1   8   2   44.76    2.78
   1  -8  -2   44.06    2.46
  -1  -8   2   47.27    2.10
  -1  -8   2   40.98    2.27
   1  -8  -2   47.80    1.86
  -1  -8   2   46.88    2.27
   1   8  -2   50.07    2.60
   1  -8  -2   43.83    2.30
  -1  -8   2   42.26    2.20
  -1   8   2   47.33    2.58
   1   8  -2   45.85    2.41
   1   8  -2   46.64    2.24
  -1  -8   2   47.16    2.20
  -1   8   2   46.34    2.61
   1  -8  -2   43.09    1.89
  -1  -8   1  155.79    6.45
   1  -8  -1  165.99    3.87
   1  -8  -1  150.49    6.54
  -1  -8   1  161.90    4.91
   1  -8  -1  150.10    4.30
   1  -8  -1  151.03    4.65
   1  -8  -1  153.95    5.03
  -1  -8   1  137.01    4.39
  -1   8   1  156.76    5.52
  -1  -8   1  153.93    4.38
  -1  -8   1  160.99    4.69
  -1  -8   1  147.70    4.68
   1  -8  -1  158.98    4.01
   1  -8  -1  144.97    4.79
  -1  -8   1  154.74    4.48
   1  -8  -1  154.34    4.90
   1   8  -1  163.65    5.13
   1   8  -1  160.94    4.84
  -1  -8   1  155.79    4.72
   1  -8  -1  151.83    4.31
   1  -8   0   74.62    2.22
  -1  -8   0   75.98    4.39
   1  -8   0   73.52    4.22
  -1  -8   0   80.71    2.95
  -1  -8   0   68.54    2.74
   1  -8   0   70.67    3.07
   1  -8   0   70.59    2.71
  -1  -8   0   74.05    2.73
   1  -8   0   71.41    3.19
   1  -8   0   74.52    2.45
  -1  -8   0   79.02    2.99
  -1  -8   0   71.21    2.89
   1  -8   0   71.61    3.03
   1  -8   0   73.48    3.25
   1   8   0   82.15    3.45
  -1  -8   0   75.40    2.68
   1  -8   0   67.05    3.05
   1  -8   0   68.48    3.01
  -1  -8   0   71.84    3.06
   1   8   0   74.27    3.20
   1  -8   0   71.85    2.79
   1  -8   1   17.62    0.93
   1  -8   1   19.11    2.08
  -1  -8  -1   16.55    2.11
  -1  -8  -1   16.29    1.13
  -1  -8  -1   17.64    1.16
   1  -8   1   15.38    1.22
  -1  -8  -1   17.06    1.11
   1  -8   1   13.24    1.42
  -1  -8  -1   14.88    1.29
   1  -8   1   16.94    1.54
   1   8   1   17.48    1.49
  -1  -8  -1   16.42    1.23
  -1  -8  -1   16.20    1.27
   1  -8   1   16.79    1.07
  -1  -8  -1   16.64    1.30
   1  -8   1   18.85    1.48
   1  -8   1   16.49    1.35
  -1  -8  -1   17.45    1.12
   1  -8   1   17.28    1.55
   1  -8   1   16.87    1.31
   1   8   1   16.22    1.50
   1  -8   1   16.42    1.35
   1  -8   2    7.53    1.27
   1  -8   2    8.49    0.67
  -1  -8  -2    9.92    1.74
  -1  -8  -2   11.09    0.76
  -1  -8  -2   11.49    0.97
   1  -8   2    8.67    0.95
  -1  -8  -2    9.65    0.72
  -1  -8  -2    8.21    0.95
   1  -8   2    8.02    1.06
   1   8   2   10.24    1.20
  -1  -8  -2   10.40    1.01
   1  -8   2    7.82    1.10
  -1  -8  -2    9.25    0.91
  -1  -8  -2   10.36    1.04
   1  -8   2    8.05    0.95
   1  -8   2    9.91    0.85
   1  -8   2    9.45    1.03
   1  -8   2    7.93    1.12
   1  -8   2    9.00    0.99
  -1  -8  -2   10.67    0.84
   1   8   2    9.53    1.15
   1  -8   2    8.66    0.94
   1   8   3    3.47    0.39
   1  -8   3    1.74    0.76
  -1  -8  -3    4.16    1.19
   1  -8   3    2.95    0.39
  -1  -8  -3    3.47    0.31
  -1  -8  -3    3.22    0.54
  -1  -8  -3    3.25    0.33
  -1  -8  -3    2.94    0.31
  -1  -8  -3    2.88    0.60
   1   8   3    2.89    0.70
   1  -8   3    2.91    0.72
  -1  -8  -3    2.87    0.58
   1  -8   3    1.86    0.61
  -1  -8  -3    3.11    0.56
   1  -8   3    3.23    0.52
  -1  -8  -3    2.48    0.49
   1  -8   3    4.05    0.72
   1  -8   3    2.41    0.74
   1  -8   3    2.95    0.60
  -1  -8  -3    3.41    0.48
   1   8   3    3.72    0.85
   1  -8   3    3.32    0.61
  -1  -8  -4    0.25    0.92
   1  -8   4    0.30    0.52
   1   8   4    0.90    0.23
  -1  -8  -4    0.43    0.33
  -1  -8  -4    0.88    0.45
  -1  -8  -4    0.98    0.49
   1  -8   4    1.05    0.62
   1   8   4    0.13    0.45
  -1  -8  -4    0.45    0.27
  -1  -8  -4    0.77    0.35
   1  -8   4    0.48    0.26
   1  -8   4   -0.14    0.36
   1  -8   4    0.27    0.33
  -1   8  -4    0.32    0.40
   1  -8   4    0.42    0.53
   1   8   4    0.93    0.40
  -1  -8  -4    0.77    0.28
   1   8   4   -0.09    0.46
   1  -8   4    1.28    0.41
   1  -8   5    0.18    0.45
  -1  -8  -5    2.82    1.18
   1   8   5    0.89    0.29
  -1  -8  -5    1.80    0.48
  -1   8  -5    0.45    0.53
  -1  -8  -5    1.71    0.50
   1  -8   5    2.12    0.73
  -1  -8  -5    1.31    0.50
   1   8   5    0.73    0.53
  -1  -8  -5    1.77    0.56
   1   8   5    0.75    0.43
   1  -8   5    1.21    0.42
   1  -8   5    0.64    0.48
   1  -8   5    1.35    0.52
  -1   8  -5    1.12    0.46
   1   8   5    1.19    0.42
   1   8   5    0.55    0.55
  -1  -8  -5    1.39    0.35
  -1  -8  -6    1.84    1.06
   1   8   6    0.41    0.28
   1  -8   6    1.59    0.59
  -1  -8  -6    0.65    0.39
  -1   8  -6    0.37    0.40
   1  -8   6    2.26    0.84
   1   8   6   -0.45    0.59
  -1  -8  -6    0.68    0.40
   1  -8   6    0.40    0.31
   1  -8   6   -0.60    0.44
  -1   8  -6    0.28    0.29
   1   8   6    0.59    0.37
  -1  -8  -6   -0.03    0.23
   1   8   6   -0.24    0.55
   1  -8   7    1.31    0.60
  -1  -8  -7    2.29    1.17
   1   8   7    0.65    0.39
  -1   8  -7    1.35    0.48
  -1  -8  -7    1.38    0.48
   1   8   7    0.78    0.77
  -1  -8  -7    1.06    0.47
   1  -8   7    0.30    0.32
  -1   8  -7    0.82    0.39
   1   8   7    0.99    0.43
   1   8   7    1.50    0.70
   1   8   8    0.13    0.29
  -1  -8  -8    1.56    1.13
   1  -8   8    0.72    0.56
  -1   8  -8    0.77    0.64
  -1  -8  -8    0.16    0.31
   1   8   8    0.47    0.67
  -1  -8  -8   -0.03    0.43
   1  -8   8    0.62    0.44
  -1   8  -8    0.57    0.32
   1   8   8    0.59    0.38
   1   8   8    0.40    0.50
   1   8   9   10.19    1.12
  -1  -8  -9   10.79    2.33
   1  -8   9   11.86    1.54
  -1  -8  -9   11.73    1.14
  -1   8  -9   13.31    1.58
   1   8   9   11.60    1.59
  -1   8  -9   12.65    1.52
   1  -8   9   10.55    0.98
  -1  -8  -9   11.61    1.26
   1  -8   9   13.58    1.31
  -1   8  -9   13.04    1.25
   1   8   9   11.12    1.24
   1   8   9   11.26    1.65
  -1  -8 -10    1.33    1.17
   1   8  10    0.27    0.37
   1  -8  10   -0.22    0.51
  -1   8 -10    0.50    0.52
  -1  -8 -10   -0.08    0.35
   1   8  10    0.20    0.59
  -1   8 -10    0.58    0.72
  -1  -8 -10    0.02    0.39
  -1   8 -10    0.84    0.46
   1   8  10   -0.80    0.55
   1   8  10    1.35    0.86
   1  -8  11   56.08    3.33
  -1  -8 -11   53.27    2.47
  -1   8 -11   57.97    3.42
   1   8  11   51.58    3.58
  -1   8 -11   57.51    3.50
  -1  -8 -11   49.78    2.76
  -1   8 -11   47.77    2.57
   1   8  11   53.51    2.81
  -1  -8 -11   57.45    5.04
   1   8  11   54.48    3.65
   1  -8  12   20.37    1.92
  -1   8 -12   18.68    2.01
   1   8  12   16.79    2.06
   1  -8  12   15.56    1.75
  -1  -8 -12   15.65    1.56
  -1   8 -12   17.92    2.00
  -1   8 -12   16.62    1.52
   1   8  12   16.44    1.60
  -1  -8 -12   16.21    2.81
   1   8  12   18.96    2.23
   1  -8  13    7.20    1.15
   1   8  13    5.59    1.36
   1  -8  13    5.19    1.09
  -1   8 -13    6.81    1.30
  -1   8 -13    6.62    1.32
  -1  -8 -13    5.46    0.99
   1   8  13    7.02    1.13
  -1  -8 -13    7.37    2.21
   1   8  13    5.66    1.35
  -1   8 -14    3.80    1.07
   1   8  14    5.86    1.45
   1   8  14    4.52    1.03
   1  -8  14    4.93    1.06
  -1  -8 -14    4.65    0.97
  -1  -8 -15   12.46    1.49
   1   8  15   11.07    1.51
   1   8  15   13.59    2.16
  -1   9  13   19.29    2.51
  -1   9  12    5.44    1.43
   1   9 -12    6.29    1.08
   1   9 -12    7.48    1.45
  -1  -9  12    6.75    1.40
  -1  -9  11    1.20    0.89
   1   9 -11    0.55    0.57
  -1   9  11   -0.10    0.76
  -1  -9  11    0.25    0.52
   1   9 -11    1.03    0.66
   1  -9 -11   -0.89    1.10
  -1   9  11    0.00    0.74
  -1  -9  10    0.82    0.79
   1   9 -10    0.18    0.55
  -1   9  10    1.21    0.99
  -1  -9  10   -0.05    0.58
   1   9 -10    0.63    0.52
  -1   9  10   -0.21    0.59
  -1  -9   9    2.36    0.99
  -1   9   9    2.18    0.92
  -1   9   9    1.45    0.81
  -1  -9   9    2.29    0.73
   1   9  -9    1.78    0.64
  -1   9   9    1.83    0.76
  -1   9   9    1.98    0.65
   1  -9  -9    1.28    1.17
  -1  -9   8    3.51    1.10
  -1   9   8    2.75    0.85
  -1   9   8    3.16    1.03
  -1  -9   8    2.26    0.60
   1   9  -8    1.83    0.67
  -1   9   8    2.53    0.77
   1   9  -8    1.50    0.47
  -1   9   8    2.56    0.60
   1  -9  -8    0.82    1.03
  -1  -9   7   10.14    1.44
  -1   9   7   10.71    1.55
  -1   9   7   10.46    1.59
  -1  -9   7    7.31    1.06
   1   9  -7   11.67    1.36
   1   9  -7    9.96    1.11
  -1   9   7   10.90    1.38
  -1  -9   7    9.09    1.40
  -1   9   7    9.86    1.06
   1  -9  -7   11.60    2.33
  -1  -9   6    0.74    0.69
  -1   9   6    1.87    0.75
  -1   9   6    0.57    0.67
   1  -9  -6    0.65    0.36
  -1  -9   6    0.77    0.45
   1   9  -6   -0.58    0.49
  -1   9   6    0.02    0.42
   1   9  -6    0.72    0.43
   1  -9  -6    0.94    0.99
  -1  -9   6    1.02    0.68
  -1   9   6   -0.50    0.42
  -1  -9   5    0.72    0.56
  -1   9   5    0.35    0.42
  -1   9   5    1.70    0.81
  -1  -9   5    1.62    0.55
   1  -9  -5    1.12    0.37
   1   9  -5    2.39    0.70
   1   9  -5    1.57    0.52
  -1   9   5    0.40    0.45
  -1   9   5    1.78    0.45
   1  -9  -5    0.97    0.95
  -1  -9   5    1.41    0.82
  -1  -9   4   19.62    1.80
  -1   9   4   17.22    1.77
  -1   9   4   18.55    2.00
  -1  -9   4   18.93    1.54
   1  -9  -4   18.13    1.18
   1   9  -4   19.88    1.71
  -1   9   4   20.90    1.79
   1   9  -4   19.57    1.60
  -1   9   4   18.85    1.22
  -1  -9   4   18.60    2.15
   1  -9  -4   16.35    2.37
  -1  -9   3    0.89    0.50
  -1   9   3    1.08    0.69
  -1   9   3    1.62    0.60
  -1   9   3    0.77    0.46
   1  -9  -3    1.14    0.35
  -1  -9   3    1.81    0.57
   1   9  -3    1.26    0.52
  -1  -9   3    1.67    0.79
   1  -9  -3    1.35    1.06
  -1   9   2  131.43    5.27
  -1  -9   2  135.61    4.37
   1  -9  -2  129.76    3.62
  -1  -9   2  131.70    6.20
   1  -9  -2  133.37    6.63
   1   9  -2  136.85    4.80
  -1  -9   2  134.96    4.69
   1   9  -1   37.20    2.22
  -1  -9   1   41.41    3.42
   1  -9  -1   37.95    3.31
  -1  -9   1   38.31    2.11
  -1  -9   1   34.06    2.00
   1  -9  -1   37.08    1.64
   1   9   0    7.71    1.05
   1  -9   0    6.68    1.55
  -1  -9   0    8.51    1.75
  -1  -9   0    8.34    0.90
   1  -9   0    8.45    0.74
  -1  -9   0    7.24    0.90
   1   9   1   20.04    1.72
   1  -9   1   21.36    1.24
  -1  -9  -1   19.02    1.47
  -1  -9  -1   21.19    2.57
   1  -9   1   22.17    2.42
  -1  -9  -1   19.56    1.20
   1   9   2    0.92    0.52
   1  -9   2    1.65    0.86
  -1  -9  -2    1.27    0.86
   1   9   2    1.12    0.55
  -1  -9  -2    0.67    0.34
   1  -9   2    0.73    0.30
   1   9   3    3.91    0.95
   1  -9   3    3.81    1.15
  -1  -9  -3    4.04    1.32
   1   9   3    3.32    0.89
  -1  -9  -3    4.65    0.78
   1   9   4    0.23    0.42
  -1  -9  -4   -0.40    0.87
   1  -9   4    0.92    0.79
   1   9   4    0.72    0.54
  -1  -9  -4    0.20    0.38
   1   9   5    3.62    0.96
  -1  -9  -5    4.47    0.74
  -1  -9  -5    4.79    1.67
   1  -9   5    5.14    1.13
   1   9   5    5.50    1.10
   1   9   6   15.44    1.75
  -1  -9  -6   17.96    1.48
  -1   9  -6   18.10    1.51
  -1  -9  -6   16.89    2.70
   1   9   6   14.62    1.75
  -1   9  -7    3.79    0.84
  -1  -9  -7    5.51    0.84
   1   9   7    5.27    1.18
  -1  -9  -7    5.77    0.90
  -1   9  -7    4.99    0.80
  -1  -9  -7    5.67    1.62
   1   9   7    6.66    1.37
   1  -9   8    9.01    1.39
  -1   9  -8    9.77    1.44
  -1  -9  -8   10.48    1.11
   1   9   8   10.20    1.54
  -1  -9  -8   10.52    1.21
  -1   9  -8    9.99    1.12
   1   9   8   12.53    1.72
   1  -9   9    1.11    0.66
   1   9   9   -0.23    0.68
  -1   9  -9   -0.93    0.77
  -1  -9  -9   -0.07    0.44
  -1  -9  -9    1.01    1.16
   1   9   9    0.76    0.77
   1   9  10    0.02    0.65
  -1   9 -10   -0.18    0.72
  -1  -9 -10   -0.24    0.49
  -1  -9 -10    1.65    1.18
   1   9  10    0.57    0.65
  -1  -9 -11    1.70    0.66
   1   9  11    1.79    1.04
  -1   9 -11    1.40    0.79
   1   9  11    2.74    1.12
  -1   9 -12   -0.13    0.77
  -1  -9 -12    0.04    0.56
   1   9  12    0.72    0.87
   1   9  13    4.98    1.38
  -1  10  11    1.26    1.10
  -1 -10  10    2.04    1.03
  -1  10  10    1.85    0.97
  -1 -10   9    2.48    1.03
  -1  10   9    0.34    0.81
  -1  10   8   -0.20    0.85
  -1 -10   8   -0.10    0.67
   1  10  -8    0.18    0.50
   1 -10  -8   -0.84    1.22
  -1  10   8    0.56    0.74
  -1  10   7    0.16    0.65
  -1 -10   7    0.34    0.60
   1  10  -7    0.54    0.57
   1 -10  -7    0.29    1.35
  -1  10   7    1.31    0.83
  -1  10   6    7.95    1.39
  -1 -10   6    8.27    1.38
   1  10  -6    9.18    1.27
   1 -10  -6    3.97    1.57
  -1  10   6    9.52    1.53
  -1  10   5    1.25    0.75
   1 -10  -5    1.37    1.34
  -1  10   5    1.10    0.73
  -1 -10   5    0.34    0.51
  -1 -10   4    0.64    0.60
  -1 -10   4    0.41    0.79
   1 -10  -4   -0.19    0.97
  -1  10   4    0.88    0.67
  -1  10   3    0.83    0.68
   1 -10  -3    1.74    1.20
  -1 -10   3    1.04    0.89
  -1 -10   2   -0.30    1.00
   1 -10  -2    0.85    1.02
  -1 -10   1   24.09    2.77
   1 -10  -1   16.31    2.42
   1 -10   0    9.53    1.92
  -1 -10   0   10.84    2.02
   1  10   0   10.00    1.26
  -1 -10  -1    1.16    1.14
   1 -10   1   -0.90    0.90
   1  10   1    0.25    0.47
  -1 -10  -2   -0.16    0.89
   1 -10   2    0.69    0.78
   1  10   2    0.04    0.44
  -1 -10  -3   -1.06    0.90
   1  10   3    2.02    0.73
  -1 -10  -4   13.28    2.44
   1  10   4   10.31    1.49
  -1 -10  -5    1.01    1.21
   1  10   5    1.70    0.81
  -1 -10  -6   -0.39    1.10
   1  10   6    0.52    0.71
  -1 -10  -7    4.30    1.94
   1  10   7    5.21    1.23
   1  10   8    2.48    1.20
   1 -10   9   29.59    3.09
  -1  10 -10    4.70    1.19
   1 -11  -4   34.18    3.95
   1 -11  -3    4.92    1.46
   1 -11  -2    3.63    1.61
  -1 -11   1    0.63    0.98
   1 -11  -1    1.61    1.17
  -1 -11   0   -1.21    1.14
  -1 -11  -1   -1.70    1.46
  -1 -11  -2   -0.84    1.14
  -1 -11  -3    1.98    1.49
   1  11   3    1.80    0.80
   1  11   4   -0.02    0.68
   1  11   5    2.12    0.93
   2   0 -22    2.46    1.42
  -2   0  22    1.98    0.90
   2   0 -22    0.15    0.60
  -2   0  22    1.42    0.72
  -2   0  21   -1.11    0.70
   2   0 -21   -0.48    0.68
  -2   0  21   -0.94    0.69
   2   0 -21    0.03    0.49
  -2   0  21    0.05    0.60
   2   0 -21    0.12    0.88
   2   0 -21   -0.36    0.61
  -2   0  21   -0.37    0.56
  -2   0  21    0.91    0.82
  -2   0  20   94.16    4.21
   2   0 -20   87.24    4.70
  -2   0  20   91.00    4.25
   2   0 -20   95.79    4.36
  -2   0  20   93.45    4.82
   2   0 -20   93.37    4.91
   2   0 -20   88.81    5.66
  -2   0  20   99.73    4.83
  -2   0  20   99.44    4.85
  -2   0  19   -1.12    0.67
  -2   0  19   -0.38    0.54
   2   0 -19    0.72    0.76
   2   0 -19    0.05    0.44
  -2   0  19    0.18    0.43
  -2   0  19   -1.35    0.77
   2   0 -19    0.37    0.39
   2   0 -19    0.20    0.88
   2   0 -19   -0.18    0.57
  -2   0  19   -0.23    0.49
  -2   0  19   -0.15    0.40
  -2   0  18    0.47    0.54
  -2   0  18    1.38    0.58
   2   0 -18    0.52    0.54
  -2   0  18    0.96    0.52
   2   0 -18    1.13    0.41
  -2   0  18    2.20    0.82
   2   0 -18    1.25    0.53
   2   0 -18    0.61    0.52
   2   0 -18    1.27    1.03
  -2   0  18    0.44    0.46
  -2   0  18    1.43    0.60
  -2   0  17   -0.22    0.35
  -2   0  17   -1.05    0.73
   2   0 -17    0.68    0.69
  -2   0  17   -0.05    0.39
   2   0 -17    0.10    0.35
  -2   0  17   -0.22    0.58
   2   0 -17    0.02    0.36
   2   0 -17   -0.72    0.73
   2   0 -17   -0.18    0.71
  -2   0  17   -0.25    0.48
  -2   0  17    0.58    0.49
   2   0 -17    0.15    0.38
  -2   0  16   16.48    1.63
  -2   0  16   15.24    1.63
  -2   0  16   18.16    1.54
   2   0 -16   13.40    1.70
   2   0 -16   15.29    1.40
  -2   0  16   16.04    1.62
   2   0 -16   16.90    1.43
   2   0 -16   16.26    1.69
   2   0 -16   14.42    2.05
  -2   0  16   15.87    1.58
  -2   0  16   16.86    1.42
   2   0 -16   14.41    1.23
  -2   0  15   -0.10    0.67
  -2   0  15    0.18    0.42
   2   0 -15   -0.10    0.46
  -2   0  15   -0.44    0.39
  -2   0  15    0.19    0.44
   2   0 -15    0.03    0.35
  -2   0  15    0.44    0.50
  -2   0  15    0.11    0.32
   2   0 -15    0.22    0.30
   2   0 -15    0.67    0.65
   2   0 -15    1.63    0.80
  -2   0  15    0.35    0.43
  -2   0  15   -0.54    0.46
   2   0 -15    0.27    0.28
  -2   0  14   37.05    2.86
   2   0 -14   36.28    2.63
  -2   0  14   38.31    2.28
  -2   0  14   40.32    2.20
  -2   0  14   33.23    2.22
   2   0 -14   36.36    2.01
  -2   0  14   36.74    1.93
  -2   0  14   36.95    2.26
   2   0 -14   39.07    2.04
   2   0 -14   37.24    2.40
  -2   0  14   38.71    2.29
  -2   0  14   36.13    1.98
   2   0 -14   37.22    1.85
  -2   0  14   35.83    1.93
  -2   0  13   -0.25    0.37
  -2   0  13    0.61    0.70
  -2   0  13    0.29    0.34
   2   0 -13    0.67    0.55
   2   0 -13    0.33    0.43
  -2   0  13   -0.26    0.44
  -2   0  13   -0.69    0.44
   2   0 -13    0.14    0.30
   2   0 -13   -0.12    0.34
  -2   0  13   -0.08    0.30
   2   0 -13    0.39    0.39
  -2   0  13   -0.25    0.34
   2   0 -13    0.14    0.42
  -2   0  13   -0.52    0.44
  -2   0  13   -0.11    0.28
   2   0 -13   -0.47    0.33
  -2   0  12  185.19    6.54
  -2   0  12  195.63    5.50
   2   0 -12  198.25    6.39
   2   0 -12  193.83    5.13
  -2   0  12  197.08    4.95
  -2   0  12  197.13    5.57
   2   0 -12  181.75    5.64
  -2   0  12  189.85    5.54
   2   0 -12  189.63    5.60
  -2   0  12  196.09    5.31
  -2   0  12  182.83    5.23
   2   0 -12  197.36    5.11
  -2   0  12  202.47    5.53
  -2   0  12  192.33    5.12
   2   0 -12  190.29    4.84
  -2   0  12  199.49    5.06
  -2   0  11    0.14    0.45
  -2   0  11    0.07    0.31
  -2   0  11    0.72    0.26
   2   0 -11   -0.17    0.26
  -2   0  11   -0.53    0.40
   2   0 -11    0.39    0.32
  -2   0  11   -0.20    0.32
   2   0 -11   -0.11    0.42
   2   0 -11   -0.33    0.27
  -2   0  11   -0.19    0.32
   2   0 -11    0.31    0.30
  -2   0  11    0.19    0.28
  -2   0  11    0.28    0.24
  -2   0  11   -0.04    0.29
   2   0 -11   -0.03    0.26
  -2   0  11   -0.21    0.27
   2   0 -10  207.00    6.34
  -2   0  10  227.56    5.61
  -2   0  10  212.90    6.71
  -2   0  10  225.78    5.15
   2   0 -10  210.39    5.20
  -2   0  10  221.42    5.64
   2   0 -10  217.06    5.70
  -2   0  10  230.75    5.53
  -2   0  10  221.92    5.70
   2   0 -10  226.09    5.66
  -2   0  10  218.14    5.41
   2   0 -10  217.02    5.21
   2   0 -10  204.67    5.49
  -2   0  10  220.18    5.23
  -2   0  10  223.51    5.59
  -2   0  10  214.36    5.27
   2   0 -10  217.35    5.11
   2   0  -9    0.27    0.27
  -2   0   9   -0.53    0.33
  -2   0   9   -0.07    0.50
   2   0  -9    0.31    0.24
  -2   0   9    0.18    0.24
   2   0  -9    0.19    0.25
  -2   0   9    0.25    0.27
   2   0  -9   -0.53    0.49
  -2   0   9   -0.21    0.29
  -2   0   9   -0.40    0.29
   2   0  -9   -0.06    0.26
  -2   0   9   -0.14    0.26
   2   0  -9   -0.17    0.25
  -2   0   9   -0.40    0.32
  -2   0   9    0.02    0.30
  -2   0   9    0.24    0.20
   2   0  -9    0.00    0.18
  -2   0   8 3300.82   58.16
  -2   0   8 3352.71   59.82
   2   0  -8 3367.19   59.39
  -2   0   8 3434.75   58.07
  -2   0   8 3200.68   58.21
   2   0  -8 3486.35   58.16
   2   0  -8 3369.71   57.80
  -2   0   8 3523.38   57.71
   2   0  -8 3579.56   58.26
  -2   0   8 3283.75   58.21
   2   0  -8 3359.16   58.15
   2   0  -8 3381.56   57.79
  -2   0   8 3421.28   57.80
  -2   0   8 3474.47   58.03
  -2   0   8 3386.91   58.16
   2   0  -8 3336.47   57.73
  -2   0   8 3332.06   57.89
  -2   0   7   -0.07    0.29
  -2   0   7   -0.15    0.43
   2   0  -7    0.18    0.23
   2   0  -7    0.10    0.34
   2   0  -7   -0.13    0.23
   2   0  -7    0.52    0.37
  -2   0   7    0.23    0.27
  -2   0   7    0.26    0.26
  -2   0   7    0.45    0.20
   2   0  -7   -0.08    0.21
  -2   0   7    0.20    0.24
   2   0  -7    0.26    0.20
   2   0  -7   -0.12    0.23
  -2   0   7   -0.22    0.27
  -2   0   7    0.25    0.20
  -2   0   7    0.02    0.32
  -2   0   7    0.10    0.22
  -2   0   7   -0.30    0.25
   2   0  -7    0.26    0.23
  -2   0   6   75.38    2.24
   2   0  -6   70.17    2.72
  -2   0   6   73.17    2.93
   2   0  -6   74.66    2.23
   2   0  -6   73.01    2.18
  -2   0   6   74.75    2.17
  -2   0   6   70.89    2.25
   2   0  -6   70.85    2.36
   2   0  -6   73.74    2.05
  -2   0   6   74.06    1.99
   2   0  -6   73.65    2.19
  -2   0   6   74.51    2.23
  -2   0   6   75.16    2.15
  -2   0   6   73.22    2.06
   2   0  -6   72.27    2.04
  -2   0   6   71.40    2.44
  -2   0   6   72.97    2.23
   2   0  -6   68.61    2.19
  -2   0   6   61.14    2.02
   2   0  -6   75.61    2.13
  -2   0   5    0.00    0.20
   2   0  -5   -0.23    0.21
  -2   0   5   -0.24    0.23
   2   0  -5    0.03    0.21
   2   0  -5    0.03    0.14
  -2   0   5    0.46    0.28
   2   0  -5   -0.02    0.27
  -2   0   5    0.44    0.16
   2   0  -5   -0.02    0.16
   2   0  -5    0.07    0.15
  -2   0   5   -0.27    0.20
  -2   0   5    0.08    0.14
   2   0  -5   -0.11    0.21
  -2   0   5    0.32    0.23
   2   0  -5    0.13    0.12
  -2   0   5   -0.29    0.21
   2   0  -5    0.05    0.18
   2   0  -4 1830.96   32.27
  -2   0   4 1917.02   32.58
  -2   0   4 1810.59   31.57
   2   0  -4 2019.80   31.60
  -2   0   4 1831.26   31.44
   2   0  -4 1847.18   31.53
   2   0  -4 1980.82   31.60
   2   0  -4 1873.46   31.30
  -2   0   4 1898.62   31.27
  -2   0   4 1861.55   31.57
   2   0  -4 1838.84   31.45
  -2   0   4 1876.49   31.34
  -2   0   4 1985.86   31.90
  -2   0   4 1703.89   31.47
   2   0  -4 1919.75   31.53
   2   0  -4 1924.52   31.50
  -2   0   3    0.13    0.14
   2   0  -3    0.33    0.32
  -2   0   3    0.20    0.28
   2   0  -3    0.32    0.14
   2   0  -3   -0.01    0.14
  -2   0   3    0.09    0.14
   2   0  -3    0.01    0.11
  -2   0   3   -0.10    0.13
  -2   0   3    0.13    0.13
   2   0  -3    0.11    0.12
   2   0  -3    0.05    0.14
   2   0  -3   -0.31    0.29
  -2   0   3   -0.06    0.19
   2   0  -3   -0.01    0.10
   2   0  -3    0.13    0.14
  -2   0   3   -0.07    0.15
   2   0  -2   16.52    0.82
   2   0  -2   16.26    0.69
  -2   0   2   16.73    0.71
  -2   0   2   15.85    0.72
   2   0  -2   17.32    0.73
  -2   0   2   17.22    0.61
   2   0  -2   13.11    0.61
  -2   0   2   16.74    0.70
   2   0  -2   16.64    0.69
  -2   0   2   17.53    0.72
  -2   0   2   15.65    0.95
   2   0  -2   16.49    0.91
  -2   0   2   17.24    0.74
   2   0  -2   16.34    0.69
   2   0  -2   16.65    0.71
  -2   0   2   17.69    0.90
  -2   0   2   16.82    0.72
   2   0  -1   -0.01    0.11
  -2   0   1    0.29    0.15
  -2   0   1   -0.20    0.16
   2   0  -1    0.14    0.16
  -2   0   1    0.02    0.14
   2   0  -1    0.13    0.11
   2   0  -1    0.10    0.16
  -2   0   1    0.04    0.14
   2   0  -1    0.19    0.17
  -2   0   1    0.39    0.22
   2   0  -1    0.10    0.11
  -2   0   1   -0.02    0.10
  -2   0   1    0.05    0.13
   2   0  -1   -0.12    0.13
  -2   0   1    0.00    0.14
   2   0  -1   -0.12    0.14
   2   0   0  928.90   15.77
  -2   0   0  919.02   15.74
   2   0   0  921.32   15.62
  -2   0   0  915.63   15.65
   2   0   0  893.54   15.80
  -2   0   0  910.85   15.83
   2   0   0  903.50   15.69
  -2   0   0  909.50   15.69
   2   0   0  878.80   15.65
  -2   0   0  885.59   15.51
  -2   0   0  927.96   15.73
   2   0   0  882.27   15.51
   2   0   0  921.91   15.90
   2   0   0  929.26   15.90
  -2   0   0  863.68   15.88
  -2   0   0  929.24   15.65
   2   0   0  881.70   15.63
  -2   0  -1    0.28    0.14
  -2   0  -1   -0.13    0.20
   2   0   1    0.02    0.14
  -2   0  -1    0.27    0.18
   2   0   1    0.38    0.16
  -2   0  -1    0.18    0.11
  -2   0  -1    0.01    0.11
   2   0   1   -0.14    0.16
   2   0   1    0.16    0.13
   2   0   1    0.20    0.16
  -2   0  -1    0.12    0.13
   2   0   1    0.32    0.23
  -2   0  -1    0.29    0.17
   2   0   2 1898.19   29.18
  -2   0  -2 1803.76   29.11
   2   0   2 1801.11   29.20
  -2   0  -2 1787.20   29.16
  -2   0  -2 1771.72   29.34
   2   0   2 1752.05   29.37
  -2   0  -2 1750.29   28.91
   2   0   2 1742.54   28.93
  -2   0  -2 1610.39   29.78
   2   0   2 1754.37   29.57
   2   0   2 1762.30   29.12
  -2   0  -2 1678.97   29.13
  -2   0  -3    0.00    0.18
   2   0   3    0.06    0.15
   2   0   3   -0.25    0.19
  -2   0  -3    0.10    0.18
  -2   0  -3    0.09    0.16
   2   0   3    0.01    0.15
  -2   0  -3   -0.12    0.12
   2   0   3   -0.24    0.14
  -2   0  -3   -0.33    0.23
  -2   0  -3    0.13    0.20
   2   0   3    0.26    0.19
   2   0   3   -0.08    0.17
  -2   0  -4 1181.45   20.61
  -2   0  -4 1084.82   20.24
   2   0   4 1169.75   20.34
  -2   0  -4 1096.43   20.42
   2   0   4 1114.21   20.58
   2   0   4 1111.65   21.21
  -2   0  -4 1145.16   20.38
   2   0   4 1159.45   20.43
  -2   0  -4 1123.27   20.06
  -2   0  -4 1154.38   20.76
   2   0   4 1176.80   20.45
   2   0   4 1172.31   20.34
  -2   0  -4 1172.42   20.38
  -2   0  -5    0.22    0.30
   2   0   5   -0.17    0.19
  -2   0  -5   -0.02    0.21
   2   0   5   -0.16    0.23
   2   0   5    0.14    0.28
   2   0   5   -0.70    0.30
  -2   0  -5   -0.25    0.26
  -2   0  -5    0.36    0.20
  -2   0  -5    0.10    0.16
  -2   0  -5    0.45    0.29
   2   0   5    0.17    0.17
   2   0   5   -0.15    0.24
  -2   0  -6  247.67    5.98
   2   0   6  255.29    5.52
  -2   0  -6  248.02    5.45
   2   0   6  263.20    5.78
   2   0   6  265.78    6.13
   2   0   6  259.27    5.67
  -2   0  -6  242.67    5.53
  -2   0  -6  257.81    5.27
   2   0   6  256.59    5.49
  -2   0  -6  251.99    5.54
  -2   0  -6  256.24    5.70
   2   0   6  259.21    5.52
  -2   0  -7   -0.17    0.39
   2   0   7   -0.37    0.29
  -2   0  -7    0.05    0.28
   2   0   7   -0.18    0.33
   2   0   7    0.32    0.26
   2   0   7    0.13    0.25
  -2   0  -7   -0.38    0.27
  -2   0  -7    0.32    0.25
   2   0   7   -0.75    0.37
  -2   0  -7   -0.22    0.22
   2   0   7   -0.29    0.28
   2   0   7   -0.06    0.24
  -2   0  -7   -0.14    0.27
  -2   0  -8    3.88    0.69
  -2   0  -8    3.02    0.49
   2   0   8    3.62    0.53
   2   0   8    4.64    0.73
   2   0   8    3.41    0.57
   2   0   8    4.00    0.61
  -2   0  -8    3.53    0.57
  -2   0  -8    3.63    0.54
   2   0   8    3.82    0.59
  -2   0  -8    4.25    0.49
   2   0   8    2.85    0.44
   2   0   8    4.30    0.53
  -2   0  -8    5.09    0.62
  -2   0  -9   -0.20    0.31
   2   0   9   -0.05    0.25
   2   0   9   -0.01    0.25
  -2   0  -9   -0.47    0.28
   2   0   9   -0.28    0.32
   2   0   9    0.59    0.42
   2   0   9   -0.40    0.31
  -2   0  -9    0.13    0.33
  -2   0  -9   -0.44    0.31
  -2   0  -9   -0.37    0.27
   2   0   9   -0.41    0.30
   2   0   9    0.14    0.30
  -2   0  -9    0.32    0.31
  -2   0 -10   32.91    2.07
   2   0  10   38.10    2.02
   2   0  10   33.82    1.73
  -2   0 -10   32.54    1.72
   2   0  10   34.49    1.89
   2   0  10   35.46    2.01
  -2   0 -10   34.94    1.78
   2   0  10   30.59    1.86
  -2   0 -10   33.97    1.77
   2   0  10   30.86    1.78
  -2   0 -10   31.15    1.90
  -2   0 -10   32.96    1.58
   2   0  10   31.57    1.66
   2   0  10   34.44    1.72
  -2   0 -10   34.29    1.80
  -2   0 -11   -0.41    0.58
   2   0  11    0.93    0.47
   2   0  11    0.02    0.35
  -2   0 -11    0.17    0.32
   2   0  11    0.09    0.33
   2   0  11    0.04    0.30
   2   0  11   -0.33    0.37
   2   0  11    0.21    0.27
  -2   0 -11   -0.07    0.30
  -2   0 -11    0.21    0.36
  -2   0 -11   -0.05    0.34
  -2   0 -11    0.01    0.24
  -2   0 -11    0.01    0.27
   2   0  11    0.04    0.31
   2   0  11   -0.42    0.33
  -2   0 -12   75.44    3.60
   2   0  12   76.67    3.24
   2   0  12   72.26    2.93
  -2   0 -12   73.47    2.94
   2   0  12   76.48    3.26
   2   0  12   79.59    3.42
  -2   0 -12   74.30    3.05
  -2   0 -12   74.69    3.00
   2   0  12   79.09    3.33
  -2   0 -12   75.21    3.33
  -2   0 -12   78.73    2.83
  -2   0 -12   74.25    3.01
   2   0  12   74.67    2.96
   2   0  12   75.68    2.89
   2   0  13   -0.22    0.43
  -2   0 -13    0.11    0.62
   2   0  13   -0.08    0.33
  -2   0 -13   -0.43    0.37
   2   0  13   -0.12    0.43
   2   0  13   -0.16    0.42
  -2   0 -13   -0.16    0.40
  -2   0 -13    0.28    0.44
  -2   0 -13   -0.31    0.39
  -2   0 -13    0.03    0.29
  -2   0 -13   -0.22    0.40
   2   0  13   -0.52    0.42
   2   0  13    0.18    0.43
  -2   0 -14  945.61   20.78
   2   0  14  964.28   20.09
   2   0  14  924.17   20.54
  -2   0 -14 1003.35   19.59
   2   0  14 1070.30   20.65
   2   0  14 1035.48   20.40
  -2   0 -14 1001.92   19.76
  -2   0 -14 1013.27   19.76
  -2   0 -14  995.40   20.43
  -2   0 -14  951.15   19.03
   2   0  14  973.45   20.06
   2   0  14 1024.38   19.55
  -2   0 -14  931.77   19.56
   2   0  15   -0.42    0.43
   2   0  15    1.35    0.73
  -2   0 -15   -1.35    0.79
   2   0  15    0.06    0.36
  -2   0 -15   -0.20    0.38
   2   0  15    0.48    0.63
  -2   0 -15   -0.01    0.47
  -2   0 -15    0.24    0.34
  -2   0 -15   -0.02    0.43
   2   0  15   -0.08    0.42
  -2   0 -15    0.56    0.44
  -2   0 -15    0.35    0.38
   2   0  15   -0.12    0.36
   2   0  16  175.71    6.24
  -2   0 -16  176.88    6.55
   2   0  16  189.95    6.37
   2   0  16  180.64    6.43
  -2   0 -16  177.55    5.76
   2   0  16  195.46    6.55
  -2   0 -16  182.43    5.88
  -2   0 -16  185.03    6.41
   2   0  16  177.80    6.13
   2   0  16  185.74    5.75
   2   0  17   -0.38    0.49
  -2   0 -17    0.26    0.64
   2   0  17   -0.47    0.58
   2   0  17   -0.45    0.50
  -2   0 -17    0.11    0.43
   2   0  17    0.14    0.42
  -2   0 -17    0.24    0.47
  -2   0 -17    0.30    0.49
   2   0  17   -0.66    0.40
   2   0  17   -0.26    0.39
   2   0  18   13.31    1.69
   2   0  18   13.99    1.66
  -2   0 -18   12.88    1.72
   2   0  18   12.18    1.70
  -2   0 -18   13.12    1.51
   2   0  18   14.68    1.77
  -2   0 -18   15.20    1.67
  -2   0 -18   12.75    1.67
   2   0  18   16.31    1.75
   2   0  18   13.36    1.44
   2   0  19   -0.33    0.56
   2   0  19    1.20    0.68
  -2   0 -19   -0.60    0.77
   2   0  19   -0.30    0.67
  -2   0 -19    1.06    0.68
   2   0  19   -0.10    0.60
  -2   0 -19    0.01    0.56
   2   0  19   -0.65    0.55
   2   0  19    0.40    0.54
   2   0  20   33.26    2.89
   2   0  20   28.47    2.49
  -2   0 -20   35.21    2.68
   2   0  20   32.96    2.89
  -2   0 -20   23.60    2.71
  -2   0 -20   25.48    2.56
   2   0  20   32.60    2.78
   2   0  20   25.84    2.46
  -2   0 -20   28.45    2.37
   2   0  21   -0.59    0.74
  -2   0 -21   -0.52    0.65
  -2   0 -21   -0.18    0.67
   2   1 -22   12.44    2.07
   2  -1 -22   11.81    2.39
  -2   1  22   10.26    1.42
   2  -1 -22   11.54    2.01
  -2  -1  22   11.88    1.66
   2  -1 -22   13.95    1.68
  -2   1  22   12.14    1.61
   2  -1 -21    6.80    1.22
  -2   1  21    6.58    1.22
   2   1 -21    5.41    1.18
  -2  -1  21    8.51    1.54
  -2   1  21    5.13    1.33
   2   1 -21    4.99    1.04
  -2   1  21    8.28    1.25
  -2  -1  21    7.34    1.23
   2  -1 -21    5.38    1.33
  -2  -1  21    7.96    1.56
   2  -1 -21    5.35    1.68
   2   1 -21    5.62    1.62
   2   1 -21    7.46    1.48
   2  -1 -21    4.32    1.13
  -2   1  21    5.99    1.37
  -2  -1  21    6.11    1.28
  -2   1  21    7.31    1.34
  -2  -1  21    5.62    1.12
  -2  -1  20    6.18    1.21
  -2   1  20    6.92    1.33
  -2   1  20    7.04    1.12
   2   1 -20    5.30    1.03
  -2  -1  20    7.57    1.36
   2  -1 -20    6.79    1.52
  -2  -1  20    7.37    1.23
   2   1 -20    9.82    1.45
   2  -1 -20    6.65    1.13
  -2   1  20    7.90    1.16
  -2  -1  20    7.08    1.32
  -2   1  20    8.30    1.61
   2   1 -20    4.99    1.23
   2  -1 -20    6.57    1.28
   2  -1 -20    4.56    1.65
   2   1 -20    7.59    1.57
  -2   1  20    7.30    1.29
  -2  -1  20    7.75    1.48
  -2   1  20    7.36    1.17
  -2  -1  19   11.72    1.46
  -2   1  19   10.98    1.59
   2   1 -19   11.43    1.53
  -2   1  19   10.22    1.27
   2  -1 -19    6.24    1.34
  -2  -1  19   11.15    1.55
  -2  -1  19   10.59    1.40
  -2   1  19    8.66    1.21
   2   1 -19   10.88    1.45
   2  -1 -19    9.38    1.28
  -2  -1  19    8.86    1.38
  -2   1  19   11.99    1.67
   2   1 -19    8.62    1.24
   2   1 -19   12.31    1.70
   2   1 -19    9.01    1.66
   2  -1 -19   11.45    1.67
   2  -1 -19    9.71    2.04
  -2   1  19    8.99    1.40
  -2  -1  19   10.97    1.52
  -2   1  19    8.16    1.21
  -2   1  18    3.89    0.94
  -2  -1  18    3.22    0.86
   2   1 -18    2.30    0.77
  -2   1  18    2.89    0.66
  -2  -1  18    3.11    0.95
  -2  -1  18    3.04    0.80
   2  -1 -18    3.22    1.07
  -2   1  18    3.05    0.79
   2  -1 -18    2.36    0.73
   2   1 -18    2.46    0.70
  -2  -1  18    3.80    0.94
  -2   1  18    1.11    0.56
   2   1 -18    2.52    0.66
   2  -1 -18    4.67    0.79
   2   1 -18    2.83    1.11
   2   1 -18    2.38    0.81
   2  -1 -18    2.85    0.74
  -2   1  18    1.45    0.61
  -2  -1  18    2.64    0.80
  -2   1  18    2.67    0.66
  -2  -1  17    8.30    1.22
  -2   1  17    9.76    1.40
   2   1 -17    8.24    1.22
  -2   1  17    7.82    1.01
   2  -1 -17    6.72    1.47
  -2  -1  17    8.10    1.13
  -2  -1  17    8.45    1.26
   2   1 -17    9.28    1.21
   2  -1 -17    9.19    1.10
  -2   1  17    7.59    1.05
  -2   1  17    9.01    1.34
  -2  -1  17    8.62    1.24
   2   1 -17    7.57    1.02
   2  -1 -17    7.85    0.98
   2   1 -17    8.27    1.43
   2   1 -17    6.87    1.19
  -2   1  17    7.74    1.17
  -2  -1  17    8.28    1.21
  -2   1  17    7.95    1.09
  -2   1  17    5.29    0.78
   2   1 -17    6.46    0.80
  -2  -1  16    0.80    0.60
  -2   1  16    1.25    0.68
  -2  -1  16    0.35    0.64
  -2  -1  16    2.60    0.75
   2   1 -16    1.01    0.56
  -2   1  16    1.32    0.43
   2  -1 -16   -0.13    0.69
  -2  -1  16    0.73    0.37
   2  -1 -16    1.60    0.45
  -2   1  16    0.75    0.44
   2   1 -16    1.03    0.51
  -2  -1  16    1.22    0.56
  -2   1  16    1.20    0.60
   2   1 -16    2.33    0.63
   2  -1 -16    0.63    0.32
   2  -1 -16    0.58    0.48
   2   1 -16    1.58    0.55
   2   1 -16    0.26    0.56
  -2   1  16    1.66    0.62
  -2  -1  16   -0.09    0.43
  -2   1  16    0.51    0.56
  -2   1  16    1.07    0.41
   2   1 -16    1.03    0.37
  -2  -1  15   -0.19    0.59
  -2  -1  15    0.19    0.37
  -2   1  15    0.15    0.42
  -2   1  15    0.80    0.41
  -2  -1  15    0.77    0.54
   2   1 -15    0.41    0.36
  -2   1  15    0.27    0.40
  -2  -1  15   -0.08    0.37
   2  -1 -15    0.24    0.64
   2   1 -15    0.25    0.42
  -2   1  15    0.67    0.40
   2  -1 -15    0.05    0.30
  -2   1  15   -0.13    0.28
  -2  -1  15   -0.36    0.34
  -2   1  15    0.04    0.53
   2  -1 -15   -0.10    0.27
   2   1 -15    0.18    0.35
  -2   1  15    0.16    0.30
   2   1 -15    0.50    0.53
   2  -1 -15    0.61    0.49
   2   1 -15   -0.33    0.50
  -2   1  15   -0.09    0.41
  -2  -1  15   -0.61    0.48
   2   1 -15    0.04    0.21
   2  -1 -15    0.37    0.39
  -2   1  15    0.89    0.45
  -2  -1  14   26.62    1.87
   2  -1 -14   30.92    2.63
  -2   1  14   31.56    2.12
  -2  -1  14   23.93    2.23
  -2   1  14   28.55    2.62
  -2  -1  14   30.70    2.01
   2   1 -14   28.06    2.05
  -2   1  14   30.51    1.77
  -2   1  14   26.78    2.03
  -2  -1  14   27.94    1.98
   2   1 -14   28.87    1.87
   2  -1 -14   28.99    1.73
  -2   1  14   28.82    1.66
  -2   1  14   31.77    1.86
  -2  -1  14   31.74    2.05
  -2   1  14   27.97    2.03
   2   1 -14   31.99    1.95
   2  -1 -14   29.07    1.63
   2   1 -14   28.40    2.07
   2  -1 -14   28.27    2.18
   2   1 -14   29.04    2.47
  -2   1  14   27.45    1.91
  -2  -1  14   31.69    2.07
  -2  -1  14   26.06    1.75
  -2   1  14   28.56    1.88
   2  -1 -14   27.46    1.72
   2   1 -14   27.42    1.43
  -2   1  14   27.56    1.57
   2  -1 -13  108.54    5.01
  -2   1  13  104.73    3.97
  -2  -1  13  113.48    4.00
  -2   1  13   98.99    4.90
  -2  -1  13  101.53    4.64
  -2   1  13  107.47    4.14
  -2  -1  13  110.44    4.01
   2   1 -13  106.40    4.44
  -2  -1  13  118.83    4.13
   2   1 -13  109.38    4.18
  -2   1  13  115.46    3.66
   2  -1 -13  107.62    3.50
  -2   1  13  109.44    3.65
  -2  -1  13  109.93    3.61
  -2   1  13  107.19    3.40
   2   1 -13  110.62    3.83
  -2   1  13  116.87    4.21
  -2  -1  13  116.41    4.02
   2  -1 -13  109.73    3.41
  -2  -1  13  109.45    3.76
   2   1 -13  118.07    3.91
   2  -1 -13  111.30    4.36
   2   1 -13  101.23    4.75
   2   1 -13  110.26    4.19
  -2   1  13  113.90    4.03
  -2  -1  13  115.41    4.06
  -2  -1  13  111.54    3.36
  -2   1  13  113.47    3.37
   2  -1 -13  110.08    3.67
   2   1 -13  111.66    3.14
  -2   1  13  108.24    3.87
   2  -1 -12   55.57    3.32
  -2  -1  12   51.86    2.43
  -2   1  12   47.62    3.17
  -2  -1  12   53.68    3.11
  -2   1  12   53.26    2.54
  -2  -1  12   61.46    2.75
   2  -1 -12   53.85    2.57
  -2   1  12   53.45    2.23
   2   1 -12   54.62    2.83
  -2   1  12   51.79    2.61
   2   1 -12   54.16    2.67
  -2  -1  12   54.55    2.55
   2   1 -12   51.73    2.37
   2  -1 -12   54.77    2.19
  -2   1  12   48.63    2.19
  -2   1  12   57.38    2.16
  -2  -1  12   53.37    2.26
   2  -1 -12   54.36    2.65
  -2   1  12   55.50    2.65
  -2  -1  12   54.45    2.48
   2   1 -12   52.48    2.40
   2  -1 -12   52.55    2.10
  -2   1  12   55.04    2.46
  -2  -1  12   51.94    2.37
  -2  -1  12   54.41    2.40
   2   1 -12   50.65    3.07
   2  -1 -12   48.18    2.62
   2   1 -12   55.31    2.70
  -2   1  12   52.53    2.51
  -2  -1  12   56.79    2.60
  -2   1  12   54.41    2.08
   2   1 -12   54.50    1.93
  -2   1  12   52.29    2.43
  -2  -1  12   52.70    2.06
   2  -1 -12   52.64    2.31
   2  -1 -11   44.89    2.99
  -2   1  11   43.76    2.90
  -2  -1  11   48.33    2.24
  -2   1  11   47.76    2.28
  -2  -1  11   47.22    2.80
  -2   1  11   49.05    2.04
   2  -1 -11   46.85    2.26
  -2  -1  11   51.25    2.32
   2   1 -11   43.64    2.32
   2   1 -11   48.60    2.46
  -2  -1  11   49.71    2.37
  -2   1  11   44.92    2.32
  -2   1  11   47.97    1.87
   2  -1 -11   46.58    1.92
  -2  -1  11   50.83    2.08
   2   1 -11   44.01    2.09
  -2   1  11   44.05    1.99
  -2   1  11   47.81    2.34
   2  -1 -11   43.85    2.27
  -2  -1  11   49.65    2.26
   2  -1 -11   44.75    2.26
  -2  -1  11   46.98    2.13
   2   1 -11   45.22    2.14
   2  -1 -11   46.78    1.86
  -2   1  11   47.11    2.13
  -2  -1  11   47.75    2.17
   2   1 -11   46.62    2.38
   2  -1 -11   46.96    2.49
   2   1 -11   44.16    2.76
  -2   1  11   47.07    2.24
  -2  -1  11   50.10    2.28
   2  -1 -11   50.12    2.15
  -2  -1  11   47.35    1.83
   2   1 -11   48.38    1.72
  -2   1  11   49.14    1.85
  -2   1  11   49.06    2.24
  -2  -1  10   23.68    1.96
   2  -1 -10   25.16    2.10
  -2   1  10   28.78    1.63
  -2  -1  10   27.32    1.54
  -2   1  10   23.87    2.06
  -2   1  10   27.86    1.40
   2   1 -10   28.00    1.70
   2   1 -10   27.91    1.74
   2  -1 -10   27.53    1.60
  -2   1  10   24.93    1.64
  -2  -1  10   28.60    1.67
  -2  -1  10   30.82    1.64
   2  -1 -10   27.53    1.34
  -2  -1  10   28.59    1.44
  -2   1  10   26.80    1.41
   2   1 -10   28.26    1.55
  -2   1  10   27.77    1.30
  -2  -1  10   27.81    1.55
   2  -1 -10   27.91    1.64
  -2   1  10   28.04    1.68
   2   1 -10   24.23    1.56
  -2  -1  10   27.34    1.52
  -2  -1  10   30.19    1.58
   2   1 -10   27.27    1.53
   2  -1 -10   27.99    1.31
   2  -1 -10   25.90    1.60
  -2   1  10   24.72    1.44
  -2  -1  10   26.84    1.76
   2  -1 -10   26.63    1.77
   2   1 -10   25.82    1.66
   2   1 -10   25.17    1.97
  -2  -1  10   26.07    1.54
  -2   1  10   28.29    1.60
   2   1 -10   27.67    1.19
   2  -1 -10   26.91    1.49
  -2   1  10   25.41    1.53
  -2   1  10   28.67    1.29
   2  -1  -9  222.63    6.94
  -2   1   9  237.23    5.80
  -2  -1   9  230.32    6.66
  -2   1   9  234.78    7.08
  -2  -1   9  229.24    5.61
   2   1  -9  231.30    6.03
  -2  -1   9  247.87    5.99
   2   1  -9  238.18    5.87
   2  -1  -9  249.80    5.81
  -2  -1   9  235.68    5.67
  -2   1   9  239.66    5.36
  -2  -1   9  243.59    5.47
  -2   1   9  245.68    5.17
   2   1  -9  241.41    5.63
   2  -1  -9  238.87    5.22
  -2   1   9  240.51    5.43
   2   1  -9  222.57    5.71
  -2  -1   9  230.46    5.59
  -2   1   9  223.71    5.86
   2  -1  -9  236.37    5.81
   2   1  -9  232.68    5.59
  -2  -1   9  247.66    5.67
  -2   1   9  239.72    5.09
   2  -1  -9  229.93    5.09
  -2  -1   9  240.68    5.64
  -2   1   9  249.79    5.66
  -2  -1   9  234.27    6.14
   2   1  -9  232.63    6.69
   2  -1  -9  233.58    6.13
   2   1  -9  238.29    5.98
  -2  -1   9  241.37    5.76
  -2   1   9  238.78    5.73
   2   1  -9  230.85    4.96
  -2   1   9  236.11    5.76
   2  -1  -9  239.65    5.62
  -2  -1   8   89.69    3.49
  -2   1   8   90.08    2.89
   2  -1  -8   93.73    2.91
  -2  -1   8   91.45    2.79
  -2   1   8   89.64    3.78
   2  -1  -8   83.04    3.63
   2   1  -8   90.51    3.06
   2   1  -8   91.94    2.91
  -2  -1   8   89.18    2.81
   2  -1  -8   91.59    2.86
  -2  -1   8   90.22    3.02
   2  -1  -8   86.79    2.95
  -2   1   8   89.96    2.59
   2  -1  -8   87.68    2.45
  -2   1   8   91.78    2.44
   2   1  -8   92.98    2.81
  -2   1   8   91.35    2.66
  -2  -1   8   93.16    2.70
  -2   1   8   91.17    3.01
   2  -1  -8   94.12    2.93
  -2  -1   8   86.98    2.71
   2   1  -8   85.88    2.81
  -2  -1   8   86.31    2.76
   2   1  -8   86.10    2.75
  -2   1   8   95.96    2.78
   2  -1  -8   88.75    2.38
  -2   1   8   95.08    2.43
   2   1  -8   87.54    2.78
  -2  -1   8   91.77    2.78
  -2  -1   8   98.28    3.24
   2  -1  -8   89.31    3.17
   2   1  -8   89.27    3.53
   2   1  -8   94.21    3.07
   2  -1  -8   85.36    2.83
  -2   1   8   90.09    2.86
  -2  -1   8   87.67    2.84
   2  -1  -8   91.14    2.83
   2   1  -8   91.67    2.33
  -2   1   8   89.20    2.89
  -2  -1   7  868.71   17.30
  -2  -1   7  872.36   16.17
   2  -1  -7  909.50   16.38
   2  -1  -7  846.68   17.76
  -2   1   7  865.34   16.37
  -2   1   7  851.51   17.87
  -2  -1   7  875.95   16.17
  -2  -1   7  943.08   16.66
   2  -1  -7  837.88   16.23
   2   1  -7  887.87   16.59
  -2   1   7  897.09   15.93
   2   1  -7  920.38   16.29
   2  -1  -7  912.82   16.35
   2  -1  -7  859.51   15.67
  -2   1   7  883.38   16.00
  -2  -1   7  902.15   16.09
  -2   1   7  896.77   15.63
   2   1  -7  867.01   16.21
   2   1  -7  851.96   16.18
  -2  -1   7  854.47   16.08
  -2   1   7  879.92   16.52
   2  -1  -7  875.40   16.37
  -2  -1   7  883.91   16.22
   2   1  -7  850.98   16.11
  -2   1   7  901.47   16.09
   2   1  -7  890.40   16.24
  -2   1   7  870.17   15.62
   2   1  -7  896.15   17.40
   2  -1  -7  856.26   16.74
   2   1  -7  900.13   16.61
  -2  -1   7  890.91   16.76
   2  -1  -7  893.57   16.32
  -2   1   7  875.15   16.39
  -2  -1   7  847.07   16.26
  -2   1   7  861.71   16.38
   2   1  -7  876.89   15.58
   2  -1  -7  908.26   16.36
  -2  -1   6  110.10    2.90
  -2   1   6  107.44    3.03
  -2  -1   6  109.92    3.50
  -2   1   6  114.26    3.99
   2  -1  -6  108.23    3.87
   2  -1  -6  114.85    3.05
   2  -1  -6  116.04    2.94
   2   1  -6  112.38    3.19
  -2  -1   6  109.14    2.88
   2  -1  -6  110.29    3.07
  -2  -1   6  120.45    3.18
  -2   1   6  111.30    2.79
   2   1  -6  110.85    2.90
   2   1  -6  110.19    2.98
  -2   1   6  113.18    2.55
   2  -1  -6  110.48    2.58
  -2   1   6  108.62    2.83
  -2  -1   6  110.02    2.89
  -2   1   6  108.18    3.16
  -2  -1   6  108.48    2.83
   2   1  -6  112.74    2.89
   2  -1  -6  123.83    3.17
  -2   1   6  114.79    2.55
   2   1  -6  111.95    2.99
  -2   1   6  115.81    2.88
   2   1  -6  112.07    2.89
  -2  -1   6  112.20    2.99
   2   1  -6  112.70    3.58
   2   1  -6  116.51    3.19
   2  -1  -6  112.78    3.28
  -2  -1   6  113.90    3.26
  -2   1   6  114.26    3.07
   2  -1  -6  110.77    2.99
  -2  -1   6  111.44    2.97
   2  -1  -6  114.94    3.10
  -2   1   6  112.79    3.12
   2   1  -6  109.24    2.54
  -2   1   5  311.19    6.69
  -2   1   5  326.28    7.83
  -2  -1   5  326.92    7.17
   2  -1  -5  339.71    6.71
  -2  -1   5  332.42    6.48
   2  -1  -5  322.43    7.79
   2   1  -5  320.22    6.41
   2   1  -5  335.02    6.45
  -2  -1   5  323.36    6.74
  -2   1   5  322.66    6.39
   2  -1  -5  331.63    6.78
   2   1  -5  326.59    6.79
   2  -1  -5  340.30    6.46
   2   1  -5  304.80    7.00
  -2   1   5  342.99    6.05
   2  -1  -5  325.96    6.10
  -2  -1   5  325.85    6.54
  -2   1   5  314.45    6.45
   2   1  -5  333.81    6.61
   2   1  -5  335.79    6.41
   2  -1  -5  330.93    6.75
  -2  -1   5  343.96    6.41
  -2   1   5  309.30    6.83
  -2   1   5  328.39    6.07
  -2   1   5  337.59    6.42
  -2  -1   5  325.54    6.63
  -2  -1   5  310.48    7.49
   2   1  -5  341.43    6.85
   2  -1  -5  329.39    6.93
   2   1  -5  323.58    7.22
  -2  -1   5  336.14    6.87
   2  -1  -5  333.28    6.65
  -2  -1   5  333.04    6.56
  -2   1   5  337.53    6.75
   2   1  -5  337.85    6.16
  -2   1   5  326.77    6.79
   2  -1  -5  336.81    6.79
  -2  -1   4   18.53    0.80
  -2   1   4   13.49    0.81
   2  -1  -4   18.26    0.90
  -2   1   4   19.67    1.34
   2   1  -4   18.52    0.78
   2  -1  -4   16.78    1.24
   2   1  -4   19.52    0.94
  -2  -1   4   18.60    1.00
  -2   1   4   17.20    0.80
   2  -1  -4   18.21    0.79
   2   1  -4   15.21    0.95
  -2  -1   4   17.22    0.76
  -2  -1   4   18.77    0.91
   2   1  -4   16.41    0.72
   2  -1  -4   16.96    0.60
  -2   1   4   19.36    0.60
  -2  -1   4   18.19    0.85
   2   1  -4   18.86    0.88
  -2   1   4   16.51    0.80
   2  -1  -4   17.75    0.80
  -2   1   4   18.19    0.99
  -2  -1   4   18.43    0.74
   2   1  -4   18.16    0.73
   2  -1  -4   18.01    0.94
  -2   1   4   18.58    0.77
  -2  -1   4   18.13    0.88
  -2   1   4   17.74    0.62
   2  -1  -4   14.61    0.88
  -2  -1   4   17.40    0.92
   2   1  -4   12.60    0.78
  -2  -1   4   17.23    1.14
   2   1  -4   17.90    1.06
   2  -1  -4   19.06    0.93
  -2   1   4   18.94    0.94
  -2  -1   4   18.81    0.83
   2  -1  -4   19.28    0.98
  -2   1   4   17.25    0.93
  -2   1   3   92.60    2.99
   2  -1  -3   91.39    3.00
  -2   1   3   87.41    2.37
   2   1  -3   92.39    2.09
   2  -1  -3   98.60    2.41
  -2  -1   3   94.22    2.15
  -2  -1   3   96.62    2.33
   2  -1  -3   92.45    1.81
  -2   1   3   93.14    2.30
   2   1  -3   94.18    2.34
   2  -1  -3  100.53    2.29
  -2   1   3   94.66    1.78
  -2  -1   3   92.08    2.02
   2  -1  -3   94.64    2.52
   2   1  -3   93.38    1.97
  -2   1   3   92.96    2.58
   2   1  -3   92.92    2.03
   2  -1  -3   97.12    2.23
  -2   1   3   92.17    2.27
  -2  -1   3   93.26    2.31
  -2  -1   3   92.33    2.41
   2   1  -3   97.55    2.37
   2   1  -3   90.60    2.39
   2   1  -3   97.16    2.59
  -2  -1   3   98.15    2.41
   2   1  -3   96.96    2.41
  -2  -1   3   93.90    2.72
   2  -1  -3   92.74    2.38
   2  -1  -3   95.09    2.44
  -2  -1   3   90.88    2.13
   2   1  -3   87.01    2.13
   2  -1  -3   95.97    2.47
  -2  -1   2   19.94    0.71
  -2   1   2   21.21    0.92
  -2   1   2   20.89    1.19
   2   1  -2   20.69    0.71
   2  -1  -2   21.18    0.91
   2  -1  -2   21.24    1.18
  -2  -1   2   22.26    0.89
  -2   1   2   20.58    0.87
   2   1  -2   21.79    0.88
   2  -1  -2   21.36    0.86
   2   1  -2   21.93    0.84
  -2  -1   2   21.94    0.82
   2   1  -2   20.70    0.63
  -2  -1   2   20.82    0.77
   2   1  -2   20.02    0.86
  -2   1   2   21.53    0.90
  -2  -1   2   20.89    0.87
   2  -1  -2   21.87    0.88
  -2   1   2   21.00    1.05
  -2  -1   2   22.40    0.65
   2   1  -2   20.51    0.58
   2  -1  -2   19.92    0.98
   2  -1  -2   21.12    0.82
   2   1  -2   20.06    0.88
  -2  -1   2   22.39    1.01
  -2  -1   2   19.98    0.85
   2   1  -2   21.44    0.95
  -2   1   2   19.89    0.98
[truncated: 1,636,567 more chars]
