# Supplementary material for: Steric and Geometric Tuning of π‐Conjugated Antennae in Europium(III) Complexes for Selective ADP Recognition
Source: Chemistry. 2025 Aug 22;31(53):e02251. doi: 10.1002/chem.202502251 (PMC12451422; doi:10.1002/chem.202502251)
Supplement: Supplementary file 2 — Supporting Information [file CHEM-31-e02251-s001.zip › Eu4PhOMe.cif]

data_sb12

# start Validation Reply Form
_vrf_PLAT420_sb12
;
PROBLEM: D-H Bond Without Acceptor  O7       --H7A      .     Please Check 
RESPONSE: The electron density corresponding to non-coordinated solvent molecules (and any potential hydrogen bonding interactions) have been removed via solvent masking. While the specific acceptor atom is not present in the model, the masked volume is consistent with disordered solvent (water and methanol) that most likely participates in hydrogen bonding. Details of the solvent mask are provided in the ESI. 
;
# end Validation Reply Form

_audit_creation_date               2025-06-13
_audit_creation_method
;
Olex2 1.5
(compiled 2025.04.05 svn.rf049d14d for OlexSys, GUI svn.r7224)
;
_shelx_SHELXL_version_number       '2019/3'
loop_
  _audit_author_name
  _audit_author_email
  _audit_author_address
 'Bodman, S.E.' S.E.Bodman@lboro.ac.uk
;
Loughborough University
Department of Chemistry
Epinal Way
Loughborough
LE11 3TU
United Kingdom
;

_audit_contact_author_address
;
Loughborough University
Department of Chemistry
Epinal Way
Loughborough
LE11 3TU
United Kingdom
;
_audit_contact_author_email        S.E.Bodman@lboro.ac.uk
_audit_contact_author_name         'Bodman, S.E.'
_audit_contact_author_phone        ''
_publ_contact_author_id_orcid      0000-0002-6598-523X
_publ_section_abstract
;
The abstract of your Acta paper
;
_publ_section_acknowledgements
;
Any acknowledements you may have
;
_publ_section_comment
;
This is the main part of your paper.
;
_publ_section_exptl
;
Any special experimental details
;
_publ_section_exptl_prep
;
Preparative details of the material
;
_publ_section_exptl_refinement
;
Anything you want to say about the refinement
;
_publ_section_figure_captions
;
Fig. 1. <i>CHEMDRAW</i> diagram of the title compound.

Fig. 2. The asymmetric unit of the title compound, showing the naming scheme.
The displacement ellipsoids are shown at the 50%% probability level.
;
_publ_section_references
;
D. Kratzert, I. Krossing, (2018), J. Appl. Cryst. 51, 928-934. 

Dolomanov, O.V., Bourhis, L.J., Gildea, R.J, Howard, J.A.K. & Puschmann, H.
 (2009), J. Appl. Cryst. 42, 339-341.

Kratzert, D., Holstein, J.J. & Krossing, I. (2015). J. Appl. Cryst. 48, 933-938.

Sheldrick, G.M. (2015). Acta Cryst. A71, 3-8.

Sheldrick, G.M. (2015). Acta Cryst. C71, 3-8.
;
_publ_section_table_legends
;
;
_publ_section_title
;
The Title of your Acta paper
;
_chemical_name_common              ?
_chemical_name_systematic          ?
_chemical_formula_moiety          
 'C46 H50 Eu N6 O7, C F3 O3 S, 6[H2O], 1[CH3OH]'
_chemical_formula_sum              'C48 H66 Eu F3 N6 O17 S'
_chemical_formula_weight           1240.08
_chemical_melting_point            ?
_chemical_oxdiff_formula           C47H48EuF3N6O15S
loop_
  _atom_type_symbol
  _atom_type_description
  _atom_type_scat_dispersion_real
  _atom_type_scat_dispersion_imag
  _atom_type_scat_source
 'C' 'C' 0.0028 0.0015 'International Tables Vol C Tables 4.2.6.8 and 6.1.1.4'
 'H' 'H' 0.0000 0.0000 'International Tables Vol C Tables 4.2.6.8 and 6.1.1.4'
 'Eu' 'Eu' -0.1241 3.4954
 'International Tables Vol C Tables 4.2.6.8 and 6.1.1.4'
 'F' 'F' 0.0164 0.0097 'International Tables Vol C Tables 4.2.6.8 and 6.1.1.4'
 'N' 'N' 0.0056 0.0031 'International Tables Vol C Tables 4.2.6.8 and 6.1.1.4'
 'O' 'O' 0.0101 0.0057 'International Tables Vol C Tables 4.2.6.8 and 6.1.1.4'
 'S' 'S' 0.1187 0.1169 'International Tables Vol C Tables 4.2.6.8 and 6.1.1.4'

_shelx_space_group_comment
;
The symmetry employed for this shelxl refinement is uniquely defined
by the following loop, which should always be used as a source of
symmetry information in preference to the above space-group names.
They are only intended as comments.
;
_space_group_crystal_system        'monoclinic'
_space_group_IT_number             14
_space_group_name_H-M_alt          'P 1 21/n 1'
_space_group_name_Hall             '-P 2yn'
loop_
  _space_group_symop_operation_xyz
 'x, y, z'
 '-x+1/2, y+1/2, -z+1/2'
 '-x, -y, -z'
 'x-1/2, -y-1/2, z-1/2'

_cell_length_a                     13.5915(4)
_cell_length_b                     25.6668(11)
_cell_length_c                     15.2393(5)
_cell_angle_alpha                  90
_cell_angle_beta                   97.314(3)
_cell_angle_gamma                  90
_cell_volume                       5273.0(3)
_cell_formula_units_Z              4
_cell_measurement_reflns_used      16122
_cell_measurement_temperature      100(2)
_cell_measurement_theta_max        35.7910
_cell_measurement_theta_min        1.5150
_shelx_estimated_absorpt_T_max     0.942
_shelx_estimated_absorpt_T_min     0.704
_exptl_absorpt_coefficient_mu      1.217
_exptl_absorpt_correction_T_max    1.00000
_exptl_absorpt_correction_T_min    0.27422
_exptl_absorpt_correction_type     multi-scan
_exptl_absorpt_process_details
;
CrysAlisPro 1.171.41.123a (Rigaku Oxford Diffraction, 2022)
Empirical absorption correction using spherical harmonics,
implemented in SCALE3 ABSPACK scaling algorithm.
;
_exptl_absorpt_special_details     ?
_exptl_crystal_colour              colourless
_exptl_crystal_colour_lustre       .
_exptl_crystal_colour_modifier     .
_exptl_crystal_colour_primary      colourless
_exptl_crystal_density_diffrn      1.562
_exptl_crystal_density_meas        ?
_exptl_crystal_density_method      ?
_exptl_crystal_description         block
_exptl_crystal_F_000               2552
_exptl_crystal_preparation         ?
_exptl_crystal_recrystallization_method 
 'Crystals were obtained after slow evaporation of the complex dissolved in methanol/water (9:1).'
_exptl_crystal_size_max            0.31
_exptl_crystal_size_mid            0.06
_exptl_crystal_size_min            0.05
_exptl_transmission_factor_max     ?
_exptl_transmission_factor_min     ?
_diffrn_reflns_av_R_equivalents    0.1071
_diffrn_reflns_av_unetI/netI       0.0872
_diffrn_reflns_Laue_measured_fraction_full  0.998
_diffrn_reflns_Laue_measured_fraction_max  0.998
_diffrn_reflns_limit_h_max         16
_diffrn_reflns_limit_h_min         -16
_diffrn_reflns_limit_k_max         30
_diffrn_reflns_limit_k_min         -30
_diffrn_reflns_limit_l_max         18
_diffrn_reflns_limit_l_min         -18
_diffrn_reflns_number              56990
_diffrn_reflns_point_group_measured_fraction_full  0.998
_diffrn_reflns_point_group_measured_fraction_max  0.998
_diffrn_reflns_theta_full          24.208
_diffrn_reflns_theta_max           24.208
_diffrn_reflns_theta_min           1.515
_diffrn_ambient_temperature        100.15
_diffrn_detector                   'Hybrid Pixel Array Detector'
_diffrn_detector_area_resol_mean   5.8140
_diffrn_measured_fraction_theta_full  0.998
_diffrn_measured_fraction_theta_max  0.998
_diffrn_measurement_details
;
List of Runs (angles in degrees, time in seconds):

  # Type    Start    End  Width  t~exp~   \w     \q     \k     \f   Frames
--------------------------------------------------------------------------
  1  \f      0.00 180.00   0.20    0.20   0.00   0.00   0.00    --   900
  2  \w   -145.00  25.00   0.20    0.20    --   30.00   0.00   0.00  850
  3  \w   -145.00  25.00   0.20    0.20    --   30.00   0.00 120.00  850
  4  \w   -145.00  25.00   0.20    0.20    --   30.00   0.00 240.00  850
;
_diffrn_measurement_device         'abstract diffractometer'
_diffrn_measurement_device_type   
 'dectris-CrysAlisPro-abstract goniometer imported dectris images'
_diffrn_measurement_method         '\w and \f scans'
_diffrn_orient_matrix_type        
 'CrysAlisPro convention (1999,Acta A55,543-557)'
_diffrn_orient_matrix_UB_11        -0.0004175000
_diffrn_orient_matrix_UB_12        -0.0095676000
_diffrn_orient_matrix_UB_13        0.0421662000
_diffrn_orient_matrix_UB_21        0.0473967000
_diffrn_orient_matrix_UB_22        -0.0094334000
_diffrn_orient_matrix_UB_23        -0.0003305000
_diffrn_orient_matrix_UB_31        0.0192076000
_diffrn_orient_matrix_UB_32        0.0232255000
_diffrn_orient_matrix_UB_33        0.0172700000
_diffrn_radiation_monochromator    synchrotron
_diffrn_radiation_probe            x-ray
_diffrn_radiation_type             synchrotron
_diffrn_radiation_wavelength       0.6889
_diffrn_source                     synchrotron
_reflns_Friedel_coverage           0.000
_reflns_Friedel_fraction_full      .
_reflns_Friedel_fraction_max       .
_reflns_number_gt                  8575
_reflns_number_total               9299
_reflns_odcompleteness_completeness  99.64
_reflns_odcompleteness_iscentric   1
_reflns_odcompleteness_theta       29.48
_reflns_special_details
;
 Reflections were merged by SHELXL according to the crystal
 class for the calculation of statistics and refinement.
 
 Structure factors included contributions from the .fab file.
 
 _reflns_Friedel_fraction is defined as the number of unique
 Friedel pairs measured divided by the number that would be
 possible theoretically, ignoring centric projections and
 systematic absences.
;
_reflns_threshold_expression       'I > 2\s(I)'
_computing_cell_refinement         'CrysAlisPro 1.171.41.123a (Rigaku OD, 2022)'
_computing_data_collection         'CrysAlisPro 1.171.41.123a (Rigaku OD, 2022)'
_computing_data_reduction          'CrysAlisPro 1.171.41.123a (Rigaku OD, 2022)'
_computing_molecular_graphics      'Olex2 1.5 (Dolomanov et al., 2009)'
_computing_publication_material    'Olex2 1.5 (Dolomanov et al., 2009)'
_computing_structure_refinement    'SHELXL 2019/3 (Sheldrick, 2015)'
_computing_structure_solution      'SHELXT  (Sheldrick, 2015)'
_refine_diff_density_max           1.673
_refine_diff_density_min           -1.528
_refine_diff_density_rms           0.136
_refine_ls_extinction_coef         .
_refine_ls_extinction_method       none
_refine_ls_goodness_of_fit_ref     1.098
_refine_ls_hydrogen_treatment      constr
_refine_ls_matrix_type             full
_refine_ls_number_parameters       745
_refine_ls_number_reflns           9299
_refine_ls_number_restraints       372
_refine_ls_R_factor_all            0.0753
_refine_ls_R_factor_gt             0.0724
_refine_ls_restrained_S_all        1.123
_refine_ls_shift/su_max            0.000
_refine_ls_shift/su_mean           0.000
_refine_ls_structure_factor_coef   Fsqd
_refine_ls_weighting_details      
 'w=1/[\s^2^(Fo^2^)+(0.0539P)^2^+29.2121P] where P=(Fo^2^+2Fc^2^)/3'
_refine_ls_weighting_scheme        calc
_refine_ls_wR_factor_gt            0.1901
_refine_ls_wR_factor_ref           0.1922
_refine_special_details            ?
_olex2_refinement_description
;
1. Fixed Uiso
 At 1.2 times of:
  All C(H) groups, All C(H,H) groups, All C(H,H,H,H) groups
 At 1.5 times of:
  All C(H,H,H) groups, All O(H,H) groups
2. Restrained distances
 C1B-F3 = C1B-F1 = C1B-F2
 1.33 with sigma of 0.02
 C1A-S1A
 1.82 with sigma of 0.02
 C1B-S1
 1.82 with sigma of 0.02
 S1A-O8A = S1A-O10A = S1A-O9A
 1.44 with sigma of 0.02
 S1-O8 = S1-O9 = S1-O10
 1.44 with sigma of 0.02
 C1A-F3A = C1A-F2A = C1A-F1A
 1.33 with sigma of 0.02
 C1B-O8
 2.58 with sigma of 0.04
 C1B-O9
 2.56 with sigma of 0.04
 C1B-O10
 2.57 with sigma of 0.04
 C1A-O8A
 2.58 with sigma of 0.04
 C1A-O10A
 2.56 with sigma of 0.04
 C1A-O9A
 2.57 with sigma of 0.04
 C1B-F3 \\sim C1B-F1 \\sim C1B-F2
 with sigma of 0.02
 F3-F1 \\sim F1-F2 \\sim F2-F3
 with sigma of 0.04
 S1-F3 \\sim S1-F1 \\sim S1-F2
 with sigma of 0.04
 S1A-F3A \\sim S1A-F2A \\sim S1A-F1A
 with sigma of 0.04
 S1-O8 \\sim S1-O9 \\sim S1-O10
 with sigma of 0.02
 O8-O9 \\sim O9-O10 \\sim O8-O10
 with sigma of 0.04
 S1A-O8A \\sim S1A-O10A \\sim S1A-O9A
 with sigma of 0.02
 C1B-O8 \\sim C1B-O9 \\sim C1B-O10
 with sigma of 0.04
 C1A-F3A \\sim C1A-F2A \\sim C1A-F1A
 with sigma of 0.02
 F3A-F2A \\sim F2A-F1A \\sim F1A-F3A
 with sigma of 0.04
 O8A-O10A \\sim O10A-O9A \\sim O8A-O9A
 with sigma of 0.04
 C1A-O8A \\sim C1A-O10A \\sim C1A-O9A
 with sigma of 0.04
3. Uiso/Uaniso restraints and constraints
C1A \\sim F3A \\sim F2A \\sim F1A \\sim S1A \\sim O8A \\sim O10A \\sim O9A:
within 2A with sigma of 0.04 and sigma for terminal atoms of 0.08 within 2A
C1B \\sim F3 \\sim F1 \\sim F2 \\sim S1 \\sim O8 \\sim O9 \\sim O10: within 2A
with sigma of 0.04 and sigma for terminal atoms of 0.08 within 2A
Uanis(C42) \\sim Ueq, Uanis(C44) \\sim Ueq, Uanis(C46) \\sim Ueq, Uanis(C40A)
\\sim Ueq: with sigma of 0.01 and sigma for terminal atoms of 0.02
Uanis(Eu2) \\sim Ueq: with sigma of 0.005 and sigma for terminal atoms of 0.01
Uanis(F1) \\sim Ueq, Uanis(C1B) \\sim Ueq, Uanis(F3) \\sim Ueq, Uanis(F2) \\sim
Ueq, Uanis(S1) \\sim Ueq, Uanis(O8) \\sim Ueq, Uanis(O9) \\sim Ueq, Uanis(O10)
\\sim Ueq: with sigma of 0.01 and sigma for terminal atoms of 0.02
Uanis(O10A) \\sim Ueq, Uanis(C1A) \\sim Ueq, Uanis(F3A) \\sim Ueq, Uanis(F2A)
\\sim Ueq, Uanis(F1A) \\sim Ueq, Uanis(S1A) \\sim Ueq, Uanis(O9A) \\sim Ueq,
Uanis(O8A) \\sim Ueq: with sigma of 0.01 and sigma for terminal atoms of 0.02
Uanis(C43A) = Uanis(C44A) = Uanis(C45A) = Uanis(C46A) = Uanis(C39A) =
Uanis(C40A) = Uanis(C41A) = Uanis(C42A)
Uanis(N5A) = Uanis(N4A) = Uanis(N3A) = Uanis(N6A)
Uanis(C37A) = Uanis(C37) = Uanis(C35) = Uanis(C35A)
4. Rigid body (RIGU) restrains
 C1B, F3, F1, F2, S1, O8, O9, O10
 with sigma for 1-2 distances of 0.004 and sigma for 1-3 distances of 0.004
 C1A, F3A, F2A, F1A, S1A, O8A, O10A, O9A
 with sigma for 1-2 distances of 0.004 and sigma for 1-3 distances of 0.004
5. Others
 Fixed Sof: Eu1(0.93) N6(0.65) N5(0.65) N4(0.65) N3(0.65) C41(0.65) H41A(0.65)
 H41B(0.65) C42(0.65) H42A(0.65) H42B(0.65) C43(0.65) H43A(0.65) H43B(0.65)
 C44(0.65) H44A(0.65) H44B(0.65) C45(0.65) H45A(0.65) H45B(0.65) C46(0.65)
 H46A(0.65) H46B(0.65) C39(0.65) H39A(0.65) H39B(0.65) C40A(0.35) H40A(0.35)
 H40B(0.35) C35(0.65) H35A(0.65) H35B(0.65) C37(0.65) H37A(0.65) H37B(0.65)
 H10A(0.65) H10B(0.65) H10C(0.35) H10D(0.35) Eu2(0.07) H27C(0.35) H27D(0.35)
 H27A(0.65) H27B(0.65) C42A(0.35) H42C(0.35) H42D(0.35) C46A(0.35) H46C(0.35)
 H46D(0.35) C44A(0.35) H44C(0.35) H44D(0.35) C41A(0.35) H41C(0.35) H41D(0.35)
 C45A(0.35) H45C(0.35) H45D(0.35) C43A(0.35) H43C(0.35) H43D(0.35) C40(0.65)
 H40C(0.65) H40D(0.65) N5A(0.35) N6A(0.35) N3A(0.35) N4A(0.35) C39A(0.35)
 H39C(0.35) H39D(0.35) C1B(0.65) F3(0.65) F1(0.65) F2(0.65) S1(0.65) O8(0.65)
 O9(0.65) O10(0.65) C1A(0.35) F3A(0.35) F2A(0.35) F1A(0.35) S1A(0.35) O8A(0.35)
 O10A(0.35) O9A(0.35) C37A(0.35) H37C(0.35) H37D(0.35) C35A(0.35) H35C(0.35)
 H35D(0.35)
6.a Rotating group:
 O7(H7A,H7B)
6.b Secondary CH2 refined with riding coordinates:
 C41(H41A,H41B), C42(H42A,H42B), C43(H43A,H43B), C44(H44A,H44B), C45(H45A,
 H45B), C46(H46A,H46B), C39(H39A,H39B), C40A(H40A,H40B), C35(H35A,H35B),
 C37(H37A,H37B), C10(H10A,H10B), C10(H10C,H10D), C27(H27C,H27D), C27(H27A,H27B),
  C42A(H42C,H42D), C46A(H46C,H46D), C44A(H44C,H44D), C41A(H41C,H41D), C45A(H45C,
 H45D), C43A(H43C,H43D), C40(H40C,H40D), C39A(H39C,H39D), C37A(H37C,H37D),
 C35A(H35C,H35D)
6.c Aromatic/amide H refined with riding coordinates:
 C19(H19), C25(H25), C24(H24), C23(H23), C22(H22), C29(H29), C30(H30),
 C32(H32), C33(H33), C2(H2), C8(H8), C7(H7), C6(H6), C5(H5), C16(H16), C15(H15),
  C13(H13), C12(H12)
6.d Idealised Me refined as rotating group:
 C34(H34A,H34B,H34C), C17(H17A,H17B,H17C)
;
_atom_sites_solution_hydrogens     mixed
_atom_sites_solution_primary       dual
_atom_sites_solution_secondary     ?
loop_
  _atom_site_label
  _atom_site_type_symbol
  _atom_site_fract_x
  _atom_site_fract_y
  _atom_site_fract_z
  _atom_site_U_iso_or_equiv
  _atom_site_adp_type
  _atom_site_occupancy
  _atom_site_site_symmetry_order
  _atom_site_calc_flag
  _atom_site_refinement_flags_posn
  _atom_site_refinement_flags_adp
  _atom_site_refinement_flags_occupancy
  _atom_site_disorder_assembly
  _atom_site_disorder_group
 Eu1 Eu 0.42787(2) 0.31546(2) 0.42291(2) 0.03103(15) Uani 0.93 1 d . . P A 1
 O1 O 0.3530(3) 0.34006(19) 0.2812(3) 0.0449(11) Uani 1 1 d . . . . .
 O2 O 0.2240(4) 0.3420(2) 0.1746(4) 0.0632(15) Uani 1 1 d . . . . .
 O3 O 0.5043(4) 0.3430(2) 0.5641(3) 0.0503(12) Uani 1 1 d . . . . .
 O4 O 0.6288(4) 0.3439(3) 0.6744(4) 0.0700(17) Uani 1 1 d . . . . .
 O6 O -0.1654(4) 0.4502(2) 0.8127(3) 0.0535(13) Uani 1 1 d . . . . .
 O5 O 1.0038(4) 0.4356(2) 0.0032(4) 0.0616(14) Uani 1 1 d . . . . .
 N6 N 0.3008(8) 0.2453(4) 0.3327(7) 0.036(2) Uani 0.65 1 d . . P A 1
 N5 N 0.3387(7) 0.2493(4) 0.5228(7) 0.033(2) Uani 0.65 1 d . . P A 1
 N4 N 0.5552(8) 0.2478(4) 0.5174(9) 0.039(3) Uani 0.65 1 d . . P A 1
 N3 N 0.5169(7) 0.2474(4) 0.3246(7) 0.033(2) Uani 0.65 1 d . . P A 1
 N2 N 0.2590(4) 0.3483(2) 0.4891(3) 0.0348(11) Uani 1 1 d . . . . .
 N1 N 0.5940(4) 0.3480(2) 0.3519(4) 0.0369(12) Uani 1 1 d . . . . .
 C41 C 0.2589(7) 0.2041(4) 0.3873(7) 0.039(2) Uani 0.65 1 d . . P A 1
 H41A H 0.194837 0.191495 0.356378 0.047 Uiso 0.65 1 calc R U P A 1
 H41B H 0.305100 0.174157 0.395687 0.047 Uiso 0.65 1 calc R U P A 1
 C42 C 0.2441(8) 0.2260(4) 0.4736(8) 0.036(2) Uani 0.65 1 d . U P A 1
 H42A H 0.219627 0.198252 0.510426 0.043 Uiso 0.65 1 calc R U P A 1
 H42B H 0.192540 0.253426 0.464782 0.043 Uiso 0.65 1 calc R U P A 1
 C43 C 0.4040(7) 0.2055(4) 0.5590(7) 0.040(2) Uani 0.65 1 d . . P A 1
 H43A H 0.405523 0.178530 0.512858 0.048 Uiso 0.65 1 calc R U P A 1
 H43B H 0.375915 0.189578 0.609491 0.048 Uiso 0.65 1 calc R U P A 1
 C44 C 0.5093(8) 0.2235(4) 0.5897(8) 0.039(2) Uani 0.65 1 d . U P A 1
 H44A H 0.508339 0.248977 0.638438 0.047 Uiso 0.65 1 calc R U P A 1
 H44B H 0.549697 0.193300 0.612990 0.047 Uiso 0.65 1 calc R U P A 1
 C45 C 0.5968(8) 0.2065(4) 0.4657(7) 0.042(2) Uani 0.65 1 d . . P A 1
 H45A H 0.551278 0.176233 0.459768 0.051 Uiso 0.65 1 calc R U P A 1
 H45B H 0.661235 0.194791 0.497242 0.051 Uiso 0.65 1 calc R U P A 1
 C46 C 0.6118(8) 0.2267(4) 0.3734(8) 0.038(2) Uani 0.65 1 d . U P A 1
 H46A H 0.662282 0.254690 0.379440 0.046 Uiso 0.65 1 calc R U P A 1
 H46B H 0.636734 0.198022 0.338814 0.046 Uiso 0.65 1 calc R U P A 1
 C39 C 0.4507(7) 0.2032(4) 0.2942(7) 0.038(2) Uani 0.65 1 d . . P A 1
 H39A H 0.478508 0.184746 0.245812 0.045 Uiso 0.65 1 calc R U P A 1
 H39B H 0.449446 0.178276 0.343672 0.045 Uiso 0.65 1 calc R U P A 1
 C40A C 0.3277(16) 0.2081(9) 0.3207(16) 0.048(2) Uani 0.35 1 d . U P A 2
 H40A H 0.273718 0.186824 0.288937 0.057 Uiso 0.35 1 calc R U P A 2
 H40B H 0.364212 0.186263 0.367525 0.057 Uiso 0.35 1 calc R U P A 2
 C35 C 0.2188(17) 0.2800(9) 0.2864(10) 0.035(3) Uani 0.65 1 d . . P A 1
 H35A H 0.176302 0.259944 0.240803 0.042 Uiso 0.65 1 calc R U P A 1
 H35B H 0.176808 0.293660 0.329747 0.042 Uiso 0.65 1 calc R U P A 1
 C36 C 0.2685(5) 0.3241(3) 0.2444(5) 0.0450(16) Uani 1 1 d . . . . .
 C37 C 0.6357(18) 0.2810(6) 0.5524(16) 0.035(3) Uani 0.65 1 d . . P A 1
 H37A H 0.670361 0.295086 0.504188 0.042 Uiso 0.65 1 calc R U P A 1
 H37B H 0.684150 0.261586 0.594173 0.042 Uiso 0.65 1 calc R U P A 1
 C38 C 0.5868(5) 0.3269(3) 0.6021(5) 0.0414(15) Uani 1 1 d . . . . .
 C18 C 0.2489(5) 0.3282(2) 0.5677(4) 0.0375(14) Uani 1 1 d . . . . .
 C19 C 0.1789(5) 0.3443(3) 0.6204(4) 0.0378(14) Uani 1 1 d . . . . .
 H19 H 0.179573 0.330263 0.678104 0.045 Uiso 1 1 calc R U . . .
 C20 C 0.1081(5) 0.3807(2) 0.5896(4) 0.0376(14) Uani 1 1 d . . . . .
 C21 C 0.1127(5) 0.4010(2) 0.5043(4) 0.0356(13) Uani 1 1 d . . . . .
 C26 C 0.1914(5) 0.3862(2) 0.4582(4) 0.0337(13) Uani 1 1 d . . . . .
 C25 C 0.2016(5) 0.4105(2) 0.3773(4) 0.0342(13) Uani 1 1 d . . . . .
 H25 H 0.255353 0.401130 0.346321 0.041 Uiso 1 1 calc R U . . .
 C24 C 0.1362(5) 0.4470(2) 0.3428(4) 0.0381(14) Uani 1 1 d . . . . .
 H24 H 0.145174 0.463291 0.288359 0.046 Uiso 1 1 calc R U . . .
 C23 C 0.0553(5) 0.4611(3) 0.3863(5) 0.0448(16) Uani 1 1 d . . . . .
 H23 H 0.008918 0.486257 0.361014 0.054 Uiso 1 1 calc R U . . .
 C22 C 0.0440(5) 0.4387(3) 0.4641(4) 0.0420(15) Uani 1 1 d . . . . .
 H22 H -0.011216 0.448206 0.493169 0.050 Uiso 1 1 calc R U . . .
 C28 C 0.0332(5) 0.3978(2) 0.6471(4) 0.0350(14) Uani 1 1 d . . . . .
 C29 C 0.0654(5) 0.4185(3) 0.7305(4) 0.0417(15) Uani 1 1 d . . . . .
 H29 H 0.134422 0.420898 0.750239 0.050 Uiso 1 1 calc R U . . .
 C30 C -0.0028(5) 0.4357(3) 0.7852(5) 0.0462(16) Uani 1 1 d . . . . .
 H30 H 0.019299 0.450464 0.841423 0.055 Uiso 1 1 calc R U . . .
 C31 C -0.1035(5) 0.4308(3) 0.7564(5) 0.0459(16) Uani 1 1 d . . . . .
 C32 C -0.1380(5) 0.4096(3) 0.6741(4) 0.0409(15) Uani 1 1 d . . . . .
 H32 H -0.207109 0.406365 0.655261 0.049 Uiso 1 1 calc R U . . .
 C33 C -0.0687(5) 0.3933(3) 0.6201(5) 0.0431(15) Uani 1 1 d . . . . .
 H33 H -0.091017 0.378795 0.563701 0.052 Uiso 1 1 calc R U . . .
 C34 C -0.2690(6) 0.4487(4) 0.7855(6) 0.064(2) Uani 1 1 d . . . . .
 H34A H -0.285331 0.471613 0.734292 0.097 Uiso 1 1 calc R U . . .
 H34B H -0.304211 0.460546 0.834136 0.097 Uiso 1 1 calc R U . . .
 H34C H -0.289043 0.412960 0.769344 0.097 Uiso 1 1 calc R U . . .
 C10 C 0.5376(6) 0.2802(3) 0.2441(5) 0.0503(18) Uani 1 1 d . . . . .
 H10A H 0.572111 0.258459 0.203843 0.060 Uiso 0.65 1 calc R U P A 1
 H10B H 0.473995 0.291983 0.211117 0.060 Uiso 0.65 1 calc R U P A 1
 H10C H 0.489564 0.291338 0.193182 0.060 Uiso 0.35 1 calc R U P A 2
 H10D H 0.581594 0.254055 0.221360 0.060 Uiso 0.35 1 calc R U P A 2
 C1 C 0.6007(5) 0.3269(2) 0.2733(5) 0.0379(14) Uani 1 1 d . . . . .
 C2 C 0.6646(5) 0.3444(3) 0.2142(5) 0.0433(15) Uani 1 1 d . . . . .
 H2 H 0.664828 0.327462 0.158796 0.052 Uiso 1 1 calc R U . . .
 C3 C 0.7268(5) 0.3860(3) 0.2357(5) 0.0452(16) Uani 1 1 d . . . . .
 C4 C 0.7209(5) 0.4108(3) 0.3188(5) 0.0455(16) Uani 1 1 d . . . . .
 C9 C 0.6544(5) 0.3908(2) 0.3757(5) 0.0386(14) Uani 1 1 d . . . . .
 C8 C 0.6509(5) 0.4143(2) 0.4573(5) 0.0419(15) Uani 1 1 d . . . . .
 H8 H 0.608146 0.400422 0.496106 0.050 Uiso 1 1 calc R U . . .
 C7 C 0.7069(5) 0.4567(3) 0.4830(5) 0.0497(17) Uani 1 1 d . . . . .
 H7 H 0.704536 0.471545 0.539763 0.060 Uiso 1 1 calc R U . . .
 C6 C 0.7687(6) 0.4784(3) 0.4252(6) 0.060(2) Uani 1 1 d . . . . .
 H6 H 0.805327 0.509109 0.442312 0.072 Uiso 1 1 calc R U . . .
 C5 C 0.7769(6) 0.4564(3) 0.3451(6) 0.062(2) Uani 1 1 d . . . . .
 H5 H 0.819563 0.471222 0.307197 0.075 Uiso 1 1 calc R U . . .
 C11 C 0.7999(6) 0.4019(3) 0.1766(5) 0.0484(17) Uani 1 1 d . . . . .
 C16 C 0.7707(6) 0.4136(3) 0.0888(5) 0.0504(17) Uani 1 1 d . . . . .
 H16 H 0.702160 0.413084 0.066628 0.060 Uiso 1 1 calc R U . . .
 C15 C 0.8392(6) 0.4261(3) 0.0321(5) 0.0533(18) Uani 1 1 d . . . . .
 H15 H 0.817968 0.435204 -0.027717 0.064 Uiso 1 1 calc R U . . .
 C14 C 0.9413(6) 0.4252(3) 0.0649(5) 0.0489(17) Uani 1 1 d . . . . .
 C13 C 0.9721(6) 0.4133(3) 0.1523(5) 0.0486(17) Uani 1 1 d . . . . .
 H13 H 1.040724 0.412557 0.174346 0.058 Uiso 1 1 calc R U . . .
 C12 C 0.9007(5) 0.4022(3) 0.2079(5) 0.0472(17) Uani 1 1 d . . . . .
 H12 H 0.921356 0.394833 0.268523 0.057 Uiso 1 1 calc R U . . .
 C17 C 1.1075(6) 0.4403(3) 0.0359(6) 0.058(2) Uani 1 1 d . . . . .
 H17A H 1.143231 0.454270 -0.010960 0.088 Uiso 1 1 calc R U . . .
 H17B H 1.134310 0.405977 0.053979 0.088 Uiso 1 1 calc R U . . .
 H17C H 1.115713 0.463969 0.086754 0.088 Uiso 1 1 calc R U . . .
 Eu2 Eu 0.7210(3) 0.31592(14) 0.7406(4) 0.0400(11) Uani 0.07 1 d . U P A 3
 C27 C 0.3166(6) 0.2835(3) 0.6024(5) 0.0498(18) Uani 1 1 d . . . . .
 H27C H 0.363415 0.296875 0.652380 0.060 Uiso 0.35 1 calc R U P A 2
 H27D H 0.275048 0.256724 0.626748 0.060 Uiso 0.35 1 calc R U P A 2
 H27A H 0.283904 0.262170 0.644533 0.060 Uiso 0.65 1 calc R U P A 1
 H27B H 0.379310 0.297351 0.633893 0.060 Uiso 0.65 1 calc R U P A 1
 O7 O 0.4262(3) 0.4087(2) 0.4224(4) 0.0594(15) Uani 1 1 d . . . . .
 H7A H 0.418982 0.431433 0.470457 0.089 Uiso 1 1 d R U . A .
 H7B H 0.432547 0.431322 0.374073 0.089 Uiso 1 1 d R U . . .
 C42A C 0.294(2) 0.2194(10) 0.5098(16) 0.048(2) Uani 0.35 1 d . . P A 2
 H42C H 0.252849 0.211211 0.556725 0.057 Uiso 0.35 1 calc R U P A 2
 H42D H 0.329136 0.187015 0.496285 0.057 Uiso 0.35 1 calc R U P A 2
 C46A C 0.5584(19) 0.2157(10) 0.3421(15) 0.048(2) Uani 0.35 1 d . . P A 2
 H46C H 0.597132 0.204218 0.294842 0.057 Uiso 0.35 1 calc R U P A 2
 H46D H 0.522855 0.184894 0.361136 0.057 Uiso 0.35 1 calc R U P A 2
 C44A C 0.5337(17) 0.2142(10) 0.5389(16) 0.048(2) Uani 0.35 1 d . . P A 2
 H44C H 0.588648 0.195525 0.574588 0.057 Uiso 0.35 1 calc R U P A 2
 H44D H 0.500778 0.189272 0.495089 0.057 Uiso 0.35 1 calc R U P A 2
 C41A C 0.2278(18) 0.2361(9) 0.4280(17) 0.048(2) Uani 0.35 1 d . . P A 2
 H41C H 0.187148 0.206128 0.403987 0.057 Uiso 0.35 1 calc R U P A 2
 H41D H 0.182244 0.263732 0.443673 0.057 Uiso 0.35 1 calc R U P A 2
 C45A C 0.6299(18) 0.2341(9) 0.4193(17) 0.048(2) Uani 0.35 1 d . . P A 2
 H45C H 0.673980 0.261056 0.399034 0.057 Uiso 0.35 1 calc R U P A 2
 H45D H 0.671639 0.204542 0.443332 0.057 Uiso 0.35 1 calc R U P A 2
 C43A C 0.4612(19) 0.2307(9) 0.5982(16) 0.048(2) Uani 0.35 1 d . . P A 2
 H43C H 0.494004 0.254441 0.644144 0.057 Uiso 0.35 1 calc R U P A 2
 H43D H 0.437430 0.199833 0.628130 0.057 Uiso 0.35 1 calc R U P A 2
 C40 C 0.3477(9) 0.2195(4) 0.2623(9) 0.043(3) Uani 0.65 1 d . . P A 1
 H40C H 0.348270 0.243690 0.211760 0.052 Uiso 0.65 1 calc R U P A 1
 H40D H 0.308080 0.188538 0.241150 0.052 Uiso 0.65 1 calc R U P A 1
 N5A N 0.3708(17) 0.2592(10) 0.5448(18) 0.050(4) Uani 0.35 1 d . . P A 2
 N6A N 0.2839(19) 0.2552(10) 0.3622(18) 0.050(4) Uani 0.35 1 d . . P A 2
 N3A N 0.4835(18) 0.2544(11) 0.3037(19) 0.050(4) Uani 0.35 1 d . . P A 2
 N4A N 0.575(2) 0.2566(11) 0.4916(19) 0.050(4) Uani 0.35 1 d . . P A 2
 C39A C 0.399(2) 0.2263(10) 0.2551(16) 0.048(2) Uani 0.35 1 d . . P A 2
 H39C H 0.423557 0.195740 0.224658 0.057 Uiso 0.35 1 calc R U P A 2
 H39D H 0.363443 0.249465 0.209840 0.057 Uiso 0.35 1 calc R U P A 2
 C1B C -0.0876(10) 0.2757(6) 0.3859(9) 0.108(5) Uani 0.65 1 d D U P B 1
 F3 F -0.1454(11) 0.3142(5) 0.4092(11) 0.152(5) Uani 0.65 1 d D U P B 1
 F1 F -0.1380(18) 0.2444(9) 0.3266(12) 0.221(8) Uani 0.65 1 d D U P B 1
 F2 F -0.0106(13) 0.2953(9) 0.3526(14) 0.214(8) Uani 0.65 1 d D U P B 1
 S1 S -0.0553(5) 0.2339(2) 0.4831(4) 0.1085(16) Uani 0.65 1 d D U P B 1
 O8 O 0.0115(14) 0.2688(7) 0.5366(12) 0.180(8) Uani 0.65 1 d D U P B 1
 O9 O -0.1472(11) 0.2183(9) 0.5057(14) 0.192(8) Uani 0.65 1 d D U P B 1
 O10 O -0.0038(17) 0.1928(7) 0.4376(16) 0.213(9) Uani 0.65 1 d D U P B 1
 C1A C 0.9006(16) 0.2341(9) 0.3583(17) 0.129(8) Uani 0.35 1 d D U P C 2
 F3A F 0.9856(16) 0.2297(11) 0.3250(15) 0.140(7) Uani 0.35 1 d D U P C 2
 F2A F 0.845(2) 0.2747(12) 0.327(2) 0.167(10) Uani 0.35 1 d D U P C 2
 F1A F 0.854(2) 0.1913(11) 0.375(3) 0.209(11) Uani 0.35 1 d D U P C 2
 S1A S 0.9493(16) 0.2621(9) 0.4628(17) 0.274(10) Uani 0.35 1 d D U P C 2
 O8A O 1.023(2) 0.2203(15) 0.500(2) 0.182(12) Uani 0.35 1 d D U P C 2
 O10A O 0.994(2) 0.3099(10) 0.430(2) 0.138(9) Uani 0.35 1 d D U P C 2
 O9A O 0.8662(19) 0.2676(13) 0.5166(17) 0.137(9) Uani 0.35 1 d D U P C 2
 C37A C 0.637(4) 0.2904(12) 0.566(3) 0.035(3) Uani 0.35 1 d . . P A 2
 H37C H 0.667361 0.266709 0.612892 0.042 Uiso 0.35 1 calc R U P A 2
 H37D H 0.692263 0.307322 0.539507 0.042 Uiso 0.35 1 calc R U P A 2
 C35A C 0.223(3) 0.283(2) 0.307(2) 0.035(3) Uani 0.35 1 d . . P A 2
 H35C H 0.177720 0.301470 0.341423 0.042 Uiso 0.35 1 calc R U P A 2
 H35D H 0.182171 0.257777 0.267863 0.042 Uiso 0.35 1 calc R U P A 2

loop_
  _atom_site_aniso_label
  _atom_site_aniso_U_11
  _atom_site_aniso_U_22
  _atom_site_aniso_U_33
  _atom_site_aniso_U_23
  _atom_site_aniso_U_13
  _atom_site_aniso_U_12
 Eu1 0.0265(2) 0.0318(2) 0.0345(2) -0.00160(12) 0.00319(14) 0.00257(11)
 O1 0.041(3) 0.043(3) 0.050(3) -0.009(2) 0.003(2) 0.004(2)
 O2 0.058(3) 0.068(4) 0.060(3) 0.010(3) -0.008(3) -0.009(3)
 O3 0.050(3) 0.043(3) 0.056(3) -0.002(2) 0.000(2) 0.005(2)
 O4 0.062(4) 0.069(4) 0.074(4) -0.023(3) -0.011(3) 0.009(3)
 O6 0.052(3) 0.066(3) 0.045(3) -0.006(2) 0.019(2) 0.006(3)
 O5 0.062(3) 0.067(4) 0.059(3) 0.018(3) 0.018(3) -0.006(3)
 N6 0.037(5) 0.022(5) 0.050(6) 0.004(4) 0.008(4) 0.003(4)
 N5 0.031(5) 0.024(5) 0.045(6) 0.003(4) 0.006(4) 0.002(4)
 N4 0.028(6) 0.025(5) 0.064(8) -0.004(5) 0.004(4) -0.003(4)
 N3 0.029(5) 0.022(5) 0.049(6) -0.002(4) 0.007(4) -0.002(4)
 N2 0.038(3) 0.029(3) 0.039(3) 0.005(2) 0.009(2) 0.004(2)
 N1 0.039(3) 0.025(3) 0.046(3) -0.001(2) 0.003(2) 0.000(2)
 C41 0.035(5) 0.028(5) 0.054(6) -0.002(4) 0.007(4) -0.003(4)
 C42 0.030(5) 0.029(5) 0.048(5) 0.003(4) 0.004(4) -0.001(4)
 C43 0.034(5) 0.031(5) 0.056(6) 0.006(5) 0.010(5) 0.009(4)
 C44 0.037(5) 0.040(5) 0.041(5) 0.007(4) 0.010(4) 0.009(4)
 C45 0.038(5) 0.029(5) 0.060(7) 0.002(5) 0.003(5) 0.002(4)
 C46 0.029(5) 0.034(5) 0.051(6) -0.005(4) 0.001(4) 0.007(4)
 C39 0.041(5) 0.029(5) 0.043(6) -0.007(4) 0.010(4) -0.001(4)
 C40A 0.048(5) 0.044(5) 0.053(5) 0.004(3) 0.014(4) 0.001(3)
 C35 0.037(3) 0.034(4) 0.031(7) -0.008(5) -0.006(5) 0.001(3)
 C36 0.040(4) 0.039(4) 0.054(4) -0.008(3) -0.002(3) 0.006(3)
 C37 0.037(3) 0.034(4) 0.031(7) -0.008(5) -0.006(5) 0.001(3)
 C38 0.043(4) 0.033(4) 0.047(4) 0.001(3) 0.004(3) -0.001(3)
 C18 0.038(3) 0.031(3) 0.043(4) 0.004(3) 0.007(3) 0.004(3)
 C19 0.042(3) 0.035(3) 0.037(3) 0.007(3) 0.006(3) 0.007(3)
 C20 0.044(4) 0.027(3) 0.045(4) 0.001(3) 0.014(3) 0.005(3)
 C21 0.040(3) 0.025(3) 0.043(3) 0.002(2) 0.006(3) 0.007(3)
 C26 0.036(3) 0.028(3) 0.037(3) 0.000(2) 0.004(3) 0.002(2)
 C25 0.038(3) 0.031(3) 0.034(3) 0.001(2) 0.007(3) 0.003(3)
 C24 0.045(4) 0.029(3) 0.042(3) 0.002(3) 0.011(3) 0.000(3)
 C23 0.050(4) 0.040(4) 0.043(4) 0.005(3) 0.004(3) 0.012(3)
 C22 0.049(4) 0.036(4) 0.042(4) 0.004(3) 0.011(3) 0.003(3)
 C28 0.043(3) 0.024(3) 0.039(3) 0.009(2) 0.012(3) 0.010(3)
 C29 0.043(4) 0.043(4) 0.041(4) 0.003(3) 0.012(3) 0.008(3)
 C30 0.052(4) 0.041(4) 0.046(4) 0.004(3) 0.010(3) 0.010(3)
 C31 0.051(4) 0.038(4) 0.052(4) 0.004(3) 0.018(3) 0.007(3)
 C32 0.045(4) 0.035(3) 0.044(4) 0.012(3) 0.011(3) 0.008(3)
 C33 0.053(4) 0.038(4) 0.039(4) 0.007(3) 0.010(3) 0.009(3)
 C34 0.053(5) 0.081(6) 0.064(5) -0.011(4) 0.026(4) 0.006(4)
 C10 0.048(4) 0.045(4) 0.061(5) -0.021(3) 0.017(3) -0.012(3)
 C1 0.037(3) 0.030(3) 0.046(4) -0.003(3) 0.003(3) 0.001(3)
 C2 0.047(4) 0.037(4) 0.046(4) -0.006(3) 0.007(3) -0.001(3)
 C3 0.047(4) 0.037(4) 0.052(4) 0.004(3) 0.009(3) -0.008(3)
 C4 0.047(4) 0.032(3) 0.058(4) -0.005(3) 0.007(3) -0.003(3)
 C9 0.033(3) 0.030(3) 0.051(4) -0.003(3) -0.002(3) 0.001(3)
 C8 0.041(4) 0.028(3) 0.054(4) -0.004(3) -0.003(3) 0.004(3)
 C7 0.047(4) 0.040(4) 0.059(4) -0.008(3) -0.003(3) -0.005(3)
 C6 0.058(5) 0.046(4) 0.077(6) -0.011(4) 0.007(4) -0.014(4)
 C5 0.059(5) 0.044(4) 0.083(6) -0.011(4) 0.005(4) -0.013(4)
 C11 0.053(4) 0.039(4) 0.056(4) -0.005(3) 0.015(3) -0.006(3)
 C16 0.056(4) 0.037(4) 0.058(5) 0.006(3) 0.007(4) -0.003(3)
 C15 0.060(5) 0.042(4) 0.059(5) 0.016(3) 0.010(4) 0.003(3)
 C14 0.064(5) 0.035(4) 0.050(4) 0.007(3) 0.018(3) 0.000(3)
 C13 0.056(4) 0.039(4) 0.051(4) 0.000(3) 0.008(3) -0.009(3)
 C12 0.056(4) 0.048(4) 0.039(4) -0.006(3) 0.012(3) -0.016(3)
 C17 0.065(5) 0.053(5) 0.060(5) 0.003(4) 0.019(4) -0.007(4)
 Eu2 0.033(2) 0.0078(16) 0.072(3) 0.0004(17) -0.022(2) -0.0042(14)
 C27 0.049(4) 0.060(5) 0.043(4) 0.019(3) 0.018(3) 0.021(4)
 O7 0.049(3) 0.046(3) 0.080(4) -0.001(2) -0.003(3) -0.001(2)
 C42A 0.048(5) 0.044(5) 0.053(5) 0.004(3) 0.014(4) 0.001(3)
 C46A 0.048(5) 0.044(5) 0.053(5) 0.004(3) 0.014(4) 0.001(3)
 C44A 0.048(5) 0.044(5) 0.053(5) 0.004(3) 0.014(4) 0.001(3)
 C41A 0.048(5) 0.044(5) 0.053(5) 0.004(3) 0.014(4) 0.001(3)
 C45A 0.048(5) 0.044(5) 0.053(5) 0.004(3) 0.014(4) 0.001(3)
 C43A 0.048(5) 0.044(5) 0.053(5) 0.004(3) 0.014(4) 0.001(3)
 C40 0.040(6) 0.027(5) 0.062(7) -0.015(5) 0.004(5) 0.000(5)
 N5A 0.039(8) 0.041(7) 0.069(10) 0.001(5) 0.009(6) 0.003(5)
 N6A 0.039(8) 0.041(7) 0.069(10) 0.001(5) 0.009(6) 0.003(5)
 N3A 0.039(8) 0.041(7) 0.069(10) 0.001(5) 0.009(6) 0.003(5)
 N4A 0.039(8) 0.041(7) 0.069(10) 0.001(5) 0.009(6) 0.003(5)
 C39A 0.048(5) 0.044(5) 0.053(5) 0.004(3) 0.014(4) 0.001(3)
 C1B 0.100(8) 0.127(8) 0.095(8) 0.011(7) 0.011(6) 0.005(6)
 F3 0.134(10) 0.152(10) 0.170(11) 0.033(8) 0.015(8) 0.048(8)
 F1 0.275(16) 0.256(16) 0.133(10) -0.060(11) 0.025(11) -0.039(13)
 F2 0.147(11) 0.294(16) 0.216(15) 0.075(12) 0.072(10) 0.001(10)
 S1 0.113(4) 0.084(3) 0.125(4) -0.002(3) 0.003(3) 0.014(3)
 O8 0.179(13) 0.166(13) 0.175(13) -0.056(11) -0.056(11) -0.033(11)
 O9 0.116(10) 0.220(16) 0.243(16) 0.107(13) 0.029(10) -0.024(10)
 O10 0.227(16) 0.145(12) 0.259(17) -0.072(11) 0.006(13) 0.061(12)
 C1A 0.128(10) 0.131(10) 0.125(11) -0.015(8) 0.010(8) -0.001(7)
 F3A 0.117(11) 0.159(16) 0.140(13) 0.018(12) 0.004(10) 0.006(11)
 F2A 0.167(16) 0.148(15) 0.189(17) -0.002(14) 0.037(13) 0.038(13)
 F1A 0.199(18) 0.172(14) 0.27(2) 0.019(14) 0.077(15) -0.013(12)
 S1A 0.283(13) 0.278(13) 0.260(12) -0.015(9) 0.027(9) 0.010(9)
 O8A 0.135(16) 0.205(18) 0.200(19) 0.019(16) -0.008(14) 0.067(16)
 O10A 0.111(15) 0.130(14) 0.176(19) -0.021(13) 0.030(13) -0.051(12)
 O9A 0.099(13) 0.166(18) 0.158(15) -0.023(14) 0.061(13) -0.011(12)
 C37A 0.037(3) 0.034(4) 0.031(7) -0.008(5) -0.006(5) 0.001(3)
 C35A 0.037(3) 0.034(4) 0.031(7) -0.008(5) -0.006(5) 0.001(3)

_geom_special_details
;
 All esds (except the esd in the dihedral angle between two l.s. planes)
 are estimated using the full covariance matrix.  The cell esds are taken
 into account individually in the estimation of esds in distances, angles
 and torsion angles; correlations between esds in cell parameters are only
 used when they are defined by crystal symmetry.  An approximate (isotropic)
 treatment of cell esds is used for estimating esds involving l.s. planes.
;
loop_
  _geom_bond_atom_site_label_1
  _geom_bond_atom_site_label_2
  _geom_bond_distance
  _geom_bond_site_symmetry_2
  _geom_bond_publ_flag
 Eu1 O1 2.353(5) . ?
 Eu1 O3 2.375(5) . ?
 Eu1 N6 2.740(11) . ?
 Eu1 N5 2.673(10) . ?
 Eu1 N4 2.730(12) . ?
 Eu1 N3 2.687(11) . ?
 Eu1 N2 2.755(5) . ?
 Eu1 N1 2.755(5) . ?
 Eu1 C36 3.262(7) . ?
 Eu1 O7 2.392(6) . ?
 O1 C36 1.279(8) . ?
 O2 C36 1.242(9) . ?
 O3 C38 1.264(9) . ?
 O4 C38 1.253(9) . ?
 O4 Eu2 1.668(7) . ?
 O6 C31 1.369(8) . ?
 O6 C34 1.416(10) . ?
 O5 C14 1.371(9) . ?
 O5 C17 1.439(10) . ?
 N6 C41 1.503(14) . ?
 N6 C35 1.53(2) . ?
 N6 C40 1.473(15) . ?
 N5 C42 1.525(14) . ?
 N5 C43 1.493(13) . ?
 N5 C27 1.558(13) . ?
 N4 C44 1.473(16) . ?
 N4 C45 1.474(15) . ?
 N4 C37 1.44(2) . ?
 N3 C46 1.502(14) . ?
 N3 C39 1.486(14) . ?
 N3 C10 1.543(13) . ?
 N2 C18 1.325(8) . ?
 N2 C26 1.380(8) . ?
 N1 C1 1.328(9) . ?
 N1 C9 1.390(8) . ?
 C41 H41A 0.9900 . ?
 C41 H41B 0.9900 . ?
 C41 C42 1.468(15) . ?
 C42 H42A 0.9900 . ?
 C42 H42B 0.9900 . ?
 C43 H43A 0.9900 . ?
 C43 H43B 0.9900 . ?
 C43 C44 1.519(15) . ?
 C44 H44A 0.9900 . ?
 C44 H44B 0.9900 . ?
 C45 H45A 0.9900 . ?
 C45 H45B 0.9900 . ?
 C45 C46 1.537(16) . ?
 C46 H46A 0.9900 . ?
 C46 H46B 0.9900 . ?
 C39 H39A 0.9900 . ?
 C39 H39B 0.9900 . ?
 C39 C40 1.484(15) . ?
 C40A H40A 0.9900 . ?
 C40A H40B 0.9900 . ?
 C40A N6A 1.52(3) . ?
 C40A C39A 1.55(3) . ?
 C35 H35A 0.9900 . ?
 C35 H35B 0.9900 . ?
 C35 C36 1.50(2) . ?
 C36 C35A 1.60(4) . ?
 C37 H37A 0.9900 . ?
 C37 H37B 0.9900 . ?
 C37 C38 1.590(18) . ?
 C38 Eu2 2.623(9) . ?
 C38 C37A 1.33(4) . ?
 C18 C19 1.385(9) . ?
 C18 C27 1.524(9) . ?
 C19 H19 0.9500 . ?
 C19 C20 1.378(9) . ?
 C20 C21 1.410(9) . ?
 C20 C28 1.492(8) . ?
 C21 C26 1.405(9) . ?
 C21 C22 1.426(9) . ?
 C26 C25 1.405(9) . ?
 C25 H25 0.9500 . ?
 C25 C24 1.350(9) . ?
 C24 H24 0.9500 . ?
 C24 C23 1.402(9) . ?
 C23 H23 0.9500 . ?
 C23 C22 1.345(9) . ?
 C22 H22 0.9500 . ?
 C28 C29 1.396(10) . ?
 C28 C33 1.398(10) . ?
 C29 H29 0.9500 . ?
 C29 C30 1.395(9) . ?
 C30 H30 0.9500 . ?
 C30 C31 1.389(10) . ?
 C31 C32 1.393(10) . ?
 C32 H32 0.9500 . ?
 C32 C33 1.393(9) . ?
 C33 H33 0.9500 . ?
 C34 H34A 0.9800 . ?
 C34 H34B 0.9800 . ?
 C34 H34C 0.9800 . ?
 C10 H10A 0.9900 . ?
 C10 H10B 0.9900 . ?
 C10 H10C 0.9900 . ?
 C10 H10D 0.9900 . ?
 C10 C1 1.508(9) . ?
 C10 N3A 1.41(3) . ?
 C1 C2 1.403(10) . ?
 C2 H2 0.9500 . ?
 C2 C3 1.374(10) . ?
 C3 C4 1.429(10) . ?
 C3 C11 1.480(10) . ?
 C4 C9 1.426(10) . ?
 C4 C5 1.426(10) . ?
 C9 C8 1.389(10) . ?
 C8 H8 0.9500 . ?
 C8 C7 1.356(10) . ?
 C7 H7 0.9500 . ?
 C7 C6 1.408(11) . ?
 C6 H6 0.9500 . ?
 C6 C5 1.363(12) . ?
 C5 H5 0.9500 . ?
 C11 C16 1.380(11) . ?
 C11 C12 1.392(10) . ?
 C16 H16 0.9500 . ?
 C16 C15 1.386(11) . ?
 C15 H15 0.9500 . ?
 C15 C14 1.413(11) . ?
 C14 C13 1.380(10) . ?
 C13 H13 0.9500 . ?
 C13 C12 1.396(10) . ?
 C12 H12 0.9500 . ?
 C17 H17A 0.9800 . ?
 C17 H17B 0.9800 . ?
 C17 H17C 0.9800 . ?
 C27 H27C 0.9900 . ?
 C27 H27D 0.9900 . ?
 C27 H27A 0.9900 . ?
 C27 H27B 0.9900 . ?
 C27 N5A 1.37(3) . ?
 O7 H7A 0.9515 . ?
 O7 H7B 0.9510 . ?
 C42A H42C 0.9900 . ?
 C42A H42D 0.9900 . ?
 C42A C41A 1.51(3) . ?
 C42A N5A 1.51(3) . ?
 C46A H46C 0.9900 . ?
 C46A H46D 0.9900 . ?
 C46A C45A 1.50(3) . ?
 C46A N3A 1.49(3) . ?
 C44A H44C 0.9900 . ?
 C44A H44D 0.9900 . ?
 C44A C43A 1.48(3) . ?
 C44A N4A 1.46(3) . ?
 C41A H41C 0.9900 . ?
 C41A H41D 0.9900 . ?
 C41A N6A 1.42(3) . ?
 C45A H45C 0.9900 . ?
 C45A H45D 0.9900 . ?
 C45A N4A 1.52(4) . ?
 C43A H43C 0.9900 . ?
 C43A H43D 0.9900 . ?
 C43A N5A 1.57(3) . ?
 C40 H40C 0.9900 . ?
 C40 H40D 0.9900 . ?
 N6A C35A 1.31(4) . ?
 N3A C39A 1.47(4) . ?
 N4A C37A 1.58(5) . ?
 C39A H39C 0.9900 . ?
 C39A H39D 0.9900 . ?
 C1B F3 1.339(12) . ?
 C1B F1 1.331(12) . ?
 C1B F2 1.318(12) . ?
 C1B S1 1.837(14) . ?
 S1 O8 1.451(11) . ?
 S1 O9 1.395(11) . ?
 S1 O10 1.486(12) . ?
 C1A F3A 1.325(14) . ?
 C1A F2A 1.341(14) . ?
 C1A F1A 1.313(14) . ?
 C1A S1A 1.794(19) . ?
 S1A O8A 1.522(14) . ?
 S1A O10A 1.486(14) . ?
 S1A O9A 1.484(13) . ?
 C37A H37C 0.9900 . ?
 C37A H37D 0.9900 . ?
 C35A H35C 0.9900 . ?
 C35A H35D 0.9900 . ?

loop_
  _geom_angle_atom_site_label_1
  _geom_angle_atom_site_label_2
  _geom_angle_atom_site_label_3
  _geom_angle
  _geom_angle_site_symmetry_1
  _geom_angle_site_symmetry_3
  _geom_angle_publ_flag
 O1 Eu1 O3 147.12(19) . . ?
 O1 Eu1 N6 62.9(2) . . ?
 O1 Eu1 N5 121.2(2) . . ?
 O1 Eu1 N4 145.7(3) . . ?
 O1 Eu1 N3 80.5(2) . . ?
 O1 Eu1 N2 88.34(16) . . ?
 O1 Eu1 N1 80.70(16) . . ?
 O1 Eu1 C36 18.69(18) . . ?
 O1 Eu1 O7 74.09(17) . . ?
 O3 Eu1 N6 145.6(3) . . ?
 O3 Eu1 N5 81.4(3) . . ?
 O3 Eu1 N4 62.4(3) . . ?
 O3 Eu1 N3 121.5(2) . . ?
 O3 Eu1 N2 82.29(17) . . ?
 O3 Eu1 N1 88.85(17) . . ?
 O3 Eu1 C36 154.53(17) . . ?
 O3 Eu1 O7 73.04(18) . . ?
 N6 Eu1 N2 83.3(2) . . ?
 N6 Eu1 N1 119.8(2) . . ?
 N6 Eu1 C36 46.9(3) . . ?
 N5 Eu1 N6 64.2(3) . . ?
 N5 Eu1 N4 66.3(3) . . ?
 N5 Eu1 N3 100.0(3) . . ?
 N5 Eu1 N2 61.7(2) . . ?
 N5 Eu1 N1 150.5(2) . . ?
 N5 Eu1 C36 102.5(3) . . ?
 N4 Eu1 N6 99.4(4) . . ?
 N4 Eu1 N2 120.2(3) . . ?
 N4 Eu1 N1 84.5(2) . . ?
 N4 Eu1 C36 142.4(3) . . ?
 N3 Eu1 N6 66.0(3) . . ?
 N3 Eu1 N4 65.2(3) . . ?
 N3 Eu1 N2 149.1(2) . . ?
 N3 Eu1 N1 61.9(2) . . ?
 N3 Eu1 C36 83.0(2) . . ?
 N2 Eu1 N1 144.50(16) . . ?
 N2 Eu1 C36 77.82(17) . . ?
 N1 Eu1 C36 98.15(18) . . ?
 O7 Eu1 N6 130.6(2) . . ?
 O7 Eu1 N5 129.2(3) . . ?
 O7 Eu1 N4 130.0(3) . . ?
 O7 Eu1 N3 130.8(3) . . ?
 O7 Eu1 N2 71.78(16) . . ?
 O7 Eu1 N1 72.75(16) . . ?
 O7 Eu1 C36 85.64(17) . . ?
 C36 O1 Eu1 125.2(5) . . ?
 C38 O3 Eu1 125.3(5) . . ?
 C38 O4 Eu2 127.2(6) . . ?
 C31 O6 C34 118.3(6) . . ?
 C14 O5 C17 116.4(6) . . ?
 C41 N6 Eu1 116.4(7) . . ?
 C41 N6 C35 111.1(12) . . ?
 C35 N6 Eu1 103.0(10) . . ?
 C40 N6 Eu1 111.0(7) . . ?
 C40 N6 C41 108.4(9) . . ?
 C40 N6 C35 106.5(11) . . ?
 C42 N5 Eu1 112.6(7) . . ?
 C42 N5 C27 111.7(8) . . ?
 C43 N5 Eu1 113.4(6) . . ?
 C43 N5 C42 108.2(9) . . ?
 C43 N5 C27 107.4(8) . . ?
 C27 N5 Eu1 103.4(5) . . ?
 C44 N4 Eu1 111.3(7) . . ?
 C44 N4 C45 108.9(9) . . ?
 C45 N4 Eu1 115.9(8) . . ?
 C37 N4 Eu1 102.7(10) . . ?
 C37 N4 C44 110.4(14) . . ?
 C37 N4 C45 107.5(12) . . ?
 C46 N3 Eu1 111.9(7) . . ?
 C46 N3 C10 110.8(8) . . ?
 C39 N3 Eu1 111.9(6) . . ?
 C39 N3 C46 109.3(9) . . ?
 C39 N3 C10 109.5(8) . . ?
 C10 N3 Eu1 103.3(5) . . ?
 C18 N2 Eu1 113.5(4) . . ?
 C18 N2 C26 116.2(5) . . ?
 C26 N2 Eu1 129.8(4) . . ?
 C1 N1 Eu1 112.6(4) . . ?
 C1 N1 C9 116.8(6) . . ?
 C9 N1 Eu1 128.5(4) . . ?
 N6 C41 H41A 109.8 . . ?
 N6 C41 H41B 109.8 . . ?
 H41A C41 H41B 108.3 . . ?
 C42 C41 N6 109.3(8) . . ?
 C42 C41 H41A 109.8 . . ?
 C42 C41 H41B 109.8 . . ?
 N5 C42 H42A 109.0 . . ?
 N5 C42 H42B 109.0 . . ?
 C41 C42 N5 112.8(9) . . ?
 C41 C42 H42A 109.0 . . ?
 C41 C42 H42B 109.0 . . ?
 H42A C42 H42B 107.8 . . ?
 N5 C43 H43A 109.2 . . ?
 N5 C43 H43B 109.2 . . ?
 N5 C43 C44 112.2(9) . . ?
 H43A C43 H43B 107.9 . . ?
 C44 C43 H43A 109.2 . . ?
 C44 C43 H43B 109.2 . . ?
 N4 C44 C43 111.7(9) . . ?
 N4 C44 H44A 109.3 . . ?
 N4 C44 H44B 109.3 . . ?
 C43 C44 H44A 109.3 . . ?
 C43 C44 H44B 109.3 . . ?
 H44A C44 H44B 107.9 . . ?
 N4 C45 H45A 109.5 . . ?
 N4 C45 H45B 109.5 . . ?
 N4 C45 C46 110.5(9) . . ?
 H45A C45 H45B 108.1 . . ?
 C46 C45 H45A 109.5 . . ?
 C46 C45 H45B 109.5 . . ?
 N3 C46 C45 111.6(9) . . ?
 N3 C46 H46A 109.3 . . ?
 N3 C46 H46B 109.3 . . ?
 C45 C46 H46A 109.3 . . ?
 C45 C46 H46B 109.3 . . ?
 H46A C46 H46B 108.0 . . ?
 N3 C39 H39A 108.9 . . ?
 N3 C39 H39B 108.9 . . ?
 H39A C39 H39B 107.7 . . ?
 C40 C39 N3 113.2(9) . . ?
 C40 C39 H39A 108.9 . . ?
 C40 C39 H39B 108.9 . . ?
 H40A C40A H40B 108.2 . . ?
 N6A C40A H40A 109.7 . . ?
 N6A C40A H40B 109.7 . . ?
 N6A C40A C39A 109.8(19) . . ?
 C39A C40A H40A 109.7 . . ?
 C39A C40A H40B 109.7 . . ?
 N6 C35 H35A 110.3 . . ?
 N6 C35 H35B 110.3 . . ?
 H35A C35 H35B 108.5 . . ?
 C36 C35 N6 107.1(15) . . ?
 C36 C35 H35A 110.3 . . ?
 C36 C35 H35B 110.3 . . ?
 O1 C36 Eu1 36.1(3) . . ?
 O1 C36 C35 118.7(9) . . ?
 O1 C36 C35A 110.1(15) . . ?
 O2 C36 Eu1 159.8(5) . . ?
 O2 C36 O1 124.8(7) . . ?
 O2 C36 C35 116.5(9) . . ?
 O2 C36 C35A 124.7(15) . . ?
 C35 C36 Eu1 83.1(7) . . ?
 N4 C37 H37A 110.6 . . ?
 N4 C37 H37B 110.6 . . ?
 N4 C37 C38 105.8(16) . . ?
 H37A C37 H37B 108.7 . . ?
 C38 C37 H37A 110.6 . . ?
 C38 C37 H37B 110.6 . . ?
 O3 C38 C37 115.1(10) . . ?
 O3 C38 Eu2 152.7(5) . . ?
 O3 C38 C37A 121(2) . . ?
 O4 C38 O3 124.5(7) . . ?
 O4 C38 C37 120.3(10) . . ?
 O4 C38 Eu2 30.4(4) . . ?
 O4 C38 C37A 114(2) . . ?
 N2 C18 C19 124.4(6) . . ?
 N2 C18 C27 118.7(6) . . ?
 C19 C18 C27 116.9(6) . . ?
 C18 C19 H19 119.8 . . ?
 C20 C19 C18 120.4(6) . . ?
 C20 C19 H19 119.8 . . ?
 C19 C20 C21 117.0(6) . . ?
 C19 C20 C28 119.9(6) . . ?
 C21 C20 C28 123.1(6) . . ?
 C20 C21 C22 122.9(6) . . ?
 C26 C21 C20 119.1(6) . . ?
 C26 C21 C22 117.9(6) . . ?
 N2 C26 C21 122.5(6) . . ?
 N2 C26 C25 118.5(5) . . ?
 C21 C26 C25 119.0(6) . . ?
 C26 C25 H25 119.4 . . ?
 C24 C25 C26 121.1(6) . . ?
 C24 C25 H25 119.4 . . ?
 C25 C24 H24 119.6 . . ?
 C25 C24 C23 120.7(6) . . ?
 C23 C24 H24 119.6 . . ?
 C24 C23 H23 120.2 . . ?
 C22 C23 C24 119.5(6) . . ?
 C22 C23 H23 120.2 . . ?
 C21 C22 H22 119.1 . . ?
 C23 C22 C21 121.7(6) . . ?
 C23 C22 H22 119.1 . . ?
 C29 C28 C20 119.3(6) . . ?
 C29 C28 C33 119.0(6) . . ?
 C33 C28 C20 121.8(6) . . ?
 C28 C29 H29 119.7 . . ?
 C30 C29 C28 120.6(7) . . ?
 C30 C29 H29 119.7 . . ?
 C29 C30 H30 120.4 . . ?
 C31 C30 C29 119.1(7) . . ?
 C31 C30 H30 120.4 . . ?
 O6 C31 C30 115.4(7) . . ?
 O6 C31 C32 122.9(7) . . ?
 C30 C31 C32 121.6(6) . . ?
 C31 C32 H32 120.8 . . ?
 C33 C32 C31 118.3(7) . . ?
 C33 C32 H32 120.8 . . ?
 C28 C33 H33 119.3 . . ?
 C32 C33 C28 121.4(7) . . ?
 C32 C33 H33 119.3 . . ?
 O6 C34 H34A 109.5 . . ?
 O6 C34 H34B 109.5 . . ?
 O6 C34 H34C 109.5 . . ?
 H34A C34 H34B 109.5 . . ?
 H34A C34 H34C 109.5 . . ?
 H34B C34 H34C 109.5 . . ?
 N3 C10 H10A 109.5 . . ?
 N3 C10 H10B 109.5 . . ?
 H10A C10 H10B 108.1 . . ?
 H10C C10 H10D 106.8 . . ?
 C1 C10 N3 110.6(7) . . ?
 C1 C10 H10A 109.5 . . ?
 C1 C10 H10B 109.5 . . ?
 C1 C10 H10C 107.2 . . ?
 C1 C10 H10D 107.2 . . ?
 N3A C10 H10C 107.2 . . ?
 N3A C10 H10D 107.2 . . ?
 N3A C10 C1 120.6(13) . . ?
 N1 C1 C10 119.3(6) . . ?
 N1 C1 C2 124.6(6) . . ?
 C2 C1 C10 116.1(6) . . ?
 C1 C2 H2 119.7 . . ?
 C3 C2 C1 120.5(6) . . ?
 C3 C2 H2 119.7 . . ?
 C2 C3 C4 117.0(6) . . ?
 C2 C3 C11 120.6(7) . . ?
 C4 C3 C11 122.3(6) . . ?
 C9 C4 C3 119.4(6) . . ?
 C5 C4 C3 121.8(7) . . ?
 C5 C4 C9 118.7(7) . . ?
 N1 C9 C4 121.6(6) . . ?
 C8 C9 N1 119.4(6) . . ?
 C8 C9 C4 119.0(6) . . ?
 C9 C8 H8 119.1 . . ?
 C7 C8 C9 121.7(7) . . ?
 C7 C8 H8 119.1 . . ?
 C8 C7 H7 120.2 . . ?
 C8 C7 C6 119.7(7) . . ?
 C6 C7 H7 120.2 . . ?
 C7 C6 H6 119.4 . . ?
 C5 C6 C7 121.2(7) . . ?
 C5 C6 H6 119.4 . . ?
 C4 C5 H5 120.2 . . ?
 C6 C5 C4 119.5(8) . . ?
 C6 C5 H5 120.2 . . ?
 C16 C11 C3 121.2(7) . . ?
 C16 C11 C12 118.6(7) . . ?
 C12 C11 C3 120.1(7) . . ?
 C11 C16 H16 119.3 . . ?
 C11 C16 C15 121.5(7) . . ?
 C15 C16 H16 119.3 . . ?
 C16 C15 H15 120.5 . . ?
 C16 C15 C14 118.9(7) . . ?
 C14 C15 H15 120.5 . . ?
 O5 C14 C15 114.9(7) . . ?
 O5 C14 C13 124.5(7) . . ?
 C13 C14 C15 120.6(7) . . ?
 C14 C13 H13 120.6 . . ?
 C14 C13 C12 118.8(7) . . ?
 C12 C13 H13 120.6 . . ?
 C11 C12 C13 121.6(7) . . ?
 C11 C12 H12 119.2 . . ?
 C13 C12 H12 119.2 . . ?
 O5 C17 H17A 109.5 . . ?
 O5 C17 H17B 109.5 . . ?
 O5 C17 H17C 109.5 . . ?
 H17A C17 H17B 109.5 . . ?
 H17A C17 H17C 109.5 . . ?
 H17B C17 H17C 109.5 . . ?
 O4 Eu2 C38 22.4(3) . . ?
 N5 C27 H27A 109.9 . . ?
 N5 C27 H27B 109.9 . . ?
 C18 C27 N5 108.8(6) . . ?
 C18 C27 H27C 107.8 . . ?
 C18 C27 H27D 107.8 . . ?
 C18 C27 H27A 109.9 . . ?
 C18 C27 H27B 109.9 . . ?
 H27C C27 H27D 107.1 . . ?
 H27A C27 H27B 108.3 . . ?
 N5A C27 C18 118.1(12) . . ?
 N5A C27 H27C 107.8 . . ?
 N5A C27 H27D 107.8 . . ?
 Eu1 O7 H7A 127.8 . . ?
 Eu1 O7 H7B 127.7 . . ?
 H7A O7 H7B 104.4 . . ?
 H42C C42A H42D 107.6 . . ?
 C41A C42A H42C 108.6 . . ?
 C41A C42A H42D 108.6 . . ?
 N5A C42A H42C 108.6 . . ?
 N5A C42A H42D 108.6 . . ?
 N5A C42A C41A 115(2) . . ?
 H46C C46A H46D 107.4 . . ?
 C45A C46A H46C 108.2 . . ?
 C45A C46A H46D 108.2 . . ?
 N3A C46A H46C 108.2 . . ?
 N3A C46A H46D 108.2 . . ?
 N3A C46A C45A 116(2) . . ?
 H44C C44A H44D 107.6 . . ?
 C43A C44A H44C 108.6 . . ?
 C43A C44A H44D 108.6 . . ?
 N4A C44A H44C 108.6 . . ?
 N4A C44A H44D 108.6 . . ?
 N4A C44A C43A 115(2) . . ?
 C42A C41A H41C 109.4 . . ?
 C42A C41A H41D 109.4 . . ?
 H41C C41A H41D 108.0 . . ?
 N6A C41A C42A 111(2) . . ?
 N6A C41A H41C 109.4 . . ?
 N6A C41A H41D 109.4 . . ?
 C46A C45A H45C 109.4 . . ?
 C46A C45A H45D 109.4 . . ?
 C46A C45A N4A 111(2) . . ?
 H45C C45A H45D 108.0 . . ?
 N4A C45A H45C 109.4 . . ?
 N4A C45A H45D 109.4 . . ?
 C44A C43A H43C 109.5 . . ?
 C44A C43A H43D 109.5 . . ?
 C44A C43A N5A 111(2) . . ?
 H43C C43A H43D 108.1 . . ?
 N5A C43A H43C 109.5 . . ?
 N5A C43A H43D 109.5 . . ?
 N6 C40 C39 111.5(10) . . ?
 N6 C40 H40C 109.3 . . ?
 N6 C40 H40D 109.3 . . ?
 C39 C40 H40C 109.3 . . ?
 C39 C40 H40D 109.3 . . ?
 H40C C40 H40D 108.0 . . ?
 C27 N5A C42A 97.6(18) . . ?
 C27 N5A C43A 109(2) . . ?
 C42A N5A C43A 109(2) . . ?
 C41A N6A C40A 107(2) . . ?
 C35A N6A C40A 114(3) . . ?
 C35A N6A C41A 107(3) . . ?
 C10 N3A C46A 100.4(18) . . ?
 C10 N3A C39A 110(2) . . ?
 C39A N3A C46A 109(2) . . ?
 C44A N4A C45A 109(2) . . ?
 C44A N4A C37A 105(3) . . ?
 C45A N4A C37A 118(3) . . ?
 C40A C39A H39C 109.8 . . ?
 C40A C39A H39D 109.8 . . ?
 N3A C39A C40A 110(2) . . ?
 N3A C39A H39C 109.8 . . ?
 N3A C39A H39D 109.8 . . ?
 H39C C39A H39D 108.2 . . ?
 F3 C1B S1 107.8(10) . . ?
 F1 C1B F3 110.9(15) . . ?
 F1 C1B S1 104.1(13) . . ?
 F2 C1B F3 110.0(14) . . ?
 F2 C1B F1 109.5(16) . . ?
 F2 C1B S1 114.4(13) . . ?
 O8 S1 C1B 99.2(9) . . ?
 O8 S1 O10 113.8(12) . . ?
 O9 S1 C1B 103.7(9) . . ?
 O9 S1 O8 123.6(13) . . ?
 O9 S1 O10 113.7(13) . . ?
 O10 S1 C1B 96.7(10) . . ?
 F3A C1A F2A 114.1(19) . . ?
 F3A C1A S1A 97.7(16) . . ?
 F2A C1A S1A 97.9(18) . . ?
 F1A C1A F3A 118(2) . . ?
 F1A C1A F2A 117(2) . . ?
 F1A C1A S1A 107(2) . . ?
 O8A S1A C1A 101.4(16) . . ?
 O10A S1A C1A 98.8(15) . . ?
 O10A S1A O8A 115.3(18) . . ?
 O9A S1A C1A 107.9(16) . . ?
 O9A S1A O8A 111.8(17) . . ?
 O9A S1A O10A 118.8(18) . . ?
 C38 C37A N4A 116(3) . . ?
 C38 C37A H37C 108.4 . . ?
 C38 C37A H37D 108.4 . . ?
 N4A C37A H37C 108.4 . . ?
 N4A C37A H37D 108.4 . . ?
 H37C C37A H37D 107.5 . . ?
 C36 C35A H35C 107.6 . . ?
 C36 C35A H35D 107.6 . . ?
 N6A C35A C36 119(3) . . ?
 N6A C35A H35C 107.6 . . ?
 N6A C35A H35D 107.6 . . ?
 H35C C35A H35D 107.1 . . ?

loop_
  _geom_torsion_atom_site_label_1
  _geom_torsion_atom_site_label_2
  _geom_torsion_atom_site_label_3
  _geom_torsion_atom_site_label_4
  _geom_torsion
  _geom_torsion_site_symmetry_1
  _geom_torsion_site_symmetry_2
  _geom_torsion_site_symmetry_3
  _geom_torsion_site_symmetry_4
  _geom_torsion_publ_flag
 Eu1 O1 C36 O2 170.7(6) . . . . ?
 Eu1 O1 C36 C35 -10.4(13) . . . . ?
 Eu1 O3 C38 O4 175.8(6) . . . . ?
 Eu1 O3 C38 C37 -5.5(12) . . . . ?
 Eu1 N6 C41 C42 34.2(10) . . . . ?
 Eu1 N6 C35 C36 46.9(13) . . . . ?
 Eu1 N6 C40 C39 44.6(11) . . . . ?
 Eu1 N5 C42 C41 50.7(10) . . . . ?
 Eu1 N5 C43 C44 40.5(11) . . . . ?
 Eu1 N5 C27 C18 60.4(7) . . . . ?
 Eu1 N4 C44 C43 45.0(11) . . . . ?
 Eu1 N4 C45 C46 33.6(10) . . . . ?
 Eu1 N4 C37 C38 53.7(14) . . . . ?
 Eu1 N3 C46 C45 50.4(10) . . . . ?
 Eu1 N3 C39 C40 43.2(11) . . . . ?
 Eu1 N3 C10 C1 58.0(7) . . . . ?
 Eu1 N2 C18 C19 170.1(5) . . . . ?
 Eu1 N2 C18 C27 -11.6(8) . . . . ?
 Eu1 N2 C26 C21 -174.8(4) . . . . ?
 Eu1 N2 C26 C25 5.7(8) . . . . ?
 Eu1 N1 C1 C10 -15.2(8) . . . . ?
 Eu1 N1 C1 C2 165.8(5) . . . . ?
 Eu1 N1 C9 C4 -162.8(5) . . . . ?
 Eu1 N1 C9 C8 17.9(8) . . . . ?
 O1 C36 C35A N6A -27(4) . . . . ?
 O2 C36 C35A N6A 160(3) . . . . ?
 O3 C38 C37A N4A -19(4) . . . . ?
 O4 C38 C37A N4A 162(2) . . . . ?
 O6 C31 C32 C33 176.9(6) . . . . ?
 O5 C14 C13 C12 -178.4(7) . . . . ?
 N6 C41 C42 N5 -55.9(12) . . . . ?
 N6 C35 C36 Eu1 -37.0(10) . . . . ?
 N6 C35 C36 O1 -30.8(17) . . . . ?
 N6 C35 C36 O2 148.1(10) . . . . ?
 N5 C43 C44 N4 -58.8(13) . . . . ?
 N4 C45 C46 N3 -56.4(12) . . . . ?
 N4 C37 C38 O3 -38.6(18) . . . . ?
 N4 C37 C38 O4 140.1(12) . . . . ?
 N3 C39 C40 N6 -60.9(13) . . . . ?
 N3 C10 C1 N1 -29.9(9) . . . . ?
 N3 C10 C1 C2 149.2(7) . . . . ?
 N2 C18 C19 C20 5.3(11) . . . . ?
 N2 C18 C27 N5 -33.7(9) . . . . ?
 N2 C18 C27 N5A -12.6(16) . . . . ?
 N2 C26 C25 C24 178.4(6) . . . . ?
 N1 C1 C2 C3 0.5(11) . . . . ?
 N1 C9 C8 C7 -178.8(6) . . . . ?
 C41 N6 C35 C36 172.2(10) . . . . ?
 C41 N6 C40 C39 -84.3(12) . . . . ?
 C42 N5 C43 C44 166.2(9) . . . . ?
 C42 N5 C27 C18 -60.9(10) . . . . ?
 C43 N5 C42 C41 -75.4(11) . . . . ?
 C43 N5 C27 C18 -179.4(7) . . . . ?
 C44 N4 C45 C46 160.0(9) . . . . ?
 C44 N4 C37 C38 -65.0(16) . . . . ?
 C45 N4 C44 C43 -84.0(11) . . . . ?
 C45 N4 C37 C38 176.4(12) . . . . ?
 C46 N3 C39 C40 167.8(10) . . . . ?
 C46 N3 C10 C1 -62.0(10) . . . . ?
 C39 N3 C46 C45 -74.2(11) . . . . ?
 C39 N3 C10 C1 177.4(7) . . . . ?
 C40A N6A C35A C36 -82(4) . . . . ?
 C35 N6 C41 C42 -83.2(13) . . . . ?
 C35 N6 C40 C39 156.0(13) . . . . ?
 C37 N4 C44 C43 158.3(12) . . . . ?
 C37 N4 C45 C46 -80.5(15) . . . . ?
 C18 N2 C26 C21 -3.5(9) . . . . ?
 C18 N2 C26 C25 177.0(6) . . . . ?
 C18 C19 C20 C21 -1.6(10) . . . . ?
 C18 C19 C20 C28 -179.9(6) . . . . ?
 C18 C27 N5A C42A -87.9(18) . . . . ?
 C18 C27 N5A C43A 158.7(14) . . . . ?
 C19 C18 C27 N5 144.8(7) . . . . ?
 C19 C18 C27 N5A 165.9(13) . . . . ?
 C19 C20 C21 C26 -4.2(9) . . . . ?
 C19 C20 C21 C22 179.8(6) . . . . ?
 C19 C20 C28 C29 56.3(9) . . . . ?
 C19 C20 C28 C33 -123.2(7) . . . . ?
 C20 C21 C26 N2 7.0(9) . . . . ?
 C20 C21 C26 C25 -173.5(6) . . . . ?
 C20 C21 C22 C23 173.7(7) . . . . ?
 C20 C28 C29 C30 178.9(6) . . . . ?
 C20 C28 C33 C32 -179.7(6) . . . . ?
 C21 C20 C28 C29 -121.9(7) . . . . ?
 C21 C20 C28 C33 58.6(9) . . . . ?
 C21 C26 C25 C24 -1.1(9) . . . . ?
 C26 N2 C18 C19 -2.7(10) . . . . ?
 C26 N2 C18 C27 175.6(6) . . . . ?
 C26 C21 C22 C23 -2.4(10) . . . . ?
 C26 C25 C24 C23 -0.9(10) . . . . ?
 C25 C24 C23 C22 1.3(11) . . . . ?
 C24 C23 C22 C21 0.4(11) . . . . ?
 C22 C21 C26 N2 -176.7(6) . . . . ?
 C22 C21 C26 C25 2.7(9) . . . . ?
 C28 C20 C21 C26 174.1(6) . . . . ?
 C28 C20 C21 C22 -2.0(10) . . . . ?
 C28 C29 C30 C31 1.4(10) . . . . ?
 C29 C28 C33 C32 0.8(9) . . . . ?
 C29 C30 C31 O6 -177.9(6) . . . . ?
 C29 C30 C31 C32 -0.5(10) . . . . ?
 C30 C31 C32 C33 -0.3(10) . . . . ?
 C31 C32 C33 C28 0.1(10) . . . . ?
 C33 C28 C29 C30 -1.6(10) . . . . ?
 C34 O6 C31 C30 177.1(7) . . . . ?
 C34 O6 C31 C32 -0.3(10) . . . . ?
 C10 N3 C46 C45 165.1(8) . . . . ?
 C10 N3 C39 C40 -70.7(11) . . . . ?
 C10 C1 C2 C3 -178.5(7) . . . . ?
 C10 N3A C39A C40A -167.9(18) . . . . ?
 C1 N1 C9 C4 -0.4(9) . . . . ?
 C1 N1 C9 C8 -179.7(6) . . . . ?
 C1 C10 N3A C46A -89.1(19) . . . . ?
 C1 C10 N3A C39A 156.3(16) . . . . ?
 C1 C2 C3 C4 -1.7(11) . . . . ?
 C1 C2 C3 C11 175.0(7) . . . . ?
 C2 C3 C4 C9 1.9(10) . . . . ?
 C2 C3 C4 C5 -175.6(7) . . . . ?
 C2 C3 C11 C16 55.5(10) . . . . ?
 C2 C3 C11 C12 -120.7(8) . . . . ?
 C3 C4 C9 N1 -0.9(10) . . . . ?
 C3 C4 C9 C8 178.4(6) . . . . ?
 C3 C4 C5 C6 -179.9(8) . . . . ?
 C3 C11 C16 C15 -177.0(7) . . . . ?
 C3 C11 C12 C13 175.2(7) . . . . ?
 C4 C3 C11 C16 -127.9(8) . . . . ?
 C4 C3 C11 C12 55.8(10) . . . . ?
 C4 C9 C8 C7 1.9(10) . . . . ?
 C9 N1 C1 C10 179.6(6) . . . . ?
 C9 N1 C1 C2 0.6(10) . . . . ?
 C9 C4 C5 C6 2.6(12) . . . . ?
 C9 C8 C7 C6 1.6(11) . . . . ?
 C8 C7 C6 C5 -3.1(12) . . . . ?
 C7 C6 C5 C4 0.9(13) . . . . ?
 C5 C4 C9 N1 176.7(7) . . . . ?
 C5 C4 C9 C8 -4.0(10) . . . . ?
 C11 C3 C4 C9 -174.8(7) . . . . ?
 C11 C3 C4 C5 7.7(11) . . . . ?
 C11 C16 C15 C14 2.0(11) . . . . ?
 C16 C11 C12 C13 -1.1(11) . . . . ?
 C16 C15 C14 O5 176.9(7) . . . . ?
 C16 C15 C14 C13 -1.6(11) . . . . ?
 C15 C14 C13 C12 -0.2(11) . . . . ?
 C14 C13 C12 C11 1.5(11) . . . . ?
 C12 C11 C16 C15 -0.7(11) . . . . ?
 C17 O5 C14 C15 173.8(7) . . . . ?
 C17 O5 C14 C13 -7.9(11) . . . . ?
 Eu2 O4 C38 O3 163.5(6) . . . . ?
 C27 N5 C42 C41 166.5(8) . . . . ?
 C27 N5 C43 C44 -73.1(11) . . . . ?
 C27 C18 C19 C20 -173.0(7) . . . . ?
 C42A C41A N6A C40A 76(3) . . . . ?
 C42A C41A N6A C35A -161(3) . . . . ?
 C46A C45A N4A C44A 75(3) . . . . ?
 C46A C45A N4A C37A -165(2) . . . . ?
 C46A N3A C39A C40A 83(3) . . . . ?
 C44A C43A N5A C27 -167.3(19) . . . . ?
 C44A C43A N5A C42A 87(3) . . . . ?
 C44A N4A C37A C38 -87(3) . . . . ?
 C41A C42A N5A C27 92(2) . . . . ?
 C41A C42A N5A C43A -155(2) . . . . ?
 C41A N6A C35A C36 160(3) . . . . ?
 C45A C46A N3A C10 86(2) . . . . ?
 C45A C46A N3A C39A -158(2) . . . . ?
 C45A N4A C37A C38 151(3) . . . . ?
 C43A C44A N4A C45A -168(2) . . . . ?
 C43A C44A N4A C37A 65(3) . . . . ?
 C40 N6 C41 C42 160.1(9) . . . . ?
 C40 N6 C35 C36 -70.0(14) . . . . ?
 N5A C42A C41A N6A 50(3) . . . . ?
 N6A C40A C39A N3A 64(3) . . . . ?
 N3A C10 C1 N1 -9.5(15) . . . . ?
 N3A C10 C1 C2 169.5(13) . . . . ?
 N3A C46A C45A N4A 53(3) . . . . ?
 N4A C44A C43A N5A 60(3) . . . . ?
 C39A C40A N6A C41A -174(2) . . . . ?
 C39A C40A N6A C35A 68(3) . . . . ?
 F3 C1B S1 O8 -70.9(14) . . . . ?
 F3 C1B S1 O9 57.2(16) . . . . ?
 F3 C1B S1 O10 173.6(14) . . . . ?
 F1 C1B S1 O8 171.3(15) . . . . ?
 F1 C1B S1 O9 -60.6(17) . . . . ?
 F1 C1B S1 O10 55.8(16) . . . . ?
 F2 C1B S1 O8 51.8(17) . . . . ?
 F2 C1B S1 O9 179.9(17) . . . . ?
 F2 C1B S1 O10 -63.6(17) . . . . ?
 F3A C1A S1A O8A -59(2) . . . . ?
 F3A C1A S1A O10A 59.6(19) . . . . ?
 F3A C1A S1A O9A -176.2(19) . . . . ?
 F2A C1A S1A O8A -174(2) . . . . ?
 F2A C1A S1A O10A -56(2) . . . . ?
 F2A C1A S1A O9A 68(2) . . . . ?
 F1A C1A S1A O8A 64(2) . . . . ?
 F1A C1A S1A O10A -178(2) . . . . ?
 F1A C1A S1A O9A -53(2) . . . . ?

_smtbx_masks_special_details       ?
loop_
  _smtbx_masks_void_nr
  _smtbx_masks_void_average_x
  _smtbx_masks_void_average_y
  _smtbx_masks_void_average_z
  _smtbx_masks_void_volume
  _smtbx_masks_void_count_electrons
  _smtbx_masks_void_content
 1 0.000 0.000 -0.487 525.5 156.2 '12 H2O,2 CH3OH'
 2 0.500 0.500 -0.362 525.5 156.2 '12 H2O,2 CH3OH'

_smtbx_masks_void_probe_radius     1.2
_smtbx_masks_void_truncation_radius  1.2
_shelx_res_file
;
TITL SB12 OLEX2: imported from CIF
    sb12.res
    created by SHELXL-2019/3 at 18:37:58 on 13-Jun-2025
CELL 0.6889 13.5915 25.6668 15.2393 90 97.314 90
ZERR 4 0.0004 0.0011 0.0005 0 0.003 0
LATT 1
SYMM 0.5-X,0.5+Y,0.5-Z
SFAC C H Eu F N O S
DISP C 0.0028 0.0015 10.8304
DISP Eu -0.1241 3.4954 14233.497
DISP F 0.0164 0.0097 47.547
DISP H 0 0 0.623
DISP N 0.0056 0.0031 18.3507
DISP O 0.0101 0.0057 30.1044
DISP S 0.1187 0.1169 489.236
UNIT 192 264 4 12 24 68 4
DFIX 1.33 C1B F3 C1B F1 C1B F2
DFIX 1.82 C1A S1A
DFIX 1.82 C1B S1
DANG 2.58 C1B O8
ISOR 0.01 0.02 C42 C44 C46 C40A
DANG 2.56 C1B O9
DANG 2.57 C1B O10
DFIX 1.44 S1A O8A S1A O10A S1A O9A
DFIX 1.44 S1 O8 S1 O9 S1 O10
ISOR 0.005 0.01 Eu2
SIMU C1A F3A F2A F1A S1A O8A O10A O9A
SIMU C1B F3 F1 F2 S1 O8 O9 O10
RIGU C1B F3 F1 F2 S1 O8 O9 O10
SADI C1B F3 C1B F1 C1B F2
EADP C43A C44A C45A C46A C39A C40A C41A C42A
RIGU C1A F3A F2A F1A S1A O8A O10A O9A
SADI 0.04 F3 F1 F1 F2 F2 F3
SADI 0.04 S1 F3 S1 F1 S1 F2
SADI 0.04 S1A F3A S1A F2A S1A F1A
SADI S1 O8 S1 O9 S1 O10
SADI 0.04 O8 O9 O9 O10 O8 O10
SADI S1A O8A S1A O10A S1A O9A
SADI 0.04 C1B O8 C1B O9 C1B O10
EADP N5A N4A N3A N6A
ISOR 0.01 0.02 F1 C1B F3 F2 S1 O8 O9 O10
DFIX 1.33 C1A F3A C1A F2A C1A F1A
DANG 2.58 C1A O8A
DANG 2.56 C1A O10A
DANG 2.57 C1A O9A
SADI C1A F3A C1A F2A C1A F1A
SADI 0.04 F3A F2A F2A F1A F1A F3A
SADI 0.04 O8A O10A O10A O9A O8A O9A
SADI 0.04 C1A O8A C1A O10A C1A O9A
ISOR 0.01 0.02 O10A C1A F3A F2A F1A S1A O9A O8A
EADP C37A C37 C35 C35A

L.S. 40 0 152
PLAN  50
SIZE 0.31 0.06 0.05
TEMP -173
CONF
MORE -1
BOND $H
ABIN
fmap 2
acta
SHEL 999 0.84
REM <olex2.extras>
REM <HklSrc "%.\\sb12.hkl">
REM </olex2.extras>

WGHT    0.053900   29.212101
FVAR       0.25668
PART 1
EU1   3    0.427874    0.315464    0.422909    10.93000    0.02655    0.03182 =
         0.03454   -0.00160    0.00319    0.00257
PART 0
O1    6    0.353018    0.340063    0.281238    11.00000    0.04103    0.04343 =
         0.04971   -0.00935    0.00322    0.00360
O2    6    0.223983    0.341968    0.174584    11.00000    0.05827    0.06759 =
         0.05972    0.00973   -0.00807   -0.00885
O3    6    0.504314    0.343000    0.564146    11.00000    0.04959    0.04345 =
         0.05617   -0.00216   -0.00037    0.00506
O4    6    0.628810    0.343901    0.674410    11.00000    0.06192    0.06926 =
         0.07360   -0.02345   -0.01133    0.00933
O6    6   -0.165445    0.450204    0.812746    11.00000    0.05235    0.06612 =
         0.04533   -0.00631    0.01852    0.00603
O5    6    1.003799    0.435572    0.003215    11.00000    0.06189    0.06674 =
         0.05873    0.01846    0.01788   -0.00634
PART 1
N6    5    0.300850    0.245336    0.332692    10.65000    0.03686    0.02173 =
         0.05023    0.00418    0.00766    0.00275
N5    5    0.338654    0.249262    0.522763    10.65000    0.03054    0.02428 =
         0.04510    0.00293    0.00587    0.00198
N4    5    0.555209    0.247755    0.517352    10.65000    0.02810    0.02518 =
         0.06384   -0.00440    0.00440   -0.00312
N3    5    0.516876    0.247420    0.324598    10.65000    0.02851    0.02188 =
         0.04876   -0.00219    0.00667   -0.00186
PART 0
N2    5    0.258967    0.348278    0.489135    11.00000    0.03799    0.02863 =
         0.03868    0.00547    0.00854    0.00397
N1    5    0.593996    0.348027    0.351876    11.00000    0.03855    0.02545 =
         0.04620   -0.00150    0.00314   -0.00001
PART 1
C41   1    0.258900    0.204081    0.387302    10.65000    0.03541    0.02766 =
         0.05364   -0.00192    0.00744   -0.00264
AFIX  23
H41A  2    0.194837    0.191495    0.356378    10.65000   -1.20000
H41B  2    0.305100    0.174157    0.395687    10.65000   -1.20000
AFIX   0
C42   1    0.244078    0.226006    0.473613    10.65000    0.02985    0.02934 =
         0.04804    0.00346    0.00384   -0.00052
AFIX  23
H42A  2    0.219627    0.198252    0.510426    10.65000   -1.20000
H42B  2    0.192540    0.253426    0.464782    10.65000   -1.20000
AFIX   0
C43   1    0.404040    0.205546    0.559038    10.65000    0.03409    0.03066 =
         0.05614    0.00631    0.00988    0.00942
AFIX  23
H43A  2    0.405523    0.178530    0.512858    10.65000   -1.20000
H43B  2    0.375915    0.189578    0.609491    10.65000   -1.20000
AFIX   0
C44   1    0.509262    0.223530    0.589730    10.65000    0.03697    0.04044 =
         0.04145    0.00656    0.01042    0.00906
AFIX  23
H44A  2    0.508339    0.248977    0.638438    10.65000   -1.20000
H44B  2    0.549697    0.193300    0.612990    10.65000   -1.20000
AFIX   0
C45   1    0.596823    0.206487    0.465730    10.65000    0.03767    0.02910 =
         0.05980    0.00230    0.00338    0.00231
AFIX  23
H45A  2    0.551278    0.176233    0.459768    10.65000   -1.20000
H45B  2    0.661235    0.194791    0.497242    10.65000   -1.20000
AFIX   0
C46   1    0.611765    0.226695    0.373399    10.65000    0.02856    0.03443 =
         0.05068   -0.00480    0.00101    0.00671
AFIX  23
H46A  2    0.662282    0.254690    0.379440    10.65000   -1.20000
H46B  2    0.636734    0.198022    0.338814    10.65000   -1.20000
AFIX   0
C39   1    0.450738    0.203155    0.294189    10.65000    0.04127    0.02949 =
         0.04315   -0.00732    0.00986   -0.00125
AFIX  23
H39A  2    0.478508    0.184746    0.245812    10.65000   -1.20000
H39B  2    0.449446    0.178276    0.343672    10.65000   -1.20000
AFIX   0
PART 2
C40A  1    0.327690    0.208105    0.320680    10.35000    0.04815    0.04393 =
         0.05296    0.00376    0.01380    0.00069
AFIX  23
H40A  2    0.273718    0.186824    0.288937    10.35000   -1.20000
H40B  2    0.364212    0.186263    0.367525    10.35000   -1.20000
AFIX   0
PART 1
C35   1    0.218791    0.280030    0.286410    10.65000    0.03714    0.03447 =
         0.03105   -0.00829   -0.00588    0.00066
AFIX  23
H35A  2    0.176302    0.259944    0.240803    10.65000   -1.20000
H35B  2    0.176808    0.293660    0.329747    10.65000   -1.20000
AFIX   0
PART 0
C36   1    0.268549    0.324137    0.244379    11.00000    0.04020    0.03872 =
         0.05380   -0.00834   -0.00232    0.00559
PART 1
C37   1    0.635747    0.281044    0.552445    10.65000    0.03714    0.03447 =
         0.03105   -0.00829   -0.00588    0.00066
AFIX  23
H37A  2    0.670361    0.295086    0.504188    10.65000   -1.20000
H37B  2    0.684150    0.261586    0.594173    10.65000   -1.20000
AFIX   0
PART 0
C38   1    0.586803    0.326892    0.602137    11.00000    0.04308    0.03342 =
         0.04732    0.00093    0.00429   -0.00150
C18   1    0.248936    0.328232    0.567663    11.00000    0.03848    0.03138 =
         0.04304    0.00353    0.00681    0.00357
C19   1    0.178863    0.344340    0.620373    11.00000    0.04240    0.03461 =
         0.03651    0.00721    0.00600    0.00709
AFIX  43
H19   2    0.179573    0.330263    0.678104    11.00000   -1.20000
AFIX   0
C20   1    0.108094    0.380673    0.589577    11.00000    0.04371    0.02672 =
         0.04453    0.00142    0.01396    0.00542
C21   1    0.112657    0.401023    0.504277    11.00000    0.03972    0.02474 =
         0.04250    0.00221    0.00641    0.00700
C26   1    0.191384    0.386210    0.458221    11.00000    0.03577    0.02807 =
         0.03712    0.00004    0.00384    0.00220
C25   1    0.201585    0.410515    0.377282    11.00000    0.03823    0.03091 =
         0.03421    0.00068    0.00736    0.00274
AFIX  43
H25   2    0.255353    0.401130    0.346321    11.00000   -1.20000
AFIX   0
C24   1    0.136241    0.446994    0.342754    11.00000    0.04504    0.02868 =
         0.04204    0.00157    0.01124   -0.00021
AFIX  43
H24   2    0.145174    0.463291    0.288359    11.00000   -1.20000
AFIX   0
C23   1    0.055349    0.461081    0.386311    11.00000    0.05035    0.04050 =
         0.04331    0.00473    0.00446    0.01185
AFIX  43
H23   2    0.008918    0.486257    0.361014    11.00000   -1.20000
AFIX   0
C22   1    0.043981    0.438692    0.464149    11.00000    0.04864    0.03629 =
         0.04235    0.00362    0.01121    0.00306
AFIX  43
H22   2   -0.011216    0.448206    0.493169    11.00000   -1.20000
AFIX   0
C28   1    0.033171    0.397784    0.647128    11.00000    0.04338    0.02429 =
         0.03919    0.00927    0.01190    0.01043
C29   1    0.065393    0.418484    0.730536    11.00000    0.04290    0.04269 =
         0.04133    0.00263    0.01185    0.00759
AFIX  43
H29   2    0.134422    0.420898    0.750239    11.00000   -1.20000
AFIX   0
C30   1   -0.002834    0.435662    0.785233    11.00000    0.05243    0.04115 =
         0.04595    0.00449    0.01004    0.00970
AFIX  43
H30   2    0.019299    0.450464    0.841423    11.00000   -1.20000
AFIX   0
C31   1   -0.103534    0.430836    0.756448    11.00000    0.05054    0.03769 =
         0.05238    0.00385    0.01754    0.00698
C32   1   -0.138018    0.409614    0.674091    11.00000    0.04516    0.03524 =
         0.04363    0.01192    0.01123    0.00776
AFIX  43
H32   2   -0.207109    0.406365    0.655261    11.00000   -1.20000
AFIX   0
C33   1   -0.068660    0.393287    0.620084    11.00000    0.05301    0.03795 =
         0.03924    0.00741    0.00992    0.00929
AFIX  43
H33   2   -0.091017    0.378795    0.563701    11.00000   -1.20000
AFIX   0
C34   1   -0.268976    0.448716    0.785535    11.00000    0.05289    0.08147 =
         0.06379   -0.01115    0.02641    0.00609
AFIX 137
H34A  2   -0.285331    0.471613    0.734292    11.00000   -1.50000
H34B  2   -0.304211    0.460546    0.834136    11.00000   -1.50000
H34C  2   -0.289043    0.412960    0.769344    11.00000   -1.50000
AFIX   0
C10   1    0.537584    0.280190    0.244057    11.00000    0.04767    0.04507 =
         0.06081   -0.02078    0.01691   -0.01219
PART 1
AFIX  23
H10A  2    0.572111    0.258459    0.203843    10.65000   -1.20000
H10B  2    0.473995    0.291983    0.211117    10.65000   -1.20000
AFIX  23
PART 2
H10C  2    0.489564    0.291338    0.193182    10.35000   -1.20000
H10D  2    0.581594    0.254055    0.221360    10.35000   -1.20000
AFIX   0
PART 0
C1    1    0.600729    0.326893    0.273329    11.00000    0.03723    0.03009 =
         0.04596   -0.00349    0.00310    0.00064
C2    1    0.664583    0.344440    0.214162    11.00000    0.04725    0.03651 =
         0.04631   -0.00617    0.00651   -0.00055
AFIX  43
H2    2    0.664828    0.327462    0.158796    11.00000   -1.20000
AFIX   0
C3    1    0.726789    0.385995    0.235651    11.00000    0.04677    0.03730 =
         0.05233    0.00433    0.00917   -0.00846
C4    1    0.720855    0.410768    0.318761    11.00000    0.04654    0.03236 =
         0.05782   -0.00456    0.00703   -0.00309
C9    1    0.654393    0.390769    0.375705    11.00000    0.03330    0.02961 =
         0.05092   -0.00303   -0.00189    0.00135
C8    1    0.650908    0.414331    0.457299    11.00000    0.04123    0.02836 =
         0.05374   -0.00372   -0.00305    0.00400
AFIX  43
H8    2    0.608146    0.400422    0.496106    11.00000   -1.20000
AFIX   0
C7    1    0.706936    0.456657    0.483002    11.00000    0.04730    0.04039 =
         0.05880   -0.00764   -0.00290   -0.00458
AFIX  43
H7    2    0.704536    0.471545    0.539763    11.00000   -1.20000
AFIX   0
C6    1    0.768683    0.478444    0.425200    11.00000    0.05760    0.04562 =
         0.07653   -0.01125    0.00670   -0.01354
AFIX  43
H6    2    0.805327    0.509109    0.442312    11.00000   -1.20000
AFIX   0
C5    1    0.776856    0.456353    0.345148    11.00000    0.05940    0.04352 =
         0.08287   -0.01119    0.00463   -0.01310
AFIX  43
H5    2    0.819563    0.471222    0.307197    11.00000   -1.20000
AFIX   0
C11   1    0.799883    0.401865    0.176621    11.00000    0.05256    0.03911 =
         0.05573   -0.00530    0.01505   -0.00645
C16   1    0.770731    0.413607    0.088764    11.00000    0.05622    0.03686 =
         0.05812    0.00640    0.00737   -0.00331
AFIX  43
H16   2    0.702160    0.413084    0.066628    11.00000   -1.20000
AFIX   0
C15   1    0.839244    0.426142    0.032135    11.00000    0.05965    0.04179 =
         0.05920    0.01568    0.01038    0.00263
AFIX  43
H15   2    0.817968    0.435204   -0.027717    11.00000   -1.20000
AFIX   0
C14   1    0.941303    0.425222    0.064886    11.00000    0.06414    0.03503 =
         0.05041    0.00664    0.01805    0.00023
C13   1    0.972126    0.413272    0.152336    11.00000    0.05631    0.03865 =
         0.05093    0.00017    0.00752   -0.00938
AFIX  43
H13   2    1.040724    0.412557    0.174346    11.00000   -1.20000
AFIX   0
C12   1    0.900682    0.402249    0.207903    11.00000    0.05633    0.04777 =
         0.03906   -0.00648    0.01210   -0.01572
AFIX  43
H12   2    0.921356    0.394833    0.268523    11.00000   -1.20000
AFIX   0
C17   1    1.107540    0.440326    0.035851    11.00000    0.06505    0.05262 =
         0.06034    0.00274    0.01941   -0.00685
AFIX 137
H17A  2    1.143231    0.454270   -0.010960    11.00000   -1.50000
H17B  2    1.134310    0.405977    0.053979    11.00000   -1.50000
H17C  2    1.115713    0.463969    0.086754    11.00000   -1.50000
AFIX   0
PART 3
EU2   3    0.720968    0.315918    0.740641    10.07000    0.03290    0.00779 =
         0.07196    0.00037   -0.02228   -0.00417
PART 0
C27   1    0.316575    0.283457    0.602422    11.00000    0.04896    0.06029 =
         0.04337    0.01905    0.01789    0.02088
PART 2
AFIX  23
H27C  2    0.363415    0.296875    0.652380    10.35000   -1.20000
H27D  2    0.275048    0.256724    0.626748    10.35000   -1.20000
AFIX  23
PART 1
H27A  2    0.283904    0.262170    0.644533    10.65000   -1.20000
H27B  2    0.379310    0.297351    0.633893    10.65000   -1.20000
AFIX   0
PART 0
O7    6    0.426176    0.408668    0.422409    11.00000    0.04915    0.04567 =
         0.08040   -0.00069   -0.00307   -0.00146
AFIX   7
H7A   2    0.418982    0.431433    0.470457    11.00000   -1.50000
H7B   2    0.432547    0.431322    0.374073    11.00000   -1.50000
AFIX   0
PART 2
C42A  1    0.294493    0.219416    0.509760    10.35000    0.04815    0.04393 =
         0.05296    0.00376    0.01380    0.00069
AFIX  23
H42C  2    0.252849    0.211211    0.556725    10.35000   -1.20000
H42D  2    0.329136    0.187015    0.496285    10.35000   -1.20000
AFIX   0
C46A  1    0.558421    0.215741    0.342128    10.35000    0.04815    0.04393 =
         0.05296    0.00376    0.01380    0.00069
AFIX  23
H46C  2    0.597132    0.204218    0.294842    10.35000   -1.20000
H46D  2    0.522855    0.184894    0.361136    10.35000   -1.20000
AFIX   0
C44A  1    0.533671    0.214210    0.538942    10.35000    0.04815    0.04393 =
         0.05296    0.00376    0.01380    0.00069
AFIX  23
H44C  2    0.588648    0.195525    0.574588    10.35000   -1.20000
H44D  2    0.500778    0.189272    0.495089    10.35000   -1.20000
AFIX   0
C41A  1    0.227784    0.236132    0.427951    10.35000    0.04815    0.04393 =
         0.05296    0.00376    0.01380    0.00069
AFIX  23
H41C  2    0.187148    0.206128    0.403987    10.35000   -1.20000
H41D  2    0.182244    0.263732    0.443673    10.35000   -1.20000
AFIX   0
C45A  1    0.629855    0.234117    0.419282    10.35000    0.04815    0.04393 =
         0.05296    0.00376    0.01380    0.00069
AFIX  23
H45C  2    0.673980    0.261056    0.399034    10.35000   -1.20000
H45D  2    0.671639    0.204542    0.443332    10.35000   -1.20000
AFIX   0
C43A  1    0.461214    0.230743    0.598162    10.35000    0.04815    0.04393 =
         0.05296    0.00376    0.01380    0.00069
AFIX  23
H43C  2    0.494004    0.254441    0.644144    10.35000   -1.20000
H43D  2    0.437430    0.199833    0.628130    10.35000   -1.20000
AFIX   0
PART 1
C40   1    0.347657    0.219491    0.262275    10.65000    0.03985    0.02735 =
         0.06234   -0.01484    0.00379    0.00041
AFIX  23
H40C  2    0.348270    0.243690    0.211760    10.65000   -1.20000
H40D  2    0.308080    0.188538    0.241150    10.65000   -1.20000
AFIX   0
PART 2
N5A   5    0.370848    0.259235    0.544845    10.35000    0.03934    0.04074 =
         0.06946    0.00132    0.00863    0.00294
N6A   5    0.283923    0.255218    0.362179    10.35000    0.03934    0.04074 =
         0.06946    0.00132    0.00863    0.00294
N3A   5    0.483484    0.254374    0.303671    10.35000    0.03934    0.04074 =
         0.06946    0.00132    0.00863    0.00294
N4A   5    0.575388    0.256565    0.491613    10.35000    0.03934    0.04074 =
         0.06946    0.00132    0.00863    0.00294
C39A  1    0.399164    0.226303    0.255127    10.35000    0.04815    0.04393 =
         0.05296    0.00376    0.01380    0.00069
AFIX  23
H39C  2    0.423557    0.195740    0.224658    10.35000   -1.20000
H39D  2    0.363443    0.249465    0.209840    10.35000   -1.20000
AFIX   0

PART 1
C1B   1   -0.087554    0.275716    0.385889    10.65000    0.10030    0.12723 =
         0.09487    0.01142    0.01102    0.00508
F3    4   -0.145438    0.314228    0.409227    10.65000    0.13362    0.15183 =
         0.16961    0.03305    0.01536    0.04778
F1    4   -0.137982    0.244447    0.326618    10.65000    0.27468    0.25564 =
         0.13268   -0.06030    0.02542   -0.03892
F2    4   -0.010647    0.295281    0.352620    10.65000    0.14658    0.29388 =
         0.21557    0.07547    0.07205    0.00074
S1    7   -0.055347    0.233880    0.483078    10.65000    0.11331    0.08418 =
         0.12501   -0.00199    0.00345    0.01403
O8    6    0.011472    0.268809    0.536641    10.65000    0.17907    0.16616 =
         0.17470   -0.05557   -0.05629   -0.03288
O9    6   -0.147210    0.218334    0.505706    10.65000    0.11618    0.21951 =
         0.24278    0.10679    0.02929   -0.02433
O10   6   -0.003806    0.192761    0.437559    10.65000    0.22662    0.14516 =
         0.25918   -0.07247    0.00551    0.06114

PART 2
C1A   1    0.900608    0.234133    0.358323    10.35000    0.12828    0.13116 =
         0.12509   -0.01512    0.00979   -0.00074
F3A   4    0.985606    0.229725    0.324962    10.35000    0.11728    0.15875 =
         0.14016    0.01786    0.00352    0.00552
F2A   4    0.844788    0.274674    0.326618    10.35000    0.16655    0.14801 =
         0.18907   -0.00210    0.03655    0.03762
F1A   4    0.853586    0.191329    0.375184    10.35000    0.19902    0.17200 =
         0.26797    0.01858    0.07675   -0.01264
S1A   7    0.949270    0.262054    0.462816    10.35000    0.28309    0.27761 =
         0.25990   -0.01521    0.02699    0.01009
O8A   6    1.022561    0.220301    0.499784    10.35000    0.13450    0.20520 =
         0.20021    0.01857   -0.00782    0.06702
O10A  6    0.994400    0.309873    0.430140    10.35000    0.11062    0.13015 =
         0.17640   -0.02066    0.02978   -0.05140
O9A   6    0.866176    0.267595    0.516581    10.35000    0.09900    0.16617 =
         0.15792   -0.02257    0.06106   -0.01126

C37A  1    0.637338    0.290377    0.565598    10.35000    0.03714    0.03447 =
         0.03105   -0.00829   -0.00588    0.00066
AFIX  23
H37C  2    0.667361    0.266709    0.612892    10.35000   -1.20000
H37D  2    0.692263    0.307322    0.539507    10.35000   -1.20000
AFIX   0
C35A  1    0.223122    0.282540    0.306695    10.35000    0.03714    0.03447 =
         0.03105   -0.00829   -0.00588    0.00066
AFIX  23
H35C  2    0.177720    0.301470    0.341423    10.35000   -1.20000
H35D  2    0.182171    0.257777    0.267863    10.35000   -1.20000
AFIX   0
HKLF 4


REM  SB12 OLEX2: imported from CIF
REM wR2 = 0.1922, GooF = S = 1.098, Restrained GooF = 1.123 for all data
REM R1 = 0.0724 for 8575 Fo > 4sig(Fo) and 0.0753 for all 9299 data
REM 745 parameters refined using 372 restraints

END

WGHT      0.0539     29.2128

REM Highest difference peak  1.673,  deepest hole -1.528,  1-sigma level  0.136
Q1    1   0.3973  0.3130  0.4377  11.00000  0.05    1.67
Q2    1   0.7253  0.3142  0.6997  11.00000  0.05    1.57
Q3    1   0.4354  0.3172  0.4550  11.00000  0.05    1.47
Q4    1   0.4232  0.3185  0.3860  11.00000  0.05    1.36
Q5    1   0.6366  0.1869  0.6160  11.00000  0.05    1.11
Q6    1   0.9362  0.2082  0.3738  11.00000  0.05    0.94
Q7    1   0.2060  0.2368  0.6661  11.00000  0.05    0.84
Q8    1   0.9182  0.2257  0.3603  11.00000  0.05    0.82
Q9    1   0.8153  0.2079  0.3156  11.00000  0.05    0.77
Q10   1  -0.1033  0.1990  0.4646  11.00000  0.05    0.76
Q11   1   0.9811  0.2467  0.3190  11.00000  0.05    0.73
Q12   1   0.8422  0.2840  0.3537  11.00000  0.05    0.71
Q13   1  -0.0561  0.4129  0.7953  11.00000  0.05    0.66
Q14   1  -0.0086  0.3134  0.3826  11.00000  0.05    0.63
Q15   1   0.0466  0.1700  0.3843  11.00000  0.05    0.63
Q16   1   1.1592  0.4352  0.1405  11.00000  0.05    0.63
Q17   1   0.3016  0.1619  0.3665  11.00000  0.05    0.62
Q18   1   0.8773  0.2427  0.5381  11.00000  0.05    0.62
Q19   1   1.1774  0.4115  0.0078  11.00000  0.05    0.62
Q20   1  -0.0634  0.2737  0.3872  11.00000  0.05    0.57
Q21   1   0.3044  0.4486  0.3529  11.00000  0.05    0.57
Q22   1  -0.2750  0.4068  0.7298  11.00000  0.05    0.56
Q23   1   0.4327  0.1589  0.4885  11.00000  0.05    0.55
Q24   1   1.0038  0.2894  0.4760  11.00000  0.05    0.55
Q25   1   0.2183  0.3923  0.5430  11.00000  0.05    0.55
Q26   1   0.3971  0.1505  0.1712  11.00000  0.05    0.55
Q27   1   0.5207  0.3424  0.4856  11.00000  0.05    0.54
Q28   1   0.6567  0.3449  0.5861  11.00000  0.05    0.54
Q29   1   0.0832  0.4652  0.5006  11.00000  0.05    0.53
Q30   1  -0.0601  0.4733  0.9156  11.00000  0.05    0.53
Q31   1   0.1185  0.2206  0.4146  11.00000  0.05    0.51
Q32   1   0.0923  0.4611  0.7800  11.00000  0.05    0.51
Q33   1  -0.0410  0.3846  0.7032  11.00000  0.05    0.49
Q34   1   0.0434  0.3999  0.6719  11.00000  0.05    0.49
Q35   1   1.1991  0.4232  0.1137  11.00000  0.05    0.48
Q36   1  -0.0948  0.3276  0.6019  11.00000  0.05    0.47
Q37   1  -0.0037  0.1488  0.4346  11.00000  0.05    0.47
Q38   1   0.4345  0.2185  0.3724  11.00000  0.05    0.47
Q39   1   0.7445  0.2101  0.6029  11.00000  0.05    0.47
Q40   1   0.2922  0.4113  0.4843  11.00000  0.05    0.47
Q41   1   0.5925  0.2504  0.6552  11.00000  0.05    0.46
Q42   1   0.7224  0.2279  0.2791  11.00000  0.05    0.46
Q43   1   0.0329  0.2723  0.2762  11.00000  0.05    0.46
Q44   1   0.3738  0.1729  0.4098  11.00000  0.05    0.46
Q45   1   0.6681  0.1929  0.2650  11.00000  0.05    0.45
Q46   1   0.9014  0.2634  0.5564  11.00000  0.05    0.44
Q47   1  -0.0265  0.3475  0.5344  11.00000  0.05    0.44
Q48   1   1.0513  0.4425  0.1149  11.00000  0.05    0.43
Q49   1   1.2146  0.4264  0.0783  11.00000  0.05    0.43
Q50   1   0.8259  0.4373  0.3847  11.00000  0.05    0.42
;
_shelx_res_checksum                13877
_shelx_hkl_file
;
   0   0   2 1161.51  248.88
   0   0   2  907.61  248.93
   0   0  -2 1238.81  248.88
   0   0   2 1252.16  248.89
   0   0   3    3.51    0.91
   0   0   3    3.33    1.95
   0   0   3    3.26    0.95
   0   0  -3    4.37    0.91
   0   0   4    6.77    1.84
   0   0  -4    9.70    1.87
   0   0   4    8.73    1.89
   0   0   5   12.53    2.72
   0   0   5   10.15    2.78
   0   0  -5   13.53    2.73
   0   0  -5    6.87    4.14
   0   0   6  986.83  153.68
   0   0   6  955.34  153.72
   0   0  -6  869.50  153.71
   0   0   6  913.22  153.75
   0   0  -6  665.32  153.63
   0   0   7    0.37    0.64
   0   0   7    0.68    0.76
   0   0  -7    0.77    0.66
   0   0   7    0.35    1.00
   0   0  -7   -0.84    3.43
   0   0  -8  618.70   94.72
   0   0   8  674.04   94.85
   0   0  -8  496.24   95.29
   0   0   8  554.66   94.73
   0   0   9    0.51    0.93
   0   0  -9   -0.97    3.70
   0   0   9    0.64    0.77
   0   0 -10   14.90    3.48
   0   0  10   16.58    3.57
   0   0 -11    0.37    0.85
   0   0  11   -0.29    1.18
   0   0 -11   -3.44    4.60
   0   0  11   -0.04    1.01
   0   0  12  709.40  151.88
   0   0 -12  686.42  151.78
   0   0 -12  630.62  152.50
   0   0  12  786.89  151.82
   0   0 -13   -0.33    1.05
   0   0  13    0.53    1.46
   0   0 -13   -1.25    5.68
   0   0  13    0.05    1.23
   0   0  14  203.72   51.83
   0   0 -14  252.20   51.73
   0   0 -14  206.48   52.86
   0   0  14  261.05   51.75
   0   0  15   -0.10    1.97
   0   0 -15    2.06    1.39
   0   0 -15   -2.06    6.39
   0   0  15    0.60    1.65
   0   0  16   24.50    6.27
   0   0 -16   11.02    9.79
   0   0  16   24.70    5.88
   0   0  17   -1.75    1.89
   0   0 -18   25.39   15.11
   0   0  18   60.94   12.96
   0   0 -19    2.14    7.15
   0   0  19   -1.43    1.98
   0   0 -20   63.02   24.84
   0   0  20  109.14   22.95
   0   0 -21   13.10    8.34
   0   0  21    0.20    2.22
   0   1  -1 1699.64  335.13
   0  -1  -1 1353.31  335.15
   0  -1  -2 2490.32  573.19
   0  -1   2 2900.62  573.20
   0  -1   2 2485.28  573.28
   0   1  -2 3096.47  573.20
   0  -1   2 2630.46  573.20
   0  -1   3   20.80    4.20
   0   1  -3   18.34    4.16
   0  -1   3   22.96    4.22
   0  -1  -3   19.04    4.20
   0  -1   3   13.17    4.73
   0   1   3   15.96    4.39
   0  -1  -3   16.34    4.20
   0   1  -3   24.92    4.22
   0  -1   3   21.57    4.22
   0  -1   4   54.23   15.22
   0   1   4   68.88   15.24
   0  -1   4   78.10   15.24
   0   1  -4   86.83   15.73
   0   1  -4   77.15   15.24
   0  -1  -4   75.74   15.24
   0  -1   4   75.51   15.25
   0   1  -5 1383.32  306.45
   0  -1   5 1523.27  306.51
   0   1   5 1459.18  306.51
   0   1  -5 1551.15  306.82
   0   1   5 1488.28  306.55
   0   1  -5 1582.62  306.51
   0  -1   5 1496.68  306.53
   0  -1  -5 1664.98  306.51
   0  -1   6   38.83   25.11
   0   1   6  115.27   25.17
   0  -1   6  123.31   25.16
   0   1  -6  115.59   25.09
   0   1  -6  146.37   25.18
   0  -1   6  142.20   25.22
   0   1   6  144.25   25.25
   0  -1  -6  158.51   25.18
   0  -1   7   26.83    4.49
   0  -1   7   27.78    4.50
   0   1   7   27.56    4.51
   0   1  -7   17.88    4.33
   0  -1  -7   25.59    5.84
   0   1  -7   30.38    6.07
   0  -1   7   27.80    4.58
   0   1   7   26.47    4.59
   0  -1  -7   20.71    4.46
   0   1  -7   21.96    4.45
   0  -1   8  196.29   45.47
   0  -1   8  238.28   45.51
   0   1   8  232.11   45.53
   0   1  -8  210.30   46.14
   0  -1  -8  211.42   46.11
   0   1   8  207.27   45.55
   0  -1  -8  203.48   45.49
   0  -1   8  227.70   45.57
   0   1  -8  211.45   45.50
   0  -1   9    7.10    2.81
   0  -1   9   13.22    2.91
   0   1   9   14.15    2.93
   0  -1  -9   14.96    5.01
   0   1  -9   15.77    5.15
   0  -1   9   15.59    3.12
   0   1   9   10.03    2.97
   0  -1  10  282.72   80.51
   0  -1  10  412.12   80.61
   0   1  10  411.07   80.62
   0  -1 -10  404.77   80.58
   0   1 -10  403.36   80.59
   0   1 -10  378.12   81.29
   0  -1 -10  409.27   81.31
   0  -1 -11   12.30    5.01
   0   1 -11   14.83    5.43
   0   1  11   11.37    2.13
   0  -1  11    9.38    2.08
   0  -1  11    6.36    1.77
   0  -1  11    6.98    1.73
   0   1  11    9.44    2.23
   0   1 -11    5.51    1.96
   0  -1  11    8.81    2.21
   0  -1 -11    5.44    1.93
   0  -1 -12   88.58   29.23
   0   1 -12   69.03   29.18
   0   1  12  121.83   28.27
   0  -1  12  122.00   28.25
   0   1 -12  158.30   28.28
   0   1  12  114.12   28.36
   0  -1 -12  169.92   28.29
   0  -1  12  101.44   28.33
   0   1 -13   91.78   22.47
   0  -1 -13   84.78   22.36
   0  -1  13  107.30   21.11
   0   1  13  105.61   21.12
   0   1  13   97.48   21.20
   0  -1  13   95.34   21.18
   0  -1 -13   89.25   21.04
   0   1 -14   55.94   16.26
   0  -1 -14   63.19   16.26
   0  -1  14   90.92   14.32
   0   1  14   91.96   14.33
   0   1  14   63.95   14.39
   0  -1  14   76.18   14.43
   0   1 -14   38.67   14.13
   0  -1 -14   36.80   14.11
   0   1 -15   16.05    7.84
   0  -1 -15    6.13    7.61
   0  -1  15   11.50    3.81
   0   1  15   14.83    3.91
   0   1 -15   16.61    3.80
   0  -1 -15   24.90    3.92
   0   1  15   13.49    4.16
   0  -1  15   10.32    4.08
   0   1 -16  204.26   65.35
   0  -1 -16  215.50   65.44
   0   1  16  332.77   64.45
   0  -1  16  317.98   64.42
   0   1  16  260.34   64.56
   0  -1  16  273.49   64.57
   0  -1  17    2.90    1.88
   0   1  17    1.38    1.91
   0   1 -18   22.56   12.03
   0  -1 -18   32.94   12.76
   0   1  18   43.48    9.39
   0  -1  18   41.43    9.37
   0  -1 -19   12.79    9.27
   0   1 -19    8.41    8.55
   0   1  19   19.09    4.82
   0  -1  19   20.05    4.81
   0  -1 -20    3.73    9.17
   0   1  20   14.76    4.48
   0  -1  20   19.09    4.53
   0  -1 -21    0.38    8.43
   0  -1  21    6.50    2.93
   0   1  21    6.22    2.89
   0  -2   0 7320.50 1533.20
   0  -2  -1  493.16  140.18
   0  -2   1  508.22  140.20
   0   2  -1  778.60  140.15
   0   2  -1  705.39  140.16
   0  -2  -1  585.94  140.16
   0   2   1  648.91  140.16
   0  -2  -2  757.89  198.06
   0  -2   2  697.12  198.12
   0   2  -2  725.02  198.04
   0   2  -2  944.17  198.01
   0  -2  -2  823.07  198.02
   0  -2   2  951.87  198.03
   0   2  -2 1088.75  198.03
   0   2   2  930.35  198.03
   0  -2   2 1040.48  198.04
   0  -2  -2 1285.11  198.04
   0   2  -3 2810.10  473.41
   0  -2   3 2437.26  473.32
   0   2  -3 2419.02  473.17
   0  -2   3 2162.89  473.14
   0   2  -3 1891.07  473.13
   0  -2  -3 2218.37  473.14
   0  -2   3 2676.84  473.16
   0  -2  -3 2737.48  473.16
   0   2   3 2439.98  473.16
   0  -2   3 2283.32  473.16
   0   2  -3 2406.41  473.15
   0  -2   4   33.74    9.15
   0  -2   4   43.81    9.18
   0   2  -4   41.94    9.92
   0   2  -4   43.44    9.17
   0  -2   4   51.01    9.19
   0   2  -5  712.95  160.44
   0  -2   5  768.65  160.49
   0   2  -5  762.22  160.86
   0  -2   5  819.04  160.51
   0   2  -5  874.61  160.49
   0  -2  -5  831.52  160.49
   0   2  -6  568.97  126.11
   0  -2  -6  720.76  126.18
   0   2  -6  669.54  126.17
   0  -2   7   11.74    5.89
   0  -2   7   28.34    5.92
   0   2  -7   27.22    7.47
   0   2  -7   25.89    5.80
   0  -2   7   30.94    6.00
   0  -2  -7   34.71    5.93
   0   2  -7   33.15    5.93
   0  -2   8  121.69   49.25
   0  -2   8  250.56   49.30
   0   2  -8  206.18   49.92
   0  -2  -8  234.33   49.85
   0  -2   8  261.40   49.36
   0   2  -8  263.28   49.30
   0   2   8  206.03   49.33
   0  -2  -8  259.31   49.29
   0  -2   9  202.73   48.18
   0   2   9  242.77   48.23
   0  -2   9  242.20   48.21
   0   2  -9  238.08   48.92
   0  -2  -9  225.62   48.79
   0   2   9  206.36   48.24
   0  -2   9  234.59   48.27
   0  -2  10   10.27    3.41
   0   2  10   18.14    3.60
   0  -2  10   16.86    3.53
   0   2 -10   13.23    3.42
   0  -2 -10   14.82    3.42
   0   2 -10   13.61    6.03
   0  -2 -10    9.57    5.51
   0  -2 -11  184.87   40.34
   0   2 -11  173.23   40.33
   0  -2  11  232.87   39.37
   0   2  11  210.59   39.39
   0  -2  11   82.39   39.23
   0  -2  11  112.67   39.21
   0   2  11  190.61   39.46
   0  -2  11  215.38   39.50
   0   2 -11  242.59   39.38
   0  -2 -11  246.73   39.36
   0   2 -12  218.38   52.17
   0  -2 -12  263.65   52.26
   0   2  12  308.37   51.36
   0  -2  12  289.88   51.30
   0  -2  12  194.82   51.15
   0  -2  12  213.49   51.14
   0   2  12  265.82   51.40
   0   2 -12  230.80   51.25
   0  -2  12  254.28   51.37
   0  -2 -12  222.08   51.25
   0   2 -13    3.52    6.83
   0  -2 -13    8.05    6.77
   0   2  13   14.97    3.68
   0  -2  13   13.43    3.57
   0  -2 -13   17.86    3.54
   0   2  13   13.98    3.88
   0  -2  13   11.01    3.77
   0   2 -14   78.53   23.98
   0  -2 -14   84.62   23.92
   0   2  14  114.77   22.60
   0  -2  14  101.84   22.53
   0  -2 -14  113.62   22.53
   0   2 -14  111.60   22.55
   0  -2  14   92.10   22.64
   0   2  14   91.75   22.67
   0  -2 -15  174.49   40.03
   0   2 -15  164.90   40.02
   0  -2  15  220.42   38.70
   0   2  15  229.90   38.76
   0   2 -15  147.63   38.62
   0  -2 -15  120.71   38.58
   0  -2  15  197.28   38.84
   0   2  15  181.77   38.85
   0  -2 -16    2.49    7.27
   0   2 -16    2.69    7.26
   0  -2  16   11.53    3.10
   0   2  16    9.68    3.28
   0  -2  16    9.56    3.62
   0  -2  17   64.56   13.95
   0   2  17   64.41   14.00
   0  -2  18   50.01   11.15
   0   2  18   53.54   11.19
   0  -2 -18   36.62   13.83
   0   2 -18   28.89   13.29
   0  -2  19    3.20    2.36
   0   2  19    5.43    2.52
   0   2 -19    4.47    7.46
   0  -2 -19   -2.24    8.07
   0  -2  20   29.53    7.17
   0   2  20   32.10    7.24
   0  -2 -20   33.36   11.19
   0   2  21   29.40    6.69
   0  -2  21   26.68    6.60
   0  -3   0   -0.02    0.13
   0  -3   0    0.13    0.71
   0  -3  -1 3952.22  830.49
   0  -3  -1 3804.92  830.43
   0  -3   1 3773.69  830.50
   0   3  -1 4156.90  830.44
   0   3  -1 4198.10  830.48
   0  -3   1 4448.59  830.47
   0   3   1 3841.85  830.46
   0  -3  -1 3838.52  830.45
   0   3  -1 3896.48  830.45
   0  -3  -2 1736.20  358.42
   0   3  -2 1757.10  358.42
   0  -3   2 1829.07  358.42
   0   3   2 1683.95  358.42
   0  -3  -2 1587.64  358.47
   0   3  -2 1871.83  358.57
   0  -3   2 1673.58  358.54
   0   3  -2 1689.86  358.45
   0  -3   2 1727.40  358.44
   0  -3   2 1639.83  358.41
   0   3  -2 1701.90  358.40
   0  -3  -2 1746.24  358.41
   0  -3  -2 1620.90  358.41
   0   3   2 1816.50  358.43
   0   3   3    1.75    0.69
   0   3  -3    3.40    2.84
   0   3  -3    1.18    1.11
   0  -3   3    1.62    0.77
   0   3  -3    2.15    0.50
   0  -3   3    3.10    0.61
   0  -3  -3    2.23    0.68
   0   3   3    1.30    0.72
   0  -3  -3    1.70    0.66
   0  -3   3    1.37    0.66
   0   3  -3    1.99    0.61
   0   3  -4   58.20   10.36
   0   3   4   54.32    9.61
   0  -3   4   49.50    9.60
   0  -3   4   40.49    9.57
   0   3  -4   46.90    9.54
   0  -3  -4   51.96    9.58
   0   3   4   51.06    9.61
   0  -3   4   36.53    9.59
   0   3  -4   37.95    9.57
   0  -3   5 1578.68  306.22
   0   3   5 1625.58  306.23
   0   3  -5 1340.38  306.16
   0   3  -5 1633.14  306.59
   0  -3   5 1550.76  306.23
   0  -3  -5 1580.49  306.21
   0  -3   6    7.80    3.93
   0   3   6   20.72    3.99
   0  -3  -6   20.06    3.95
   0   3   6   15.16    3.97
   0   3  -6   16.40    3.93
   0   3  -6   14.35    5.59
   0   3  -6   19.07    3.85
   0  -3   7 1746.23  337.97
   0   3  -7 1505.32  337.89
   0   3  -7 1881.35  338.51
   0   3  -7 1676.45  337.96
   0  -3   7 1795.93  338.01
   0  -3  -7 1748.74  337.97
   0  -3   8   35.01    9.06
   0  -3   8   47.42    9.07
   0   3  -8   45.36   10.37
   0  -3   8   43.95    9.13
   0   3  -8   41.40    9.06
   0  -3  -8   40.90    9.04
   0  -3   9    6.47   13.69
   0  -3  -9   52.35   14.74
   0   3  -9   32.69   14.72
   0  -3   9   65.74   13.90
   0  -3  -9   96.03   13.84
   0  -3   9   70.37   13.82
   0   3 -10  228.81   61.25
   0  -3 -10  267.16   61.20
   0   3 -10  294.83   60.62
   0  -3 -10  289.31   60.59
   0  -3  10  287.07   60.61
   0   3 -11  153.88   33.61
   0  -3 -11  151.94   33.45
   0  -3 -11  139.45   32.38
   0   3  11  156.30   32.53
   0   3 -11  128.19   32.39
   0  -3  11  160.14   32.57
   0  -3  11  194.79   32.45
   0  -3 -12   10.03    5.73
   0   3 -12    9.16    6.09
   0  -3  12   14.02    3.12
   0  -3  12    6.66    2.90
   0  -3  12   11.56    3.35
   0   3 -12   15.98    3.13
   0   3  12   11.30    3.32
   0  -3 -12   15.26    3.07
   0   3 -13  422.82   95.29
   0  -3 -13  526.51   95.48
   0  -3  13  543.86   94.41
   0  -3  13  330.85   94.27
   0  -3  13  388.61   94.26
   0  -3 -13  492.98   94.38
   0  -3  13  480.89   94.50
   0  -3 -14   32.66    9.20
   0   3 -14   22.80    8.90
   0  -3  14   11.14    5.90
   0  -3  14   14.48    5.91
   0  -3  14   40.77    6.31
   0   3  14   45.24    6.47
   0  -3 -14   30.03    6.20
   0   3  14   38.29    6.55
   0   3 -14   27.72    6.23
   0  -3  14   35.12    6.47
   0   3 -15   92.55   35.96
   0  -3 -15  113.67   36.13
   0   3  15  161.13   34.85
   0  -3  15  161.06   34.77
   0  -3  15  144.26   34.96
   0   3  15  139.75   35.02
   0  -3 -15  204.09   34.84
   0   3 -16   36.20   12.22
   0  -3 -16   28.76   12.05
   0   3  16   49.37    9.92
   0  -3  16   42.52    9.79
   0  -3 -17    8.59    8.87
   0  -3  17   16.06    4.81
   0   3  17   24.44    5.01
   0   3 -18    0.64    7.32
   0  -3 -18    8.13    8.20
   0   3  18   13.38    3.88
   0  -3  18   15.22    3.73
   0  -3 -19   47.25   19.84
   0  -3  19   81.99   17.65
   0   3  19   83.67   17.71
   0  -3 -20    5.09    8.15
   0   3  20    0.20    2.13
   0  -3  20   -0.18    2.07
   0  -3 -21    8.02   10.23
   0   3  21   22.02    5.73
   0  -4   0   66.16   10.75
   0   4   0   39.86   10.75
   0  -4   0   50.14   10.75
   0   4   0   16.22   10.79
   0  -4   0   12.30   10.78
   0  -4  -1  420.44   93.88
   0  -4   1  367.49   93.87
   0   4  -1  478.14   93.91
   0   4  -1  530.04   93.81
   0  -4  -1  441.77   93.81
   0  -4   1  403.29   93.86
   0   4  -1  451.52   93.87
   0   4  -1  425.85   93.83
   0  -4  -1  395.41   93.83
   0   4   1  423.94   93.84
   0   4   2  322.30   84.40
   0  -4  -2  313.43   84.44
   0   4  -2  445.30   84.38
   0  -4   2  288.87   84.49
   0  -4  -2  395.30   84.37
   0   4  -2  369.82   84.53
   0   4  -2  348.58   84.44
   0  -4   2  430.05   84.43
   0  -4   2  436.34   84.39
   0   4   2  400.97   84.42
   0  -4  -2  343.78   84.39
   0   4  -2  444.39   84.40
   0  -4   2  474.09   84.41
   0  -4  -2  374.56   84.40
   0   4   3  537.85  109.61
   0   4   3  570.90  109.62
   0   4  -3  627.50  109.86
   0  -4   3  590.52  109.62
   0   4  -3  594.75  109.65
   0   4  -3  444.83  109.56
   0  -4  -3  557.60  109.59
   0  -4  -3  575.72  109.59
   0  -4   3  518.07  109.60
   0   4  -3  532.36  109.60
   0   4  -4  194.83   38.81
   0  -4  -4  152.50   38.84
   0  -4   4  196.17   38.86
   0   4   4  163.42   38.87
   0   4  -4  185.86   38.85
   0  -4   4  186.12   38.86
   0   4   4  194.42   38.88
   0   4  -5  678.54  136.63
   0   4  -5  732.01  137.10
   0  -4  -5  626.12  136.62
   0  -4  -5  594.47  136.67
   0  -4   5  722.47  136.69
   0  -4  -5  692.12  136.68
   0   4   5  670.18  136.70
   0  -4   5  695.45  136.69
   0   4  -6  330.31   70.25
   0   4  -6  434.99   70.89
   0  -4  -6  312.87   70.24
   0  -4  -6  437.34   70.30
   0  -4  -6  373.09   70.30
   0   4  -6  409.09   70.33
   0   4   6  371.83   70.35
   0   4   6  378.10   70.35
   0   4  -7  509.85  104.46
   0   4  -7  474.66  103.75
   0   4  -7  487.58  103.82
   0  -4   7  514.43  103.85
   0  -4  -7  475.70  103.81
   0   4   7  474.97  103.86
   0   4   7  597.50  103.88
   0  -4   7  536.37  103.83
   0   4  -8   10.71    4.61
   0  -4  -8    9.38    2.36
   0   4  -8   11.37    2.37
   0   4   8    8.34    2.49
   0  -4   8    9.31    2.47
   0  -4   8   10.43    2.38
   0   4   8   11.37    2.48
   0   4  -9 1166.02  286.29
   0  -4   9 1379.49  285.87
   0  -4  -9 1379.98  285.80
   0   4   9 1170.21  285.85
   0   4  -9 1386.57  285.82
   0  -4   9 1409.23  285.81
   0   4   9 1452.43  285.86
   0  -4 -10    4.56    3.94
   0   4 -10    2.17    1.07
   0  -4 -10    3.70    1.03
   0  -4  10    2.79    1.36
   0   4  10    2.17    1.27
   0  -4  10    2.42    1.08
   0   4 -11  347.31   99.48
   0  -4 -11  464.82   99.60
   0  -4  11  305.42   98.72
   0  -4 -11  582.56   98.83
   0   4 -11  543.08   98.86
   0  -4  11  579.02   99.02
   0   4  11  506.83   98.89
   0  -4  11  533.57   98.84
   0  -4 -12    7.21    4.86
   0   4 -12    4.94    5.13
   0  -4  12    0.69    1.44
   0   4 -12    1.48    1.03
   0  -4 -12    0.94    0.92
   0  -4  12    1.70    1.13
   0   4 -13    7.96   10.66
   0  -4 -13   16.43   10.78
   0  -4  13   23.92    8.87
   0  -4 -13   51.91    8.77
   0  -4  13   38.75    8.75
   0  -4 -14   21.57    7.99
   0   4 -14   24.18    7.85
   0  -4  14   13.59    4.31
   0  -4  14   22.03    4.56
   0  -4 -14   19.39    4.48
   0  -4 -15  296.64   60.61
   0   4 -15  249.28   60.35
   0  -4  15  369.40   59.30
   0   4 -15  219.71   59.22
   0  -4  15  318.46   59.43
   0  -4 -15  214.11   59.18
   0   4  15  301.08   59.46
   0   4 -16    3.73    6.19
   0  -4 -16    1.22    6.56
   0  -4  16    1.53    1.58
   0  -4  16   -2.04    2.14
   0  -4 -17  119.30   27.52
   0  -4 -18   -0.70    7.06
   0   4 -18   -1.85    6.61
   0  -4 -19   14.19    8.96
   0  -4 -20   -1.58    8.35
   0   4  20    1.65    2.29
   0   4 -21    3.50   12.06
   0  -4 -21   12.71   13.42
   0   4  21   46.36    9.77
   0   5   0    0.07    1.18
   0  -5   0    0.02    1.10
   0  -5   0    0.29    0.23
   0  -5   0    0.02    0.33
   0  -5   0   -0.07    0.72
   0  -5   1  659.04  143.14
   0  -5  -1  767.18  143.15
   0   5   1  757.06  143.16
   0   5  -1  740.11  143.17
   0   5  -1  681.65  143.06
   0  -5  -1  641.65  143.05
   0  -5   1  738.49  143.13
   0   5  -1  766.35  143.15
   0   5  -1  661.62  143.08
   0  -5  -1  673.13  143.08
   0   5   1  744.90  143.10
   0   5  -2 1001.71  188.72
   0  -5  -2  804.72  188.54
   0   5  -2  940.50  188.55
   0  -5  -2  936.78  188.57
   0   5   2  930.42  188.57
   0   5  -2 1053.54  188.64
   0  -5   2 1057.79  188.61
   0   5   2  946.74  188.59
   0  -5  -2  817.45  188.57
   0   5  -2  895.25  188.57
   0  -5   2  937.05  188.56
   0   5   3    1.82    1.26
   0   5  -3   -0.18    2.73
   0   5  -3    6.46    1.10
   0   5   3    2.55    1.26
   0  -5   3    2.76    1.42
   0   5  -3    1.68    1.55
   0  -5  -3    3.37    1.20
   0  -5   3    5.30    1.18
   0   5  -3    4.90    1.18
   0  -5  -3    4.56    1.21
   0  -5  -4 2527.44  594.04
   0   5  -4 3557.00  594.42
   0   5  -4 2675.08  594.05
   0   5   4 3027.19  594.12
   0  -5   4 3233.41  594.11
   0   5   4 2957.09  594.11
   0  -5  -4 3066.35  594.09
   0  -5  -4 3585.75  594.10
   0  -5   4 3113.22  594.11
   0   5  -4 3011.76  594.10
   0  -5  -5  854.19  194.79
   0  -5   5 1065.01  194.87
   0   5   5 1044.54  194.89
   0  -5  -5  916.27  194.84
   0  -5   5 1075.76  194.87
   0  -5  -5 1067.32  194.85
   0  -5  -6    5.72    1.47
   0   5  -6    8.41    1.53
   0  -5  -6    3.91    2.69
   0   5  -6    6.71    4.07
   0   5   6    6.78    1.81
   0   5   6    5.79    1.80
   0  -5  -6    3.23    1.69
   0   5  -6    8.74    1.70
   0  -5  -6    8.06    1.67
   0  -5   7 3364.09  655.46
   0   5   7 3237.35  655.49
   0  -5  -7 3142.89  655.43
   0   5   7 2859.41  655.49
   0  -5   7 3362.14  655.48
   0   5  -7 3348.35  655.46
   0  -5  -7 3239.85  655.44
   0   5  -7 3098.90  655.90
   0   5  -7 2898.60  655.39
   0  -5  -7 3626.18  655.73
   0   5   8  153.87   27.71
   0  -5   8  145.38   27.64
   0  -5   8  119.36   27.67
   0  -5  -8  125.05   27.62
   0   5   8  123.94   27.69
   0   5  -8  123.43   27.63
   0   5  -8  128.92   28.44
   0  -5   9  110.75   24.84
   0   5   9   95.73   24.88
   0  -5   9  123.92   24.94
   0  -5  -9  150.06   24.86
   0   5   9   89.65   24.89
   0   5  -9  123.52   24.87
   0   5  -9   52.92   25.47
   0  -5  10   23.90    4.64
   0   5  10   25.38    4.76
   0   5 -10   18.59    4.62
   0  -5 -10   19.56    4.58
   0  -5  10   17.87    4.71
   0   5  10   18.77    4.75
   0   5  11  247.32   42.91
   0  -5  11  218.83   42.80
   0   5  11  185.99   42.88
   0  -5 -11  167.91   42.75
   0  -5  11  223.72   42.94
   0   5 -11  171.77   43.67
   0   5  12   44.48    9.52
   0  -5  12   45.82    9.39
   0   5  12   35.13    9.52
   0  -5 -12   48.16   11.30
   0   5 -12   28.33   11.15
   0   5  13  596.40  111.92
   0  -5  13  547.00  111.81
   0  -5  13  501.93  111.91
   0  -5 -13  513.91  111.79
   0   5 -13  341.39  112.40
   0  -5 -13  482.64  112.61
   0   5  14   42.37    5.83
   0  -5  14   29.24    5.40
   0   5 -14   19.25    5.44
   0  -5 -14    9.49    5.32
   0   5 -14   30.61    8.73
   0  -5 -14   27.69    8.69
   0   5  15   99.91   19.84
   0  -5  15   22.17   19.45
   0  -5 -15  124.71   19.83
   0   5 -15  123.46   19.85
   0  -5  15   83.71   19.94
   0   5 -15   47.30   21.05
   0  -5 -15   76.11   21.67
   0   5  16  116.99   22.42
   0  -5  16   83.99   22.39
   0   5 -16   65.35   23.48
   0  -5 -16   93.76   24.00
   0   5  17   44.94    9.84
   0  -5 -17   25.47   12.34
   0  -5 -18    7.99    7.47
   0  -5  19   52.42   11.39
   0  -5 -19   37.45   14.14
   0  -5  20    6.79    2.64
   0  -5 -20   -6.68    8.58
   0  -5  21   30.21    7.01
   0  -5 -21   26.55   11.90
   0   5 -21   12.99   10.19
   0   6   0 4314.23  872.91
   0  -6   0 4087.74  872.88
   0  -6   0 4296.94  872.85
   0  -6   0 4091.99  872.82
   0   6  -1    3.12    1.83
   0   6   1    3.08    1.66
   0   6  -1    5.06    0.88
   0  -6  -1    2.12    0.99
   0  -6  -1    2.71    0.93
   0  -6   1    1.44    1.37
   0   6  -1    2.40    1.61
   0   6  -1    3.19    0.96
   0  -6  -1    2.95    1.02
   0   6   1    3.76    1.19
   0   6   2   23.39    3.95
   0   6  -2   24.90    3.57
   0  -6  -2   15.84    3.53
   0  -6  -2   12.04    3.58
   0   6   2   22.09    3.69
   0   6  -2   21.72    3.90
   0  -6   2   17.23    3.73
   0   6  -2    8.74    3.57
   0  -6   2   14.71    3.57
   0  -6  -2   18.80    3.61
   0   6   2    7.63    3.57
   0   6   3 2073.51  412.37
   0   6  -3 2339.13  412.59
   0   6  -3 1735.41  412.33
   0   6   3 2093.78  412.40
   0  -6   3 2335.39  412.40
   0  -6  -3 2126.64  412.37
   0  -6  -3 2121.68  412.36
   0   6  -3 1799.71  412.36
   0  -6   3 1926.87  412.36
   0   6   4  456.47   96.08
   0  -6  -4  329.74   96.01
   0   6  -4  515.14   96.02
   0   6  -4  616.39   96.54
   0   6   4  575.38   96.12
   0  -6   4  527.33   96.09
   0  -6  -4  519.03   96.06
   0  -6  -4  564.06   96.06
   0  -6   4  506.97   96.07
   0   6  -4  510.39   96.08
   0  -6   5   82.03   15.82
   0  -6  -5   68.55   15.72
   0   6   5   78.82   15.83
   0  -6  -5   83.43   15.81
   0  -6   5   81.51   15.81
   0  -6  -5   86.73   15.79
   0   6   6 2811.05  488.69
   0  -6  -6 2073.51  488.55
   0   6  -6 3269.89  489.18
   0   6  -6 2284.76  488.57
   0  -6  -6 2982.52  488.65
   0   6   6 2491.28  488.66
   0  -6  -6 2522.85  488.61
   0   6  -6 2726.89  488.64
   0   6   7   73.15   12.71
   0  -6   7   67.61   12.61
   0  -6  -7   57.98   12.48
   0   6  -7   49.46   13.60
   0   6  -7   59.06   12.51
   0  -6  -7   51.25   12.99
   0  -6  -7   46.10   12.56
   0  -6  -7   55.53   12.56
   0   6  -7   61.61   12.61
   0   6   7   53.59   12.66
   0  -6   7   68.20   12.62
   0   6   8  619.23  113.91
   0  -6  -8  534.87  113.72
   0  -6  -8  453.61  113.77
   0  -6  -8  675.06  114.22
   0   6  -8  493.71  114.39
   0   6  -8  621.57  113.84
   0   6   8  501.38  113.87
   0  -6   8  561.21  113.87
   0   6  -9  229.51   61.01
   0  -6  -9  286.02   60.46
   0  -6   9  280.35   60.53
   0   6   9  307.18   60.55
   0   6 -10   22.95    6.19
   0  -6 -10   12.54    3.63
   0   6  10   16.23    3.86
   0   6  10   24.54    3.96
   0   6 -11  137.65   57.62
   0  -6 -11  272.26   57.11
   0   6 -11  300.83   57.17
   0  -6  11  266.69   57.23
   0   6  11  253.89   57.20
   0   6 -12  249.02   55.57
   0   6  12  239.38   54.83
   0   6 -12  223.30   54.72
   0  -6  12  278.93   54.88
   0   6  12  319.90   54.86
   0   6 -13    2.75    5.69
   0  -6 -13    8.66    5.74
   0  -6  13    7.03    2.03
   0  -6 -13    4.24    1.96
   0  -6  13    7.30    2.58
   0   6  13   10.21    2.54
   0  -6 -14  267.09   58.85
   0   6 -14  175.22   58.44
   0   6  14  321.60   57.74
   0  -6  14  142.45   57.47
   0   6 -14  292.74   57.65
   0   6  14  249.26   57.78
   0  -6 -14  345.66   57.63
   0   6 -15   76.63   23.19
   0  -6 -15   93.80   23.66
   0   6  15  136.82   22.17
   0   6  15   94.92   22.18
   0  -6  15   90.68   21.88
   0   6 -15   78.83   21.95
   0  -6  15  111.72   22.14
   0  -6  16   11.31    4.66
   0   6  16   18.47    4.54
   0  -6  16   18.27    4.34
   0  -6 -16    6.66    8.15
   0   6 -16    6.37    7.43
   0  -6  17   55.35   12.10
   0   6  17   57.70   12.26
   0  -6 -17   31.25   14.38
   0   6  18   35.80    7.56
   0  -6  18   30.71    7.32
   0  -6 -18   31.62   10.66
   0  -6  19    3.47    2.08
   0   6  19    2.11    2.47
   0  -6 -19   -2.21    7.58
   0   6  20   43.00    9.65
   0  -6  20   41.07    9.43
   0  -6 -20   43.76   13.21
   0  -6  21    8.90    3.07
   0   6  21   10.51    3.40
   0   6 -21   -1.98    7.30
   0  -6 -21   -1.22    9.08
   0   7   0    0.03    1.58
   0  -7   0    0.35    0.41
   0   7  -1 1139.33  189.47
   0   7   1 1031.59  189.44
   0   7  -1  879.34  189.31
   0  -7  -1  834.11  189.33
   0  -7  -1  910.91  189.32
   0   7  -1 1056.88  189.46
   0   7   1 1061.28  189.38
   0   7  -1  805.62  189.33
   0   7   2 3701.67  716.48
   0   7  -2 4147.03  716.54
   0   7  -2 3429.13  716.35
   0   7   2 3132.02  716.36
   0  -7  -2 3596.87  716.37
   0   7  -2 3864.67  716.48
   0   7  -2 3316.81  716.37
   0  -7   2 3279.18  716.36
   0   7   2 3451.86  716.40
   0   7  -3   61.24   12.01
   0   7   3   40.49   11.72
   0   7  -3   62.14   11.51
   0   7   3   51.49   11.60
   0   7  -3   38.72   11.67
   0   7   3   48.02   11.55
   0   7  -3   44.24   11.55
   0  -7   3   58.07   11.54
   0   7   4 1344.01  259.83
   0   7  -4 1156.25  259.74
   0   7  -4 1480.37  260.10
   0   7   4 1260.25  259.80
   0  -7   4 1239.97  259.78
   0   7  -4 1195.62  259.78
   0  -7  -4 1321.49  259.77
   0  -7  -4 1267.71  259.78
   0   7   5  268.24   65.51
   0  -7  -5  281.99   65.49
   0  -7  -5  342.90   65.48
   0  -7   5  332.59   65.50
   0   7   6  185.75   49.66
   0   7  -6  202.50   50.11
   0   7  -6  265.88   49.57
   0   7   6  185.88   49.64
   0  -7  -6  245.15   49.55
   0  -7  -6  153.57   49.60
   0  -7  -6  254.71   49.61
   0   7  -6  248.82   49.64
   0   7   7   85.71   19.14
   0   7  -7   42.90   19.57
   0   7   7   83.69   19.13
   0  -7  -7   88.40   18.99
   0  -7  -7   66.87   19.07
   0  -7  -7   96.78   19.06
   0  -7   7  111.53   19.11
   0  -7  -8  706.26  126.30
   0   7  -8  620.98  126.54
   0   7   8  586.07  125.99
   0  -7  -8  578.58  125.84
   0  -7  -8  623.32  125.93
   0   7   8  702.47  126.03
   0   7  -9   17.64    8.94
   0  -7  -9   32.45    8.44
   0  -7  -9   15.27    7.70
   0  -7  -9   21.71    7.63
   0   7   9   34.73    7.88
   0   7  -9   46.80    7.83
   0  -7   9   46.63    7.92
   0  -7  -9   52.92    7.80
   0   7  10  400.39   79.69
   0   7 -10  375.87   79.61
   0  -7  10  377.57   79.66
   0  -7 -10  393.38   79.57
   0   7  10  331.28   79.66
   0   7  11    9.72    2.95
   0   7  11   11.73    2.98
   0  -7  11   12.04    2.76
   0  -7  11   13.63    3.02
   0   7 -11   12.80    2.82
   0  -7 -11   10.09    2.67
   0   7 -11    3.04    5.41
   0   7 -12   62.76   25.54
   0   7  12  119.09   24.70
   0  -7  12  138.89   24.59
   0   7  12  115.61   24.75
   0  -7  12   52.53   24.46
   0   7 -12  160.07   24.69
   0  -7  12  131.21   24.80
   0   7 -13   -1.39    5.44
   0  -7  13    4.49    1.60
   0   7  13    3.93    1.94
   0   7  13    0.93    1.92
   0  -7  13    2.40    1.49
   0  -7 -13    4.80    1.40
   0  -7  13    2.59    1.97
   0   7  14  168.89   35.23
   0   7  14  254.97   35.28
   0  -7  14  224.02   35.07
   0   7 -14  152.61   36.38
   0  -7 -14  165.09   36.54
   0  -7 -14   94.88   34.91
   0   7 -14  113.44   34.97
   0   7  15   -1.41    2.12
   0  -7  15    1.15    1.53
   0   7  15    1.13    1.95
   0   7 -15    0.93    1.60
   0  -7  15    3.33    1.93
   0  -7 -15    6.02    6.35
   0   7  16  312.71   63.84
   0  -7  16  314.47   63.73
   0  -7  16  250.74   63.85
   0  -7  17    1.66    1.72
   0   7  17    2.77    2.18
   0  -7 -17    4.53    7.09
   0  -7  18   20.34    5.22
   0   7  18   24.33    5.57
   0  -7 -18   18.19    9.31
   0  -7  19    4.86    2.03
   0   7  19   -0.54    2.33
   0   7 -19    0.31    6.24
   0  -7 -19    4.70    7.79
   0   7  20    7.34    3.27
   0  -7  20    9.01    2.99
   0   7 -20    1.25    7.12
   0  -7  21    2.61    2.03
   0   7  21    0.23    2.43
   0   7 -21   -5.36    7.18
   0  -7 -21   -5.69    8.54
   0   8   0 9309.66 1979.64
   0  -8   0 9999.00 1979.57
   0  -8   0 9225.47 1979.53
   0   8  -1   46.48   11.06
   0  -8  -1   45.97   11.04
   0   8  -1  104.36   11.47
   0   8   1   92.10   11.42
   0   8  -1   49.30   11.03
   0  -8   1   60.85   11.21
   0   8   1   71.84   11.20
   0  -8  -1   66.30   11.11
   0   8  -2  361.21   57.15
   0   8   2  272.14   57.05
   0   8  -2  282.69   56.88
   0   8   2  214.14   56.89
   0  -8   2  320.17   56.97
   0  -8   2  276.42   56.89
   0   8  -2  253.69   56.91
   0   8   2  317.79   56.97
   0   8  -3  199.47   60.52
   0   8   3  176.37   60.45
   0   8  -3  281.52   60.35
   0   8   3  313.56   60.39
   0  -8   3  319.29   60.43
   0  -8   3  307.99   60.38
   0   8  -3  303.25   60.40
   0   8   3  254.26   60.42
   0   8   4   22.46    5.19
   0   8  -4   22.84    4.68
   0  -8   4   20.29    4.85
   0   8   4   27.27    4.91
   0  -8  -4   22.40    4.73
   0  -8   4   18.50    4.73
   0   8  -4   23.24    4.75
   0   8  -5    9.42    3.83
   0   8   5    3.13    1.75
   0  -8   5    6.48    1.85
   0  -8  -5    7.51    1.81
   0  -8  -5    8.33    1.71
   0  -8   6 3147.81  649.28
   0   8   6 2953.72  649.33
   0   8   6 2959.59  649.31
   0   8  -6 3156.01  649.65
   0  -8  -6 3136.32  649.30
   0  -8  -6 3186.62  649.26
   0  -8   7   11.68    2.43
   0   8   7   14.04    2.61
   0   8   7    8.23    2.46
   0  -8  -7   15.31    2.51
   0  -8   7   10.10    2.37
   0  -8  -7    8.19    2.28
   0   8  -7    8.57    2.35
   0   8   8  509.82  101.76
   0  -8   8  537.95  101.68
   0   8   8  433.62  101.72
   0  -8  -8  423.98  101.68
   0   8  -8  475.35  101.69
   0  -8   8  499.44  101.71
   0   8  -8  442.08  102.20
   0   8   9  120.48   27.60
   0  -8   9  131.26   27.53
   0   8  -9   57.18   27.94
   0  -8  -9  118.86   27.90
   0  -8  -9   94.89   27.51
   0  -8  -9  149.02   27.53
   0   8  -9  130.56   27.55
   0  -8   9  135.19   27.59
   0   8  10   10.75    3.38
   0  -8  10   15.96    3.20
   0   8  10    9.04    3.29
   0   8 -10    2.91    5.40
   0  -8 -10    4.51    4.52
   0  -8 -10    5.87    3.09
   0   8 -10   16.00    3.24
   0  -8  10   14.36    3.36
   0  -8 -10   13.94    3.13
   0   8  11    2.24    1.57
   0   8 -11    6.52    4.70
   0   8  11    4.91    1.68
   0  -8  11    3.14    1.21
   0  -8  11   -0.06    1.46
   0  -8 -11    1.28    0.99
   0   8 -11    1.91    1.22
   0  -8  12  375.03   71.98
   0   8  12  400.85   72.13
   0   8  12  346.92   72.12
   0   8 -12  265.55   72.61
   0  -8  12  275.25   71.93
   0   8 -12  334.92   72.01
   0  -8  12  361.38   72.10
   0  -8  13    9.82    2.39
   0   8  13   12.37    2.81
   0   8  13    7.19    2.68
   0  -8  13    7.40    2.35
   0  -8  13    9.62    2.89
   0  -8 -13    5.15    2.19
   0   8  14  203.32   54.08
   0   8 -14  135.91   54.59
   0   8  14  269.99   54.07
   0  -8  14  261.89   53.92
   0   8 -14  242.90   53.99
   0  -8 -14  278.05   53.94
   0   8  15   70.06   12.02
   0  -8  15   62.63   11.79
   0   8  15   45.51   12.01
   0  -8  15   49.31   11.77
   0  -8 -15   53.08   13.89
   0  -8  15   41.93   11.87
   0   8 -15   33.91   11.76
   0  -8  16   18.99    4.43
   0  -8  16   12.33    4.73
   0   8  17   -1.99    2.11
   0  -8  17    0.40    1.57
   0  -8 -17   -0.64    6.80
   0  -8  18   61.32   12.99
   0   8  18   62.29   13.19
   0   8 -18   23.73   14.47
   0  -8 -18   35.20   15.23
   0   8  19    2.21    2.51
   0  -8  19    4.98    2.10
   0   8 -19    1.17    6.55
   0  -8 -19   -3.60    7.64
   0  -8  20   54.83   12.79
   0   8  20   68.08   13.07
   0   8 -20   29.03   14.51
   0  -8 -20   36.62   15.91
   0   8  21   -0.59    2.46
   0  -8  21    0.81    1.97
   0   8 -21    3.35    6.67
   0  -8 -21    8.40    8.45
   0  -9   0   -0.05    1.58
   0   9   0    0.09    1.73
   0  -9   0    0.82    0.92
   0  -9   0    0.15    0.42
   0  -9  -1  927.90  197.69
   0   9  -1  815.56  197.71
   0  -9   1 1038.38  197.80
   0   9   1 1046.21  197.86
   0   9  -1 1177.24  197.89
   0   9   1 1070.02  197.78
   0  -9  -1  936.64  197.72
   0   9  -2  340.00   68.91
   0   9   2  301.61   68.87
   0   9  -2  364.65   68.88
   0  -9   2  355.73   68.80
   0   9   2  337.07   68.79
   0  -9   2  317.07   68.71
   0  -9   3    7.05    2.03
   0   9   3    7.28    1.72
   0  -9  -3    7.69    1.76
   0   9   3    5.70    1.91
   0   9  -3   10.16    2.99
   0  -9  -4 3601.57  726.74
   0   9  -4 3350.22  726.77
   0   9   4 3156.99  726.87
   0   9  -4 3292.87  726.72
   0  -9   4 3747.55  726.79
   0  -9  -4 3785.31  726.77
   0   9   4 3387.27  726.81
   0  -9  -5  316.06   68.28
   0  -9   5  286.71   68.30
   0   9   5  472.98   68.59
   0   9  -5  530.73   68.94
   0   9   5  376.99   68.41
   0  -9   5  330.78   68.32
   0  -9  -5  351.39   68.33
   0   9   5  282.18   68.31
   0   9   6   62.94   17.89
   0   9   6   59.83   17.93
   0  -9   6   86.55   17.88
   0  -9  -6   64.15   17.89
   0  -9   6  104.71   17.90
   0  -9  -6   98.52   17.86
   0   9  -6   83.36   17.88
   0   9  -6   49.90   18.42
   0   9   7  330.36   77.24
   0  -9   7  393.58   77.21
   0   9   7  427.04   77.32
   0  -9  -7  414.25   77.23
   0  -9   7  351.54   77.20
   0  -9  -7  344.89   77.16
   0   9  -7  351.76   77.21
   0   9  -7  528.77   77.92
   0   9   8  419.77   99.23
   0   9  -8  464.18   99.73
   0  -9  -8  442.75   99.22
   0  -9   8  484.22   99.20
   0   9  -8  485.90   99.20
   0  -9  -8  433.57   99.14
   0  -9   8  523.28   99.18
   0   9   8  538.06   99.30
   0   9  -9   21.28    4.96
   0  -9  -9   18.19    3.69
   0   9   9   16.22    2.48
   0  -9   9    6.94    2.04
   0  -9  -9   13.34    2.23
   0  -9  -9    6.43    1.98
   0  -9   9    6.39    2.09
   0   9  -9    7.05    2.04
   0   9  10  383.21   79.54
   0   9 -10  274.37   79.92
   0  -9 -10  432.00   79.90
   0  -9  10  426.66   79.45
   0   9  10  396.84   79.55
   0  -9 -10  272.27   79.34
   0  -9 -10  338.22   79.42
   0  -9 -10  432.07   79.42
   0   9 -10  447.22   79.50
   0  -9  10  422.23   79.52
   0  -9 -11   62.19   10.61
   0   9 -11   44.76   10.74
   0   9  11   58.51    9.31
   0  -9  11   49.47    9.05
   0  -9 -11   33.49    8.90
   0  -9 -11   34.50    8.98
   0   9  11   39.70    9.20
   0  -9 -11   37.68    8.98
   0   9 -11   41.88    9.09
   0  -9  11   41.53    9.16
   0  -9  12   63.32   11.81
   0   9  12   42.79   11.93
   0   9  12   40.93   11.96
   0   9 -12   15.55   12.87
   0  -9  12   17.43   11.70
   0  -9 -12   79.51   11.82
   0   9 -12   64.58   11.91
   0  -9  12   51.34   11.98
   0   9  13  234.34   57.53
   0   9 -13  201.01   58.07
   0  -9  13  281.97   57.39
   0   9  13  300.08   57.55
   0  -9  13  292.64   57.59
   0  -9 -13  258.21   57.37
   0   9  14   16.85    3.76
   0  -9  14   16.70    3.38
   0   9 -14    8.08    3.37
   0  -9 -14    9.24    3.20
   0   9  14   12.22    3.69
   0   9  15    7.15    2.85
   0  -9  15    9.67    2.36
   0  -9  15    1.09    2.34
   0   9 -15    6.84    2.50
   0  -9  15    6.25    2.73
   0   9  15    3.33    2.82
   0  -9  16   95.48   27.69
   0  -9  16  144.22   27.74
   0  -9  16  117.14   27.89
   0  -9  17    4.79    2.21
   0   9  17   11.15    2.91
   0   9 -17    4.78    5.96
   0  -9 -17   -0.95    7.23
   0  -9  18   28.09    6.38
   0  -9 -18   21.96    9.78
   0   9 -18   18.01    8.87
   0   9  19   38.91    8.70
   0  -9  19   38.07    8.41
   0  -9 -19   24.79   11.90
   0   9 -19   23.02   10.63
   0   9  20   12.42    3.97
   0  -9  20   12.75    3.62
   0  -9 -20   -0.75    8.41
   0   9 -20    4.68    7.22
   0 -10   0   91.94   14.47
   0  10   0   50.33   14.39
   0  10  -1  399.60   68.21
   0 -10  -1  321.39   68.02
   0  10  -1  333.02   68.01
   0 -10  -1  293.86   68.01
   0 -10   1  325.80   68.11
   0 -10  -2  283.70   62.17
   0  10  -2  259.74   62.36
   0 -10   2  297.05   62.27
   0 -10   2  307.65   62.18
   0  10  -2  281.21   62.20
   0 -10  -2  322.50   62.21
   0  10  -3 2860.29  661.60
   0 -10  -3 3508.35  661.63
   0 -10   3 3799.91  661.70
   0  10   3 3909.21  661.83
   0 -10   3 2927.55  661.61
   0  10  -3 3118.34  661.65
   0  10  -4  438.57   91.01
   0 -10   4  448.29   90.98
   0 -10  -4  434.10   90.97
   0  10   4  317.40   91.13
   0  10  -4  494.00   91.31
   0  10  -4  430.95   90.95
   0 -10   4  442.97   91.04
   0  10   4  466.59   91.07
   0 -10  -4  459.42   91.01
   0  10   4  398.83   90.98
   0 -10  -5  395.94   82.34
   0 -10   5  411.73   82.38
   0  10   5  355.63   82.54
   0  10  -5  479.97   82.86
   0  10   5  343.09   82.38
   0 -10   5  400.51   82.40
   0 -10  -5  411.52   82.40
   0  10   5  385.76   82.46
   0 -10   6 2186.58  444.76
   0  10  -6 2175.44  444.77
   0 -10  -6 2336.63  444.73
   0  10  -6 1837.10  445.06
   0  10   6 1663.34  444.87
   0  10   6 1979.34  444.82
   0 -10   6 2187.50  444.76
   0 -10  -6 2137.24  444.78
   0  10   6 1965.88  444.77
   0  10   7   24.72    8.33
   0 -10   7   40.15    8.33
   0  10   7   17.92    8.37
   0 -10  -7   16.99    8.31
   0  10  -7   40.21    8.32
   0 -10  -7   45.16    8.27
   0 -10   7   51.26    8.34
   0  10  -7   10.31    9.13
   0  10   8  125.71   33.87
   0 -10   8  167.45   33.83
   0  10   8  132.63   33.91
   0 -10  -8  107.66   33.83
   0  10  -8  162.48   33.85
   0 -10  -8  186.82   33.79
   0 -10   8  171.97   33.86
   0  10  -8   77.24   34.18
   0  10   9  337.03   73.59
   0 -10   9  358.30   73.51
   0  10   9  412.38   73.68
   0 -10  -9  447.57   73.62
   0 -10  -9  344.28   73.48
   0  10  -9  329.25   73.53
   0 -10   9  307.59   73.53
   0  10  10    7.76    2.65
   0  10 -10   -1.06    4.86
   0 -10 -10    4.66    3.78
   0  10  10    6.77    2.74
   0 -10  10   11.19    2.51
   0 -10 -10    2.82    2.50
   0 -10  10   10.24    2.67
   0 -10 -10   10.52    2.39
   0  10 -10   11.88    2.57
   0  10 -11  156.78   44.35
   0 -10 -11  266.96   44.32
   0 -10 -11  130.04   43.47
   0 -10 -11  174.38   43.57
   0 -10  11  231.18   43.58
   0  10  11  238.41   43.79
   0 -10  11  183.32   43.66
   0 -10 -11  242.32   43.56
   0  10 -11  227.27   43.64
   0  10  11  184.24   43.68
   0 -10  12   90.82   17.88
   0  10  12   78.73   18.04
   0  10  12   90.58   18.05
   0 -10  12   61.05   17.85
   0 -10  12   85.45   18.01
   0 -10 -12   94.81   17.85
   0  10 -12   79.56   17.92
   0 -10  13   15.86    3.15
   0  10  13   13.88    3.63
   0  10  13    7.40    3.43
   0 -10 -13    4.83    6.26
   0 -10  13    4.63    3.14
   0 -10  13   11.73    3.57
   0  10  14   77.23   15.05
   0 -10  14   73.55   14.79
   0  10 -14   60.01   14.86
   0 -10 -14   68.55   14.76
   0  10  14   53.89   14.95
   0  10  15  189.00   29.42
   0 -10  15  151.62   29.10
   0 -10  15  112.46   29.10
   0  10 -15   85.33   29.09
   0 -10  15  129.76   29.24
   0 -10  16   10.22    2.67
   0 -10  16    2.78    2.66
   0  10 -16    3.51    5.83
   0 -10  16    7.00    3.08
   0 -10  17   69.51   15.40
   0  10  17   79.56   15.70
   0  10 -17   43.68   16.87
   0 -10  18   34.29    7.49
   0  10  18   35.61    7.77
   0 -10 -18   11.81   10.49
   0  10 -18    4.06    9.46
   0  10  19    2.39    3.04
   0 -10  19    5.69    2.53
   0  10 -19    4.47    6.47
   0 -10 -19    8.16    8.28
   0 -10  20   12.23    3.81
   0  10  20   17.19    4.28
   0  10 -20    1.14    6.85
   0 -10 -20   10.13    8.85
   0 -11   0   -0.44    1.74
   0 -11   0   -0.13    0.99
   0 -11   0    0.45    0.46
   0  11   1 2174.39  454.94
   0 -11   1 2157.45  454.87
   0 -11  -1 2101.87  454.79
   0 -11   1 2698.17  454.86
   0  11   1 2340.97  454.84
   0 -11  -1 1818.27  454.75
   0  11  -1 2215.73  454.79
   0 -11   1 2356.31  454.75
   0  11  -2  240.41   85.95
   0  11   2  252.55   85.94
   0  11  -2  378.05   86.01
   0 -11  -2  380.12   85.81
   0 -11   2  399.57   85.91
   0 -11  -2  480.47   85.86
   0  11   2  266.25   85.88
   0 -11   2  513.39   85.83
   0  11  -2  429.88   85.87
   0 -11  -3   10.16    3.02
   0 -11   3   17.78    2.99
   0  11  -3   11.35    3.04
   0  11   3    1.64    3.56
   0  11  -3    4.03    3.83
   0 -11   3    7.85    3.26
   0  11   4  312.54   72.21
   0 -11   4  417.81   72.23
   0  11  -4  349.47   72.24
   0 -11  -4  366.68   72.21
   0  11   4  162.13   72.30
   0  11  -4  215.88   72.39
   0 -11   4  326.04   72.28
   0  11   5  360.42   80.94
   0 -11   5  410.81   80.97
   0 -11   5  378.17   80.93
   0 -11  -5  374.78   80.90
   0  11  -5  552.54   81.48
   0  11   5  437.95   81.17
   0  11  -6    9.69    6.86
   0  11   6   10.06    6.36
   0  11   6   22.48    5.99
   0 -11   6   25.58    6.03
   0 -11   6   33.94    6.02
   0 -11  -6   29.34    5.96
   0  11  -6   25.96    6.02
   0  11   7 1336.04  295.16
   0  11  -7 1522.69  295.61
   0 -11   7 1440.35  295.13
   0  11  -7 1410.06  295.15
   0 -11   7 1413.25  295.13
   0 -11   8    3.90    1.27
   0  11   8    1.30    1.58
   0  11   8    3.12    1.40
   0 -11  -8    0.83    1.41
   0 -11   8    4.69    1.25
   0  11  -8    3.76    1.24
   0 -11  -8    3.91    1.05
   0  11   9   32.03   10.91
   0 -11   9   54.87   10.78
   0  11   9   35.75   10.85
   0  11  -9   14.06   11.67
   0 -11  -9   18.44   10.80
   0 -11  -9   68.79   10.77
   0 -11   9   47.09   10.83
   0  11  -9   46.93   10.82
   0 -11  10   52.13   11.19
   0  11  10   32.46   11.28
   0  11  10   42.68   11.28
   0 -11 -10   28.55   11.65
   0  11 -10    6.42   11.76
   0 -11 -10   15.83   11.14
   0 -11  10   56.66   11.29
   0 -11 -10   67.31   11.17
   0  11 -10   58.88   11.26
   0  11  11  206.86   33.41
   0 -11  11  178.41   33.13
   0  11  11  157.35   33.26
   0 -11 -11  168.01   33.19
   0 -11 -11  137.49   33.06
   0  11 -11  140.05   33.17
   0 -11  11  147.85   33.22
   0 -11 -11  152.10   33.76
   0  11  12   -1.03    1.87
   0 -11  12    0.35    1.15
   0 -11 -12    1.51    3.97
   0 -11  12    0.26    1.43
   0 -11 -12    0.98    1.40
   0  11 -12    0.68    1.25
   0 -11 -12    0.03    0.94
   0 -11  12    0.85    1.50
   0 -11  13  404.28   74.74
   0  11  13  420.00   74.95
   0  11  13  347.54   74.90
   0 -11 -13  470.46   75.91
   0 -11  13  244.77   74.69
   0 -11  13  367.55   74.89
   0 -11 -13  349.20   74.70
   0  11  14    8.89    2.97
   0 -11 -14    6.90    6.01
   0 -11 -14    7.62    2.48
   0  11 -14    8.99    2.73
   0 -11  14   10.89    2.57
   0  11  14   11.94    3.12
   0  11 -15   30.62   13.47
   0 -11  15   23.66   11.84
   0 -11  15   38.61   12.15
   0  11 -15   56.82   12.10
   0  11  15   69.11   12.31
   0 -11  15   64.47   11.93
   0 -11  16    2.86    2.17
   0 -11  16    4.46    1.81
   0  11  16    4.83    2.47
   0 -11  16    6.79    2.33
   0  11 -17    2.04    6.40
   0  11  17    8.74    3.68
   0 -11  17   12.42    3.20
   0  11 -18    0.79    5.84
   0  11  18    4.95    2.98
   0 -11  18    7.23    2.43
   0 -11 -19   91.74   32.24
   0  11 -19   54.42   31.30
   0 -11  19  147.09   30.48
   0  11  19  153.40   30.73
   0 -11 -20   -9.27    8.56
   0  11  20    0.96    2.51
   0 -12   0 1645.23  321.14
   0  12   0 1916.72  321.19
   0 -12   0 1465.06  320.94
   0 -12   1  659.70  139.35
   0  12  -1  683.55  139.42
   0  12   1  594.11  139.42
   0 -12  -1  507.47  139.21
   0  12  -1  711.43  139.27
   0 -12   1  792.14  139.22
   0 -12  -1  719.57  139.27
   0 -12  -2    4.01    1.36
   0  12   2   13.55    2.62
   0  12  -2   17.56    2.84
   0 -12   2    7.12    1.81
   0  12   2   10.49    1.91
   0 -12  -2    4.46    1.15
   0  12  -2    2.91    1.29
   0 -12   2    4.25    1.18
   0 -12  -3 2127.76  410.57
   0  12   3 1774.67  410.72
   0  12  -3 1775.50  410.76
   0 -12   3 2072.39  410.63
   0  12   3 1758.58  410.64
   0 -12   3 2042.34  410.55
   0  12  -3 1811.34  410.58
   0 -12  -4    3.73    1.57
   0  12   4    5.58    1.57
   0  12   4    0.28    2.53
   0  12  -4    4.75    3.23
   0 -12   4    3.18    2.00
   0 -12  -4    5.76    1.71
   0 -12   4    9.28    1.57
   0  12  -5  779.67  166.35
   0  12   5  597.11  166.17
   0  12   5  706.94  166.02
   0 -12   5  876.35  166.06
   0  12   5  723.94  166.11
   0 -12  -5  813.72  165.99
   0 -12   5  928.14  166.04
   0  12  -5  740.02  166.04
   0 -12   6   11.33    2.42
   0  12  -6    8.56    2.41
   0 -12  -6   10.58    2.36
   0  12   6   30.76    3.63
   0  12  -6   30.45    4.62
   0  12   6    4.49    2.39
   0 -12   6   10.67    2.51
   0 -12  -6   10.45    2.55
   0  12   6    8.02    2.65
   0  12  -7  127.62   24.05
   0  12   7   98.48   23.51
   0  12   7  107.93   23.20
   0 -12   7  116.21   23.18
   0  12  -7  109.86   23.22
   0 -12   7  104.86   23.19
   0  12  -8   67.49   10.75
   0 -12   8   46.68    9.21
   0 -12   8   38.34    9.21
   0 -12  -8   43.67    9.14
   0  12  -8   41.62    9.24
   0 -12   9  997.40  210.56
   0  12   9 1005.07  210.64
   0  12  -9  756.82  210.95
   0 -12  -9 1090.80  210.67
   0 -12   9  926.34  210.58
   0 -12  -9 1060.71  210.53
   0  12  -9  999.44  210.61
   0 -12  10    1.35    1.13
   0  12  10    1.82    1.46
   0 -12 -10    0.64    1.50
   0 -12 -10    2.32    0.92
   0 -12  10    1.88    1.27
   0 -12  11  441.60   81.75
   0  12  11  328.77   81.85
   0 -12 -11  299.27   81.80
   0 -12 -11  451.61   82.36
   0  12 -11  402.66   81.82
   0 -12  11  355.00   81.82
   0 -12 -12  100.77   16.56
   0 -12 -12  115.37   15.68
   0 -12  12   65.78   15.52
   0  12 -12   63.50   15.54
   0 -12  12   70.62   15.60
   0 -12 -12   66.35   15.43
   0 -12  12   80.81   15.49
   0 -12  13   14.24    4.56
   0 -12 -13   23.91    4.19
   0  12  13   13.74    4.60
   0 -12  13   22.11    4.24
   0 -12 -14   27.84    7.17
   0  12 -14   15.88    6.43
   0 -12  14    6.82    3.69
   0  12 -14    8.87    3.69
   0 -12  14   17.99    3.68
   0  12  14   23.01    4.27
   0  12 -15   44.96   16.57
   0 -12  15   66.86   15.50
   0 -12  15   75.45   15.63
   0  12 -15   44.74   15.42
   0  12  15   91.08   15.76
   0 -12  15   77.98   15.42
   0 -12  16    0.47    1.83
   0 -12  16   -0.11    1.42
   0  12  16    0.95    2.13
   0 -12  16    1.01    1.72
   0  12 -17   68.16   27.98
   0 -12  17  128.69   27.01
   0  12  17  132.48   27.30
   0  12 -18    5.39    5.81
   0  12  18    1.36    2.53
   0  12 -19    2.11    6.84
   0  12  19   11.50    4.19
   0 -12 -20   21.62    9.53
   0  12 -20   12.31    7.13
   0  12  20   15.69    4.54
   0 -13   0    0.06    1.79
   0  13   0    0.39    2.15
   0 -13   0    0.43    0.50
   0 -13   1 1238.75  289.20
   0  13  -1 1433.37  289.13
   0  13  -1 1132.07  289.25
   0  13   1 1119.92  289.26
   0 -13  -1 1432.29  289.07
   0 -13   1 1409.62  289.08
   0 -13  -1 1420.90  289.14
   0 -13  -2  111.28   24.27
   0  13  -2  181.53   24.73
   0  13   2  162.02   24.65
   0 -13   2  140.94   24.39
   0  13   2  171.78   24.46
   0  13  -2   96.80   24.25
   0 -13  -2  108.78   24.21
   0 -13  -3  100.89   21.70
   0 -13   3   96.93   21.80
   0 -13  -3   87.35   21.66
   0  13   3   54.61   21.89
   0  13  -3   79.51   22.01
   0  13   3   82.28   21.80
   0 -13   3  132.52   21.69
   0  13  -3   99.50   21.73
   0 -13   4 1469.20  297.74
   0 -13  -4 1694.34  297.74
   0  13  -4 1346.81  297.70
   0 -13   4 1267.84  297.66
   0  13   4 1469.24  297.92
   0  13  -4 1702.58  298.04
   0  13  -5  694.40  145.91
   0 -13   5  703.02  145.88
   0  13  -5  730.32  146.25
   0  13   5  630.67  146.07
   0 -13  -5  731.85  145.92
   0  13   5  655.67  145.97
   0  13  -6    3.67    1.13
   0 -13   6    2.28    1.02
   0  13  -6    2.32    3.17
   0 -13   6    3.46    1.29
   0 -13  -6    2.28    1.33
   0  13   6    2.36    1.55
   0  13   6    3.96    2.45
   0  13  -7  184.28   54.11
   0  13   7  196.84   53.91
   0  13   7  204.98   53.79
   0 -13   7  254.27   53.71
   0  13  -7  266.38   53.75
   0 -13   7  290.91   53.72
   0 -13   8  193.12   39.24
   0  13   8  222.39   39.45
   0  13  -8  240.37   40.12
   0 -13  -8  191.14   39.33
   0 -13   8  169.24   39.23
   0  13  -8  178.75   39.27
   0  13   9   13.03    4.30
   0  13  -9   17.98    4.34
   0 -13   9   17.36    4.32
   0 -13   9   23.67    4.27
   0  13   9   15.09    4.51
   0  13  10  330.83   72.22
   0  13  10  408.62   72.37
   0 -13  10  350.27   72.13
   0 -13  10  310.64   72.17
   0 -13  11  130.39   25.35
   0  13  11  112.27   25.46
   0 -13 -11  105.73   25.43
   0 -13  11  122.87   25.48
   0  13 -11  111.35   25.41
   0 -13 -11   99.00   25.93
   0 -13  12   31.30    5.98
   0 -13 -12   24.21    7.46
   0 -13  12    9.97    5.97
   0 -13 -12   18.19    6.15
   0  13 -12   24.70    6.08
   0 -13 -12   36.27    5.95
   0 -13  12   19.52    6.11
   0 -13  13  297.19   53.73
   0  13  13  247.13   53.90
   0  13 -13  131.09   54.21
   0 -13 -13  280.59   54.52
   0 -13  13  166.64   53.70
   0 -13  13  257.49   53.86
   0 -13 -13  285.75   53.70
   0  13 -13  239.06   53.80
   0 -13  14    7.45    2.05
   0  13  14    6.49    2.42
   0 -13  14    6.20    2.29
   0 -13 -14    5.75    5.99
   0  13 -14    6.06    5.38
   0  13 -14    3.71    2.10
   0 -13  15    7.98    3.82
   0  13 -15   13.56    6.36
   0 -13  15   14.52    4.18
   0  13 -15   20.68    4.06
   0 -13  16   39.17    7.81
   0 -13 -16   40.39   10.69
   0 -13  16   29.49    7.69
   0  13 -17   10.39    6.39
   0  13 -18    7.00    6.49
   0  13 -19    8.20   12.86
   0 -13  19   56.03   11.62
   0  13 -20    2.11    6.67
   0 -13  20   10.35    3.24
   0 -14   0 1985.20  449.16
   0 -14   0 2200.58  448.97
   0  14   0 1960.98  449.17
   0 -14   1   47.36    9.53
   0  14  -1   46.75    9.37
   0  14  -1   65.71    9.86
   0  14   1   58.78    9.84
   0 -14   1   44.69    9.27
   0 -14  -1   40.35    9.26
   0 -14  -2  143.13   36.56
   0  14   2  162.55   36.83
   0  14  -2  216.10   36.92
   0  14   2  185.26   36.71
   0 -14  -2  185.37   36.52
   0  14  -2  159.84   36.58
   0 -14   2  189.03   36.68
   0  14   3  428.25  156.89
   0  14  -3  531.78  156.96
   0 -14   3  767.39  156.86
   0  14   3  549.43  156.85
   0 -14   3  917.66  156.79
   0  14  -3  752.47  156.82
   0 -14  -3  764.07  156.76
   0  14  -4  297.85   65.04
   0 -14   4  284.16   64.98
   0 -14  -4  305.76   64.98
   0  14   4  300.96   65.30
   0  14  -4  432.64   65.51
   0 -14   4  274.70   65.09
   0 -14  -4  364.55   65.07
   0  14   4  380.29   65.19
   0 -14  -5  165.45   32.91
   0  14  -5  148.08   32.98
   0 -14   5  199.15   32.98
   0  14   5  138.72   32.92
   0  14   5   82.14   33.10
   0  14  -5  103.42   33.27
   0 -14  -5  161.95   33.00
   0  14   5  109.33   33.02
   0  14  -6  518.88  111.88
   0 -14  -6  583.53  111.81
   0 -14   6  500.36  111.84
   0  14  -6  628.97  112.33
   0  14   6  564.42  112.10
   0  14   6  443.72  111.83
   0 -14  -6  589.67  111.92
   0 -14   6  533.34  111.86
   0  14   6  556.69  111.98
   0  14   7   -0.09    2.45
   0  14  -7    1.96    3.27
   0 -14   7    0.73    1.02
   0  14   7   -0.51    1.44
   0 -14  -7    1.02    0.69
   0 -14   7    1.66    0.89
   0  14  -7    1.01    0.96
   0  14   7    1.69    1.00
   0 -14   8  269.42   55.48
   0  14   8  227.97   55.61
   0 -14  -8  234.21   55.56
   0 -14   8  259.97   55.49
   0  14  -8  236.25   55.52
   0 -14  -8  288.96   55.41
   0 -14   9    4.72    1.41
   0  14   9    5.06    1.96
   0 -14  -9    6.04    1.86
   0 -14   9    3.89    1.45
   0  14  -9    3.60    1.45
   0 -14  -9    4.07    1.20
   0  14   9    3.00    1.51
   0  14  10   26.35    4.93
   0 -14  10   21.35    4.45
   0  14  10   18.53    4.55
   0 -14 -10   18.31    4.79
   0 -14 -10   17.00    4.29
   0 -14  10   19.70    4.56
   0  14  11  148.69   33.42
   0 -14 -11  178.30   34.03
   0  14 -11   75.92   33.85
   0  14  11  146.81   33.52
   0  14 -11  176.36   33.44
   0  14  12  306.70   50.53
   0  14  12  221.94   50.33
   0 -14 -12  301.36   50.98
   0  14 -12  238.48   51.06
   0 -14 -12  313.87   50.44
   0 -14  12  202.96   50.25
   0  14 -12  228.91   50.29
   0 -14  12  239.35   50.33
   0 -14 -12  232.31   50.16
   0  14  13    5.45    2.39
   0  14  13    5.65    2.07
   0 -14 -13    2.63    4.34
   0 -14  13    3.61    2.04
   0 -14  13    7.08    2.16
   0 -14 -13    3.51    1.53
   0  14  14  113.56   17.37
   0  14  14   95.91   17.25
   0 -14  14   45.71   16.91
   0  14 -14   82.04   17.05
   0  14 -14   62.09   18.23
   0  14  15   12.47    3.13
   0 -14  15    6.34    2.73
   0 -14  15   12.57    2.93
   0  14 -15    7.02    2.58
   0  14 -15   -2.03    5.46
   0 -14 -15    0.26    6.07
   0 -14  16    7.32    2.12
   0  14  16    3.89    2.78
   0 -14  16    1.19    2.58
   0  14 -16    4.43    5.49
   0 -14 -16    6.14    6.92
   0 -14  16    3.60    2.48
   0 -14 -17   17.06    9.11
   0  14 -17    3.37    7.64
   0 -14  17   26.50    5.69
   0  14  17   22.83    6.12
   0  14 -18   16.33   11.06
   0  14  18   44.39    9.85
   0 -14  18   44.16    9.51
   0  14 -19    1.27    5.98
   0  14  19    4.56    3.03
   0 -14  19    4.76    2.41
   0 -15   0   -0.28    1.76
   0  15   0    0.91    2.09
   0 -15   0    0.07    0.89
   0 -15   0   -0.01    0.44
   0  15  -1  372.82   64.70
   0 -15  -1  288.67   64.68
   0 -15   1  294.07   64.60
   0 -15  -1  285.26   64.59
   0  15   1  466.51   65.07
   0  15  -1  506.85   65.10
   0 -15  -2 1428.51  334.03
   0  15   2 1635.43  334.15
   0  15  -2 1510.33  334.05
   0 -15  -2 1695.13  333.98
   0  15   2 1488.88  334.25
   0  15  -2 1714.17  334.30
   0  15   3    0.08    2.50
   0  15  -3    2.13    2.70
   0 -15  -3    1.92    0.98
   0  15  -3    1.98    1.19
   0 -15   3    6.81    1.10
   0 -15  -3    2.71    1.24
   0 -15   4  580.60  115.10
   0  15  -4  488.23  115.14
   0 -15  -4  564.36  115.09
   0  15  -4  562.85  115.46
   0  15   4  516.31  115.36
   0 -15  -4  517.44  115.07
   0 -15  -4  621.88  115.18
   0  15   4  551.85  115.26
   0 -15   5   34.83    5.68
   0 -15  -5   25.27    5.59
   0  15  -5   26.94    5.71
   0  15   5   25.88    5.62
   0  15   5    4.52    5.98
   0  15  -5    7.77    6.26
   0 -15  -5   21.99    5.71
   0  15   5   10.03    5.76
   0  15  -6   99.22   22.04
   0 -15   6  123.98   22.02
   0  15   6   89.03   21.97
   0  15   6   69.62   22.26
   0 -15  -6  114.66   22.11
   0  15   6   85.85   22.12
   0  15   7    5.46    1.44
   0  15   7    3.65    2.70
   0  15   7    3.79    1.92
   0 -15  -7    4.02    1.20
   0  15  -7    5.93    1.51
   0  15   8  148.48   31.94
   0  15   8  171.79   32.15
   0 -15  -8  168.08   32.08
   0 -15  -8  141.64   31.84
   0  15  -8  168.52   31.99
   0  15   9   21.58    5.99
   0  15   9   27.43    6.26
   0 -15  -9   18.92    6.14
   0 -15   9   24.61    5.99
   0 -15  -9   31.18    5.87
   0  15  -9   27.09    6.03
   0 -15  10  717.04  157.06
   0 -15 -10  773.73  156.97
   0  15 -10  595.48  157.53
   0  15  10  700.96  157.08
   0 -15 -10  846.14  157.22
   0  15  10  746.97  157.20
   0  15 -11   14.53    7.15
   0  15  11   20.93    5.68
   0  15  11   23.35    5.46
   0 -15 -11   20.15    5.63
   0  15 -11   26.18    5.45
   0 -15 -11   24.71    5.22
   0 -15 -12   78.23   15.81
   0  15 -12   34.70   15.67
   0 -15  12   82.28   14.66
   0  15  12   63.13   14.95
   0  15  12   50.74   14.77
   0 -15  12   23.97   14.62
   0 -15 -12   90.49   14.62
   0  15 -12   70.45   14.78
   0 -15  12   55.57   14.77
   0 -15 -13    1.50    4.24
   0  15 -13   -1.82    5.11
   0  15  13    6.17    2.86
   0 -15  13   10.31    2.33
   0 -15  13    6.46    2.56
   0 -15  13   12.57    2.74
   0 -15 -13    8.25    2.19
   0  15 -14   26.20    9.28
   0  15  14   43.92    8.03
   0 -15  14   39.22    7.56
   0  15  14   31.72    7.73
   0 -15  14   30.01    7.74
   0  15 -14   19.68    7.58
   0  15 -15   -0.44    4.99
   0 -15 -15    0.26    5.62
   0  15 -15    2.38    1.65
   0 -15  15    3.04    1.96
   0 -15  15    2.42    1.44
   0 -15 -16   59.65   16.52
   0  15 -16   40.71   15.76
   0 -15  16   50.24   14.64
   0  15  16   84.32   14.93
   0 -15  16   75.81   14.52
   0 -15  16   39.68   14.61
   0 -15 -17    3.88    6.78
   0  15 -17    7.31    5.78
   0  15  17    5.29    3.15
   0 -15  17    9.56    2.63
   0 -15 -18   15.06    9.57
   0  15 -18   11.37    7.82
   0 -15  18   21.47    5.36
   0  15  18   24.90    5.88
   0  15 -19    4.69    5.74
   0 -15 -19    1.00    7.24
   0 -15  19    6.19    2.25
   0  15  19    1.44    2.76
   0 -16   0   67.38   13.77
   0 -16   0   67.16   13.90
   0  16   1   69.97   13.00
   0  16  -1   87.72   13.07
   0 -16  -1   74.80   12.58
   0 -16   1   54.62   12.42
   0 -16  -1   58.83   12.40
   0 -16   2  567.40  107.33
   0  16  -2  514.83  107.49
   0  16   2  432.25  107.45
   0  16  -2  481.94  107.25
   0 -16  -2  519.79  107.16
   0 -16  -3  179.66   35.64
   0  16   3   41.05   35.69
   0  16  -3   50.59   35.73
   0 -16   3  131.48   35.67
   0 -16  -3  194.42   35.71
   0 -16  -3  163.11   35.58
   0 -16   3  216.13   35.63
   0  16  -3  141.86   35.65
   0  16  -4    1.99    1.07
   0 -16   4    3.52    0.95
   0 -16  -4    1.51    0.98
   0 -16   4    1.32    1.56
   0 -16  -4    3.06    1.26
   0  16   4    2.72    1.68
   0  16  -4    0.11    2.93
   0  16   4    0.17    2.50
   0  16   5   60.83    7.31
   0  16   5   62.58    6.97
   0  16  -5   32.30    6.41
   0 -16   5   24.08    6.31
   0 -16  -5   26.34    6.28
   0 -16   6  871.83  173.85
   0  16   6  778.27  173.82
   0 -16  -6  931.67  173.95
   0  16   6  727.64  173.97
   0 -16   6  871.76  173.87
   0  16   6  701.46  174.05
   0  16   7   47.59   10.45
   0  16   7   55.96   10.19
   0 -16   7   46.69    9.92
   0  16  -7   48.51    9.96
   0 -16  -7   44.31    9.79
   0 -16   8  166.02   37.76
   0  16  -8  184.15   37.83
   0 -16  -8  184.68   37.66
   0  16   8  147.71   38.09
   0  16   8  154.45   37.74
   0 -16  -8  187.23   37.92
   0  16   8  166.75   37.94
   0 -16   8  202.34   37.76
   0  16   9    4.09    1.98
   0 -16   9    1.96    1.22
   0  16   9    0.77    1.25
   0 -16  -9    4.15    1.81
   0 -16   9    0.88    1.21
   0 -16  -9    2.51    0.91
   0  16  -9    2.92    1.34
   0 -16  10   33.79    6.27
   0  16  10   14.21    6.54
   0  16  10   14.78    6.23
   0 -16 -10   10.40    6.51
   0 -16 -10   32.69    6.10
   0 -16  10   25.79    6.34
   0  16 -10    7.21    7.99
   0  16  11   10.56    2.64
   0 -16  11    4.97    1.69
   0  16 -11    9.22    5.20
   0 -16 -11    9.96    2.75
   0  16 -11    3.80    1.86
   0 -16 -11    4.61    1.45
   0 -16  12  219.03   40.31
   0  16  12  217.90   40.61
   0  16  12  211.85   40.44
   0  16 -12  145.00   41.04
   0 -16 -12  186.56   40.94
   0 -16  12  160.07   40.36
   0 -16 -12  198.28   40.48
   0 -16 -12  164.58   40.25
   0 -16  12  206.37   40.44
   0  16 -12  196.23   40.42
   0  16  13    3.69    2.10
   0 -16  13    0.04    1.21
   0  16  13    1.60    1.53
   0 -16 -13    0.85    3.90
   0  16 -13    0.41    4.76
   0 -16  13    1.97    1.68
   0 -16 -13    2.12    1.00
   0 -16  13    0.86    1.61
   0 -16  14   74.90   13.30
   0  16  14   65.59   13.63
   0  16  14   51.39   13.47
   0 -16  14   31.71   13.30
   0  16 -14   37.23   14.48
   0  16 -14   63.43   13.45
   0 -16 -15    2.84    5.82
   0 -16  15    3.01    1.94
   0  16 -15    2.57    1.84
   0 -16  15    4.68    1.68
   0  16 -16   -3.39    5.29
   0 -16 -16    0.27    6.27
   0 -16  16    2.18    2.36
   0  16  16    3.00    2.47
   0 -16  16    3.99    1.79
   0 -16  16    2.02    2.10
   0  16 -17    0.23    5.18
   0 -16 -17   -1.19    6.46
   0  16  17    2.13    2.50
   0 -16  17    0.51    1.66
   0  16 -18   16.31   15.25
   0 -16 -18   24.63   16.19
   0 -16  18   72.10   14.18
   0  16  18   63.58   14.49
   0 -16 -19   -1.65    7.27
   0  16 -19    0.24    5.27
   0 -16  19    0.60    1.80
   0  16  19    1.64    2.59
   0 -17   0    0.74    1.80
   0 -17   0    0.20    0.45
   0  17   0    0.36    2.32
   0 -17   1  207.70   33.35
   0 -17  -1  206.22   33.53
   0  17  -1  269.04   33.65
   0  17   1  227.12   33.59
   0 -17   1  147.60   33.04
   0 -17  -1  153.23   33.03
   0  17  -2  630.65  134.19
   0 -17   2  676.37  134.25
   0  17   2  503.25  134.35
   0  17  -2  519.70  134.36
   0 -17  -2  672.99  134.09
   0 -17  -2  601.41  134.17
   0 -17  -3   -0.58    0.96
   0  17   3    1.09    2.49
   0  17  -3    1.56    2.59
   0 -17   3    0.17    1.37
   0 -17  -3    0.50    1.15
   0 -17   3    0.47    0.63
   0  17  -3    1.06    0.95
   0 -17  -3    0.54    0.49
   0 -17  -4  438.68   96.67
   0 -17   4  514.03   96.76
   0  17   4  281.14   96.85
   0  17   4  351.43   96.79
   0 -17  -4  525.87   96.78
   0  17  -4  424.30   96.72
   0 -17   4  515.60   96.68
   0 -17   5  523.79   99.21
   0 -17  -5  477.33   99.11
   0  17   5  503.36   99.51
   0  17   5  547.41   99.40
   0 -17   5  438.06   99.14
   0  17  -5  443.66   99.20
   0 -17   6   10.76    2.08
   0 -17   6    6.63    2.26
   0 -17  -6    6.86    2.33
   0  17   6    2.76    2.54
   0  17   6    1.33    3.17
   0  17   7  618.18  101.20
   0  17   7  505.07  100.99
   0 -17   7  484.65  100.79
   0 -17  -7  462.42  100.70
   0  17  -7  494.47  100.85
   0 -17  -8  143.02   31.87
   0  17  -8  184.09   32.08
   0 -17   8  147.65   31.98
   0  17  -8  119.10   32.60
   0  17   8  124.19   32.35
   0  17   8  144.87   31.95
   0 -17  -8  156.88   32.16
   0 -17   8  170.14   31.99
   0  17   8  155.92   32.19
   0  17  -9   26.14    7.85
   0  17   9   25.53    6.24
   0 -17   9   32.14    6.24
   0  17   9   36.08    6.73
   0 -17  -9   32.76    6.61
   0  17  -9   29.20    6.35
   0 -17  -9   29.95    6.09
   0 -17   9   18.53    6.22
   0 -17  10  672.55  141.01
   0  17 -10  458.71  141.35
   0  17  10  604.18  140.97
   0 -17 -10  689.71  141.12
   0 -17  10  764.06  140.96
   0  17  10  590.59  141.13
   0 -17  11   20.52    4.25
   0  17  11   30.06    5.00
   0  17 -11   24.09    6.80
   0 -17  11   17.39    4.48
   0 -17 -11   27.91    4.91
   0  17 -11   20.56    4.40
   0 -17 -11   14.83    4.06
   0  17  12   22.69    7.57
   0 -17  12   37.65    7.21
   0  17  12   24.71    7.31
   0  17 -12   12.15    8.72
   0 -17 -12   23.96    8.45
   0 -17 -12   16.82    7.43
   0 -17  12   22.65    7.37
   0  17 -12   33.89    7.42
   0 -17 -12   39.17    7.14
   0  17  13   36.45    9.16
   0 -17  13   44.12    9.02
   0  17  13   54.04    9.52
   0 -17  13   28.45    9.11
   0 -17 -13   40.55    8.94
   0 -17 -13   60.79   10.51
   0  17 -13   44.08   10.81
   0 -17  14   11.51    2.55
   0  17  14    9.59    3.24
   0  17 -14    5.48    2.76
   0  17 -14    3.18    5.37
   0 -17 -14    0.57    4.86
   0  17  15    4.73    2.91
   0 -17  15    7.24    2.09
   0  17 -15    8.34    5.50
   0 -17 -16   26.74    9.11
   0  17 -16   12.94    7.98
   0  17  16   33.30    6.74
   0 -17  16   22.45    6.46
   0  17 -17   19.93    7.97
   0 -17 -17   13.48    8.99
   0  17  17   23.62    6.15
   0 -17  17   27.21    5.71
   0 -17  17   16.83    6.08
   0  17 -18    5.93    6.23
   0 -17 -18   12.13    8.03
   0 -17  18   13.94    3.63
   0  17  18   10.94    4.36
   0  17 -19    4.10    6.01
   0 -17 -19    3.91    7.76
   0  17  19    7.67    3.45
   0 -17  19    9.17    2.78
   0 -18   0    3.85    2.53
   0  18   0   12.72    3.35
   0 -18   0    7.93    2.21
   0 -18   0    8.09    1.81
   0 -18   1   12.84    3.67
   0  18  -1   20.10    4.30
   0  18   1   17.86    4.26
   0 -18   1   15.15    3.14
   0 -18  -1   13.68    3.12
   0 -18   2  107.83   22.71
   0  18  -2  105.67   22.63
   0  18  -2   68.59   22.88
   0  18   2   67.39   22.87
   0 -18  -2  110.58   22.49
   0 -18   3 1137.09  216.29
   0  18   3 1116.72  216.54
   0  18  -3  939.60  216.24
   0 -18   3  972.51  216.18
   0 -18  -3 1177.02  216.30
   0  18   4   20.01    8.68
   0  18   4   31.56    8.45
   0 -18   4   43.05    8.15
   0 -18  -4   37.48    8.06
   0  18  -4   34.67    8.22
   0 -18   5  259.91   45.29
   0  18   5  209.36   45.63
   0  18   5  229.98   45.47
   0 -18   5  229.86   45.22
   0 -18  -5  200.10   45.14
   0  18  -5  199.68   45.26
   0 -18   6   35.15    5.97
   0 -18  -6   33.67    5.86
   0 -18  -6   16.90    5.86
   0 -18  -6   22.60    6.09
   0 -18   6   24.14    6.01
   0  18   6    9.74    6.17
   0  18   6    4.61    6.40
   0  18   7   17.55    5.31
   0  18  -7   29.19    6.47
   0 -18   7   19.90    4.11
   0  18   7   23.33    4.75
   0 -18  -7   15.66    3.84
   0  18  -7   23.16    4.21
   0 -18   8  138.38   30.93
   0 -18  -8  167.58   30.81
   0  18  -8  152.03   31.00
   0  18   8  122.62   30.87
   0  18   8   73.82   31.20
   0  18  -8   63.06   31.35
   0 -18  -8  133.45   31.09
   0  18   8   92.87   31.05
   0 -18   8  155.16   30.92
   0 -18   9  253.64   61.52
   0 -18  -9  284.00   61.42
   0  18  -9  333.52   61.62
   0  18  -9  343.47   62.32
   0  18   9  254.27   61.49
   0 -18  -9  381.44   61.77
   0 -18   9  305.91   61.51
   0  18   9  366.89   61.83
   0  18 -10    4.10    5.07
   0  18  10    6.17    2.38
   0 -18 -10    2.18    2.85
   0 -18  10    8.49    2.62
   0  18  10    3.73    2.93
   0 -18  10   12.29    2.43
   0  18 -11  159.16   28.37
   0 -18 -11  141.34   28.12
   0  18 -11   85.39   28.97
   0 -18 -11  129.33   28.55
   0 -18  11   77.29   28.20
   0  18  11  115.33   28.48
   0 -18  11  153.45   28.21
   0 -18  12   66.11   13.39
   0  18  12   45.36   13.64
   0  18  12   60.46   13.48
   0  18 -12   18.38   14.12
   0 -18 -12   47.50   13.65
   0 -18 -12   64.09   13.32
   0 -18  12   60.32   13.53
   0  18 -12   76.07   13.59
   0  18  13    4.23    1.88
   0  18 -13    5.93    5.32
   0 -18  13    1.33    1.92
   0 -18 -13    4.82    1.42
   0 -18  13    4.73    1.63
   0  18  13    0.97    2.47
   0 -18 -14   16.81    7.09
   0  18 -14    2.54    7.25
   0  18  14   15.51    5.82
   0 -18  14   28.06    5.47
   0  18 -15   14.71    7.59
   0 -18 -15   15.44    7.82
   0 -18  15   23.47    5.45
   0  18  15   30.60    6.08
   0  18  16    2.17    2.44
   0 -18 -16    4.38    6.02
   0  18 -16   -0.67    4.92
   0 -18  16    0.10    2.31
   0  18  17   36.66    9.20
   0 -18  17   45.73    8.76
   0 -18 -17   41.42   12.04
   0  18 -17   27.57   10.52
   0 -18  17   15.12    8.92
   0  18 -18    0.70    5.66
   0 -18 -18   -0.31    6.99
   0 -18  18    9.56    2.65
   0  18  18    6.59    3.36
   0 -19   0   -0.23    1.84
   0  19   0    0.82    2.62
   0 -19   0    0.34    0.50
   0 -19   1  190.57   37.17
   0 -19  -1  163.32   37.29
   0  19   1  184.33   37.36
   0 -19  -1  169.21   37.05
   0 -19   1  181.55   36.91
   0 -19  -1  171.35   36.90
   0 -19   2   89.68   26.18
   0  19  -2   95.15   26.13
   0 -19  -2  133.21   26.02
   0 -19  -2  147.82   26.18
   0 -19  -3    2.53    1.22
   0  19   3    1.42    3.06
   0 -19   3    1.77    1.60
   0 -19  -3    3.36    1.55
   0  19   3    0.27    1.98
   0 -19   3    2.16    0.93
   0  19  -3    1.05    1.27
   0 -19  -4   91.16   22.53
   0 -19  -4  114.76   22.67
   0  19  -4   85.83   22.59
   0 -19   4  159.39   22.59
   0 -19  -4   99.32   22.46
   0 -19   5  171.97   33.90
   0  19   5  127.52   34.21
   0  19  -5  138.57   34.31
   0 -19  -5  174.38   33.98
   0  19  -5  170.90   33.90
   0 -19  -5  156.45   33.75
   0 -19   5  170.79   33.84
   0 -19  -5  153.26   33.78
   0 -19   6   11.66    2.43
   0 -19  -6    7.35    2.00
   0 -19  -6   13.69    2.81
   0  19   6   15.73    4.00
   0  19  -6   17.77    4.91
   0 -19  -6    7.20    2.00
   0 -19   6    9.83    2.19
   0  19   7  999.37  247.48
   0  19  -7 1020.35  247.65
   0 -19   7 1250.18  247.22
   0  19  -7 1335.61  247.30
   0 -19  -7 1156.12  247.11
   0 -19   8    6.49    2.05
   0 -19  -8    8.46    1.70
   0  19  -8    7.15    2.14
   0  19   8    7.09    1.86
   0  19  -8    6.14    4.60
   0  19   8    3.43    3.64
   0 -19  -8    4.37    2.48
   0 -19   8    7.22    2.02
   0  19   8    2.77    2.72
   0  19  -9   41.57    9.67
   0 -19  -9   49.10    9.37
   0 -19   9   37.23    9.57
   0  19  -9   20.45   10.76
   0  19   9   25.47    9.46
   0 -19  -9   35.19    9.88
   0 -19   9   55.12    9.56
   0  19   9   27.17    9.86
   0  19 -10    6.16    8.90
   0  19  10   11.94    8.06
   0 -19  10   47.26    7.93
   0  19  10   32.57    7.88
   0 -19  10   27.01    8.03
   0 -19  10   42.01    8.05
   0  19 -11   49.99   15.34
   0  19  11   73.52   14.63
   0 -19  11   76.58   14.21
   0 -19  11   63.01   14.37
   0 -19 -11   68.42   14.65
   0 -19 -11   57.88   14.08
   0  19 -11   80.14   14.41
   0  19 -12    2.45    4.73
   0  19  12    3.75    2.28
   0 -19  12    0.08    1.20
   0  19  12    0.84    1.33
   0 -19 -12    2.12    2.32
   0 -19 -12    1.48    0.90
   0 -19  12    0.13    1.55
   0  19 -12    2.26    1.50
   0 -19 -13  113.03   23.02
   0  19 -13   75.47   23.96
   0 -19 -13  122.95   24.02
   0 -19  13   70.86   23.14
   0 -19  13  127.66   23.11
   0  19  13  114.66   23.47
   0  19  13   88.82   23.14
   0 -19  14    0.79    1.24
   0  19  14    1.49    2.20
   0 -19 -14   -0.91    4.26
   0  19  15    9.46    4.30
   0 -19  15   16.41    3.67
   0 -19 -15   19.77    6.62
   0  19 -15    7.81    6.17
   0 -19 -16    3.29    6.09
   0  19 -16    0.45    5.01
   0  19  16   -0.87    2.38
   0 -19  16   -0.20    2.25
   0 -19 -17    1.71    6.91
   0  19 -17    3.41    5.88
   0  19  17    6.12    3.16
   0 -19  17    5.64    3.20
   0  19  18    4.46    2.95
   0 -19 -18    9.95    6.91
   0 -20   0   19.15    4.05
   0 -20   0   21.28    4.40
   0 -20   1  148.76   29.20
   0 -20  -1  146.22   29.16
   0  20   1   99.94   29.39
   0 -20  -1   95.28   29.34
   0 -20   1  118.69   29.22
   0 -20  -1  166.43   29.18
   0 -20   1  128.98   28.99
   0 -20  -1  140.82   28.97
   0  20  -2   16.86    3.03
   0 -20  -2   11.06    2.63
   0 -20   2   10.37    2.70
   0 -20  -2   14.65    3.02
   0 -20  -3 1605.27  313.21
   0  20   3 1048.93  313.39
   0  20  -3 1607.62  313.28
   0 -20   3 1404.75  313.24
   0 -20  -3 1578.69  313.29
   0 -20   3 1686.83  313.18
   0 -20  -3 1420.56  313.11
   0 -20  -4    6.16    2.01
   0  20  -4    1.17    3.85
   0  20   4    2.96    3.64
   0 -20  -4    9.98    2.44
   0  20   4    3.96    2.78
   0 -20  -4    6.86    1.75
   0  20  -4    8.17    2.20
   0 -20   4   11.94    2.03
   0 -20   5   82.61   13.84
   0 -20  -5   82.79   13.95
   0  20   5   47.97   14.02
   0  20  -5   72.59   13.82
   0 -20   5   76.57   13.73
   0 -20  -5   51.72   13.63
   0 -20  -5   62.56   13.60
   0  20  -5   41.66   14.33
   0  20   5   40.61   14.24
   0 -20  -6  652.92  132.70
   0 -20  -6  486.80  132.68
   0 -20   6  755.11  132.81
   0  20   6 1126.77  133.47
   0  20  -6 1122.48  133.71
   0 -20  -6 1052.59  133.10
   0 -20   6  897.53  132.85
   0  20   6  998.31  133.23
   0 -20  -7   65.69   14.39
   0  20  -7   87.64   14.69
   0 -20  -7   65.11   14.44
   0 -20  -7   73.88   14.87
   0 -20   7   76.85   14.58
   0  20   7   61.22   15.17
   0  20  -7   70.30   15.67
   0  20  -8    6.37    1.76
   0 -20  -8    3.38    1.12
   0 -20   8    2.08    1.52
   0  20   8   19.51    4.11
   0  20  -8   19.78    5.20
   0 -20  -8   15.25    2.70
   0 -20   8    7.16    1.66
   0  20  -9  459.60   82.48
   0 -20   9  423.25   82.41
   0 -20  -9  365.77   82.24
   0  20   9  368.66   82.30
   0  20  -9  320.79   82.92
   0 -20  -9  466.87   82.62
   0 -20   9  445.02   82.35
   0 -20  10   -0.05    1.39
   0  20 -10   -0.91    4.66
   0  20  10    0.68    1.02
   0 -20  10   -0.37    1.70
   0 -20  10    2.32    1.17
   0 -20  11  117.26   18.28
   0  20  11   63.49   18.21
   0  20 -11   34.47   19.00
   0 -20  11   47.84   18.29
   0 -20 -11   77.84   18.67
   0 -20 -11   88.56   18.14
   0 -20  12   35.29    6.38
   0  20  12   25.12    6.37
   0  20 -12   48.98    8.67
   0 -20 -12   49.60    7.24
   0 -20 -12   22.39    6.23
   0 -20  13    0.74    2.20
   0  20 -13    2.55    4.84
   0 -20 -13    7.31    4.64
   0  20  13    4.79    1.76
   0 -20 -14   -1.31    4.51
   0  20 -14    1.22    4.73
   0 -20  14    2.48    2.00
   0 -20 -15   20.47    7.22
   0  20 -15   22.67    7.29
   0  20 -16    0.22    4.77
   0 -20 -16   -0.27    6.01
   0 -20  16    0.10    2.32
   0 -20 -17   51.47   15.86
   0 -20  17   70.51   13.39
   0 -20  17   25.73   13.55
   0 -20 -18    5.20    7.41
   0 -20  18   12.43    3.27
   0 -21   0   -0.16    1.91
   0 -21   0    0.03    0.55
   0 -21   0   -0.46    1.33
   0 -21   0    0.18    1.40
   0 -21   1  319.16   82.23
   0 -21   1  335.24   82.08
   0 -21  -1  431.03   82.07
   0 -21  -1  420.99   82.23
   0 -21  -1  426.39   82.24
   0  21  -2  205.29   46.03
   0 -21  -2  200.27   46.41
   0 -21   2  247.26   46.12
   0  21   2  293.10   46.57
   0 -21  -2  228.13   46.04
   0 -21   2  212.65   45.93
   0 -21   3   10.11    2.95
   0 -21  -3   10.95    2.73
   0 -21  -3   11.03    2.38
   0  21  -3   11.70    2.83
   0  21  -3    6.43    4.22
   0  21   3    5.47    4.05
   0 -21  -4  242.37   45.96
   0  21   4  298.89   46.60
   0  21  -4  314.48   46.71
   0  21   4  279.98   46.34
   0 -21  -4  322.50   46.23
   0  21  -4  273.92   46.12
   0 -21  -4  183.47   45.88
   0 -21   4  266.96   45.98
   0 -21   5   92.42   14.59
   0  21   5   47.00   14.79
   0 -21  -5   92.64   14.78
   0 -21  -5   57.37   14.35
   0 -21   5  105.77   14.54
   0  21  -5   87.66   14.64
   0 -21  -5   71.58   14.38
   0  21   5   27.87   14.95
   0  21  -5   33.11   15.06
   0 -21  -6    8.55    2.22
   0 -21   6   18.11    2.68
   0 -21  -6   19.96    3.40
   0 -21   6   15.68    2.80
   0  21   6    5.99    3.47
   0  21  -6    2.60    4.65
   0  21   6    4.73    4.06
   0 -21  -7   27.94    7.62
   0 -21  -7   39.45    7.61
   0  21  -7   37.38    7.90
   0  21   7    6.69    8.29
   0  21  -7    8.14    8.82
   0 -21  -7   43.06    8.18
   0  21   7   12.18    8.06
   0 -21   7   49.86    7.86
   0 -21   8   29.51    5.96
   0 -21  -8   22.65    5.69
   0  21  -8   48.82    6.19
   0 -21  -8   32.86    5.80
   0 -21  -8   54.02    6.67
   0  21   8   64.05    7.04
   0  21   8   62.67    7.60
   0  21  -8   65.90    8.43
   0 -21  -9   10.45    2.71
   0  21  -9   18.85    3.35
   0 -21   9   19.14    3.31
   0  21  -9    2.56    5.20
   0  21   9    4.92    4.28
   0 -21   9   16.33    3.48
   0 -21  -9   17.00    3.75
   0  21   9    8.84    3.90
   0  21  10   30.55    7.89
   0  21 -10   53.00   10.06
   0 -21  10   36.48    8.17
   0  21  10   62.96    8.86
   0 -21 -11   10.28    2.44
   0  21 -11    1.91    5.40
   0  21  11   10.85    2.63
   0 -21 -11   10.07    3.64
   0 -21  11   14.13    3.18
   0  21  11    9.32    3.61
   0  21 -12    0.59    5.14
   0  21  12    3.34    2.76
   0  21  12    3.59    1.55
   0 -21 -12    2.03    2.84
   0 -21 -12    4.19    1.27
   0  21  13  114.41   30.42
   0  21  13  129.76   30.78
   0 -21  13  181.80   30.47
   0 -21 -13  162.48   31.33
   0 -21  13   93.80   30.51
   0 -21  14    1.38    1.36
   0 -21 -14    2.96    4.35
   0  21 -14    1.23    4.81
   0 -21  14    0.34    1.99
   0  21 -15    3.11    5.87
   0 -21 -15   10.53    5.88
   0  21  15    5.88    4.16
   0 -21  15   17.42    3.62
   0  21  16   34.19    6.84
   0 -21  16   18.72    6.49
   0 -21  17    3.45    1.90
   0  21  17    2.50    2.78
   0 -21 -17    4.93    6.74
   0 -22   0  312.47   56.20
   0 -22   0  274.52   56.22
   0 -22   0  254.89   56.01
   0 -22  -1   11.58    3.22
   0 -22   1   12.76    3.21
   0 -22   1   10.72    2.89
   0 -22  -1   15.06    2.84
   0 -22   1   14.18    3.46
   0 -22  -1    8.30    3.21
   0  22  -2   42.40   10.89
   0 -22  -2   40.82   10.22
   0 -22   2   48.96   10.08
   0  22  -3  132.93   35.64
   0  22   3   45.68   35.73
   0  22  -3   44.69   35.76
   0 -22  -3  177.27   35.61
   0 -22  -3  180.85   35.50
   0  22  -4   83.45   12.42
   0 -22  -4   79.59   12.18
   0 -22   4   68.87   12.18
   0 -22  -4   49.51   12.05
   0  22   4   65.98   13.16
   0  22  -4   81.14   13.37
   0 -22  -5   34.55    4.78
   0  22   5    8.88    4.82
   0 -22  -5   24.21    3.98
   0 -22  -5   14.15    3.92
   0  22  -5   30.54    4.49
   0 -22   5   42.02    4.34
   0  22   5    8.87    5.43
   0  22  -5    8.17    5.65
   0  22   6  386.21   72.66
   0 -22  -6  410.50   72.53
   0 -22   6  322.64   72.30
   0  22   6  324.87   72.68
   0  22  -6  317.16   72.80
   0  22  -7    1.78    1.29
   0 -22  -7    1.61    1.90
   0  22   7    0.10    2.27
   0  22  -7   -1.68    4.10
   0  22   7    0.23    3.19
   0  22   8   98.46   21.19
   0 -22   8  100.15   20.74
   0  22  -8   81.17   21.74
   0  22   8   91.46   21.39
   0 -22   9   58.62   14.36
   0 -22  -9   69.46   14.54
   0 -22   9   82.38   14.24
   0  22   9   44.18   14.55
   0  22  -9   19.48   14.86
   0  22   9   31.40   14.62
   0 -22  10    6.21    2.39
   0  22  10    5.07    3.00
   0 -22  10    7.33    1.92
   0  22 -10    6.14    5.01
   0 -22 -11   15.79    4.82
   0  22 -11    3.91    6.95
   0 -22 -11   16.19    5.85
   0 -22  11   17.41    5.33
   0  22  11   13.57    5.69
   0 -22 -12  121.03   30.79
   0  22 -12  161.56   32.16
   0 -22 -12  242.91   31.67
   0  22  12  193.20   31.53
   0 -22  12  212.96   30.97
   0  22  12   83.93   30.82
   0  22 -13    5.30    5.03
   0  22  13    0.86    1.32
   0  22  13    3.22    2.76
   0 -22  13    4.68    1.59
   0 -22  13    0.40    2.16
   0 -22  14   44.48    8.50
   0  22  14   37.07    9.15
   0  22 -14   33.91   10.25
   0 -22 -14   59.71   10.37
   0 -22  14   19.98    8.66
   0 -22 -15    8.98    5.97
   0  22 -15    3.58    6.10
   0 -22  15   17.86    3.79
   0  22  15   12.64    4.47
   0 -22 -16    7.13    6.24
   0  22  16    4.89    3.05
   0 -22  16    1.81    1.77
   0  22  17    4.20    3.18
   0 -22  17    8.00    2.45
   0 -22  17    6.29    3.21
   0 -22 -17    2.59    7.07
   0 -23   0   -0.40    1.61
   0  23   0   -1.06    3.12
   0 -23   0    0.34    1.33
   0 -23   0    0.09    0.61
   0 -23  -1    0.70    1.69
   0 -23   1    3.22    1.89
   0 -23   1    3.11    1.64
   0 -23  -1    4.41    1.62
   0 -23   1    2.77    0.99
   0 -23  -1    2.68    0.88
   0 -23  -2  362.16   95.75
   0  23  -2  345.18   96.03
   0 -23   2  392.43   95.77
   0 -23   2  491.07   95.84
   0 -23  -2  470.60   95.64
   0 -23   2  472.74   95.69
   0 -23  -3    0.03    1.14
   0  23  -3    1.28    3.55
   0  23  -3   -0.15    1.32
   0 -23  -3    0.42    1.59
   0 -23  -3    0.64    0.53
   0 -23  -4  656.42  145.04
   0 -23   4  779.70  145.16
   0  23  -4  775.11  145.21
   0  23  -4  558.45  145.46
   0  23   4  596.76  145.45
   0 -23  -4  773.04  145.28
   0 -23   4  711.36  145.08
   0 -23  -4  678.92  144.99
   0 -23   5   23.04    5.28
   0 -23  -5   20.40    5.50
   0  23   5    7.72    5.55
   0  23  -5   23.43    5.35
   0 -23   5   28.96    5.21
   0  23  -5    4.79    6.38
   0  23   5    3.99    6.12
   0  23  -6   13.34    7.54
   0  23   6   16.14    7.17
   0  23   6   18.12    6.85
   0 -23   6   31.13    6.34
   0 -23   6   31.78    6.53
   0  23  -7   54.48    7.46
   0  23   7   51.99    6.73
   0 -23   7   15.52    4.99
   0  23   7   44.64    6.11
   0 -23  -7   33.48    5.62
   0 -23   7   16.99    5.23
   0  23   8   83.49   22.03
   0  23  -8   82.03   22.27
   0 -23   8  103.18   21.41
   0  23   8   92.05   21.84
   0 -23  -8  116.63   21.81
   0  23  -9    2.79    4.32
   0  23   9    2.13    3.44
   0 -23   9    3.69    1.24
   0  23   9    0.35    2.45
   0 -23   9    2.15    1.76
   0 -23  -9    0.94    2.15
   0  23 -10  123.10   43.52
   0 -23  10  242.32   42.95
   0  23  10  201.42   43.39
   0 -23  10  150.91   43.02
   0  23 -11    5.31    5.28
   0  23  11    5.05    2.97
   0 -23  11    2.78    1.34
   0 -23 -11    5.09    2.74
   0  23  12   22.52    9.76
   0 -23  12   47.38    9.22
   0 -23 -12   20.99    9.85
   0  23 -13   -2.50    5.14
   0  23  13    2.29    2.87
   0 -23  13    1.23    1.28
   0  23 -14   16.15    8.08
   0 -23  14   28.29    5.81
   0  23  14   23.61    6.59
   0 -23 -14    9.89    7.52
   0 -23  15    1.53    2.44
   0 -23  15    5.28    1.66
   0  23  15    0.14    2.73
   0 -23 -15    1.18    4.52
   0 -23  16   45.58   14.19
   0  23  16   63.06   14.52
   0 -23  16   72.07   13.96
   0 -23 -16   58.06   15.53
   0  24   0  171.39   68.09
   0 -24   0  299.33   67.98
   0 -24   0  343.58   67.83
   0 -24  -1   25.32    7.03
   0 -24   1   31.09    7.20
   0  24  -1   41.70    8.09
   0  24   1   44.29    8.13
   0 -24  -1   30.99    7.42
   0 -24  -1   35.81    7.08
   0 -24   1   36.93    7.06
   0 -24   1   28.45    6.74
   0 -24   2  138.17   30.84
   0 -24  -2  119.61   30.63
   0  24  -2   69.52   30.89
   0 -24  -2   66.50   30.84
   0 -24   2  148.03   30.69
   0 -24   2  140.21   30.51
   0 -24  -2  156.21   30.48
   0 -24  -3   55.89   10.59
   0 -24  -3   59.16   11.65
   0 -24  -3   71.32   10.87
   0 -24  -3   44.62   10.45
   0 -24   4    8.34    2.85
   0  24  -4    8.84    4.70
   0 -24  -4    8.13    3.04
   0 -24   4   11.62    3.02
   0 -24  -4   10.73    2.29
   0 -24  -4   10.80    2.42
   0 -24   5    8.75    2.76
   0 -24  -5   13.44    3.16
   0  24  -5   11.46    4.71
   0 -24   5    9.24    2.58
   0 -24   6  261.69   47.55
   0  24   6  195.12   47.69
   0  24  -6  167.35   47.86
   0  24   6  155.45   47.70
   0 -24  -7    5.84    2.77
   0 -24   7    6.71    2.41
   0 -24   7    7.11    1.96
   0  24   7    9.19    3.39
   0  24  -7   11.97    4.88
   0  24   7   10.12    4.00
   0 -24  -8   24.35    6.07
   0  24   8   15.33    6.05
   0 -24   8   29.37    5.49
   0  24  -8    8.06    6.90
   0  24   8    7.82    6.42
   0 -24   9   28.07    7.49
   0 -24  -9   46.00    7.89
   0 -24   9   27.01    7.24
   0  24   9   54.36    8.27
   0  24  -9   61.15    9.49
   0  24   9   69.30    8.87
   0 -24 -10    1.96    2.74
   0 -24  10    3.81    2.39
   0  24  10    2.39    3.00
   0 -24  10    7.62    1.80
   0  24 -10    0.18    4.89
   0 -24 -11   28.55    6.12
   0 -24  11   20.95    4.94
   0  24  11   27.81    6.11
   0  24 -11   23.09    7.58
   0 -24 -12  105.92   20.89
   0 -24  12  101.11   20.31
   0  24  12   75.95   20.76
   0  24 -12   48.37   21.12
   0 -24  13    1.30    2.22
   0 -24  13    4.20    1.50
   0  24 -13    2.05    5.04
   0 -24  14   24.55   12.45
   0 -24 -14   76.12   13.94
   0 -24  14   70.90   12.32
   0  24  14   43.90   12.94
   0 -24  15    5.17    2.68
   0 -24 -15   10.11    5.13
   0 -24  15    3.85    1.80
   0  24  15    6.92    3.38
   0 -24 -16    5.07    6.01
   0  24 -16    0.66    5.28
   0 -24  16    1.30    2.97
   0  24  16    2.55    3.51
   0 -25   0    0.52    1.84
   0  25   0   -0.39    3.36
   0 -25   0    0.19    1.47
   0 -25   0    0.02    0.48
   0 -25  -1  168.31   44.09
   0  25   1  188.43   44.34
   0  25  -1  168.90   44.33
   0 -25   1  234.77   44.00
   0 -25   1  183.51   44.05
   0 -25   2   98.01   18.21
   0  25  -2   26.41   18.12
   0  25   2   29.54   18.20
   0 -25  -2   38.38   18.13
   0 -25   2   80.80   17.95
   0 -25  -2   73.56   17.96
   0 -25  -2   91.38   17.72
   0 -25  -3    0.53    1.16
   0  25  -3    0.40    3.58
   0 -25   3    1.16    1.58
   0 -25  -3    1.22    0.59
   0 -25   4  331.87   63.61
   0 -25  -4  389.30   63.84
   0 -25   4  383.75   63.75
   0 -25  -4  264.63   63.47
   0  25  -4  216.89   63.98
   0  25  -5   97.20   20.47
   0 -25  -5  110.12   19.90
   0 -25   5   90.79   19.71
   0 -25   5   84.78   19.55
   0 -25   6    8.79    2.67
   0  25  -6    1.21    4.57
   0 -25   6    9.15    2.26
   0  25   7   95.81   21.77
   0  25  -7   85.87   21.93
   0 -25   7   96.99   21.10
   0  25   7   95.09   21.62
   0 -25  -7  132.48   21.55
   0 -25   7   95.42   21.26
   0  25   8    7.14    5.18
   0  25  -8    3.13    5.72
   0  25   8    7.31    4.75
   0 -25   8   21.00    4.05
   0 -25  -8   19.88    4.76
   0  25  -9   14.00    6.46
   0 -25   9   21.92    4.24
   0  25   9   15.13    5.27
   0 -25   9   12.29    4.53
   0 -25  -9   23.48    5.28
   0  25 -10   24.98   15.92
   0 -25  10   78.46   15.14
   0  25  10   38.26   15.48
   0 -25 -10   68.57   15.56
   0  25  11   24.85    7.24
   0 -25  11   31.39    6.34
   0 -25  11   23.88    6.65
   0 -25 -11   35.87    7.32
   0 -25  12   14.48    3.05
   0  25  12    1.69    3.99
   0  25 -12    5.27    5.63
   0 -25  13   30.29    7.09
   0 -25  14    8.38    3.12
   0  25  14    5.31    3.49
   0 -25 -14    2.65    5.00
   0  25 -15    9.46    5.78
   0 -25 -15   17.12    5.64
   0 -25  15    2.06    2.98
   0  25  15    6.04    3.68
   0 -26   0   56.31    8.23
   0  26   0    3.43    8.41
   0 -26  -1   21.63    7.44
   0 -26   1   32.44    7.50
   0 -26  -1   27.90    7.34
   0 -26  -1   33.40    7.27
   0 -26   1   36.07    7.29
   0  26   1   26.18    8.16
   0  26  -1   26.01    8.17
   0 -26  -2    6.27    4.81
   0 -26   2   26.00    4.95
   0 -26  -2   18.69    4.51
   0 -26   2   21.51    4.48
   0  26  -2    3.42    5.51
   0  26   2    7.55    5.46
   0 -26  -3  192.56   61.54
   0 -26  -3  268.03   61.14
   0 -26   3  269.66   61.43
   0 -26  -3  326.14   61.37
   0 -26   3  314.13   61.31
   0  26  -3  250.42   61.62
   0  26   3  278.17   61.63
   0 -26   4    4.82    1.96
   0 -26  -4    3.87    2.23
   0  26  -4    0.43    3.88
   0  26   4    1.58    3.76
   0 -26   4    3.97    1.63
   0  26  -5   77.58   23.89
   0 -26   5   98.72   23.14
   0 -26   5  114.71   23.34
   0 -26  -5  132.74   23.52
   0  26  -6   29.02   16.09
   0 -26   6   79.07   15.75
   0  26  -7   -0.16    4.03
   0 -26   7    1.57    1.78
   0 -26  -7    0.39    2.26
   0  26  -8   -0.17    4.42
   0 -26  -8    0.53    2.32
   0  26  -9  176.35   51.86
   0  26   9  234.45   51.81
   0 -26  -9  278.19   51.67
   0 -26  10   -0.46    1.84
   0 -26 -10    0.22    2.17
   0 -26  11   20.91    5.66
   0 -26 -11   36.75    6.62
   0 -26  12    3.47    2.22
   0 -26  13    0.83    2.21
   0  26 -14   -1.03    5.06
   0 -26  14    4.10    2.58
   0  26 -15    9.45    6.85
   0 -26  15   21.23    5.17
   0 -27   0    1.27    2.07
   0 -27   0   -0.41    1.68
   0  27   0   -0.58    3.87
   0 -27  -1  198.75   53.84
   0 -27  -1  277.75   53.82
   0 -27   1  314.43   54.02
   0  27   1  236.92   54.18
   0  27  -1  214.05   54.11
   0 -27  -2    0.12    3.01
   0 -27  -2    6.14    2.12
   0 -27   2   10.61    2.94
   0 -27   2    6.45    2.18
   0  27   2    3.23    3.89
   0  27  -2    1.64    4.16
   0 -27   3    2.50    1.80
   0 -27  -3    1.22    1.92
   0  27  -3    1.01    3.92
   0  27   3    1.79    3.73
   0 -27  -3    0.31    3.38
   0 -27  -4   10.43    2.71
   0  27  -4    1.03    4.22
   0  27   4    1.63    3.89
   0 -27  -4    1.87    4.10
   0  27  -5   70.64   19.62
   0  27   5   80.22   19.53
   0 -27  -5   96.16   19.14
   0  27  -6    0.95    3.96
   0  27  -7   61.94   21.80
   0  27   7   81.81   21.51
   0 -27  -7  136.82   21.62
   0 -27   7   93.87   21.27
   0  27  -8   29.75    8.26
   0  27   8   26.70    7.40
   0 -27  -8   31.71    7.19
   0  27   9    5.34    3.38
   0 -27   9    4.25    2.24
   0  27  10   13.87    3.64
   0 -27  10    4.20    2.47
   0 -27 -10   12.37    3.07
   0  27  11   10.07    4.16
   0 -27 -11   14.54    4.29
   0  27  12   -1.15    2.79
   0 -27  12    0.26    2.02
   0  27 -13   15.33    7.05
   0  27  13   22.33    5.86
   0 -27  13   20.72    5.22
   0  27 -14   -0.41    5.15
   0 -27  14    1.45    2.43
   0  27  14    0.77    2.89
   0 -28   0   50.71   12.10
   0 -28   0   41.58   12.15
   0 -28   1   66.36   13.98
   0  28   1   42.88   14.64
   0  28  -1   36.02   14.53
   0 -28   1   82.15   14.34
   0 -28  -1   76.85   14.11
   0 -28  -2   17.02    3.99
   0  28   2   21.26    5.67
   0  28  -2   15.89    5.70
   0 -28  -2    7.56    3.61
   0 -28  -3  375.77   66.60
   0  28   3  210.54   66.68
   0  28  -3  218.21   66.76
   0 -28  -3  317.98   66.27
   0  28   4    0.84    3.89
   0  28  -4    0.30    3.83
   0 -28  -4    0.34    1.95
   0  28  -5   11.13    8.80
   0 -28  -5   43.21    8.43
   0  28  -6   49.08   13.39
   0 -28  -6   60.42   12.76
   0  28   7   -1.35    3.59
   0  28  -7    2.31    4.26
   0 -28  -7    0.73    2.35
   0 -28  -8    2.13    2.49
   0  28   8    3.79    2.72
   0 -28   8    1.14    1.92
   0  28   9   37.76   10.38
   0 -28   9   46.17    9.97
   0  28  10    0.15    2.91
   0 -28 -10    0.49    2.56
   0  28  11   21.67    6.76
   0 -28  11   23.42    6.07
   0 -28 -11   37.36    7.06
   0  28 -12    4.84    4.87
   0 -28  12    5.58    2.55
   0  28 -13   -2.64    5.19
   0 -28  13    1.59    2.31
   0  28  13   -1.53    3.00
   0  29   0   -0.90    4.27
   0 -29   0    0.09    2.26
   0 -29   1  186.63   36.66
   0  29   1   84.56   36.87
   0  29  -1   81.36   36.87
   0 -29  -1  241.95   36.76
   0 -29   2   81.98   17.38
   0  29   2   90.60   18.13
   0  29  -2   88.74   18.28
   0 -29  -2   72.48   17.23
   0  29  -3    0.32    4.27
   0  29   3   -0.14    3.81
   0  29  -4   20.53    6.43
   0  29   5    3.58    4.53
   0  29  -5    3.18    4.71
   0 -29   5   13.48    3.24
   0 -29  -5   11.89    3.54
   0  29   6   -1.53    3.89
   0 -29   6    1.12    1.79
   0 -29  -6    2.37    2.18
   0  29   7   50.78   16.31
   0 -29   7   67.61   15.89
   0 -29  -7  106.20   16.37
   0  29   8    5.08    3.98
   0 -29  -8    5.86    2.80
   0 -29   8    2.98    2.16
   0  29   9    5.98    3.61
   0  29  10   66.16   13.60
   0 -29  10   45.87   12.91
   0  29 -11    1.71    4.94
   0  29  11    6.39    3.68
   0 -29 -11    8.59    3.67
   0 -29  11    8.02    2.94
   0  29 -12    1.35    4.77
   0 -29  12    0.10    2.30
   0  29 -13    7.99    5.84
   0  29  13    7.61    4.85
   0 -29  13   18.24    4.36
   0 -30   0  485.71   97.59
   0  30   0  380.12   97.88
   0  30  -1    4.15    5.48
   0 -30  -1   19.46    3.98
   0 -30   2   25.17    5.81
   0 -30  -2   25.94    5.91
   0  30  -2   16.62    6.91
   0 -30  -2   22.40    5.53
   0 -30   3   37.60    7.52
   0  30   3    5.92    7.98
   0 -30  -4   13.08    3.75
   0  30   4    8.39    4.85
   0 -30   5    4.74    2.14
   0  30   5    0.14    3.90
   0 -30  -6  149.49   22.85
   0 -30   6   95.05   22.44
   0  30   6   88.22   22.93
   0  30  -6   76.92   23.01
   0 -30  -7    0.47    2.59
   0 -30   7    0.55    1.91
   0  30   7   -0.56    3.70
   0 -30  -8   55.27   11.65
   0  30   8   43.73   11.95
   0 -30   9   18.63    4.13
   0  30   9    4.63    5.04
   0  30  -9    3.23    5.75
   0 -30  10    0.09    2.32
   0  30 -10    2.93    4.73
   0 -30  11    1.41    2.26
   0  30 -11    0.19    4.70
   0 -30  12   35.87    7.75
   0  30 -12   15.72    8.92
   0 -31   0   -0.17    2.04
   0  31   0   -0.96    4.77
   0 -31   1    1.13    2.11
   0  31  -1   14.17    4.99
   0  31   1    7.84    4.67
   0 -31   2   98.46   20.42
   0 -31  -2  104.60   20.51
   0  31  -2   64.55   20.87
   0  31   2   66.71   20.86
   0 -31  -3    1.15    2.18
   0  31  -3    2.38    4.46
   0  31   3    0.91    4.07
   0 -31  -4  105.25   18.73
   0  31   4   51.21   18.90
   0  31  -4   57.69   19.02
   0  31   5    8.23    4.46
   0 -31  -6    5.68    2.97
   0  31   6    2.90    4.10
   0 -31  -7    4.80    2.90
   0  31   7    7.48    4.14
   0 -31   8   10.76    3.21
   0 -31  -8    9.20    3.67
   0  31   8    8.19    4.64
   0  31  -8    3.09    5.31
   0 -31  -9   -0.13    2.61
   0  31   9   -1.76    3.91
   0  31  -9   -2.53    4.59
   0 -31  10   57.12   13.76
   0  31 -10   33.82   14.52
   0 -31  11    0.10    2.27
   0  31 -11    0.75    4.52
   0 -32   0  282.74   54.97
   0  32   0  163.04   55.16
   0 -32  -1    8.19    2.99
   0 -32   1    6.25    2.78
   0  32  -1    9.05    5.09
   0  32   1   10.86    5.01
   0 -32   2   17.18    4.15
   0 -32  -2   15.11    4.25
   0  32   2   10.57    5.49
   0  32  -2    7.19    5.63
   0 -32  -3   33.49    7.41
   0 -32   3   28.70    7.18
   0  32   3   38.49    8.45
   0  32  -3   38.16    8.59
   0 -32  -4    0.53    2.31
   0  32   4    1.41    4.07
   0 -32   5    9.71    3.10
   0  32   5   11.88    4.92
   0 -32   6   30.73    7.83
   0  32   6   20.07    8.55
   0 -32   7    0.61    2.08
   0 -32  -7    0.86    2.54
   0  32   7    1.31    3.91
   0  32  -7    0.18    4.50
   0 -32   8   19.35    4.95
   0  32   8   21.68    6.31
   0  32  -8   10.74    6.60
   0 -32  -9    0.52    2.63
   0  32  -9   -0.75    4.87
   0  32   9    0.15    3.82
   0 -32  10    3.44    2.46
   0 -32 -10    0.71    2.98
   0  32 -10    3.53    4.85
   0 -33   0   -0.18    2.30
   0  33   0    0.68    4.36
   0 -33   1   83.43   17.62
   0 -33  -1   84.39   17.66
   0  33   1   68.91   18.25
   0  33  -1   69.61   18.31
   0 -33  -2   12.44    3.58
   0 -33   2   11.37    3.44
   0  33   2    2.09    4.93
   0 -33  -3    1.48    2.50
   0 -33   3    2.40    2.03
   0  33   3    1.58    4.13
   0 -33  -4   32.43    6.57
   0  33   4    7.74    7.00
   0 -33   5   30.58    6.76
   0  33  -5   23.03    8.16
   0  33   5   23.02    7.87
   0 -33   6   -0.09    2.02
   0 -33  -6    0.86    2.81
   0  33   6    1.07    4.11
   0  33  -6   -0.18    4.40
   0 -33   7   31.81    8.43
   0  33   7   34.39    9.34
   0  33  -7   19.35    9.45
   0 -33   8   19.43    4.71
   0  33  -8    6.66    6.11
   0  33   8   13.43    5.70
   0 -33  -9    7.96    3.41
   0  33  -9    2.67    5.05
   0  33   9    7.08    4.49
   0  34   0    1.55    4.35
   0 -34   1    9.04    2.89
   0 -34  -1    5.27    2.95
   0  34   1    5.12    4.78
   0 -34  -2   -0.31    2.33
   0 -34   2   -0.92    2.22
   0  34   2    1.96    4.23
   0 -34  -3   90.56   17.83
   0 -34   3   83.46   17.66
   0  34   3   45.72   18.04
   0 -34  -4    1.58    2.42
   0  34   4   -0.32    4.11
   0  34  -4    0.18    4.57
   0 -34  -5   22.26    4.92
   0 -34   5   14.95    4.28
   0  34   5    7.13    5.52
   0  34  -5    7.32    6.11
   0 -34  -6   -0.75    2.83
   0 -34   6    1.91    2.16
   0  34  -6    0.56    4.78
   0  34   6    1.37    4.01
   0 -34   7    1.87    2.27
   0 -34  -7   -1.64    2.84
   0  34  -7   -1.44    4.79
   0  34   7   -1.50    4.01
   0 -34   8   -0.57    2.21
   0  34   8    1.22    3.86
   0  34  -8    1.82    4.51
   0 -35   1   83.52   17.65
   0 -35  -1   78.95   17.66
   0 -35   2    1.34    2.29
   0 -35  -2    0.55    2.42
   0  35  -2    4.24    4.48
   0  35   2    1.16    4.21
   0 -35   3    3.04    2.31
   0 -35  -3    1.46    2.57
   0  35   3    3.99    4.27
   0  35  -3    0.73    4.81
   0 -35   4   11.71    3.60
   0  35  -4    9.97    5.33
   0  35   4   17.62    5.47
   0 -35  -5   55.01    9.87
   0 -35   5   40.07    9.38
   0  35  -5   14.66   10.37
   0  35   5   33.61   10.20
   0 -35   6    0.94    2.18
   0 -35  -6    2.17    2.78
   0  35  -6    2.09    4.68
   0 -36  -1    3.05    2.56
   0 -36   1    2.99    2.46
   0  36  -1   -1.63    4.76
   0 -36  -2    5.94    3.02
   0 -36   2    5.41    2.70
   0  36  -2    6.86    4.97
   0 -36   3   54.92   11.83
   0 -36  -3   59.36   11.98
   0 -36   4    0.99    2.29
   0  36   4   -1.28    4.12
   0  36  -4    1.44    4.57
  -1   0  21   41.87    9.51
  -1   0  20    1.32    1.95
  -1   0  19   75.62   16.31
  -1   0  18    1.67    1.86
   1   0 -18   -2.82    7.64
  -1   0  16    1.42    2.07
  -1   0  16    3.33    1.70
   1   0 -16   -1.85    6.62
  -1   0  15  185.19   37.71
  -1   0  15  143.89   37.88
   1   0 -15  186.17   37.72
   1   0 -15  120.72   38.93
  -1   0  14   -0.25    1.26
   1   0 -14    0.49    1.08
  -1   0  14   -0.57    1.72
   1   0 -14    1.84    5.67
  -1   0  13  681.74  137.42
  -1   0  13  606.34  137.55
   1   0 -13  592.17  138.22
  -1   0  12    0.92    1.13
   1   0 -12   -0.74    0.95
  -1   0  12    0.97    1.47
   1   0 -12   -1.73    5.05
  -1   0  11   57.25    8.53
   1   0 -11   37.38    8.23
   1   0 -11   41.08   10.50
  -1   0  11   34.68    8.35
   1   0 -11   37.43    8.45
  -1   0  11   47.53    8.72
  -1   0  10    0.60    0.84
   1   0 -10    0.43    0.33
   1   0 -10    1.21    4.01
  -1   0  10    0.35    0.83
   1   0 -10    0.69    0.83
  -1   0   9  372.70  145.64
   1   0  -9  741.12  145.62
   1   0  -9  749.01  146.32
  -1   0   9  862.51  145.74
  -1   0   9  751.79  145.82
  -1   0   8    0.95    0.82
   1   0  -8    0.36    0.64
   1   0  -8    1.54    3.46
  -1   0   8   -0.02    0.87
  -1   0   8   -0.13    1.04
   1   0  -8    0.19    0.72
   1   0  -7 2891.02  560.09
  -1   0   7 2914.87  559.73
  -1   0   7 2628.66  559.77
   1   0  -7 2671.69  559.72
   1   0  -7 2660.59  559.69
  -1   0   7 2455.01  559.71
  -1   0   6    4.51    1.29
   1   0  -6    6.17    1.29
   1   0  -6    3.24    1.30
   1   0  -5   43.47    9.83
   1   0  -5   42.17    9.30
  -1   0   5   41.89    9.31
   1   0  -5   47.52    9.31
  -1   0   5   43.27    9.35
  -1   0   4    0.12    0.89
  -1   0   4    1.67    0.77
   1   0  -4    1.84    2.24
  -1   0   4    1.28    0.85
   1   0  -4    2.21    0.82
   1   0  -3    7.68    2.69
   1   0  -3   11.93    2.82
  -1   0   3   14.88    2.69
   1   0  -3   15.25    2.66
  -1   0   2    0.03    0.60
   1   0  -2    0.12    0.68
   1   0  -2    0.70    0.83
  -1   0   2   -0.02    0.55
   1   0  -2   -0.18    0.51
   1   0  -2    0.14    0.84
   1   0  -1 5840.79 1072.29
   1   0  -1 4492.20 1072.28
  -1   0   1 5087.26 1072.28
   1   0  -1 5167.05 1072.30
   1   0   1 1078.99  202.91
  -1   0  -1  719.00  202.95
   1   0   2    1.61    0.57
  -1   0  -2    1.24    0.43
  -1   0  -2    0.95    2.10
   1   0   3   75.87   15.66
  -1   0  -3   73.10   15.65
  -1   0  -3   80.86   16.05
   1   0   4    1.20    0.83
   1   0   4    2.56    0.70
  -1   0  -4    0.75    2.95
   1   0   5 1347.85  279.42
  -1   0  -5 1294.41  279.40
  -1   0  -5 1599.53  279.79
   1   0   6    0.30    0.76
  -1   0  -6    0.16    0.59
   1   0   6    0.61    0.63
   1   0   7 2433.33  519.18
   1   0   7 2630.64  519.17
  -1   0  -7 2380.95  519.16
   1   0   8    4.51    1.16
   1   0   8    2.13    1.06
  -1   0  -8    1.81    0.94
   1   0   9    4.63    1.42
   1   0   9    4.08    1.38
  -1   0  -9    4.24    1.24
   1   0  10    0.14    1.04
  -1   0 -10   -0.04    0.79
   1   0  10    1.01    1.06
  -1   0 -10    0.96    4.25
   1   0  11  718.08  140.02
  -1   0 -11  613.31  139.95
   1   0  11  709.94  140.05
  -1   0 -11  584.80  140.65
   1   0  12   -0.62    1.32
  -1   0 -12    0.23    0.97
   1   0  12   -0.94    1.49
  -1   0 -12    2.37    5.32
   1   0  13  454.32   89.78
   1   0  13  392.10   89.79
  -1   0 -13  433.26   89.73
  -1   0 -13  350.30   90.62
   1   0  14   -1.87    1.63
  -1   0 -14    0.36    1.22
   1   0  14    0.56    1.47
  -1   0 -14    3.10    6.37
   1   0  15   77.36   17.77
   1   0  15   83.04   17.94
  -1   0 -15   92.88   17.80
  -1   0 -15   49.54   19.65
   1   0  16   -0.08    1.85
  -1   0 -16    0.95    6.75
   1   0  17  124.06   25.91
  -1   0 -17   77.14   27.39
   1   0  18    1.55    1.88
  -1   0 -18   -2.39    6.81
   1   0  19  108.05   22.80
  -1   0 -19   75.36   24.57
   1   0  20    1.45    2.23
  -1   0 -20    4.32    7.45
   1   0  21   15.46    4.90
  -1   0 -21    9.31    9.50
  -1  -1  21   13.14    3.58
  -1   1  21   10.29    3.59
   1   1 -21    2.25    8.70
  -1   1  20    7.03    2.80
  -1  -1  20    9.35    2.90
  -1  -1  19   24.08    5.82
  -1   1  19   24.89    5.91
   1  -1 -19   12.26    9.89
  -1   1  18   15.20    3.72
  -1  -1  18   12.42    3.61
   1  -1 -18    9.19    8.08
  -1   1  17  258.92   53.56
   1   1 -17  160.85   54.65
  -1   1  16    6.67    3.15
  -1  -1  16    6.94    3.00
  -1  -1  16    8.67    2.50
  -1   1  16    8.20    2.58
   1   1 -16    8.75    7.12
   1  -1 -16    7.68    7.36
  -1   1  15   64.10    9.56
  -1  -1  15   56.63    9.48
  -1   1  15   42.29    9.74
   1  -1 -15   17.71    9.30
  -1  -1  15   49.93    9.78
   1   1 -15   18.28    9.32
   1   1 -15   42.75   12.15
   1  -1 -15   37.68   12.00
  -1   1  14   93.07   18.35
  -1  -1  14   96.23   18.34
  -1  -1  14   73.92   18.49
   1  -1 -14   81.99   18.29
  -1   1  14   81.46   18.52
   1   1 -14   74.97   18.31
   1   1 -14   76.10   19.89
   1  -1 -14   76.29   19.86
  -1  -1  13  172.37   27.44
  -1   1  13  167.37   27.44
  -1  -1  13  137.38   27.65
  -1   1  13  128.20   27.63
   1   1 -13   94.27   28.75
   1  -1 -13  115.41   28.73
  -1  -1  12   36.57    6.70
  -1   1  12   39.45    6.72
   1  -1 -12   36.69    8.96
   1   1 -12   25.87    8.86
  -1  -1  12   22.62    6.55
  -1   1  12   30.93    6.89
   1   1 -12   23.24    6.61
   1  -1 -12   23.34    6.61
  -1  -1  12   32.76    6.88
  -1   1  11  676.45   90.05
  -1  -1  11  655.03   90.03
  -1  -1  11  422.60   89.93
   1  -1 -11  366.61   89.82
   1   1 -11  547.88   90.95
   1   1 -11  460.83   89.83
   1  -1 -11  618.81   91.03
  -1   1  11  352.66   89.85
   1  -1 -11  699.81   90.05
  -1   1  11  582.78   90.18
  -1  -1  11  592.94   90.18
   1   1 -11  670.08   90.04
  -1   1  10   10.48    2.57
  -1  -1  10   10.72    2.55
   1  -1 -10    8.35    2.31
   1   1 -10   13.54    2.32
   1   1 -10    5.97    4.85
   1  -1 -10    6.56    4.87
  -1   1  10    2.78    2.37
  -1  -1  10    2.68    2.49
   1   1 -10   13.79    2.56
   1  -1 -10   12.11    2.59
  -1  -1   9  763.45  146.35
  -1   1   9  815.71  146.36
  -1  -1   9  578.89  146.31
   1  -1  -9  685.02  146.26
   1   1  -9  720.04  146.25
   1   1  -9  721.96  146.94
   1  -1  -9  715.95  146.90
  -1   1   9  578.48  146.28
  -1  -1   9  707.03  146.42
  -1   1   9  708.62  146.44
  -1  -1   8  457.06   81.08
   1   1  -8  395.83   81.00
   1  -1  -8  348.19   81.00
  -1  -1   8  286.60   81.03
   1  -1  -8  471.07   81.62
   1   1  -8  398.89   81.56
  -1   1   8  284.41   81.01
  -1   1   8  403.66   81.14
  -1  -1   8  389.69   81.12
   1   1  -8  454.13   81.08
   1  -1  -8  438.72   81.07
  -1  -1   7   73.40   10.49
   1  -1  -7   19.87   10.37
   1   1  -7   29.04   10.37
  -1  -1   7    7.01   10.38
   1   1  -7   40.94   11.35
   1  -1  -7   44.04   11.27
  -1   1   7   11.22   10.36
  -1   1   7   55.79   10.56
   1  -1  -7   81.17   10.50
  -1  -1   7   49.13   10.54
   1   1  -7   76.99   10.49
  -1  -1   6  753.39  149.92
  -1  -1   6  689.87  149.93
   1   1  -6  740.41  149.90
   1  -1  -6  779.35  149.91
  -1   1   6  679.01  149.90
   1   1  -6  647.66  149.91
   1  -1  -6  740.85  149.93
  -1   1   6  681.37  149.96
   1   1  -5 1002.45  216.32
   1  -1  -5  931.44  216.09
  -1  -1   5 1080.61  216.11
  -1  -1   5 1015.58  216.13
  -1   1   5  976.47  216.13
   1  -1  -5 1169.10  216.13
   1   1  -4    1.29    0.71
  -1  -1   4    1.57    0.79
   1  -1  -4    1.30    0.73
   1   1  -4    2.38    2.49
   1  -1  -4    0.75    1.61
  -1  -1   4    1.23    0.87
  -1  -1   4    0.92    1.01
   1   1  -4    1.50    0.90
  -1   1   4    1.03    0.83
  -1   1   4    1.13    0.82
   1   1  -3   94.36   18.81
  -1  -1   3   79.54   18.72
  -1  -1   3   90.04   18.66
   1  -1  -3   81.84   18.62
   1  -1  -3   88.36   18.62
  -1  -1   3   78.68   18.63
   1   1  -3   82.87   18.62
  -1   1   3   62.52   18.61
  -1  -1   3   94.66   18.63
   1   1  -3  109.47   18.64
   1  -1  -3   93.88   18.63
  -1   1   3   93.70   18.64
  -1   1   2   46.77   12.41
   1  -1  -2   58.23   12.41
  -1   1   2   84.10   12.46
   1  -1  -2   76.08   12.44
   1   1  -2   67.49   12.51
  -1  -1   2   58.47   12.46
  -1  -1   2   57.21   12.42
   1   1  -2   58.15   12.42
   1   1  -2   55.64   12.40
  -1  -1   2   54.01   12.40
   1  -1  -2   61.05   12.42
  -1   1   2   57.01   12.40
  -1  -1   2   64.91   12.46
   1  -1  -2   57.78   12.41
  -1   1   1    0.76    0.63
  -1   1   1    0.76    0.56
   1  -1  -1    0.85    0.61
   1   1  -1    1.08    0.91
  -1  -1   1    1.41    0.85
   1   1  -1    0.61    0.63
   1   1  -1    1.06    0.46
   1  -1  -1    1.14    0.47
  -1   1   1    1.37    0.51
   1  -1  -1    0.97    0.60
  -1  -1   0   85.39   13.61
   1  -1   0   67.69   13.59
  -1   1   0   63.84   13.59
  -1   1   0   56.61   13.59
   1  -1   0   59.52   13.59
  -1  -1  -1 2129.28  497.12
  -1   1  -1 2218.21  497.16
   1   1   1 2223.72  497.12
   1  -1   1 1976.04  497.09
  -1   1  -1 1957.43  497.08
  -1   1  -1 2876.26  497.10
   1  -1   1 2619.56  497.09
  -1  -1  -1 2526.65  497.10
   1   1   1 2604.03  497.10
   1  -1   1 2481.30  497.08
  -1   1  -1 2393.18  497.08
  -1   1  -2    3.52    2.66
  -1  -1  -2    3.75    2.21
  -1   1  -2    2.71    1.38
   1  -1   2    2.64    1.42
   1  -1   2    7.57    1.38
   1   1   2    8.19    1.33
  -1  -1  -2    5.75    1.36
  -1   1  -2    6.22    1.39
   1  -1   2    4.34    1.38
  -1   1  -2    6.18    1.34
   1   1   2    3.50    1.43
  -1   1  -3   30.36    7.51
  -1  -1  -3   31.43    7.26
   1  -1   3   28.33    6.77
  -1  -1  -3   33.84    6.76
  -1   1  -3   26.99    6.78
   1  -1   3   35.99    6.77
   1   1   3   33.70    6.80
   1  -1   3   30.79    6.78
  -1   1  -4  173.05   20.33
  -1  -1  -4  176.66   20.15
   1  -1   4   77.50   19.48
   1  -1   4  140.77   19.57
   1   1   4  139.61   19.62
   1  -1   4  115.33   19.53
   1  -1   4  128.05   19.54
   1  -1   5  102.46   23.80
  -1  -1  -5  117.76   24.39
  -1  -1  -5  122.40   23.87
   1  -1   5  139.73   23.89
  -1   1  -5  140.03   23.89
   1   1   5  117.72   23.90
   1  -1   5  113.17   23.88
  -1  -1  -6 1279.05  237.16
   1   1   6 1175.69  236.78
   1  -1   6 1144.71  236.76
   1  -1   6  964.93  236.71
  -1  -1  -6 1149.76  236.74
   1  -1   6 1268.84  236.75
  -1   1  -6 1206.57  236.76
   1   1   7 1964.90  341.54
   1  -1   7 1847.78  341.52
   1  -1   7 1445.47  341.43
  -1   1  -7 1726.71  341.50
   1  -1   7 1714.95  341.49
  -1  -1  -7 1556.94  341.48
   1   1   7 1715.62  341.50
   1  -1   7 1539.70  341.43
   1   1   8  138.65   27.47
   1  -1   8  136.31   27.46
   1  -1   8   87.83   27.35
   1   1   8  140.85   27.48
  -1   1  -8  138.23   27.44
  -1  -1  -8  137.65   27.42
   1  -1   8  140.01   27.45
   1  -1   9  284.64   57.45
   1   1   9  270.70   57.46
   1  -1   9  282.21   57.45
  -1  -1  -9  260.02   57.40
   1   1   9  277.26   57.46
  -1   1  -9  254.66   58.06
   1  -1  10    9.22    2.15
   1   1  10    8.94    2.18
  -1   1 -10    6.95    2.01
  -1  -1 -10    7.69    2.01
   1   1  10    8.46    2.21
  -1   1 -10    9.71    5.16
   1   1  11  227.97   56.52
   1  -1  11  240.94   56.51
  -1  -1 -11  294.66   56.50
   1   1  11  298.69   56.62
   1  -1  11  283.94   56.58
  -1   1 -11  296.22   56.52
  -1  -1 -11  168.15   57.14
  -1   1 -11  159.98   57.19
   1  -1  12  166.91   33.37
   1   1  12  172.75   33.40
  -1   1 -12  140.90   33.31
  -1  -1 -12  147.77   33.31
   1  -1  12  184.44   33.48
   1   1  12  152.50   33.39
  -1  -1 -12  138.31   34.32
  -1   1 -12  133.55   34.32
   1  -1  13   92.73   14.49
   1   1  13   97.44   14.54
  -1  -1 -13   41.38   14.26
   1  -1  13   67.50   14.49
  -1   1 -13   42.08   14.27
  -1  -1 -13   65.86   16.33
  -1   1 -13   55.83   16.29
   1   1  14   22.05    5.25
   1  -1  14   21.23    5.19
  -1  -1 -14   28.49    5.17
  -1   1 -14   22.18    5.12
   1  -1  14   18.84    5.22
   1   1  14   18.87    5.27
  -1   1 -14   11.79    8.06
  -1  -1 -14   14.98    8.20
   1  -1  15  392.18   66.01
   1   1  15  377.27   66.00
   1  -1  15  310.68   66.00
  -1   1 -15  241.79   65.87
   1   1  15  300.07   66.02
  -1  -1 -15  250.33   65.87
  -1   1 -15  258.76   66.94
  -1  -1 -15  266.91   67.01
   1   1  16    3.66    2.33
   1  -1  16    6.93    2.36
  -1   1 -16   -0.62    6.67
  -1  -1 -16   -3.23    7.42
   1   1  17   59.40   12.88
   1  -1  17   58.92   12.85
  -1  -1 -17   48.60   15.50
  -1   1 -17   48.15   15.10
   1   1  18   24.03    5.31
   1  -1  18   20.41    5.23
  -1  -1 -18   12.98    9.00
  -1   1 -18   11.45    8.64
   1   1  19    9.16    3.67
   1  -1  19   12.91    3.58
  -1   1 -19    5.18    8.05
  -1  -1 -19   12.55    8.42
   1  -1  20   17.97    4.48
   1   1  20   13.51    4.40
  -1   1 -20   15.70    8.31
  -1  -1 -20    5.52    9.08
   1   1  21  108.20   20.86
   1  -1  21   93.43   20.76
  -1   1 -21   24.57   22.45
  -1  -1 -21   33.76   22.55
  -1  -2  21   26.41    6.53
  -1   2  21   29.54    6.60
   1   2 -21   11.97   10.21
  -1   2  20    4.09    2.37
  -1  -2  20    3.26    2.33
   1  -2 -20   -1.17    8.34
   1   2 -20    2.80    7.33
  -1   2  19   32.20    7.66
  -1  -2  19   35.52    7.61
   1  -2 -19   17.91   11.21
  -1  -2  18   67.36   14.83
  -1   2  18   71.51   14.92
   1  -2 -18   47.03   17.19
  -1   2  17   16.24    4.17
  -1   2  16  160.69   31.62
  -1  -2  16  149.98   31.56
  -1   2  16  109.09   31.75
   1  -2 -16  116.34   32.92
   1   2 -16  112.64   32.95
  -1   2  15  107.91   21.02
  -1  -2  15  100.97   20.96
  -1   2  15   74.12   21.17
  -1  -2  15   83.38   21.19
   1  -2 -15   91.56   20.99
   1   2 -15  107.72   21.01
   1   2 -15   54.18   22.48
   1  -2 -15   64.33   22.40
  -1   2  14   12.94    4.18
  -1  -2  14   21.05    3.79
  -1   2  14   19.13    3.87
   1  -2 -14   10.58    7.13
   1   2 -14    5.37    7.26
  -1  -2  14    5.11    3.29
  -1  -2  14    3.02    3.34
   1  -2 -14   17.84    3.69
   1   2 -14   18.77    3.77
  -1  -2  13  158.41   43.59
   1   2 -13  200.81   44.85
   1  -2 -13  206.37   44.74
  -1  -2  13  247.79   43.71
  -1  -2  13  214.23   43.85
  -1   2  13  214.46   43.86
   1  -2 -13  182.27   43.65
  -1  -2  12   92.49   57.53
   1   2 -12  224.48   58.55
   1  -2 -12  264.01   58.62
  -1  -2  12  252.58   57.78
  -1   2  12  247.23   57.79
   1  -2 -12  348.66   57.69
   1   2 -12  307.91   57.67
  -1  -2  12  325.20   57.67
   1   2 -11    4.04    7.13
   1   2 -11   22.67    4.98
   1  -2 -11    9.32    6.90
  -1  -2  11   26.20    5.22
  -1   2  11   16.61    5.39
   1  -2 -11   28.99    5.26
   1   2 -11   26.74    5.21
  -1  -2  11   18.32    5.40
  -1  -2  10  457.17   70.88
   1   2 -10  353.68   70.73
   1  -2 -10  285.11   70.72
   1   2 -10  407.00   71.67
   1  -2 -10  464.54   71.70
  -1   2  10  304.52   70.74
  -1  -2  10  386.50   70.96
   1  -2 -10  414.76   70.88
   1   2 -10  397.92   70.86
  -1  -2   9  399.15   58.27
   1  -2  -9  224.07   58.13
   1   2  -9  267.90   58.94
   1  -2  -9  312.49   58.88
  -1   2   9  178.20   58.14
   1   2  -9  378.35   58.28
  -1  -2   9  313.92   58.32
  -1   2   9  283.24   58.33
  -1  -2   8  112.07   22.05
   1   2  -8  120.81   21.96
  -1  -2   8   90.38   22.04
   1  -2  -8   99.21   22.72
   1   2  -8   99.88   22.89
  -1   2   8  101.02   21.98
  -1   2   8   94.20   22.11
   1  -2  -8   89.82   22.02
   1   2  -8   96.32   22.03
  -1  -2   8   96.74   22.10
  -1  -2   7  701.87  132.77
   1   2  -7  625.07  132.70
   1  -2  -7  589.69  132.72
   1   2  -7  624.98  133.15
   1  -2  -7  786.33  133.17
  -1   2   7  532.76  132.71
  -1  -2   7  641.61  132.80
   1   2  -7  677.04  132.76
  -1   2   7  617.91  132.80
   1  -2  -7  706.10  132.77
  -1  -2   6  626.23  101.33
  -1   2   6  621.82  101.31
  -1  -2   6  274.21  101.27
   1  -2  -6  374.94  101.27
  -1   2   6  306.58  101.24
   1   2  -6  645.33  101.32
   1  -2  -6  665.99  101.34
  -1   2   6  483.99  101.35
   1   2  -5  181.79   43.65
   1  -2  -5  169.35   43.46
   1  -2  -5  139.21   43.30
  -1  -2   5  231.05   43.35
  -1   2   5  223.06   43.32
  -1  -2   5  200.75   43.36
   1  -2  -5  271.35   43.39
  -1   2   5  191.78   43.37
  -1   2   4 1222.38  258.81
   1   2  -4 1510.63  259.07
  -1  -2   4 1268.36  258.84
  -1  -2   4 1225.77  258.84
   1   2  -4 1259.75  258.82
  -1   2   4 1440.47  258.82
   1   2  -4 1106.65  258.82
  -1  -2   4 1101.85  258.83
   1   2  -3   15.05    2.07
  -1  -2   3   10.85    2.07
   1  -2  -3    8.68    2.08
   1  -2  -3    3.61    2.22
   1   2  -3    3.60    3.14
  -1  -2   3    2.31    2.76
   1   2  -3    6.91    2.28
  -1  -2   3    8.92    2.33
   1   2  -3    4.81    2.07
  -1  -2   3    2.91    2.11
  -1   2   3    4.41    2.03
   1  -2  -3    3.63    2.06
  -1   2   3   11.54    2.01
   1  -2  -3    8.36    2.05
   1   2  -2   79.93   13.39
  -1  -2   2   71.67   13.40
   1  -2  -2   23.21   13.36
  -1   2   2   88.67   13.45
  -1  -2   2   63.33   13.52
   1   2  -2   55.70   13.58
  -1  -2   2   48.47   13.40
   1   2  -2   66.13   13.40
   1  -2  -2   54.24   13.39
  -1   2   2   52.90   13.39
  -1   2   2   75.12   13.37
   1  -2  -2   62.64   13.38
  -1  -2   2   88.99   13.49
  -1   2   1 2457.93  474.75
  -1  -2   1 2355.90  474.78
  -1   2   1 2146.25  474.71
   1  -2  -1 2092.47  474.72
   1  -2  -1 2883.88  474.76
   1   2  -1 2213.79  474.72
  -1   2   0  111.49   12.16
  -1   2   0   45.97   12.03
  -1  -2   0  108.10   12.13
   1  -2   0   42.70   12.04
  -1   2   0   57.09   12.05
   1  -2   0   43.55   12.04
  -1  -2  -1  256.51   40.85
   1   2   1  154.18   40.81
  -1  -2  -1  151.22   40.81
  -1   2  -1  161.33   40.81
   1  -2   1  157.53   40.82
   1  -2   1  247.55   40.83
  -1   2  -1  298.01   40.85
  -1  -2  -2 8671.04 1536.36
   1  -2   2 8361.17 1536.46
   1  -2   2 6678.83 1536.29
   1   2   2 7644.59 1536.27
  -1   2  -2 7885.77 1536.30
   1  -2   2 7614.56 1536.29
  -1  -2  -2 7444.50 1536.27
  -1  -2  -2 7608.60 1536.30
   1  -2   2 7129.88 1536.28
  -1   2  -2 6621.73 1536.27
  -1  -2  -3  140.77   30.56
   1  -2   3  123.72   30.33
   1  -2   3  145.25   30.35
  -1  -2  -3  160.54   30.33
   1   2   3  170.59   30.33
  -1   2  -3  124.67   30.36
  -1   2  -3  129.07   30.32
   1  -2   3  140.96   30.33
  -1  -2  -4  347.83   63.08
   1  -2   4  252.31   62.72
   1   2   4  355.09   62.82
   1  -2   4  338.41   62.78
   1  -2   4  290.47   62.76
   1   2   4  370.13   62.77
   1  -2   4  413.43   62.79
   1  -2   5 1966.86  478.68
   1   2   5 2724.06  478.79
   1  -2   5 2511.00  478.74
  -1   2  -5 2852.42  478.76
   1  -2   5 2756.77  478.75
  -1  -2  -5 2542.84  478.73
  -1  -2  -6   49.25   14.10
   1  -2   6   66.76   13.44
   1   2   6   81.55   13.51
   1  -2   6   63.46   13.36
   1  -2   6   60.84   13.40
  -1   2  -6   64.32   13.44
  -1  -2  -6   53.68   13.40
   1  -2   6   66.83   13.43
  -1  -2  -7  459.81   90.55
   1   2   7  508.11   90.10
   1  -2   7  446.86   90.05
   1  -2   7  333.65   89.98
   1  -2   7  319.09   89.99
  -1   2  -7  523.12   90.07
  -1  -2  -7  492.66   90.04
   1  -2   7  551.50   90.06
  -1   2  -8  211.85   39.43
   1   2   8  216.49   38.69
   1  -2   8  199.73   38.65
   1  -2   8  194.82   38.59
  -1   2  -8  180.67   38.63
   1  -2   8  176.34   38.63
  -1  -2  -8  156.63   38.60
   1  -2   9    3.05    1.67
   1  -2   9    6.04    1.84
   1   2   9    6.86    1.96
   1  -2   9    8.95    1.87
  -1  -2  -9    7.56    1.73
  -1   2  -9    2.71    4.65
  -1   2 -10  178.99   40.80
   1  -2  10  212.79   39.91
   1   2  10  211.12   39.96
   1  -2  10  105.16   39.78
   1  -2  10  145.46   39.79
  -1  -2 -10  216.65   39.88
  -1   2 -10  211.56   39.90
   1   2  10  224.57   40.00
  -1   2 -11  261.15   68.89
   1  -2  11  384.89   68.23
   1   2  11  387.75   68.28
   1  -2  11  270.11   68.06
   1  -2  11  305.33   68.07
  -1  -2 -11  302.43   68.16
   1   2  11  337.43   68.24
   1  -2  11  353.54   68.25
  -1   2 -11  331.12   68.19
   1  -2  12   19.79    6.42
   1   2  12   23.05    6.51
   1   2  12   26.66    6.52
  -1  -2 -12   37.77    6.45
   1  -2  12   35.49    6.67
  -1   2 -12   34.11    6.46
  -1   2 -12   16.65    8.73
   1   2  13  146.01   29.21
   1  -2  13  134.59   29.16
  -1   2 -13  141.37   29.15
   1  -2  13  139.71   29.29
  -1  -2 -13  135.76   29.12
  -1  -2 -13   98.54   30.18
  -1   2 -13   79.34   30.20
   1  -2  14  303.60   50.02
   1   2  14  303.23   50.06
  -1  -2 -14  175.97   49.87
   1  -2  14  240.76   50.02
  -1   2 -14  170.76   49.88
   1   2  14  246.35   50.06
  -1   2 -14  199.66   51.04
  -1  -2 -14  215.21   51.12
   1  -2  15   10.79    2.84
   1   2  15    7.76    2.82
   1  -2  15   10.06    2.88
  -1   2 -15    7.29    2.67
   1   2  15    7.14    2.92
  -1  -2 -15    3.70    2.43
  -1  -2 -15    2.08    6.88
  -1   2 -15    4.32    6.77
   1   2  16  177.60   37.03
   1  -2  16  178.87   37.01
  -1  -2 -16  126.71   38.45
  -1   2 -16  116.95   38.09
   1   2  17   50.45   10.84
   1  -2  17   49.86   10.79
  -1  -2 -17   32.04   13.21
  -1   2 -17   25.89   12.85
   1   2  18   12.64    3.42
   1  -2  18    9.52    3.33
  -1   2 -18    1.61    7.53
  -1  -2 -18   10.73    8.30
   1  -2  19   50.39   10.99
   1   2  19   52.03   11.12
  -1  -2 -19   26.88   13.68
  -1   2 -19   14.73   13.03
   1  -2  20   28.97    6.92
   1   2  20   31.16    7.07
  -1  -2 -20   11.25   10.50
  -1   2 -20   12.99   10.09
   1   2  21    5.76    3.42
  -1   2 -21    3.21    8.03
  -1  -2 -21    4.98    8.70
  -1   3  21   -1.06    2.14
  -1  -3  21   -0.79    2.01
   1   3 -21   -0.70    7.44
  -1  -3  20   68.66   15.29
  -1   3  20   76.12   15.41
   1   3 -20   40.58   17.26
   1  -3 -20   43.61   18.01
  -1  -3  19    2.89    1.92
   1  -3 -19    3.34    7.53
   1   3 -19    0.34    7.12
  -1  -3  18   29.90    6.80
   1  -3 -18   15.64   10.50
  -1  -3  16   90.40   18.18
  -1  -3  16   60.32   18.52
   1  -3 -16   62.98   20.12
  -1   3  15    1.96    1.98
  -1  -3  15    4.55    1.58
  -1  -3  15    2.07    1.06
   1  -3 -15    1.56    1.41
   1   3 -15    2.53    6.14
   1  -3 -15    1.11    5.88
  -1  -3  14  493.52   77.82
  -1  -3  14  251.17   77.61
   1   3 -14  383.33   78.91
   1  -3 -14  442.56   79.06
  -1   3  14  426.83   78.03
   1  -3 -14  449.31   77.79
   1  -3 -13    4.64    5.92
   1   3 -13    0.98    6.18
  -1   3  13    7.59    3.25
   1  -3 -13   15.54    3.01
  -1  -3  13    7.51    3.32
  -1  -3  13   12.27    3.01
  -1  -3  12  238.91   39.58
   1  -3 -12  151.61   39.52
  -1   3  12  192.18   39.71
  -1  -3  12  200.43   39.71
   1   3 -12  167.17   39.53
   1  -3 -12  192.46   40.67
   1   3 -12  185.76   40.75
  -1   3  11  140.32   25.73
  -1  -3  11  142.83   25.71
   1  -3 -11  125.85   26.57
   1   3 -11  109.38   25.55
   1   3 -11  100.66   26.63
  -1  -3  11  130.40   25.82
   1   3 -11  134.28   25.70
  -1   3  11  128.78   25.83
   1  -3 -11  139.01   25.71
   1   3 -10   72.69   11.91
   1  -3 -10   18.59   11.88
  -1   3  10   63.89   12.09
  -1  -3  10   69.31   12.08
  -1  -3  10   52.77   12.17
   1  -3 -10   73.57   12.11
   1   3 -10   77.27   12.08
  -1   3  10   42.71   12.17
   1   3 -10   42.96   13.33
   1  -3 -10   56.10   13.26
  -1   3   9    3.43    1.55
  -1   3   9    4.99    1.33
  -1  -3   9    5.97    1.38
   1  -3  -9    1.67    1.20
   1   3  -9    2.97    4.18
   1  -3  -9    0.69    3.52
  -1   3   9    3.03    1.12
   1  -3  -9    3.98    1.29
   1   3  -9    4.33    1.28
  -1  -3   9    6.86    1.55
  -1  -3   8 1280.43  238.17
  -1   3   8 1251.84  238.16
   1   3  -8 1173.57  238.08
   1  -3  -8 1483.88  238.68
   1   3  -8 1183.83  238.67
  -1   3   8  896.62  238.09
   1  -3  -8 1225.09  238.16
  -1   3   8 1050.77  238.22
  -1  -3   8 1144.95  238.22
   1   3  -8 1170.71  238.16
  -1   3   7   20.71    4.37
  -1  -3   7   21.46    4.43
   1  -3  -7    6.26    4.34
   1  -3  -7   15.37    5.09
   1   3  -7   12.62    5.90
  -1   3   7    6.82    4.28
   1  -3  -7   23.25    4.42
  -1  -3   7   21.05    4.51
   1   3  -7   28.78    4.41
  -1  -3   6   90.07   18.10
  -1   3   6   91.93   18.07
   1  -3  -6   76.27   18.07
  -1   3   6   76.78   18.04
   1  -3  -6   85.10   18.10
   1   3  -6   86.54   18.08
   1  -3  -6   80.93   18.30
  -1  -3   5  327.36   66.59
  -1   3   5  327.82   66.55
   1   3  -5  272.64   66.87
  -1   3   5  261.19   66.54
   1  -3  -5  292.94   66.57
  -1  -3   5  372.44   66.63
   1  -3  -5  342.28   66.58
  -1   3   4   64.55   13.21
   1   3  -4   46.99   13.76
  -1  -3   4   69.14   13.31
  -1  -3   4   23.49   13.21
   1   3  -4   46.39   13.20
  -1   3   4   46.42   13.20
   1   3  -4   84.94   13.23
  -1  -3   4   86.58   13.31
  -1  -3   3    4.57    1.14
   1   3  -3    4.31    1.00
   1  -3  -3    2.81    1.16
  -1   3   3    3.21    1.53
  -1  -3   3    1.78    2.53
   1   3  -3    2.11    2.62
  -1  -3   3    3.19    1.54
  -1  -3   3    1.30    1.20
  -1   3   3    3.96    1.08
   1  -3  -3    1.99    1.14
   1  -3  -3    3.64    1.01
  -1   3   3    4.52    0.95
   1   3  -2 1223.99  278.48
  -1  -3   2 1305.67  278.49
  -1   3   2 1522.36  278.54
   1   3  -2 1615.55  278.59
  -1  -3   2 1396.11  278.57
   1  -3  -2 1461.64  278.51
  -1  -3   2 1605.10  278.56
   1   3  -2 1355.69  278.58
   1  -3  -2 1469.77  278.52
  -1   3   2 1353.58  278.49
   1  -3  -2 1183.76  278.46
  -1   3   2 1291.76  278.46
   1   3  -1    2.39    1.03
  -1   3   1    3.04    1.17
  -1  -3   1    1.86    1.02
   1   3  -1    3.42    1.43
  -1  -3   1    2.57    1.31
  -1   3   1    2.43    0.84
   1  -3  -1    1.73    0.88
   1   3  -1    2.99    0.72
  -1  -3   0 4838.64  988.39
  -1  -3   0 4873.01  988.42
  -1   3   0 4600.97  988.39
   1  -3   0 4759.23  988.40
   1   3   0 4418.72  988.38
  -1  -3   0 4585.09  988.38
  -1   3   0 5466.64  988.43
   1  -3   1   27.97    5.17
  -1   3  -1   29.49    5.18
   1  -3   1   20.34    5.37
  -1   3  -1   29.79    5.44
  -1  -3  -1   18.69    5.21
   1   3   1   19.11    5.20
   1   3   1   22.39    5.16
  -1  -3  -1   18.92    5.18
  -1   3  -1   22.12    5.16
  -1  -3  -1   24.46    5.21
   1   3   1   30.22    5.25
  -1   3  -2   26.96    5.63
  -1  -3  -2   30.34    5.56
   1  -3   2   26.66    5.61
   1   3   2   36.40    5.55
   1  -3   2   14.62    6.09
  -1  -3  -2   15.63    5.71
  -1  -3  -2    7.03    5.58
   1   3   2   14.94    5.56
   1  -3   2   17.59    5.59
  -1   3  -2   24.42    5.56
   1  -3   2   25.96    5.56
  -1  -3  -2   17.60    5.62
   1   3   3   18.09    3.69
  -1  -3  -3   22.66    4.15
  -1  -3  -3   17.65    3.71
   1   3   3   16.02    3.71
   1  -3   3   14.15    3.75
  -1   3  -3   19.59    3.78
  -1   3  -3   17.88    3.73
   1  -3   3   19.33    3.73
   1  -3   4  201.07   50.02
  -1  -3  -4  290.82   50.29
   1  -3   4  290.24   50.07
   1  -3   4  249.52   50.06
   1   3   4  279.17   50.06
   1  -3   4  281.91   50.08
   1  -3   5   10.79    2.46
  -1   3  -5   11.13    2.59
   1  -3   5   14.47    2.59
  -1  -3  -5   12.23    2.53
   1  -3   5   10.03    2.56
   1  -3   6 3901.54  840.46
   1  -3   6 4240.27  840.47
   1   3   6 4291.42  840.47
  -1   3  -6 4030.59  840.47
  -1  -3  -6 3595.90  840.44
  -1   3  -6 4447.64  840.91
  -1  -3  -6 5020.42  840.85
  -1  -3  -7   50.83    8.32
  -1   3  -7   52.83    8.63
   1  -3   7   35.01    7.05
   1  -3   7   35.08    6.98
   1  -3   7   29.98    7.01
   1   3   7   32.92    7.07
  -1  -3  -7   29.80    7.00
  -1   3  -7   33.10    7.04
   1  -3   7   33.79    7.04
  -1  -3  -8  212.40   46.28
  -1   3  -8  154.66   46.23
   1  -3   8  122.94   45.56
  -1   3  -8  232.45   45.64
   1  -3   8  280.70   45.67
  -1  -3  -8  259.57   45.63
   1   3   8  229.71   45.67
   1  -3   8  201.76   45.63
   1  -3   9  247.36   52.49
   1   3   9  250.30   52.55
  -1  -3  -9  249.53   52.47
   1  -3   9  259.26   52.51
  -1  -3  -9  232.99   53.05
  -1   3  -9  184.88   53.04
  -1   3 -10   80.70   19.78
   1   3  10  118.52   18.81
   1  -3  10  104.99   18.70
   1  -3  10   80.92   18.59
   1  -3  10   85.50   18.59
  -1  -3 -10   65.71   18.59
  -1   3 -10   89.26   18.65
  -1   3 -11   11.43    7.65
   1   3  11   28.19    6.06
   1  -3  11   26.90    5.94
   1  -3  11   11.80    5.77
  -1   3 -11   32.78    5.97
  -1  -3 -11   28.66    5.90
   1  -3  11   30.55    6.06
  -1   3 -12  439.71  105.80
   1   3  12  599.58  105.15
   1  -3  12  592.74  105.10
   1  -3  12  405.21  104.94
   1  -3  12  427.57  104.95
   1  -3  12  533.95  105.13
  -1   3 -12  497.63  105.06
   1  -3  13    3.15    1.64
   1   3  13    2.84    1.78
   1  -3  13    3.97    1.96
  -1   3 -13    3.15    1.56
  -1  -3 -13    5.65    1.49
  -1   3 -13    0.25    5.57
   1   3  14  132.67   29.63
   1  -3  14  135.46   29.59
   1  -3  14  141.29   29.79
   1   3  14  135.11   29.75
  -1   3 -14  145.44   29.63
  -1  -3 -14  156.16   29.60
  -1   3 -14   81.99   30.70
  -1  -3 -14  104.64   30.96
   1  -3  15    9.92    2.93
   1   3  15   11.77    3.08
  -1   3 -15   10.21    2.87
   1   3  15    7.37    3.00
  -1  -3 -15    9.14    2.74
   1  -3  15   10.26    3.00
  -1   3 -15    8.98    6.77
  -1  -3 -15   10.86    7.21
   1   3  16   62.87   13.57
   1  -3  16   69.36   13.53
   1  -3  16   46.60   13.54
  -1  -3 -16   34.17   15.74
  -1   3 -16   39.90   15.52
   1  -3  17    3.85    2.18
   1   3  17    4.79    2.36
  -1   3 -17   -0.60    6.35
  -1  -3 -17    8.81    7.31
   1   3  18   87.81   18.05
  -1  -3 -18   62.21   20.10
  -1   3 -18   40.62   19.32
   1   3  19    2.84    2.57
  -1   3 -19    6.90    7.22
  -1  -3 -19    8.27    8.00
   1   3  20   51.06   11.21
  -1  -3 -20   28.53   14.52
  -1   3 -20   40.83   13.88
   1   3  21   12.81    3.91
  -1  -3 -21    8.99    9.24
  -1   3 -21   -0.71    8.50
   1   4 -21   -7.35    8.21
   1  -4 -21   -7.34    9.10
  -1  -4  20    9.73    3.22
   1   4 -20   12.83    8.13
   1  -4 -20   20.36    9.48
  -1  -4  19    0.44    1.70
   1   4 -19    2.57    6.66
   1  -4 -19   -2.58    7.73
  -1  -4  18  135.82   28.22
   1   4 -18   91.83   29.71
   1  -4 -18  101.16   30.02
  -1   4  16  174.24   33.45
  -1  -4  16  153.41   33.33
  -1  -4  16  132.19   33.56
   1  -4 -16  137.15   34.79
  -1   4  15    1.11    2.07
  -1  -4  15    4.53    1.52
  -1   4  15    1.45    1.67
  -1  -4  15    0.90    1.13
   1  -4 -15    2.78    6.22
   1  -4 -15    1.60    1.36
  -1  -4  15    3.60    2.04
   1   4 -15    0.90    1.40
   1  -4 -14   14.91    9.65
   1   4 -14   17.85    9.57
  -1   4  14   23.79    7.26
   1   4 -14   24.19    6.94
   1  -4 -14   29.37    6.95
  -1  -4  14   34.88    7.01
  -1   4  14   37.28    7.13
  -1  -4  13   45.64    8.93
  -1   4  13   48.37    9.02
   1  -4 -13   29.27    8.85
   1   4 -13   40.04   10.96
   1  -4 -13   52.17   11.01
  -1   4  12  414.68   86.33
  -1  -4  12  432.12   86.30
   1  -4 -12  440.36   86.33
  -1   4  12  326.08   86.41
   1   4 -12  251.19   86.94
   1  -4 -12  341.09   87.04
   1   4 -11    1.20    4.70
   1  -4 -11    1.64    4.23
  -1  -4  11    1.38    1.09
  -1   4  11    2.29    1.19
   1   4 -11    2.63    0.66
  -1   4  11    1.10    1.43
   1  -4 -11    1.52    1.15
  -1  -4  11    1.88    1.43
   1   4 -11    1.92    1.00
  -1   4  10  746.39  139.27
  -1  -4  10  776.24  139.26
   1  -4 -10  702.35  139.24
  -1  -4  10  667.07  139.32
   1   4 -10  667.04  139.24
   1  -4 -10  821.82  139.92
   1   4 -10  638.46  139.87
   1   4 -10  613.14  139.13
   1   4  -9    7.43    4.68
   1  -4  -9   13.62    4.39
  -1   4   9   10.09    2.44
  -1  -4   9   11.47    2.45
   1  -4  -9    9.24    2.41
  -1   4   9    6.44    2.23
   1  -4  -9   12.88    2.44
  -1  -4   9   11.43    2.63
   1   4  -9   11.50    2.39
   1   4  -8   24.20    4.45
  -1   4   8   17.27    4.57
  -1  -4   8   21.14    4.63
   1  -4  -8   19.22    4.58
  -1  -4   8   20.38    4.76
   1   4  -8   17.56    4.55
   1   4  -8    6.74    6.17
   1  -4  -8    9.57    5.43
   1  -4  -7   21.51    7.30
   1   4  -7   13.14    7.88
   1  -4  -7    9.26    6.89
   1   4  -7   33.37    6.85
  -1   4   7   33.53    6.92
  -1  -4   7   34.77    6.96
  -1   4   7   10.33    6.85
   1  -4  -7   43.03    6.98
  -1  -4   7   39.78    7.07
   1   4  -7   39.27    6.93
  -1   4   6   91.16   24.49
  -1   4   6  109.89   24.46
  -1  -4   6  127.78   24.50
   1   4  -6  121.56   24.43
  -1   4   6   88.91   24.43
   1  -4  -6  121.82   24.49
   1   4  -6  122.52   24.47
   1  -4  -6  145.50   24.54
  -1   4   5    3.34    0.99
   1   4  -5    2.11    3.36
  -1  -4   5    4.12    1.38
  -1   4   5    1.22    1.05
   1  -4  -5    2.61    1.26
   1  -4  -5    4.18    1.13
  -1  -4   5    4.66    1.19
   1   4  -4  955.83  204.13
  -1  -4   4  933.85  204.15
  -1   4   4  898.37  204.17
  -1   4   4 1169.10  204.25
   1   4  -4 1122.27  204.40
  -1  -4   4 1102.18  204.20
   1   4  -4  919.76  204.13
  -1   4   4 1089.29  204.14
  -1   4   4  911.88  204.12
   1   4  -3  393.96   74.46
  -1  -4   3  395.46   74.48
   1  -4  -3  392.27   74.50
  -1   4   3  309.94   74.50
  -1   4   3  344.10   74.53
   1   4  -3  366.58   74.67
  -1  -4   3  259.14   74.61
  -1  -4   3  377.49   74.56
   1   4  -3  355.19   74.47
  -1  -4   3  268.14   74.47
   1  -4  -3  366.80   74.50
  -1   4   3  368.71   74.47
  -1   4   3  343.78   74.45
   1   4  -2  126.50   30.58
  -1  -4   2  155.49   30.60
  -1   4   2  142.72   30.62
   1  -4  -2  145.45   30.64
  -1   4   2  183.68   30.72
   1   4  -2  222.52   30.77
  -1  -4   2  178.63   30.74
   1   4  -2  175.96   30.78
  -1  -4   2  197.23   30.74
  -1  -4   2  168.32   30.63
   1   4  -2  166.89   30.62
  -1   4   2  169.51   30.61
   1  -4  -2  139.39   30.63
  -1   4   2  139.75   30.56
   1  -4  -2  124.09   30.57
   1   4  -1   24.83    6.59
  -1   4   1   54.14    6.83
  -1  -4   1   54.63    6.74
   1   4  -1   59.88    6.76
   1   4  -1   46.71    6.90
  -1  -4   1   42.16    6.85
   1   4  -1   44.95    6.66
   1  -4  -1   40.61    6.70
  -1   4   1   34.29    6.65
  -1   4   1   24.73    6.64
   1  -4  -1   27.68    6.66
  -1   4   1   30.55    6.58
   1  -4  -1   29.49    6.58
   1   4   0 1619.64  301.65
  -1   4   0 1985.59  301.72
   1  -4   0 1572.39  301.70
  -1  -4   0 1516.96  301.64
   1  -4   0 1451.36  301.65
  -1  -4   0 1514.85  301.70
   1  -4   0  965.72  301.63
   1   4   1  190.59   37.31
  -1  -4  -1  142.56   37.34
   1  -4   1  150.50   37.40
   1   4   1  128.30   37.34
  -1   4  -1  184.69   37.34
   1  -4   1  197.35   37.33
  -1  -4  -1  195.53   37.36
   1   4   1  170.22   37.38
   1   4   2  652.07  152.88
  -1  -4  -2  695.18  152.90
  -1  -4  -2  902.05  152.97
   1   4   2 1040.26  152.99
   1   4   2  765.89  152.95
  -1  -4  -2  673.63  152.92
  -1   4  -2  770.41  152.88
   1  -4   2  720.88  152.88
   1  -4   2  740.86  152.91
  -1   4  -2  742.33  152.92
   1   4   3  261.33   37.80
   1  -4   3  189.55   37.68
  -1   4  -3  180.45   37.69
   1   4   3  161.30   37.66
   1  -4   3  203.90   37.71
   1  -4   3  131.84   37.72
   1   4   3  183.10   37.67
  -1  -4  -3  186.19   37.67
  -1   4  -3  213.30   37.74
   1   4   4  883.82  183.17
  -1  -4  -4  969.71  183.39
   1  -4   4  709.79  183.18
   1   4   4 1064.90  183.30
   1  -4   4 1008.01  183.22
   1  -4   4  896.79  183.22
   1  -4   4 1146.36  183.25
   1   4   4 1193.59  183.23
  -1  -4  -4  693.13  183.19
   1  -4   5   32.11    6.48
   1  -4   5   27.11    6.42
   1  -4   5   25.17    6.48
  -1  -4  -5   37.92    6.47
   1  -4   5   44.58    6.51
  -1   4  -5   39.00    6.54
  -1   4  -6   41.15    9.96
   1  -4   6   42.72    8.75
  -1   4  -6   43.86    8.79
   1  -4   6   42.73    8.78
   1   4   6   47.67    8.80
  -1  -4  -6   34.47    8.71
   1   4   6   45.87    8.89
  -1   4  -7   27.39    6.91
  -1  -4  -7   39.75    6.58
   1  -4   7   17.75    5.18
   1   4   7   28.27    5.32
  -1  -4  -7   21.92    5.18
   1  -4   7   28.46    5.24
  -1   4  -7   25.85    5.25
   1  -4   7   23.84    5.23
  -1  -4  -8 2402.70  408.20
  -1   4  -8 1925.44  408.15
   1  -4   8 1691.26  407.58
   1  -4   8 1971.15  407.63
   1   4   8 2162.29  407.66
  -1   4  -8 2052.02  407.65
  -1  -4  -8 1880.38  407.60
   1  -4   8 2057.70  407.63
  -1   4  -9   22.78    7.13
  -1  -4  -9   28.34    6.84
   1  -4   9   21.64    5.17
   1   4   9   25.11    5.25
   1  -4   9   25.39    5.22
  -1  -4  -9   19.64    5.14
   1  -4   9   28.31    5.24
  -1   4 -10  221.26   59.79
  -1  -4 -10  329.82   59.95
   1  -4  10  208.77   59.01
   1   4  10  265.94   59.11
  -1  -4 -10  296.25   59.05
  -1   4 -10  314.90   59.11
   1  -4  10  308.61   59.08
  -1   4 -11    0.84    4.56
   1  -4  11    0.79    1.07
  -1   4 -11    0.42    0.97
   1  -4  11    0.74    1.17
  -1  -4 -11    1.33    0.92
   1   4  11    1.64    1.16
   1  -4  11    1.81    1.11
  -1   4 -12   10.79    7.19
   1  -4  12   21.98    4.40
   1  -4  12    9.47    4.11
  -1   4 -12   16.91    4.30
   1  -4  12   21.87    4.52
  -1   4 -13   -0.98    5.53
   1  -4  13    2.44    1.39
   1  -4  13   -0.03    1.16
   1  -4  13    0.57    1.15
  -1   4 -13    0.12    1.30
   1  -4  13    2.38    1.59
  -1  -4 -13    0.49    1.05
   1  -4  14  150.68   33.02
  -1   4 -14  171.06   34.61
  -1   4 -14  139.25   33.22
   1  -4  14  234.46   33.52
  -1  -4 -14  143.46   33.18
  -1   4 -15    0.81    5.85
  -1  -4 -15    0.88    6.73
   1   4  15    1.00    2.05
  -1  -4 -16  189.78   50.34
  -1   4 -16  139.07   49.86
   1  -4  16  189.75   49.07
   1   4  16  268.68   49.10
  -1  -4 -17    2.35    7.01
  -1   4 -17    9.21    6.27
   1   4  17   -1.44    2.07
  -1   4 -18    0.94    6.80
  -1  -4 -18    0.36    7.58
   1   4  18    6.91    2.88
  -1  -4 -19   -3.79    8.39
  -1   4 -19    1.30    6.72
   1   4  19   -0.98    2.30
   1  -4  19   -0.28    2.01
  -1   4 -20   12.17   14.78
  -1  -4 -20   11.43   15.57
   1   4  20   65.90   12.81
   1  -4  20   55.20   12.64
  -1  -4 -21    0.40    8.57
   1  -4  21   -0.80    2.30
   1   4  21    1.78    2.55
   1  -5 -21   -1.63    8.65
  -1   5  21   -0.10    2.31
   1   5 -20   27.58   14.66
   1  -5 -20   33.91   15.52
  -1   5  20   60.50   12.72
   1   5 -19    5.78    7.11
   1  -5 -19   -0.36    7.65
  -1   5  19    4.65    2.40
   1  -5 -18    6.46    9.99
   1   5 -18   10.98    9.66
  -1   5  18   30.97    6.84
   1  -5 -17   17.65    8.39
  -1   5  17   19.27    4.73
   1  -5 -16   55.89   18.05
  -1  -5  16   48.56   16.33
  -1  -5  16   76.95   16.03
  -1   5  16   80.55   16.20
   1  -5 -15   23.85    8.62
  -1  -5  15   20.30    5.38
  -1  -5  15   27.11    5.90
   1   5 -15   13.36    5.50
   1  -5 -15   15.26    5.44
  -1  -5  15   28.83    5.56
  -1   5  15   38.55    5.82
   1  -5 -14  302.25   73.31
   1  -5 -14  332.25   72.42
   1   5 -14  335.58   72.44
  -1  -5  14  346.33   72.42
  -1   5  14  370.94   72.50
   1   5 -13   21.94   14.68
   1  -5 -13   49.83   15.10
   1  -5 -13   79.67   13.39
   1   5 -13   65.67   13.37
  -1  -5  13   44.40   13.45
  -1  -5  13   60.15   13.31
  -1   5  13   56.03   13.38
   1  -5 -12  180.80   39.44
   1   5 -12  151.92   39.38
   1   5 -12  146.49   38.38
  -1  -5  12  179.74   38.52
   1  -5 -12  157.58   38.38
  -1  -5  12  207.98   38.40
  -1   5  12  225.35   38.49
   1   5 -11   16.42    3.83
  -1  -5  11   19.68    4.05
  -1   5  11   24.67    4.17
   1  -5 -11   16.21    4.04
   1  -5 -10   21.08   17.68
   1   5 -10   96.23   17.69
   1  -5 -10   69.98   18.65
   1   5 -10   31.11   18.56
  -1   5  10   69.85   17.82
  -1  -5  10   89.45   17.82
  -1  -5  10   71.99   17.91
   1  -5 -10   95.66   17.83
  -1  -5   9   49.72    9.62
  -1   5   9   51.59    9.64
   1  -5  -9   49.40    9.59
   1   5  -9   44.74    9.49
   1  -5  -9   48.58   10.36
   1   5  -9   46.56   10.91
  -1   5   9   44.44    9.71
   1  -5  -9   37.62    9.58
  -1  -5   9   46.31    9.74
   1   5  -9   41.06    9.58
  -1  -5   8  509.47  104.74
  -1   5   8  464.47  104.73
   1  -5  -8  513.20  105.01
   1   5  -8  377.01  105.12
   1   5  -8  518.28  104.66
   1   5  -8  491.55  104.72
   1  -5  -8  511.74  104.74
  -1  -5   8  539.41  104.83
  -1   5   8  432.91  104.78
  -1   5   7    0.22    1.05
  -1   5   7    0.82    0.76
   1   5  -7    0.13    3.66
   1   5  -7    1.29    0.52
  -1  -5   7    1.25    1.02
   1   5  -7    0.68    0.69
   1  -5  -7    0.62    0.91
   1  -5  -7    0.53    1.10
  -1   5   7    0.92    0.60
  -1  -5   7    0.84    1.02
  -1   5   6  146.80   35.22
  -1   5   6  178.96   35.16
  -1  -5   6  179.92   35.20
   1   5  -6  165.42   35.11
   1  -5  -6  217.40   35.23
  -1   5   6  166.73   35.12
   1  -5  -6  173.82   35.19
   1   5  -6  153.77   35.15
  -1  -5   6  149.30   35.19
  -1   5   5  290.84   61.12
   1   5  -5  383.27   61.62
  -1  -5   5  303.31   61.18
  -1   5   5  284.70   61.10
   1  -5  -5  351.53   61.18
   1  -5  -5  280.34   61.15
  -1  -5   5  259.74   61.15
  -1   5   4  159.73   44.58
  -1   5   4  125.13   44.59
   1   5  -4  178.87   44.81
  -1  -5   4  210.12   44.62
  -1   5   4  225.15   44.52
   1  -5  -4  213.14   44.57
  -1  -5   4  235.55   44.57
   1   5  -4  239.34   44.54
  -1  -5   3  538.13  119.21
   1   5  -3  524.56  119.19
  -1   5   3  521.66  119.24
  -1   5   3  807.55  119.35
   1   5  -3  825.30  119.45
  -1  -5   3  667.92  119.30
   1   5  -3  638.71  119.20
   1  -5  -3  653.72  119.25
  -1   5   3  594.91  119.21
  -1   5   3  586.80  119.19
   1  -5  -3  472.75  119.17
  -1  -5   2  389.67   75.87
   1   5  -2  384.66   75.85
   1  -5  -2  365.60   75.90
  -1   5   2  349.97   75.89
   1   5  -2  331.47   75.94
  -1   5   2  284.15   75.93
  -1  -5   2  291.38   75.92
  -1  -5   2  352.02   75.95
   1   5  -2  371.29   75.99
   1   5  -2  384.03   75.86
   1  -5  -2  410.74   75.91
  -1   5   2  393.34   75.87
  -1   5   2  352.48   75.84
   1  -5  -2  336.68   75.83
   1   5  -1   11.40    2.19
  -1  -5   1   13.63    2.23
  -1  -5   1    5.00    2.44
   1   5  -1    5.77    2.48
  -1   5   1    3.96    2.60
   1   5  -1    5.78    2.77
  -1  -5   1    8.55    2.70
   1   5  -1   10.94    2.25
   1  -5  -1    9.30    2.15
  -1   5   1    9.33    2.18
  -1   5   1   10.49    2.26
   1  -5  -1    9.64    2.34
  -1   5   1    8.24    2.31
   1  -5  -1    9.71    2.34
  -1  -5   0 5564.81 1098.38
   1   5   0 4866.84 1098.41
  -1  -5   0 4957.95 1098.39
   1  -5   0 5407.47 1098.39
  -1  -5   0 5142.64 1098.43
   1  -5   0 5335.85 1098.40
  -1   5  -1  728.46  163.77
   1  -5   1  690.85  163.76
  -1  -5  -1  869.35  163.81
   1   5   1  833.69  163.80
   1   5   1  771.51  163.74
  -1  -5  -1  792.23  163.76
   1   5   1  932.49  163.82
  -1  -5  -1  800.68  163.79
   1  -5   2  276.42   59.61
  -1   5  -2  253.43   59.63
  -1   5  -2  236.78   59.60
   1   5   2  219.47   59.65
  -1  -5  -2  239.18   59.59
   1   5   2  312.93   59.57
   1  -5   2  286.09   59.61
   1  -5   2  323.18   59.57
   1   5   2  270.27   59.66
   1   5   3 5967.61 1208.74
   1  -5   3 6291.01 1208.67
  -1   5  -3 6152.58 1208.69
   1   5   3 4995.59 1208.64
   1  -5   3 5286.54 1208.69
   1  -5   3 6132.60 1208.69
  -1   5  -3 6442.60 1208.72
  -1  -5  -3 6079.08 1208.65
   1   5   3 6134.48 1208.66
  -1   5  -4  181.70   32.59
   1  -5   4  155.07   32.06
   1   5   4  184.90   32.18
   1  -5   4  142.83   32.08
   1  -5   4  166.50   32.08
  -1  -5  -4  138.99   32.04
   1   5   4  149.78   32.06
  -1   5  -4  176.49   32.12
  -1  -5  -5   14.27    4.41
   1  -5   5   17.62    3.85
  -1  -5  -5    6.09    3.82
   1  -5   5   13.06    3.87
   1  -5   5   21.71    3.89
  -1  -5  -5   21.44    3.82
  -1   5  -5   17.08    3.93
  -1  -5  -6  919.01  152.91
  -1   5  -6  936.84  153.21
   1   5   6  791.12  152.71
  -1  -5  -6  639.86  152.58
   1  -5   6  645.13  152.61
  -1  -5  -6  762.37  152.59
   1  -5   6  786.68  152.65
  -1   5  -6  809.46  152.66
  -1  -5  -6  699.84  152.60
   1   5   6  765.47  152.63
   1  -5   7   49.88    8.66
   1   5   7   61.31    8.85
   1  -5   7   47.29    8.66
  -1   5  -7   39.26    8.67
   1  -5   7   36.79    8.65
  -1  -5  -7   30.75    8.59
   1   5   7   38.60    8.65
  -1   5  -7   70.35   10.31
   1   5   8   79.10   19.19
   1  -5   8   48.47   19.05
  -1   5  -8  105.04   19.16
   1   5   8   95.23   19.15
   1  -5   8  129.11   19.18
  -1  -5  -8   84.79   19.84
  -1   5  -8   38.96   19.78
   1   5   9    9.15    1.82
   1  -5   9    5.77    1.49
  -1  -5  -9    4.50    1.33
   1  -5   9    3.49    1.44
  -1  -5  -9   11.08    3.94
  -1   5  -9    7.49    4.35
   1   5  10  113.31   17.11
   1  -5  10   85.36   16.91
  -1  -5 -10   60.65   16.85
  -1   5 -10   80.07   16.92
   1   5  10   86.12   16.98
  -1   5 -10   73.85   18.15
  -1  -5 -10   94.87   18.11
   1   5  11    4.67    1.68
   1  -5  11    1.62    1.38
   1   5  11    2.27    1.53
  -1  -5 -11    4.25    1.24
  -1   5 -11    3.11    1.32
   1  -5  11    3.16    1.46
  -1  -5 -11    3.13    4.40
  -1   5 -11    2.24    4.87
   1  -5  12  478.91  114.87
   1  -5  12  623.34  115.03
   1   5  12  588.85  115.03
  -1   5 -12  414.47  115.52
  -1  -5 -13   10.79    2.68
  -1   5 -13   11.84    6.07
   1  -5  14   70.46   29.48
  -1   5 -14   99.28   30.81
   1   5  14  147.01   29.82
  -1  -5 -14  165.99   29.68
   1  -5  14  169.31   29.98
  -1   5 -14  145.94   29.74
  -1   5 -15  168.88   43.68
  -1   5 -15  169.60   42.67
   1  -5  15  241.85   42.86
   1   5  15  218.33   42.85
  -1  -5 -16   29.03   12.85
  -1   5 -16   22.98   12.22
   1  -5  16   37.93   10.36
   1  -5  16   52.08   10.37
  -1   5 -17    1.48    6.13
  -1  -5 -17    2.66    7.06
   1  -5  17    4.40    2.20
  -1   5 -18   31.87   12.61
  -1  -5 -18   37.69   13.23
   1  -5  18   49.29   10.57
  -1  -5 -19   -5.66    7.48
   1  -5  19    2.86    2.10
  -1  -5 -20   12.71   10.36
  -1   5 -20   17.85    9.19
   1   5  20   26.84    6.04
   1  -5  20   19.97    5.68
   1   5  21   12.96    4.40
   1  -5  21   17.31    4.22
   1  -6 -21   13.37   10.87
  -1  -6  21   25.13    6.21
  -1   6  21   27.68    6.45
   1  -6 -20    2.68    8.07
   1   6 -20    3.59    7.12
  -1   6  20    3.94    2.52
  -1  -6  20    4.72    2.19
   1  -6 -19   36.08   14.33
  -1  -6  19   51.25   11.71
  -1   6  19   58.87   11.88
   1  -6 -18   33.22   12.75
   1   6 -18   22.31   12.16
  -1   6  18   47.46   10.18
   1  -6 -17    6.38    7.30
  -1   6  17    6.80    2.58
   1   6 -16   68.77   27.18
   1  -6 -16   77.51   27.46
  -1  -6  16  107.57   26.33
  -1   6  16  134.83   26.23
   1  -6 -15   87.50   20.24
   1   6 -15   74.45   18.40
  -1  -6  15   73.40   18.60
  -1   6  15  102.71   18.55
   1  -6 -14    5.09    5.52
   1   6 -14    3.44    1.73
   1  -6 -14    4.87    1.64
  -1   6  14    5.50    2.07
   1  -6 -13  605.10  115.59
   1   6 -13  502.10  114.63
  -1  -6  13  495.99  114.74
   1  -6 -13  496.44  114.61
  -1  -6  13  596.83  114.64
  -1   6  13  632.18  114.72
   1   6 -12   59.57   26.83
   1  -6 -12  100.70   26.98
  -1   6  12   84.50   26.18
   1   6 -12  133.72   26.10
  -1  -6  12  101.65   26.17
  -1  -6  12  135.58   26.07
  -1   6  12  127.11   26.14
   1   6 -11   11.30    5.46
   1  -6 -11   11.35    5.26
  -1   6  11   11.86    2.61
  -1  -6  11   11.30    2.47
  -1   6  11    8.34    2.71
  -1  -6  11    7.87    2.63
   1  -6 -11    7.73    2.40
   1   6 -11    8.21    2.38
   1  -6 -10  373.72   56.49
   1   6 -10  249.27   56.45
   1  -6 -10  238.19   55.64
  -1  -6  10  336.44   55.80
  -1   6  10  348.11   55.85
   1  -6 -10  292.66   55.74
  -1   6  10  302.93   55.92
  -1  -6  10  347.32   55.94
   1  -6 -10  313.46   55.78
   1  -6  -9  217.18   69.49
  -1   6   9  324.60   69.56
  -1  -6   9  363.38   69.55
   1  -6  -9  375.31   69.54
   1  -6  -9  357.84   69.92
   1   6  -9  257.92   70.05
   1  -6  -8   11.22    4.23
   1   6  -8    9.71    5.23
  -1   6   8   15.28    3.51
  -1  -6   8   13.45    3.52
   1   6  -8   16.53    3.33
  -1  -6   8   15.98    3.65
  -1   6   8   12.04    3.63
  -1   6   7  363.81   87.81
  -1   6   7  438.44   87.77
  -1  -6   7  436.21   87.78
   1   6  -7  619.15   88.44
   1   6  -7  411.49   87.70
   1  -6  -7  637.08   87.86
   1  -6  -7  430.69   87.77
   1   6  -7  374.12   87.73
  -1  -6   7  372.10   87.79
  -1   6   6  447.69  113.31
  -1   6   6  531.72  113.26
  -1  -6   6  564.53  113.30
   1   6  -6  572.59  113.22
   1  -6  -6  417.94  113.26
  -1  -6   6  547.25  113.30
   1  -6  -6  541.46  113.28
   1   6  -6  600.77  113.26
  -1  -6   5   57.39   13.73
   1  -6  -5   62.02   13.74
  -1   6   5   52.65   13.75
  -1   6   5   81.55   14.02
   1   6  -5   80.81   14.50
  -1  -6   5   65.97   13.81
   1  -6  -5   65.82   13.78
  -1   6   5   64.33   13.67
  -1   6   5   74.83   13.71
   1  -6  -4 3881.61  842.51
  -1   6   4 4175.09  842.54
  -1   6   4 4271.60  842.60
   1   6  -4 4447.32  842.72
  -1  -6   4 4389.75  842.56
   1   6  -4 3938.51  842.47
  -1   6   4 4023.00  842.48
  -1  -6   4 3988.64  842.50
   1   6  -4 3864.17  842.48
  -1  -6   3    3.17    1.00
   1   6  -3    3.13    0.90
  -1   6   3    1.64    1.15
  -1   6   3    8.11    1.91
   1   6  -3    5.42    2.45
  -1  -6   3    2.66    1.56
   1   6  -3    5.39    0.97
   1  -6  -3    3.43    1.23
  -1   6   3    2.55    0.96
   1   6  -2   17.66    4.25
  -1  -6   2   16.50    4.27
  -1   6   2   12.98    4.34
   1  -6  -2   15.33    4.36
  -1   6   2   30.30    4.70
   1   6  -2   37.01    4.74
  -1  -6   2   31.61    4.69
  -1  -6   2   21.50    4.61
   1   6  -2   25.51    4.74
   1   6  -2   25.17    4.29
   1  -6  -2   25.39    4.42
  -1   6   2   23.22    4.28
   1   6  -1 2074.13  448.53
  -1  -6   1 2188.56  448.54
  -1  -6   1 1851.68  448.59
   1   6  -1 1877.46  448.60
   1   6  -1 2354.85  448.71
  -1  -6   1 2343.99  448.69
   1   6  -1 2252.44  448.55
   1  -6  -1 2452.30  448.60
  -1   6   1 2077.19  448.54
  -1   6   1 2178.74  448.59
   1  -6  -1 2187.89  448.59
   1  -6   0    8.88    2.32
   1   6   0    7.55    2.54
  -1  -6   0   10.41    2.52
  -1  -6   0    8.56    2.53
   1  -6   0   14.81    2.37
  -1  -6   0    9.69    2.16
  -1   6  -1   86.68   16.68
   1  -6   1   67.38   16.65
   1   6   1  124.22   16.81
   1   6   1   72.91   16.61
   1   6   1   95.20   16.79
  -1  -6  -1  106.01   16.74
  -1   6  -2  366.57   83.87
   1  -6   2  361.48   83.85
   1   6   2  602.58   83.98
  -1   6  -2  510.31   83.87
  -1  -6  -2  395.33   83.84
   1   6   2  364.76   83.82
   1  -6   2  405.29   83.87
   1   6   2  518.81   83.95
   1   6   3   89.96   10.39
  -1   6  -3  113.61   10.92
   1   6   3   45.83    9.97
  -1   6  -3   54.71   10.09
  -1  -6  -3   54.92   10.03
   1   6   3   81.20   10.24
   1   6   3   44.20   10.00
  -1  -6  -3   41.58    9.97
  -1   6  -3   62.73   10.10
   1  -6   3   52.77   10.04
  -1  -6  -4  478.15  139.92
   1   6   4  568.10  140.01
  -1   6  -4  630.87  140.25
   1  -6   4  845.67  139.98
   1   6   4  744.33  139.95
  -1   6  -4  696.41  139.99
  -1  -6  -4  709.99  139.92
  -1  -6  -5  893.32  191.29
   1   6   5 1188.18  191.44
   1   6   5  989.37  191.32
   1  -6   5  871.58  191.32
  -1  -6  -5  793.63  191.28
  -1   6  -5 1080.46  191.37
  -1   6  -5 1490.21  191.94
  -1   6  -6   33.95   12.01
  -1  -6  -6   49.74   11.58
   1   6   6   37.87   11.29
  -1  -6  -6   22.13   11.14
  -1  -6  -6   40.49   11.15
   1  -6   6   73.42   11.26
  -1   6  -6   57.82   11.26
  -1  -6  -6   64.27   11.17
   1   6   6   56.45   11.22
   1   6   7  603.49  121.17
   1  -6   7  492.88  121.04
  -1   6  -7  604.32  121.10
   1   6   7  585.71  121.08
  -1  -6  -7  545.49  121.03
   1  -6   7  658.66  121.09
  -1  -6  -7  767.58  121.45
  -1   6  -7  677.16  121.73
   1   6   8  161.01   30.15
   1  -6   8  125.09   30.02
  -1   6  -8  146.59   30.08
   1   6   8  140.04   30.07
   1  -6   8  149.18   30.05
  -1   6  -8  118.91   30.67
   1   6   9    3.96    1.54
   1  -6   9    2.57    1.26
  -1  -6  -9    3.57    1.07
   1  -6   9    3.87    1.25
  -1   6  -9    0.35    4.20
  -1  -6  -9    0.90    3.72
   1   6  10  396.74   85.42
   1   6  10  382.70   85.37
  -1  -6 -10  429.54   85.30
  -1   6 -10  283.26   85.88
  -1  -6 -10  447.72   86.07
   1  -6  11  162.36   30.75
   1   6  11  170.41   30.88
   1  -6  11  136.07   30.72
  -1  -6 -11  127.08   30.69
   1   6  11  138.74   30.79
  -1  -6 -11  170.62   31.76
  -1   6 -11  137.83   31.67
   1  -6  12   21.55    4.60
   1   6  12   17.30    4.75
   1  -6  12    4.46    4.43
   1  -6  12   25.74    4.79
  -1   6 -12   27.94    4.71
   1   6  12   16.09    4.71
  -1  -6 -12    8.19    6.64
  -1   6 -12   -1.11    6.81
   1  -6  13   90.60   17.30
   1   6  13   91.02   17.46
   1   6  13   69.49   17.38
   1  -6  13   64.12   17.34
  -1  -6 -13   78.86   17.24
  -1   6 -13   71.39   18.81
   1  -6  14  126.45   23.56
   1   6  14  136.16   23.72
   1  -6  14   97.34   23.46
   1  -6  14  119.86   23.69
   1   6  14  106.14   23.65
  -1   6 -14   70.09   23.49
  -1   6 -14   71.45   24.59
   1  -6  15   19.31    4.77
   1   6  15   23.13    5.16
   1  -6  15    6.56    4.38
   1  -6  15   24.84    5.26
  -1   6 -15   16.46    4.80
   1   6  15   17.99    5.09
  -1   6 -15   11.41    8.04
   1  -6  16   62.05   12.49
   1  -6  16   48.34   12.59
  -1   6 -16   25.34   13.98
   1   6  17   56.91   11.70
   1  -6  17   50.80   11.52
  -1  -6 -17   35.86   13.89
   1  -6  18    6.26    2.51
  -1  -6 -18    2.82    7.57
  -1   6 -18    3.95    6.45
   1  -6  19   41.29    9.21
  -1  -6 -19   30.38   12.59
   1  -6  20   19.89    5.03
  -1  -6 -20   15.68    9.76
   1  -6  21    4.23    2.75
  -1  -6 -21    7.80    9.12
  -1   7  21    4.46    2.87
  -1  -7  21    3.73    2.36
   1   7 -21   -2.89    6.98
   1  -7 -21    2.79    8.43
  -1  -7  20    3.79    2.01
  -1   7  20    4.92    2.48
   1   7 -20    1.27    6.56
   1  -7 -20    4.55    8.10
  -1   7  19   26.60    6.25
  -1  -7  19   24.92    5.94
   1  -7 -19   12.81    9.99
  -1   7  18    6.43    2.47
  -1  -7  18    5.51    2.21
   1   7 -18    4.77    6.39
   1  -7 -18    2.70    7.36
  -1   7  17  137.27   28.18
  -1  -7  17  131.11   28.04
   1  -7 -17   95.62   29.61
  -1  -7  16   39.63    6.82
  -1   7  16   30.74    6.97
  -1  -7  16    6.10    6.56
   1  -7 -16   17.64    9.50
   1   7 -16   16.44    9.38
  -1  -7  16   22.09    7.21
   1   7 -15   39.95   12.56
   1  -7 -15   46.38   12.68
  -1   7  15   41.90   10.65
  -1  -7  15   53.21   10.66
   1   7 -15   26.69   10.28
  -1   7  15   67.92   10.59
   1  -7 -14    4.61    5.90
  -1   7  14    1.96    2.01
   1  -7 -14    0.82    1.36
   1   7 -14    2.34    1.51
  -1   7  14    6.54    1.97
   1  -7 -13   52.21   17.88
  -1  -7  13   48.74   16.54
   1   7 -13   92.49   16.49
   1  -7 -13  101.45   16.48
  -1   7  13   52.23   16.47
   1  -7 -12    2.92    4.57
  -1   7  12    3.64    1.60
  -1   7  12    3.01    1.83
   1   7 -12    1.34    1.19
  -1  -7  12    2.41    1.58
   1   7 -11  383.01   86.25
   1   7 -11  424.29   85.43
  -1   7  11  521.98   85.64
   1  -7 -11  366.94   85.39
  -1   7  11  451.67   85.71
   1   7 -11  523.46   85.59
   1  -7 -11  503.24   85.56
   1   7 -10   13.19    7.94
   1  -7 -10   26.46    7.35
  -1   7  10   28.81    6.61
   1  -7 -10   10.84    6.47
  -1   7  10   23.36    6.69
  -1  -7  10   30.98    6.76
   1  -7 -10   39.59    6.57
   1  -7  -9  461.44   84.62
   1   7  -9  386.29   84.46
   1  -7  -9  404.69   84.55
   1   7  -9  384.01   84.55
  -1  -7   9  422.97   84.66
  -1   7   9  459.32   84.62
  -1   7   8    2.25    1.67
  -1   7   8    4.70    1.59
   1   7  -8    6.30    1.46
  -1  -7   8    7.24    1.71
  -1   7   7  223.05   46.24
  -1  -7   7  239.38   46.26
   1   7  -7  186.06   46.75
  -1   7   7  176.70   46.28
   1  -7  -7  148.42   46.21
   1  -7  -7  293.95   46.31
  -1   7   6  603.43  124.34
   1   7  -6  570.26  124.72
  -1  -7   6  606.36  124.36
  -1  -7   6  602.79  124.36
   1  -7  -6  586.78  124.33
   1  -7  -6  622.80  124.39
  -1   7   6  539.76  124.37
   1   7  -5 1754.11  415.43
  -1  -7   5 1878.28  415.46
   1  -7  -5 1923.60  415.47
  -1   7   5 1893.94  415.50
  -1   7   5 2361.35  415.62
  -1  -7   5 2122.88  415.52
   1  -7  -5 2363.42  415.52
  -1   7   5 2094.71  415.46
  -1   7   4   25.14    7.72
   1   7  -4    9.89    8.19
   1   7  -4   41.57    7.71
   1  -7  -4   26.38    7.77
  -1  -7   4   20.46    7.88
   1   7  -4   42.83    7.73
  -1  -7   4   39.68    7.77
   1   7  -3   49.72   15.46
  -1  -7   3   54.01   15.48
  -1  -7   3  118.63   15.70
  -1   7   3   64.74   15.53
   1  -7  -3   74.85   15.55
   1   7  -3   83.10   15.48
   1  -7  -3  128.76   15.65
  -1   7   3  109.91   15.53
   1   7  -2  789.14  178.20
   1   7  -2  775.21  178.31
  -1  -7   2  836.16  178.33
  -1   7   2  832.45  178.24
   1   7  -2  935.15  178.20
   1  -7  -2 1026.86  178.28
   1  -7  -2  812.91  178.18
  -1   7   2  877.16  178.21
   1   7  -1   45.27    6.53
  -1  -7   1   40.22    6.59
   1   7  -1   38.16    6.21
  -1   7   1   43.26    6.24
   1  -7  -1   27.68    6.16
  -1   7   1   24.75    6.27
   1   7  -1   26.94    6.17
  -1  -7   1   22.53    6.18
   1   7   0 2709.71  469.62
   1   7   0 2476.30  469.51
   1  -7   0 2747.15  469.57
   1   7   0 2162.61  469.49
  -1  -7   0 2025.36  469.49
   1  -7   1  332.69   73.44
  -1   7  -1  410.13   73.61
   1   7   1  315.31   73.50
  -1   7  -1  339.59   73.46
   1   7   1  347.57   73.41
   1   7   1  382.50   73.53
  -1  -7  -1  390.36   73.49
   1   7   2    0.73    1.97
  -1   7  -2    1.17    2.45
   1   7   2    6.71    1.28
  -1   7  -2    3.33    1.41
   1  -7   2    5.31    1.39
   1  -7   2    5.89    1.32
   1   7   2    1.78    1.69
   1   7   3   25.56    5.11
   1   7   3   43.77    5.57
  -1   7  -3   47.01    6.17
   1   7   3   19.31    5.13
   1  -7   3   31.44    5.15
   1   7   3   25.20    5.33
  -1   7  -3   19.57    5.21
   1  -7   3   23.68    5.17
  -1  -7  -3   22.86    5.10
   1   7   4  694.96  144.03
   1  -7   4  739.48  143.93
  -1  -7  -4  620.85  143.90
  -1   7  -4  752.17  144.00
   1  -7   4  770.86  143.96
   1   7   4  694.37  143.94
   1  -7   5  143.27   26.31
   1   7   5  143.75   26.45
   1  -7   5  118.54   26.33
  -1  -7  -5  111.63   26.27
  -1   7  -5  145.58   26.38
   1   7   5  121.73   26.31
  -1   7  -5  166.55   27.05
   1   7   6  166.23   48.42
  -1   7  -6  118.74   48.63
  -1  -7  -6  212.56   48.33
   1   7   6  238.58   48.37
  -1   7  -6  259.70   48.41
  -1  -7  -6  251.00   48.33
   1  -7   7  248.37   45.49
   1   7   7  273.76   45.67
  -1  -7  -7  226.41   45.46
  -1  -7  -7  260.08   45.87
  -1   7  -7  275.35   46.30
   1  -7   7  208.12   45.50
  -1  -7  -7  179.81   45.45
   1   7   7  208.64   45.51
  -1   7  -7  229.43   45.55
   1  -7   7  218.46   45.51
   1  -7   8   17.89    3.55
   1   7   8   23.06    3.88
  -1  -7  -8   10.91    3.48
  -1  -7  -8   12.20    3.50
  -1   7  -8   11.45    5.41
  -1  -7  -8   20.30    4.58
   1   7   8   14.74    3.59
  -1  -7  -9  975.22  134.72
  -1   7  -9  569.53  134.44
  -1  -7  -9  608.32  133.85
   1   7   9  688.48  134.02
   1  -7   9  634.36  133.88
  -1  -7 -10  130.46   26.14
  -1  -7 -10   97.52   25.20
   1   7  10  120.14   25.31
  -1   7 -10  119.11   25.31
   1  -7  10  135.96   25.27
   1   7  10  147.30   25.44
  -1  -7 -11   67.00   14.41
  -1   7 -11   40.80   14.16
  -1   7 -11   59.28   12.90
   1   7  11   44.00   12.91
   1  -7  11   65.17   12.92
  -1  -7 -11   66.75   12.81
   1  -7  11   60.22   12.82
   1   7  11   55.22   13.00
  -1   7 -12   48.15   23.66
  -1  -7 -12   90.61   23.89
   1   7  12  104.95   23.06
   1  -7  12  113.40   22.94
  -1   7 -12   96.01   22.96
   1   7  12  106.19   23.03
   1  -7  12  125.28   23.04
   1   7  13   13.43    4.38
  -1  -7 -13   14.38    7.33
  -1   7 -13   13.58    7.09
   1   7  13   28.07    4.79
   1  -7  13   21.22    4.37
  -1  -7 -13   10.37    4.15
   1  -7  13   20.82    4.51
   1   7  14    5.48    2.51
   1  -7  14    5.33    2.36
   1   7  14    6.12    2.76
  -1   7 -14    9.06    2.47
   1  -7  14    7.76    2.71
  -1  -7 -14   12.14    2.29
  -1   7 -14    3.73    5.87
   1  -7  15  603.26  110.18
   1   7  15  669.37  110.38
   1  -7  15  542.75  110.32
   1   7  15  449.79  110.26
  -1   7 -15  359.66  110.12
  -1   7 -15  371.47  110.85
   1  -7  16    1.52    1.70
   1  -7  16    0.59    1.86
   1  -7  17   76.25   16.69
   1   7  17   83.55   16.91
  -1   7 -17   33.82   18.06
   1  -7  18   27.81    6.17
   1   7  18   27.11    6.36
  -1  -7 -18   10.13    9.45
  -1   7 -18    8.27    8.37
   1  -7  19    4.98    2.77
   1   7  19    9.52    3.16
  -1  -7 -19    2.59    7.99
   1  -7  20    1.68    2.27
   1   7  20    6.61    2.85
  -1  -7 -20   -1.17    8.18
   1  -7  21   72.23   13.80
   1   7  21   52.40   13.84
  -1  -8  21   24.22    6.43
  -1   8  21   33.24    6.81
   1  -8 -21   21.76   11.38
   1   8 -21   15.75    9.35
  -1  -8  20    0.38    1.69
  -1   8  20   -0.11    2.39
   1   8 -20   -1.51    6.50
   1  -8 -20    6.02    7.57
  -1   8  19   71.22   14.10
  -1  -8  19   62.70   13.88
   1   8 -19   35.24   15.68
   1  -8 -19   29.85   16.22
  -1   8  18    0.64    2.02
  -1  -8  18    0.31    1.54
   1   8 -18    4.57    5.96
   1  -8 -18    5.04    7.31
  -1   8  17   13.06    4.37
  -1  -8  17   17.77    4.09
   1  -8 -17   18.97    8.25
  -1   8  16   10.92    3.00
  -1  -8  16   12.04    2.69
  -1  -8  16    5.49    2.58
  -1  -8  16   10.34    3.18
   1   8 -16    6.08    2.67
  -1   8  15  204.21   33.47
  -1  -8  15  190.12   33.29
  -1   8  15  138.86   33.56
   1  -8 -15  168.66   34.87
  -1  -8  15   68.27   33.14
   1   8 -15  170.39   33.35
  -1  -8  15  142.93   33.49
  -1   8  14   12.85    3.40
   1   8 -14   13.23    6.38
   1  -8 -14   12.86    6.19
  -1  -8  14   13.51    2.99
  -1   8  14   17.09    3.32
   1   8 -14    7.10    2.93
   1  -8 -14    7.75    2.81
  -1   8  13  425.68   93.45
   1  -8 -13  503.88   94.25
  -1   8  13  538.39   93.41
  -1  -8  13  474.02   93.26
   1   8 -13  394.21   93.28
   1  -8 -13  408.03   93.25
  -1  -8  13  427.27   93.39
  -1   8  12   32.36    8.90
   1  -8 -12   56.12   10.91
  -1   8  12   44.17    8.85
  -1  -8  12   45.61    8.70
  -1  -8  12   26.05    8.77
   1   8 -12   38.14    8.70
  -1   8  11   27.04    7.12
   1   8 -11   33.05    6.77
   1  -8 -11   21.98    8.20
  -1  -8  11   35.81    7.00
  -1   8  11   32.61    7.10
   1  -8 -11   27.32    6.91
   1   8 -11   28.51    6.93
  -1   8  10   30.76    7.75
  -1   8  10   35.24    7.85
   1  -8 -10   14.72    7.70
   1  -8 -10   38.92    7.69
  -1  -8  10   48.19    7.96
  -1   8   9  268.67   54.15
   1   8  -9  267.78   54.01
   1   8  -9  189.77   54.63
   1  -8  -9  159.80   54.09
   1   8  -9  253.86   54.11
  -1  -8   9  229.64   54.17
   1  -8  -9  285.98   54.11
   1   8  -8    8.62    4.40
  -1   8   8    6.89    2.14
   1   8  -8    7.85    1.77
  -1   8   8   12.37    2.15
  -1  -8   8    6.98    2.09
   1   8  -8    6.04    1.90
  -1   8   7 2725.38  544.30
   1   8  -7 2653.00  544.68
  -1   8   7 2380.22  544.33
   1   8  -7 2556.25  544.21
   1  -8  -7 2859.05  544.35
   1   8  -7 2459.20  544.26
   1  -8  -7 2929.10  544.31
  -1  -8   7 2453.16  544.31
   1   8  -6    5.98    1.85
   1  -8  -6    2.96    1.97
  -1  -8   6    4.69    2.01
  -1   8   6   10.27    2.93
   1   8  -6   16.61    4.30
   1   8  -6   12.85    1.84
   1  -8  -6    6.24    2.28
  -1   8   6    0.77    2.03
  -1   8   6    4.89    2.03
   1  -8  -5   79.69   19.75
  -1   8   5  122.64   20.07
   1  -8  -5   92.08   19.80
  -1   8   5  112.25   19.79
  -1   8   5   79.69   19.77
   1   8  -4  107.86   45.33
  -1   8   4  202.35   45.21
   1  -8  -4  220.36   45.27
   1  -8  -4  253.68   45.25
  -1  -8   3  174.15   40.53
   1   8  -3  169.82   40.51
   1  -8  -3  208.39   40.58
  -1   8   3  150.04   40.56
   1   8  -3  264.70   40.79
   1   8  -3  214.85   40.52
   1  -8  -3  226.59   40.62
  -1   8   3  223.85   40.56
   1   8  -2  218.99   47.83
   1  -8  -2  262.59   47.92
  -1   8   2  208.71   47.89
   1   8  -2  230.81   47.85
   1   8  -2  222.23   48.01
   1  -8  -2  230.98   47.90
  -1   8   2  249.71   47.87
   1  -8  -2  223.71   47.82
   1   8  -1 7943.42 1682.70
  -1  -8   1 7512.68 1682.69
   1   8  -1 7661.38 1682.79
   1   8  -1 8558.15 1682.71
   1  -8  -1 9517.33 1682.77
  -1   8   1 8844.35 1682.73
   1  -8  -1 7631.43 1682.68
   1  -8   0  291.35   59.67
   1   8   0  377.38   59.81
  -1   8   0  447.64   59.88
   1   8   0  314.10   59.62
   1  -8   0  354.90   59.69
  -1  -8   0  244.31   59.59
   1   8   0  277.24   59.60
  -1   8  -1  852.54  185.76
   1   8   1  757.39  185.66
   1  -8   1  977.86  185.57
  -1   8  -1  898.49  185.62
   1   8   1  942.91  185.56
   1   8   1  851.01  185.69
   1  -8   1  722.06  185.60
  -1   8  -2  340.53  104.54
   1   8   2  309.08  104.47
  -1   8  -2  509.85  104.46
   1   8   2  526.52  104.39
   1  -8   2  548.99  104.44
  -1   8  -2  464.59  104.44
   1   8   2  355.45  104.47
   1  -8   2  550.88  104.40
   1   8   3   33.83   12.28
   1   8   3   58.48   12.09
  -1   8  -3   46.28   12.21
   1  -8   3   62.46   12.14
  -1   8  -3   52.70   12.18
   1  -8   3   61.29   12.11
   1   8   3   45.18   12.22
  -1   8  -4   11.80    5.07
   1   8   4    7.19    4.15
   1  -8   4   18.97    3.74
  -1  -8  -4   18.46    3.67
   1  -8   4   20.81    3.77
  -1   8  -4   13.31    3.83
   1   8   4    8.76    3.73
   1  -8   5  863.35  164.01
   1   8   5  972.81  164.15
   1  -8   5  763.08  164.02
  -1  -8  -5  704.16  163.97
  -1   8  -5  876.64  164.07
   1   8   5  790.98  164.03
   1   8   6    2.98    1.16
  -1   8  -6    6.40    3.55
  -1  -8  -6    4.47    1.08
  -1  -8  -6    3.29    0.92
   1   8   6    5.25    1.62
  -1   8  -7  604.85  127.07
   1  -8   7  667.36  126.54
   1   8   7  600.41  126.67
   1  -8   7  529.58  126.54
   1   8   7  555.90  126.56
  -1  -8  -7  625.84  126.51
  -1   8  -8  142.75   24.35
  -1  -8  -8  156.06   24.00
   1   8   8  141.69   23.64
   1  -8   8  112.91   23.44
  -1  -8  -8  111.38   23.41
   1  -8   8  101.67   23.46
  -1  -8  -8  119.62   23.44
  -1   8  -8  111.39   23.50
   1   8   8  102.96   23.48
   1  -8   8  100.43   23.46
  -1  -8  -9   47.57   10.08
  -1   8  -9   47.83   10.68
   1   8   9   72.44    9.50
   1  -8   9   55.60    9.14
  -1  -8  -9   24.36    9.03
   1  -8   9   44.48    9.17
  -1  -8  -9   40.76    9.05
   1  -8   9   50.38    9.17
  -1  -8  -9   27.93    9.04
   1  -8  10    3.12    1.27
   1   8  10    2.66    1.79
  -1   8 -10    3.28    1.41
  -1  -8 -10    1.97    1.04
   1   8  10    3.35    1.40
  -1  -8 -10    2.05    4.03
  -1   8 -10    4.80    4.27
   1  -8  11  404.44   77.45
   1   8  11  461.61   77.65
   1  -8  11  332.12   77.44
   1   8  11  366.23   77.51
  -1  -8 -11  341.59   77.40
   1  -8  11  376.25   77.48
  -1   8 -11  336.56   77.48
  -1   8 -11  298.71   78.06
  -1  -8 -11  463.59   78.34
   1   8  12    0.20    1.37
   1  -8  12   -0.57    1.19
   1   8  12    1.59    1.73
   1  -8  12    1.30    1.43
   1  -8  12    0.78    1.32
  -1   8 -12   -0.06    1.18
  -1  -8 -12    1.31    0.97
  -1   8 -12    1.29    4.70
  -1  -8 -12   -1.08    4.77
   1   8  13  328.70   58.07
   1  -8  13  294.93   57.86
   1  -8  13  182.88   57.82
   1   8  13  252.26   57.96
  -1  -8 -13  306.44   57.85
   1  -8  13  252.44   57.94
  -1  -8 -13  288.43   59.03
  -1   8 -13  173.80   58.56
   1   8  14    8.85    2.72
   1   8  14    5.31    2.90
   1  -8  14    8.80    2.52
   1  -8  14    4.28    2.56
  -1   8 -14    9.60    2.61
  -1  -8 -14   10.65    2.43
   1  -8  14   13.40    2.86
  -1  -8 -14    3.59    5.96
  -1   8 -14   10.11    5.91
   1   8  15   32.73    7.52
   1  -8  15   38.06    7.15
   1   8  15   27.74    7.50
   1  -8  15    6.21    6.87
   1  -8  15   31.32    7.75
  -1   8 -15   37.64    7.34
  -1  -8 -15   11.54   10.07
  -1   8 -15    9.64    9.36
   1  -8  16   17.11    3.90
   1  -8  16    8.74    3.98
  -1   8 -16   13.74    6.96
   1  -8  17  120.58   26.61
   1   8  17  139.52   26.81
  -1   8 -17   64.47   27.59
   1   8  18   -0.67    2.28
   1  -8  18   -0.08    1.86
   1  -8  19   49.23   11.18
   1   8  19   52.58   11.38
   1   8  20   15.68    3.99
   1  -8  20   11.02    3.65
  -1  -8 -20    2.33    8.84
  -1   9  21    3.18    2.87
  -1  -9  21    5.58    2.42
   1  -9 -21    1.95    8.23
  -1   9  20   16.03    4.16
  -1  -9  20   13.60    3.68
   1  -9 -20   11.91    9.04
   1   9 -20   -0.29    7.19
  -1   9  19   35.90    7.98
  -1  -9  19   33.28    7.58
   1  -9 -19   12.39   11.31
   1   9 -19   24.63   10.00
  -1   9  18   14.40    3.89
  -1  -9  18   13.81    3.51
   1  -9 -18    4.99    8.12
   1   9 -18    5.30    6.84
  -1   9  17  143.77   28.42
  -1  -9  17  130.48   28.21
   1  -9 -17   80.88   29.56
  -1   9  16    3.20    2.23
  -1  -9  16    5.67    1.79
  -1  -9  16    2.40    1.72
   1   9 -16    3.20    1.82
  -1  -9  16    3.92    2.38
   1   9 -16    2.58    5.69
  -1   9  15   19.98    6.65
  -1  -9  15   31.63    6.32
  -1   9  15   36.45    6.63
  -1  -9  15   22.64    6.28
   1   9 -15   14.46    8.58
   1  -9 -15   18.87    9.01
   1   9 -15   19.04    6.30
  -1  -9  15   30.66    6.68
   1  -9 -14  235.24   43.56
   1   9 -14  144.02   43.09
  -1   9  14  186.14   42.51
   1   9 -14  180.44   42.28
   1  -9 -14  189.17   42.24
  -1  -9  14  178.48   42.40
  -1   9  14  239.21   42.44
  -1  -9  14  213.79   42.26
   1   9 -13   21.37   15.88
   1  -9 -13   51.55   16.24
  -1   9  13   57.09   14.91
  -1  -9  13   77.69   14.80
  -1   9  13   49.27   14.99
   1  -9 -13   85.86   14.86
   1   9 -13   70.33   14.86
  -1  -9  13   46.77   14.92
   1  -9 -12   71.26   14.66
   1  -9 -12   59.60   13.11
   1  -9 -12   73.57   13.26
  -1  -9  12   72.54   13.31
  -1   9  12   90.21   13.53
  -1   9  12   60.55   13.50
   1  -9 -12   52.12   13.25
  -1  -9  12   62.37   13.44
   1   9 -12   42.15   13.27
   1  -9 -11  379.20   98.44
  -1   9  11  521.68   98.77
   1  -9 -11  609.94   98.60
   1   9 -11  621.97   98.64
  -1  -9  11  605.95   98.61
  -1   9  11  602.96   98.72
  -1   9  10    5.30    2.17
  -1   9  10    6.74    2.05
  -1  -9  10    7.38    1.87
   1  -9 -10    3.77    2.10
   1  -9 -10    7.76    1.80
  -1  -9  10    3.82    2.06
  -1   9   9  167.64   37.75
  -1  -9   9  192.20   37.67
  -1   9   9  210.11   37.74
   1  -9  -9  189.02   37.73
   1   9  -9  176.53   37.55
  -1  -9   9  182.24   37.73
   1  -9  -9  175.40   37.64
   1   9  -9  161.29   37.64
   1   9  -8  578.78  110.93
   1   9  -8  506.89  110.29
  -1   9   8  576.27  110.43
  -1  -9   8  564.12  110.39
   1  -9  -8  576.59  110.39
   1   9  -8  513.50  110.36
  -1  -9   8  484.63  110.40
  -1   9   8  502.53  110.44
  -1   9   7   37.35   15.30
  -1   9   7   39.87   15.26
  -1  -9   7   69.56   15.34
   1   9  -7    9.25   15.69
   1   9  -7   89.60   15.19
   1  -9  -7   23.53   15.27
   1   9  -7   78.23   15.27
   1  -9  -7   78.97   15.29
  -1  -9   6  817.16  188.53
   1   9  -6  783.60  188.50
   1  -9  -6  888.99  188.53
  -1   9   6  832.78  188.56
  -1   9   6 1174.37  188.78
   1   9  -6 1322.88  189.09
  -1  -9   6  992.34  188.58
   1   9  -6  890.47  188.46
   1  -9  -6 1026.34  188.60
  -1   9   6  979.49  188.56
  -1   9   5 2005.26  448.72
   1   9  -5 2279.37  448.64
   1  -9  -5 2191.04  448.74
   1  -9  -5 2040.71  448.70
  -1  -9   5 2152.00  448.69
   1   9  -5 2056.68  448.66
   1   9  -4   23.80    4.75
  -1  -9   4   14.09    4.05
   1  -9  -4   12.57    3.84
  -1   9   4   14.51    3.80
   1   9  -4   19.02    3.69
   1  -9  -4   21.48    3.91
   1   9  -4   16.21    3.71
  -1  -9   4   15.91    3.74
  -1  -9   3  730.74  133.13
   1  -9  -3  632.88  133.03
   1   9  -3  811.45  133.23
   1  -9  -3  726.28  133.06
   1   9  -3  562.77  132.97
   1  -9  -2   15.59    2.73
   1  -9  -2   10.70    2.47
   1   9  -1   21.12    7.20
  -1   9   1   21.55    7.26
   1  -9  -1   30.72    6.99
   1  -9  -1   39.77    7.09
   1  -9  -1   27.39    6.91
  -1  -9   1   37.83    6.94
  -1  -9   0 1167.22  281.72
   1   9   0 1367.21  281.73
   1   9   0 1701.07  281.91
  -1   9   0 1873.28  281.96
   1  -9   0 1107.43  281.77
   1  -9   0 1174.22  281.79
   1   9   0 1313.10  281.73
   1  -9   0 1574.32  281.81
   1  -9   0 1599.77  281.73
  -1   9  -1 1846.91  366.39
   1  -9   1 1861.98  366.33
  -1   9  -1 1852.73  366.51
   1   9   1 1770.53  366.45
   1   9   1 1770.98  366.31
   1   9   1 1877.42  366.45
  -1  -9  -1 1718.04  366.29
   1  -9   1 1539.61  366.35
   1   9   2    8.73    2.03
  -1   9  -2    4.89    1.50
   1  -9   2    3.51    1.03
   1   9   2    3.02    0.76
   1  -9   2    1.07    0.90
   1   9   2    8.29    1.61
  -1   9  -3  805.17  147.53
   1   9   3  646.54  147.40
   1  -9   3  789.61  147.43
   1   9   3  678.46  147.54
  -1   9  -3  733.01  147.69
   1   9   4 1490.30  241.80
  -1   9  -4 1881.56  242.16
   1  -9   4 1331.46  241.59
  -1  -9  -4 1054.98  241.55
   1  -9   5   84.67   15.78
   1   9   5   52.17   15.88
  -1   9  -5   67.25   15.84
   1  -9   5   80.22   15.81
  -1  -9  -5   76.40   15.73
   1   9   5   62.33   15.79
  -1   9  -5   63.23   16.40
   1   9   6  355.60   75.16
   1   9   6  422.21   75.30
  -1  -9  -6  410.28   75.14
  -1   9  -6  375.79   75.20
  -1  -9  -6  317.66   75.10
  -1   9  -6  600.72   75.93
   1  -9   7  324.11   63.13
   1   9   7  344.12   63.32
   1  -9   7  308.41   63.15
  -1   9  -7  320.54   63.21
  -1  -9  -7  267.35   63.09
   1   9   7  305.88   63.17
  -1   9  -7  341.77   63.79
   1   9   8   20.88    5.37
   1  -9   8   26.89    5.33
   1   9   8   27.62    5.62
  -1  -9  -8   18.84    5.34
   1  -9   8   16.13    5.34
  -1  -9  -8   25.98    5.27
   1  -9   8   27.16    5.39
  -1   9  -8   24.57    5.42
  -1  -9  -8   37.45    6.32
   1   9   9  647.06  133.33
  -1   9  -9  480.29  133.71
  -1  -9  -9  739.76  133.69
   1   9   9  656.92  133.42
   1  -9   9  650.91  133.27
  -1  -9  -9  621.72  133.26
   1  -9   9  487.94  133.26
   1  -9   9  706.19  133.31
  -1  -9  -9  670.28  133.24
  -1  -9 -10   52.91    8.80
  -1   9 -10   49.68    9.40
   1   9  10   54.55    7.71
   1  -9  10   41.97    7.30
  -1  -9 -10   19.46    7.21
   1  -9  10   35.99    7.33
  -1   9 -10   29.92    7.34
   1   9  10   35.90    7.36
  -1  -9 -10   25.22    7.18
   1   9  11   51.07   13.00
   1   9  11   56.07   13.14
   1  -9  11   65.75   12.92
   1  -9  11   27.12   12.87
  -1   9 -11   61.41   13.03
   1  -9  11   66.18   13.01
  -1  -9 -11   73.38   12.89
  -1   9 -11   26.38   13.92
  -1  -9 -11   68.76   14.39
   1   9  12   56.76   12.40
   1   9  12   83.33   12.63
   1  -9  12   62.14   12.29
   1  -9  12   52.75   12.33
  -1   9 -12   45.70   12.31
  -1  -9 -12   50.46   12.23
   1  -9  12   54.31   12.35
  -1   9 -12   75.66   13.84
  -1  -9 -12   97.16   14.22
   1   9  13  104.07   26.91
   1   9  13  146.76   27.09
   1  -9  13  136.94   26.84
   1  -9  13  105.45   26.89
   1  -9  13  128.17   26.96
  -1  -9 -13   99.69   27.99
  -1   9 -13   73.12   27.70
   1   9  14   17.34    4.75
   1   9  14   26.41    4.98
   1  -9  14   18.00    4.41
   1  -9  14   10.22    4.48
  -1   9 -14   14.85    4.48
  -1  -9 -14   21.80    4.39
   1  -9  14   15.66    4.61
  -1  -9 -14   22.30    7.97
  -1   9 -14   22.00    7.43
   1   9  15  184.93   45.68
   1  -9  15  243.21   45.56
   1   9  15  254.77   45.77
   1  -9  15  158.41   45.49
   1  -9  15  260.79   45.82
  -1   9 -15  170.34   45.57
  -1  -9 -15  194.94   46.76
  -1   9 -15  119.43   46.16
   1   9  16   32.54    6.66
   1  -9  16   25.13    6.25
   1  -9  16   25.83    6.46
  -1  -9 -16   16.64    9.37
   1  -9  17   41.12    9.64
   1   9  17   47.33    9.99
   1  -9  18   14.91    4.04
   1   9  18   16.57    4.37
   1   9  19    4.85    2.88
   1  -9  19    5.78    2.50
   1   9  20   10.03    3.91
   1  -9  20   12.15    3.51
  -1   9 -20    1.45    6.91
  -1 -10  20    5.00    2.76
  -1  10  20   11.09    3.36
   1 -10 -20   15.20    9.08
   1  10 -20    2.00    6.65
  -1  10  19   14.54    4.16
  -1 -10  19   15.43    3.75
   1  10 -19   -0.28    6.92
   1 -10 -19   -2.45    8.42
  -1 -10  18   63.88   14.01
  -1  10  18   70.81   14.35
   1 -10 -18   56.38   16.47
   1  10 -18   40.82   15.71
  -1  10  17    3.32    2.58
  -1 -10  17    6.59    2.10
   1  10 -17    2.86    5.97
   1 -10 -17   -0.60    6.80
  -1 -10  16   23.14    4.27
  -1 -10  16   15.43    4.55
   1  10 -16    3.80    4.13
   1  10 -16   17.92    7.38
   1 -10 -16   20.04    7.88
  -1  10  15   44.14    9.27
  -1  10  15   44.17    9.02
  -1 -10  15   49.91    8.79
  -1 -10  15   13.06    8.66
   1 -10 -15   40.41   11.22
   1  10 -15   20.14   10.47
  -1 -10  15   29.99    9.01
   1  10 -15   47.25    8.89
   1  10 -14    3.15    6.73
   1 -10 -14    7.70    7.12
  -1  10  14   12.39    4.61
   1  10 -14   16.62    4.27
   1 -10 -14   24.50    4.23
  -1 -10  14   13.76    4.54
  -1 -10  14   18.75    4.20
  -1  10  14   13.16    4.44
   1 -10 -13    0.86    5.33
   1  10 -13    2.12    5.22
  -1  10  13    7.97    2.42
  -1 -10  13    7.67    2.05
  -1  10  13    8.81    2.62
  -1 -10  13    8.63    2.42
   1 -10 -13    5.33    1.98
   1  10 -13    8.64    2.13
   1  10 -12  244.56   83.00
   1 -10 -12  234.01   82.37
  -1 -10  12  423.00   82.43
  -1  10  12  395.50   82.56
   1  10 -12  399.42   82.46
  -1 -10  12  346.78   82.54
   1 -10 -12  495.00   82.47
  -1  10  12  332.87   82.60
  -1 -10  11   17.25    3.62
  -1  10  11    9.16    3.71
   1 -10 -11   18.22    3.58
   1  10 -11   14.54    3.61
  -1  10  11   11.19    3.85
  -1  10  10  283.55   54.80
  -1 -10  10  265.11   54.71
  -1  10  10  241.39   54.81
   1 -10 -10  309.57   54.82
   1 -10 -10  241.93   54.67
  -1 -10  10  253.68   54.79
  -1 -10   9  124.92   26.32
  -1  10   9  102.06   26.34
  -1  10   9   91.12   26.36
   1  10  -9  136.19   26.21
   1 -10  -9   60.98   26.28
   1 -10  -9  137.08   26.31
   1  10  -9  134.78   26.31
  -1 -10   9  109.79   26.35
   1  10  -8   71.47   14.76
  -1  10   8   58.27   14.94
  -1  10   8   80.49   14.98
  -1 -10   8   79.68   14.92
  -1 -10   8   72.51   14.92
   1  10  -8   61.36   14.83
   1 -10  -8   64.08   14.86
  -1  10   7 1106.66  243.43
   1  10  -7 1179.27  243.31
   1  10  -7  922.17  243.68
  -1  10   7  968.87  243.51
  -1 -10   7 1205.79  243.42
   1 -10  -7 1260.62  243.48
   1  10  -7 1187.77  243.37
  -1 -10   6  630.08  129.94
   1 -10  -6  623.64  129.93
   1  10  -6  705.62  130.40
  -1  10   6  535.50  129.96
   1 -10  -6  586.55  129.99
  -1 -10   6  708.49  130.01
   1  10  -5  166.41   29.99
  -1  10   5  138.80   29.55
   1 -10  -5  132.33   29.54
   1  10  -5  145.67   29.45
   1 -10  -5  142.00   29.60
  -1 -10   5  133.38   29.50
   1  10  -5  138.79   29.48
   1  10  -4  902.23  197.27
   1 -10  -4 1087.45  197.36
  -1  10   4 1036.21  197.36
   1  10  -4  826.59  197.29
  -1 -10   4  902.07  197.30
  -1 -10   4 1304.81  197.46
   1  10  -3  534.52  114.30
  -1 -10   3  612.25  114.27
  -1  10   3  541.86  114.15
   1 -10  -3  661.89  114.19
   1  10  -3  500.73  114.10
  -1 -10   3  562.64  114.13
   1  10  -3  550.33  114.11
  -1  10   3  487.39  114.14
   1  10  -2  535.40   86.37
  -1  10   2  529.82   86.41
  -1 -10   2  424.79   86.32
   1 -10  -2  419.46   86.19
   1  10  -2  416.93   86.13
   1 -10  -2  427.34   86.11
  -1  10   2  510.35   86.19
   1  10  -2  307.50   86.12
   1 -10  -1   45.40   19.68
   1 -10  -1   74.45   19.67
  -1 -10   1  113.02   19.96
  -1  10   1  140.27   19.74
   1 -10  -1   97.70   19.64
   1 -10   0  211.82   50.55
   1 -10   0  185.56   50.54
   1  10   0  269.77   50.71
   1 -10   0  279.29   50.57
   1 -10   0  246.12   50.48
   1  10   1  158.30   43.63
   1  10   1  163.01   43.60
   1 -10   1  239.30   43.60
   1 -10   1  177.34   43.54
  -1  10  -1  232.79   43.58
   1 -10   1  245.61   43.54
  -1  10  -2 1888.16  275.66
   1 -10   2 1435.67  275.34
  -1  10  -2 1571.39  275.44
   1  10   2 1654.47  275.49
   1 -10   2 1050.34  275.33
  -1  10  -2 1179.29  275.38
  -1  10  -3  162.03   29.08
   1  10   3   83.94   28.82
  -1  10  -3  155.36   28.80
  -1  10  -3  128.31   28.70
   1 -10   3  137.60   28.66
   1  10   3  133.15   28.62
   1 -10   3  146.72   28.65
   1  10   3  154.98   28.82
   1  10   4  638.35  118.10
  -1  10  -4  783.18  118.39
  -1 -10  -4  523.87  117.84
   1 -10   4  609.55  117.91
  -1  10  -4  567.41  117.96
   1 -10   4  629.98  117.90
  -1  10  -5  602.41  144.05
   1  10   5  520.02  143.86
   1  10   5  609.16  143.83
   1 -10   5  733.18  143.72
  -1 -10  -5  679.26  143.68
   1 -10   5  759.41  143.74
   1  10   5  667.67  143.73
   1  10   6   13.40    3.34
   1  10   6   14.92    3.66
  -1 -10  -6   14.97    3.33
  -1  10  -6   15.43    3.41
  -1 -10  -6   14.91    3.19
  -1  10  -6   17.49    5.17
   1 -10   7  128.00   23.68
   1  10   7   88.46   23.81
  -1 -10  -7  105.42   23.62
  -1  10  -7  123.93   23.76
   1 -10   7  126.11   23.71
   1  10   7   89.33   23.69
   1  10   8  287.98   59.21
   1  10   8  351.92   59.38
   1 -10   8  294.42   59.16
   1 -10   8  254.67   59.19
  -1 -10  -8  334.77   59.20
  -1  10  -8  292.77   59.24
   1 -10   8  277.19   59.19
  -1 -10  -8  252.26   59.11
  -1  10  -8  362.68   59.92
   1  10   9   28.70    7.72
   1 -10   9   34.71    7.66
   1  10   9   30.22    7.89
   1 -10   9   18.22    7.67
  -1 -10  -9   21.42    7.66
   1 -10   9   45.32    7.74
  -1 -10  -9   43.96    7.62
  -1 -10  -9   36.93    8.47
  -1  10  -9   18.90    8.84
   1  10  10  364.96   82.35
  -1 -10 -10  521.56   82.94
   1 -10  10  430.52   82.29
   1  10  10  424.65   82.50
   1 -10  10  248.86   82.27
  -1 -10 -10  440.60   82.26
  -1  10 -10  390.61   82.36
  -1  10 -11   36.75   15.19
   1  10  11   73.02   14.50
   1 -10  11   84.47   14.30
  -1 -10 -11   54.41   14.17
   1 -10  11   81.40   14.35
  -1 -10 -11   77.45   14.23
  -1  10 -11   69.60   14.35
   1  10  11   76.95   14.39
   1 -10  12   15.67    3.31
   1  10  12    7.97    3.66
   1 -10  12    2.29    3.32
   1 -10  12   13.80    3.50
  -1  10 -12   12.36    3.42
  -1 -10 -12   19.21    3.29
  -1  10 -12    5.59    5.79
  -1 -10 -12   11.83    6.26
   1  10  13   84.05   19.10
   1 -10  13   96.75   18.96
   1  10  13   83.70   19.16
   1 -10  13   41.11   18.94
  -1 -10 -13  108.03   18.95
   1 -10  13   90.50   19.08
  -1 -10 -13   80.76   20.28
  -1  10 -13   27.05   19.72
   1  10  14  191.13   30.62
   1 -10  14  174.95   30.35
  -1 -10 -14  101.05   30.22
  -1  10 -14  112.50   30.34
   1 -10  14  146.02   30.43
   1  10  14  139.75   30.45
  -1  10 -14  122.84   31.31
  -1 -10 -14  148.62   31.76
   1  10  15    4.57    2.52
   1 -10  15    2.25    1.85
   1 -10  15   -1.34    2.09
  -1  10 -15    4.87    2.07
   1 -10  15    4.13    2.49
  -1  10 -15   -0.73    5.21
  -1 -10 -15    2.73    6.18
   1 -10  16  124.88   26.59
   1  10  16  137.17   26.85
   1 -10  16  107.36   26.84
   1  10  17   53.69   12.02
   1 -10  17   55.98   11.80
  -1 -10 -17   20.38   14.01
   1  10  18   12.23    3.59
   1 -10  18    6.55    3.13
   1  10  19   16.24    4.70
   1 -10  19   18.01    4.43
  -1  10 -19   10.48    7.27
   1  10  20   36.35    8.07
  -1  10 -20   10.47    9.81
  -1  11  20   99.75   20.63
  -1 -11  20   97.34   20.36
   1  11 -20   34.25   21.49
   1 -11 -20   62.30   22.67
  -1 -11  19    3.76    1.93
  -1  11  19    0.99    2.53
   1 -11 -19    2.42    7.45
   1  11 -19    1.91    6.17
  -1  11  18   28.85    6.10
  -1 -11  18   23.69    5.64
   1  11 -18    6.86    8.52
   1 -11 -18   -3.84    9.11
  -1 -11  17   12.41    3.05
  -1  11  17   10.50    3.56
   1 -11 -17   12.79    7.17
   1  11 -17   -0.26    6.08
  -1 -11  16   30.63    5.62
  -1 -11  16    6.78    5.46
  -1 -11  16   16.11    5.92
   1  11 -16   26.32    5.77
   1  11 -16   16.17    8.23
   1 -11 -16   36.88    9.51
  -1  11  15   22.04    4.48
  -1 -11  15   20.13    4.08
  -1 -11  15   12.01    4.08
   1  11 -15   10.30    6.80
   1 -11 -15    9.85    7.01
  -1 -11  15   17.24    4.44
   1  11 -15   12.45    4.14
   1  11 -14  140.97   40.47
   1 -11 -14  234.99   41.01
  -1  11  14  173.17   39.87
  -1 -11  14  160.40   39.76
   1 -11 -14  172.57   39.60
   1  11 -14  158.75   39.66
  -1 -11  14  210.60   39.64
  -1  11  14  229.70   39.85
   1  11 -13    4.61    5.09
  -1  11  13    3.75    2.06
  -1 -11  13    4.88    1.66
  -1  11  13    4.60    2.18
  -1 -11  13    4.20    2.01
   1 -11 -13    5.68    1.68
   1  11 -13    4.58    1.69
   1 -11 -12  201.33   42.36
  -1 -11  12  223.54   42.29
   1  11 -12  184.66   42.30
  -1 -11  12  223.08   42.47
   1 -11 -12  180.43   42.26
   1  11 -12  171.87   43.14
  -1  11  11   69.88   17.77
   1  11 -11   87.09   17.67
  -1 -11  11   83.53   17.64
  -1  11  10   32.19   10.93
  -1 -11  10   57.11   10.85
   1 -11 -10   17.29   10.86
  -1 -11  10   37.03   10.90
   1 -11 -10   62.58   10.82
  -1  11   9    1.36    1.44
  -1 -11   9    3.38    1.34
   1  11  -9    4.30    0.95
   1 -11  -9    4.53    1.69
   1  11  -9    1.42    1.11
  -1 -11   9    1.58    1.33
   1 -11  -9    2.59    1.18
   1  11  -8 1087.26  224.48
  -1 -11   8 1050.27  224.57
  -1 -11   8  990.90  224.59
   1  11  -8 1016.57  224.55
   1 -11  -8 1185.95  224.57
  -1 -11   7   34.10    8.29
   1  11  -7   40.78    8.10
  -1  11   7   28.10    8.23
   1  11  -7   36.42    8.18
  -1  11   6 1401.56  268.51
  -1 -11   6 1350.90  268.51
  -1 -11   6 1227.26  268.45
   1 -11  -6 1268.58  268.44
  -1  11   6 1206.64  268.48
   1  11  -5   16.11    9.64
   1  11  -5   49.15    9.13
  -1  11   5   36.52    9.22
   1 -11  -5   37.20    9.22
  -1 -11   5   43.50    9.19
   1  11  -5   36.78    9.17
  -1 -11   4   14.48    3.43
   1  11  -4   14.77    3.41
   1  11  -4   14.37    4.39
  -1 -11   4   12.68    3.76
   1 -11  -4   13.41    3.55
  -1  11   4   12.01    3.50
   1  11  -4   17.42    3.38
   1 -11  -4   16.16    3.65
  -1  11   4   17.09    3.57
  -1  11   3  770.83  208.57
  -1 -11   3 1044.14  208.57
  -1  11   3  857.79  208.47
   1 -11  -3 1100.53  208.50
   1  11  -3 1085.97  208.42
  -1  11   3  852.44  208.46
  -1 -11   3 1150.70  208.44
   1  11  -3  889.08  208.44
   1  11  -2 2795.67  592.18
  -1  11   2 2526.69  592.35
  -1 -11   2 3095.15  592.36
   1 -11  -2 2573.78  592.23
   1  11  -2 2807.05  592.16
   1 -11  -2 3066.63  592.27
  -1  11   2 3029.07  592.23
   1 -11  -1    9.79    2.49
  -1 -11   1   13.57    2.43
  -1  11   1    3.83    3.21
   1  11  -1    3.51    3.08
   1 -11  -1   11.06    2.66
  -1 -11   1    6.15    3.04
  -1  11   1    4.92    2.55
   1 -11  -1   15.64    2.69
   1 -11  -1    8.09    2.40
  -1 -11   0 1102.75  245.18
   1  11   0 1175.32  245.20
  -1  11   0 1398.91  245.43
   1  11   0 1221.23  245.19
   1 -11   0 1012.08  245.26
   1 -11   0  950.53  245.25
  -1 -11   0 1307.15  245.49
   1 -11   0 1366.20  245.28
   1 -11   0 1226.11  245.19
  -1  11  -1  258.29   19.69
   1  11   1  105.46   18.92
  -1 -11  -1   82.15   18.93
  -1  11  -1  115.48   19.04
   1 -11   1  155.62   19.02
   1 -11   1  219.22   19.10
   1 -11   1  153.21   19.09
   1 -11   1   59.39   18.95
  -1 -11  -1   68.04   18.88
   1 -11   2    4.71    1.33
  -1  11  -2    2.42    1.73
   1 -11   2    2.63    1.03
  -1  11  -2    3.05    1.23
  -1  11  -2    7.15    2.76
   1  11   2    3.61    2.16
   1  11   2    4.13    0.96
   1  11   3  119.33   60.42
  -1  11  -3  167.23   60.52
   1 -11   3  336.69   60.34
   1 -11   3  316.41   60.36
  -1  11  -3  256.28   60.38
   1  11   4  812.79  159.15
  -1  11  -4  993.42  159.39
  -1  11  -4  741.56  159.01
   1 -11   4  664.09  158.96
   1  11   4  886.07  159.12
   1 -11   4  781.98  158.94
   1  11   5   11.38    9.70
   1  11   5   20.03    9.61
   1 -11   5   52.16    9.52
   1 -11   5   49.04    9.55
  -1  11  -5   16.53   10.02
   1  11   6 1609.76  364.60
  -1 -11  -6 1765.41  364.49
  -1  11  -6 1730.42  364.54
  -1  11  -6 2019.41  364.98
  -1  11  -7    4.91    1.30
   1 -11   7    3.28    1.16
  -1 -11  -7    3.40    0.93
   1  11   7    2.10    1.21
   1 -11   8  184.32   36.85
   1  11   8  160.80   37.02
   1 -11   8  115.79   36.86
  -1 -11  -8  160.17   36.89
   1 -11   8  200.62   36.91
  -1 -11  -8  192.43   36.81
  -1  11  -8  163.02   36.93
   1  11   9   36.13    8.70
   1 -11   9   43.22    8.64
   1  11   9   19.23    8.74
  -1 -11  -9   18.53    8.61
   1 -11   9   24.11    8.66
  -1 -11  -9   49.83    8.59
   1 -11   9   51.74    8.70
  -1 -11  -9   25.88    9.20
  -1  11  -9    8.02    9.50
   1  11  10  252.61   51.48
  -1 -11 -10  255.15   51.99
  -1  11 -10  226.48   52.22
   1  11  10  283.89   51.67
   1 -11  10  288.62   51.43
  -1 -11 -10  262.75   51.46
  -1 -11 -10  197.18   51.35
  -1  11 -10  252.32   51.50
   1  11  11    3.20    1.53
  -1  11 -11    9.33    4.69
  -1 -11 -11    7.12    3.98
   1  11  11    4.54    1.99
   1 -11  11    2.42    1.24
  -1 -11 -11    0.77    1.31
  -1 -11 -11    4.39    1.43
  -1  11 -11    0.41    1.34
  -1 -11 -11    2.49    1.06
   1 -11  11    2.84    1.32
   1  11  12  227.99   42.56
   1 -11  12  208.65   42.32
   1 -11  12  162.10   42.34
  -1 -11 -12  212.92   42.29
   1 -11  12  199.29   42.38
  -1  11 -12  173.04   42.37
  -1 -11 -12  289.61   43.59
   1  11  13   12.31    3.02
   1 -11  13   11.12    2.82
   1  11  13   12.31    3.31
   1 -11  13    8.86    3.08
  -1 -11 -13    9.67    2.71
   1 -11  13   13.09    3.02
  -1 -11 -13    7.68    5.77
   1 -11  14   29.47    6.54
   1  11  14   30.89    6.95
   1 -11  14   22.61    6.79
  -1  11 -14   34.73    6.76
  -1  11 -14   12.68    8.48
  -1 -11 -14   22.89    9.48
   1 -11  15    0.95    1.57
   1  11  15    1.56    2.17
   1 -11  15    2.26    2.11
  -1  11 -15    1.53    1.79
   1 -11  16   39.41    7.95
   1  11  16   34.63    8.24
   1 -11  16   26.10    7.94
   1 -11  16   33.09    8.21
  -1 -11 -16    8.79   10.41
   1  11  17   11.37    3.66
   1 -11  17   10.80    3.18
  -1 -11 -17    4.45    7.14
   1  11  18  121.39   23.95
  -1 -11 -18   93.34   25.80
  -1  11 -18   50.75   24.60
   1  11  19   -1.81    2.56
   1  11  20   25.58    6.36
  -1  11 -20   10.95    8.49
   1  12 -20    2.98    6.61
   1 -12 -20    1.09    8.49
  -1 -12  19   -0.27    1.71
   1 -12 -19   -2.72    7.57
   1  12 -19    2.91    6.03
  -1 -12  18   99.68   21.05
   1 -12 -18   75.77   23.22
  -1 -12  17   -1.73    1.52
   1 -12 -17   -6.78    6.80
  -1 -12  16   97.36   16.94
  -1 -12  16   60.90   16.91
  -1 -12  16   81.92   17.20
   1  12 -16   47.88   16.94
   1 -12 -16   57.34   18.67
  -1 -12  15    2.96    1.62
   1  12 -15    0.07    1.50
  -1 -12  15    0.09    1.86
  -1 -12  15    2.68    1.44
  -1 -12  14   14.18    3.44
  -1  12  14    8.95    3.78
  -1 -12  14    5.41    3.69
   1  12 -14   15.56    3.56
   1 -12 -14   16.86    3.44
   1  12 -13   87.09   18.78
  -1 -12  13   93.82   17.49
   1 -12 -13   98.73   17.60
  -1  12  13   76.43   17.70
   1  12 -13   73.95   17.51
  -1 -12  13   86.51   17.65
   1 -12 -13   68.93   17.45
  -1 -12  12  442.94   89.78
   1  12 -12  186.45   90.16
   1 -12 -12  229.32   89.79
   1  12 -12  441.94   89.83
   1 -12 -12  530.86   89.82
  -1 -12  12  353.90   89.88
  -1  12  11   -0.22    1.45
   1 -12 -11   -0.40    3.42
   1  12 -11    0.90    4.21
  -1 -12  11    0.50    1.13
   1  12 -11    0.74    1.04
  -1  12  10  409.93   89.30
   1  12 -10  293.71   89.61
  -1 -12  10  442.29   89.21
  -1  12  10  423.67   89.30
  -1 -12  10  413.49   89.27
   1 -12 -10  433.92   89.18
  -1  12   9    1.70    1.27
  -1 -12   9    2.92    1.24
  -1  12   9    1.90    1.43
  -1 -12   9    0.45    1.20
   1 -12  -9    1.11    1.01
   1  12  -9    0.34    0.92
   1  12  -9    2.27    0.75
  -1 -12   8   44.30   10.68
  -1  12   8   62.74   10.80
   1  12  -8   52.11   10.52
   1 -12  -8   43.51   10.80
  -1 -12   8   46.19   10.69
   1 -12  -8   46.72   10.63
   1  12  -8   47.23   10.61
  -1  12   7  278.07   43.14
   1  12  -7  198.15   42.92
  -1 -12   7  222.46   43.05
  -1  12   7  180.07   43.04
   1 -12  -7  267.18   43.14
   1 -12  -7  197.57   42.98
   1  12  -7  180.80   42.97
  -1  12   6  541.41  115.47
  -1  12   6  497.01  115.43
  -1 -12   6  611.27  115.48
   1 -12  -6  571.55  115.51
   1 -12  -6  539.70  115.40
  -1 -12   6  556.59  115.41
  -1 -12   5  112.12   25.65
   1  12  -5  113.68   25.64
  -1  12   5  137.00   26.04
   1  12  -5  126.69   25.61
   1 -12  -5  122.03   25.69
  -1  12   5   92.23   25.68
  -1 -12   5  118.42   25.80
   1 -12  -5  148.27   25.82
  -1  12   5  157.94   25.78
  -1 -12   4  540.77  110.70
   1  12  -4  471.96  110.69
   1  12  -4  537.01  110.96
  -1  12   4  473.53  110.88
   1  12  -4  509.64  110.66
  -1  12   4  547.80  110.74
   1 -12  -4  606.07  110.75
  -1 -12   4  546.86  110.81
   1 -12  -4  661.08  110.82
  -1  12   4  492.58  110.74
   1  12  -3    2.64    5.33
  -1  12   3    1.97    5.30
   1  12  -3   29.77    4.90
  -1  12   3   18.56    4.99
   1 -12  -3   14.79    5.01
  -1 -12   3    9.36    5.21
  -1  12   3    4.80    4.93
   1  12  -3   16.37    4.94
  -1 -12   3   27.77    4.94
   1  12  -2  659.05  149.59
  -1  12   2  602.16  149.79
   1  12  -2  748.87  149.79
   1  12  -2  794.56  149.58
   1 -12  -2  682.01  149.61
  -1 -12   2  676.87  149.78
  -1  12   2  636.83  149.65
   1 -12  -2  737.82  149.67
   1 -12  -2  754.55  149.67
  -1 -12   1  756.33  175.36
   1 -12  -1  736.88  175.38
  -1  12   1 1097.70  175.68
   1 -12  -1  618.89  175.42
  -1 -12   1 1020.58  175.64
   1 -12  -1  923.67  175.46
   1 -12  -1 1029.96  175.37
   1 -12   0   58.68   12.31
  -1 -12   0   50.62   12.27
   1  12   0   35.96   12.56
  -1  12   0   48.65   12.63
   1  12   0   71.89   12.29
   1 -12   0   60.76   12.42
   1 -12   0   39.99   12.39
   1  12   0   51.77   12.29
  -1 -12   0   51.98   12.71
   1 -12   0   71.88   12.41
   1 -12   0   52.61   12.28
   1  12   1  626.40  106.46
  -1  12  -1  648.16  106.53
   1  12   1  559.56  106.20
  -1 -12  -1  466.53  106.21
  -1  12  -1  572.08  106.29
   1 -12   1  590.44  106.25
   1 -12   1  419.44  106.26
   1 -12   1  648.55  106.31
  -1 -12  -1  450.55  106.16
   1  12   2 3759.66  805.47
  -1  12  -2 3363.86  805.60
   1 -12   2 4285.24  805.51
   1  12   2 3548.50  805.65
  -1  12  -2 3971.98  805.73
   1  12   2 3959.09  805.64
  -1  12  -2 3989.28  805.56
   1 -12   2 3703.69  805.50
  -1  12  -3   32.85    7.70
   1 -12   3   33.00    7.64
   1  12   3   41.74    8.15
   1 -12   3   40.10    7.68
  -1  12  -4  512.05   83.96
   1  12   4  395.40   83.69
   1 -12   4  359.75   83.50
  -1  12  -4  384.68   83.54
   1 -12   4  432.06   83.48
  -1  12  -5   13.45    5.14
   1  12   5   16.24    4.70
  -1 -12  -5   19.71    4.07
   1 -12   5   20.53    4.18
   1 -12   5   19.46    4.17
   1  12   5   15.00    4.13
   1  12   6   30.70    6.18
  -1  12  -6   38.20    6.33
  -1 -12  -6   27.14    6.07
   1  12   6   29.12    6.77
  -1  12  -6   30.19    7.56
   1  12   7    0.33    0.95
   1 -12   7    2.17    0.85
  -1  12  -7    1.80    1.07
   1 -12   7    0.95    0.82
  -1  12  -7    4.36    3.53
   1 -12   8 1041.98  209.42
   1  12   8 1036.51  209.60
  -1  12  -8  899.81  209.90
   1 -12   8  866.22  209.46
  -1 -12  -8 1152.46  209.49
   1 -12   8 1055.95  209.46
  -1  12  -8 1081.90  209.52
  -1 -12  -8  930.01  209.38
   1  12   9   19.27    5.07
   1 -12   9   22.50    4.73
   1  12   9   15.88    4.84
  -1  12  -9   11.92    6.48
   1 -12   9   14.21    4.82
  -1 -12  -9   14.21    4.81
  -1 -12  -9   24.58    4.65
   1 -12   9   24.12    4.79
   1 -12  10  662.31  133.61
   1  12  10  576.76  133.78
   1  12  10  585.89  133.67
  -1 -12 -10  710.74  134.12
  -1  12 -10  375.01  134.01
  -1 -12 -10  504.67  133.64
  -1  12 -10  668.14  133.70
  -1 -12 -10  701.25  133.57
   1 -12  11   49.41   10.69
   1  12  11   69.35   11.09
   1  12  11   49.37   10.80
  -1 -12 -11   68.02   10.79
   1 -12  11   39.64   10.71
  -1  12 -11   43.17   10.76
  -1  12 -11   75.96   12.42
  -1 -12 -11   63.42   11.77
   1  12  12    9.95    4.20
   1 -12  12   18.56    3.80
  -1  12 -12    5.01    5.91
   1 -12  12    2.90    3.89
  -1 -12 -12    3.38    3.67
  -1 -12 -12   23.49    3.79
   1 -12  12   18.17    4.05
  -1  12 -12   16.73    3.99
   1  12  13    0.47    1.99
   1 -12  13    1.93    1.35
   1  12  13    1.78    1.77
  -1 -12 -13    5.05    5.24
  -1  12 -13    3.78    4.81
   1 -12  13    0.28    1.89
   1 -12  13    1.63    1.57
  -1 -12 -13    0.37    1.14
   1  12  14  134.25   28.35
   1  12  14  169.19   28.52
   1 -12  14  153.01   28.21
  -1 -12 -14  104.21   28.12
   1 -12  14  138.55   28.32
  -1  12 -14  101.29   28.23
  -1 -12 -14  120.53   29.56
   1  12  15    2.71    2.21
   1 -12  15    0.08    2.16
  -1  12 -15    0.09    1.82
   1 -12  15    3.92    2.01
   1  12  16  125.27   22.24
   1 -12  16   67.06   21.91
   1 -12  16   99.03   22.15
  -1 -12 -16   84.40   23.63
   1  12  17   13.18    3.77
  -1  12 -17    9.64    6.38
  -1 -12 -17    7.18    7.61
   1  12  18    7.21    3.43
  -1 -12 -18    3.71    8.06
  -1  12 -18    5.60    5.98
   1 -12  19    3.18    2.30
   1  12  19    5.70    2.79
  -1  12 -19    5.48    5.74
  -1 -12 -19    9.28    7.55
   1 -12  20   14.18    3.64
   1  12  20    9.35    3.81
  -1  12 -20    4.49    6.59
  -1  13  20   73.69   14.61
   1 -13 -20   36.98   17.17
   1  13 -20   19.17   15.48
  -1  13  19    7.56    3.57
   1  13 -19    8.17    6.63
   1 -13 -19   16.38    8.37
  -1  13  18   16.71    4.43
   1 -13 -18   -1.25    8.37
   1  13 -18    6.22    6.96
  -1 -13  17   32.58    7.89
  -1  13  17   47.54    8.43
   1 -13 -17   31.97   11.00
   1  13 -17   28.17    9.93
  -1 -13  16   10.59    2.56
  -1  13  16   10.15    3.29
  -1 -13  16    1.37    2.59
   1  13 -16   -3.71    6.04
   1  13 -16   10.10    2.85
  -1 -13  16    4.86    2.95
   1  13 -15    2.67    5.22
  -1 -13  15    4.33    2.09
   1  13 -15    2.11    1.72
  -1  13  15    5.77    2.47
  -1 -13  15    2.93    1.59
   1  13 -14   62.41   26.46
   1  13 -14  115.78   25.82
  -1 -13  14  106.72   25.87
  -1  13  14  131.22   25.98
  -1 -13  14  128.71   25.74
   1  13 -13   23.37   10.18
  -1 -13  13   43.14    8.68
  -1  13  13   40.51    8.98
   1  13 -13   37.11    8.73
   1 -13 -13   46.64    8.68
  -1 -13  13   21.67    8.79
  -1 -13  12   86.56   16.87
  -1  13  12   88.81   17.11
  -1  13  12   69.75   17.02
   1 -13 -12   47.00   17.51
   1  13 -12   42.71   17.80
   1 -13 -12   65.78   17.00
  -1 -13  12   85.95   17.07
   1  13 -12   74.18   16.90
   1 -13 -12   77.79   16.85
  -1  13  11  107.48   26.42
   1  13 -11  137.63   27.39
  -1  13  11  166.86   26.57
  -1 -13  11  120.24   26.30
   1  13 -11  116.24   26.32
  -1  13  10   51.25   14.03
  -1 -13  10   77.22   13.95
  -1  13  10   48.23   13.99
   1  13 -10   15.63   14.57
   1 -13 -10   27.45   13.94
  -1 -13  10   54.98   13.99
   1 -13 -10   81.54   13.91
  -1  13   9   51.43    8.80
  -1 -13   9   44.03    8.60
  -1  13   9   37.08    8.64
   1  13  -9   39.96    8.44
   1  13  -9   52.37   10.00
   1 -13  -9   52.71    8.88
   1 -13  -9   37.73    8.52
   1  13  -9   33.83    8.53
  -1 -13   9   35.49    8.61
  -1 -13   8  250.34   58.07
  -1  13   8  230.79   58.12
   1  13  -8  295.08   57.99
   1  13  -8  159.53   58.37
  -1  13   8  242.88   58.10
   1 -13  -8  232.47   58.15
  -1 -13   8  274.11   58.09
   1 -13  -8  330.78   58.10
   1  13  -8  283.39   58.06
  -1  13   7   13.81    4.96
   1  13  -7   26.69    4.73
  -1 -13   7   20.17    5.01
   1 -13  -7   16.29    5.03
   1 -13  -7   19.76    4.82
   1  13  -7   17.29    4.79
  -1  13   7   16.21    4.88
  -1  13   6  542.05  124.12
  -1  13   6  578.53  123.95
  -1  13   6  588.34  123.98
  -1 -13   6  614.54  123.92
  -1 -13   5  371.55   80.94
   1  13  -5  346.02   80.94
  -1  13   5  483.46   81.30
   1  13  -5  389.00   80.90
  -1  13   5  302.75   80.96
   1 -13  -5  382.03   80.97
  -1 -13   5  438.83   81.10
   1 -13  -5  506.82   81.12
  -1  13   5  464.38   81.06
   1  13  -4   53.14   13.02
  -1 -13   4   56.59   13.03
  -1  13   4   51.14   13.41
   1  13  -4   70.74   13.00
  -1  13   4   52.53   13.06
   1 -13  -4   50.68   13.10
   1 -13  -4   75.77   13.20
  -1  13   4   61.34   13.12
  -1  13   3  740.40  113.37
   1  13  -3  766.12  113.35
   1  13  -3  525.52  112.98
   1 -13  -3  496.52  113.06
  -1 -13   3  641.74  113.19
  -1  13   3  756.18  113.15
   1  13  -3  497.68  113.01
  -1 -13   3  481.69  112.99
   1  13  -2  370.74   95.20
  -1  13   2  304.94   95.21
   1  13  -2  492.51   95.03
  -1 -13   2  425.61   95.23
   1 -13  -2  474.57   95.07
   1 -13  -2  463.77   95.13
  -1  13   2  368.78   95.10
   1 -13  -2  473.77   95.13
   1  13  -2  453.37   95.06
   1  13  -1    6.92    3.37
  -1  13   1    5.88    3.54
   1 -13  -1    8.14    2.91
  -1 -13   1    6.76    3.33
   1 -13  -1   13.80    2.94
  -1 -13   1   15.27    2.72
   1 -13  -1    9.04    2.73
   1  13   0  335.19  105.38
  -1  13   0  327.20  105.38
   1  13   0  542.90  105.24
   1 -13   0  465.77  105.34
   1 -13   0  339.96  105.29
   1  13   0  434.32  105.25
   1 -13   0  551.49  105.33
   1 -13   0  477.65  105.26
  -1 -13   0  590.30  105.23
  -1  13  -1  607.01   91.61
   1  13   1  660.33   91.58
   1  13   1  448.97   91.21
  -1  13  -1  470.98   91.31
   1 -13   1  549.45   91.28
  -1 -13  -1  378.58   91.18
   1 -13   1  500.65   91.32
  -1 -13  -1  448.63   91.24
  -1  13  -2   43.02   10.96
   1 -13   2   47.60   10.93
  -1  13  -2   29.85   11.25
   1  13   2   31.83   11.18
   1  13   2   35.47   11.07
  -1 -13  -2   53.26   10.80
   1 -13   2   52.16   10.88
  -1  13  -3 1655.10  373.52
   1 -13   3 1626.28  373.46
  -1  13  -3 2296.69  373.85
   1  13   3 1861.79  373.69
   1 -13   3 1930.36  373.46
  -1  13  -4  212.33   48.83
   1  13   4  143.89   48.60
  -1  13  -4  207.52   48.51
   1 -13   4  239.80   48.47
   1  13   4  199.30   48.61
   1 -13   4  261.05   48.45
   1  13   5    1.20    0.69
   1  13   5    2.96    2.16
   1 -13   5    2.85    0.88
   1  13   5    2.58    1.56
   1 -13   5    1.82    0.77
  -1 -13  -5    1.68    0.48
   1  13   6  762.48  164.29
  -1  13  -6  695.07  164.43
   1  13   6  766.66  164.04
  -1 -13  -6  899.36  164.09
  -1  13  -6  854.08  164.14
  -1 -13  -6  757.18  163.99
   1  13   7    6.44    1.60
   1 -13   7    6.72    1.56
   1 -13   7    3.95    1.54
  -1  13  -7    6.64    1.74
   1 -13   8  151.35   29.10
  -1  13  -8   39.83   29.52
  -1 -13  -8   98.39   29.13
   1 -13   8   75.26   29.11
  -1  13  -8  120.24   29.20
  -1 -13  -8  158.04   29.04
   1 -13   8  164.68   29.17
   1 -13   9  357.22   73.93
   1  13   9  370.68   74.00
  -1  13  -9  419.94   74.74
   1 -13   9  301.98   73.98
  -1  13  -9  396.67   74.06
  -1 -13  -9  355.80   73.88
   1 -13   9  334.60   73.96
   1  13  10   92.37   18.73
  -1 -13 -10   73.92   19.30
  -1  13 -10   74.27   19.69
   1 -13  10   96.19   18.66
  -1 -13 -10   78.81   18.57
  -1  13 -10  100.53   18.80
   1  13  11   46.35   11.20
  -1 -13 -11   83.42   12.47
   1 -13  11   52.42   11.14
  -1  13 -11   51.05   11.21
  -1 -13 -11   45.38   11.20
  -1 -13 -12  397.07   73.95
  -1  13 -12  213.66   73.67
  -1 -13 -12  385.54   73.18
  -1  13 -12  335.66   73.30
   1 -13  12  387.06   73.30
  -1 -13 -12  385.56   73.25
   1 -13  12  237.89   73.22
  -1 -13 -13   19.60    6.64
   1 -13  13   15.00    3.42
   1 -13  13   12.56    3.17
  -1 -13 -13    9.40    2.80
   1  13  14   32.36    8.50
   1  13  14   38.39    8.67
   1 -13  14   37.01    8.55
  -1  13 -14   40.52    8.55
  -1 -13 -14   40.49   10.61
   1 -13  15   85.86   20.24
   1 -13  15  100.14   20.30
  -1  13 -15   91.93   20.24
  -1 -13 -15  115.94   22.13
   1  13  16    2.00    2.54
   1 -13  16    4.80    2.00
   1 -13  16    2.27    2.39
   1 -13  16    2.28    2.50
  -1  13 -16   -0.24    5.36
  -1 -13 -16   -2.02    6.34
   1 -13  17    4.71    2.11
   1  13  17    4.73    2.71
  -1  13 -17   -1.94    5.60
  -1 -13 -17    1.85    6.78
   1  13  18   59.74   13.17
   1 -13  18   64.87   12.96
  -1  13 -18   16.47   13.95
  -1 -13 -18   20.25   14.95
   1  13  19    0.36    2.51
   1 -13  19    0.17    2.07
  -1 -13 -19   -4.24    7.43
  -1  13 -19    5.16    5.65
   1  13  20   15.69    4.23
   1 -13  20   11.00    3.75
  -1  13 -20   11.80    6.87
  -1 -13 -20    4.09    8.51
  -1  14  20    4.42    2.93
  -1 -14  20    2.79    2.21
   1 -14 -20   -4.23    7.80
  -1  14  19   82.85   18.60
  -1 -14  19   92.13   18.30
   1 -14 -19   27.03   20.27
   1  14 -19   24.87   19.39
  -1 -14  18   56.25   11.19
  -1  14  18   46.01   11.49
   1  14 -18    8.91   12.37
   1 -14 -18   26.66   13.38
  -1 -14  17    5.65    2.60
  -1  14  17    4.57    2.96
   1  14 -17    3.36    6.07
  -1  14  16   76.88   13.46
  -1 -14  16   43.53   13.10
  -1 -14  16   63.25   13.38
   1  14 -15   20.95    8.99
   1  14 -15   24.55    7.01
  -1 -14  15   20.13    7.10
  -1  14  14    0.96    2.06
   1  14 -14    0.21    4.96
  -1 -14  14    5.88    1.69
  -1  14  14    1.87    2.30
   1  14 -14    3.50    1.86
  -1 -14  14    3.56    2.07
  -1 -14  13  121.82   23.02
  -1  14  13  142.43   23.34
  -1  14  13  101.49   23.18
   1 -14 -13  110.32   23.85
   1 -14 -13  136.20   23.29
   1  14 -13   83.20   23.03
   1 -14 -13   95.31   22.96
  -1 -14  13  107.41   23.15
  -1  14  12   76.44   23.13
   1  14 -12   31.23   23.51
   1 -14 -12   78.74   23.60
   1  14 -12  108.33   23.08
  -1 -14  12   86.58   23.16
   1 -14 -12  139.23   23.05
  -1 -14  12  118.97   23.04
  -1  14  12   81.80   23.17
   1  14 -11   23.68    7.42
   1  14 -11   19.75    5.17
  -1 -14  11   23.11    5.18
  -1  14  11   29.04    5.57
   1  14 -10   48.34   22.69
   1 -14 -10   85.13   22.34
  -1 -14  10  111.16   22.30
  -1 -14  10  113.78   22.23
  -1  14  10   94.17   22.34
   1  14  -9  144.45   31.18
  -1  14   9  167.03   30.56
  -1 -14   9  152.74   30.39
   1 -14  -9  149.93   30.59
  -1 -14   9  121.08   30.41
   1  14  -9  141.83   30.39
   1  14  -8    2.00    3.55
   1  14  -8    1.94    0.76
  -1  14   8    2.76    1.47
  -1 -14   8    1.02    1.32
   1 -14  -8    3.18    1.50
   1  14  -8    0.71    0.93
  -1 -14   8   -0.09    1.11
   1  14  -7 1004.06  222.68
   1  14  -7 1057.93  222.62
  -1 -14   7 1018.09  222.72
  -1  14   7 1160.21  222.95
   1  14  -7 1034.52  223.06
   1 -14  -7 1155.80  222.81
  -1  14   7 1137.55  222.79
  -1 -14   6   55.50    8.55
  -1  14   6    6.01    8.75
  -1 -14   6   38.51    8.70
   1 -14  -6   27.30    8.60
  -1  14   6   23.56    8.55
   1  14  -5   32.50    7.58
  -1 -14   5   33.79    7.56
  -1  14   5   49.94    8.33
   1  14  -5   36.73    7.51
  -1  14   5   25.33    7.58
   1 -14  -5   29.95    7.62
  -1 -14   5   34.20    7.82
   1 -14  -5   41.79    7.81
  -1  14   5   53.05    7.81
  -1 -14   4 1120.14  228.96
   1  14  -4 1105.12  228.98
  -1  14   4  785.01  229.11
   1  14  -4 1145.23  228.94
  -1  14   4 1171.65  229.01
   1 -14  -4 1151.22  229.02
   1 -14  -4 1205.98  229.07
  -1  14   4  811.53  229.00
  -1  14   3  296.46   55.58
   1  14  -3  291.31   55.20
   1 -14  -3  246.39   55.29
   1 -14  -3  247.71   55.23
  -1 -14   3  292.95   55.42
  -1  14   3  301.71   55.35
   1  14  -3  239.20   55.23
  -1 -14   3  243.56   55.21
  -1  14   2   62.83   10.27
   1  14  -2   79.10   10.26
   1  14  -2   48.16    9.65
  -1 -14   2   52.25   10.04
  -1 -14   2   38.44    9.64
   1 -14  -2   43.07    9.68
   1  14  -2   45.59    9.69
  -1  14   2   66.23    9.88
   1 -14  -2   52.58    9.82
   1 -14  -2   36.42    9.79
   1 -14  -1  330.32   71.32
  -1 -14   1  339.26   71.29
   1  14  -1  358.41   71.54
  -1  14   1  428.25   71.65
   1 -14  -1  324.20   71.41
  -1 -14   1  361.97   71.56
   1 -14  -1  375.77   71.41
   1 -14  -1  326.15   71.29
  -1 -14   0   52.02   10.59
   1 -14   0   48.65   10.63
  -1  14   0   33.70   10.93
   1  14   0   39.00   10.94
   1  14   0   58.29   10.61
  -1 -14   0   36.31   11.04
   1  14   0   42.77   10.62
   1 -14   0   32.49   10.60
   1 -14   0   55.72   10.74
   1 -14   0   49.54   10.77
  -1 -14  -1   32.28    7.90
  -1 -14  -1   34.37    7.98
   1  14   1   74.71    8.69
  -1  14  -1   78.49    8.75
  -1  14  -1   44.35    8.08
   1 -14   1   49.97    8.13
   1 -14   1   56.82    8.07
  -1  14  -2   86.00   24.88
  -1 -14  -2  117.05   24.81
  -1 -14  -2  123.62   24.77
   1 -14   2  127.01   24.84
  -1  14  -2   33.37   24.96
   1  14   2   29.55   24.92
   1  14   3  179.47   30.21
  -1  14  -3  207.41   30.56
   1  14   3  135.93   30.28
   1 -14   3  140.95   29.93
  -1  14  -3  125.46   30.00
   1  14   4  182.76   52.19
  -1  14  -4  248.09   52.41
   1  14   4  238.55   52.18
   1 -14   4  264.19   52.01
  -1  14  -4  242.83   52.06
   1  14   5  436.26   77.42
  -1  14  -5  498.23   77.71
   1  14   5  427.86   77.36
   1 -14   5  336.09   77.12
  -1 -14  -6   23.97    5.37
  -1  14  -6   35.80    5.68
   1  14   6   25.88    5.46
  -1  14  -6   30.68    6.82
   1  14   6   25.79    6.18
  -1 -14  -6   28.65    5.59
   1  14   6   29.67    5.87
   1  14   7  201.17   45.41
  -1  14  -7  221.36   45.53
   1 -14   7  210.90   45.43
   1  14   7  255.96   45.69
  -1  14  -7  276.47   46.24
  -1 -14  -8  652.40  132.99
  -1  14  -8  683.86  133.16
   1 -14   8  708.35  133.09
  -1  14  -8  428.73  133.41
  -1 -14  -8  657.12  133.12
   1 -14   8  525.92  133.09
   1  14   8  531.28  133.20
  -1  14  -9   20.78    7.33
   1  14   9   25.08    5.51
   1  14   9   21.32    4.98
  -1 -14  -9   12.20    5.18
   1 -14   9   15.88    5.18
  -1  14  -9   25.65    5.19
  -1 -14  -9   22.67    4.79
   1 -14   9   24.98    5.02
   1  14  10  239.15   53.66
   1  14  10  192.27   53.76
  -1 -14 -10  259.44   53.56
   1 -14  10  281.43   53.69
  -1  14 -10  287.32   53.76
  -1  14 -10  118.61   54.04
   1  14  11  283.24   58.98
  -1  14 -11  283.58   59.02
   1 -14  11  245.24   58.93
  -1 -14 -11  356.32   59.07
  -1 -14 -11  333.53   59.58
  -1  14 -11  295.05   59.73
  -1 -14 -12    2.66    4.39
   1 -14  12    9.01    2.15
   1 -14  12    6.31    2.58
  -1 -14 -12    3.34    2.21
  -1  14 -12    5.81    2.33
  -1 -14 -12    7.18    1.94
   1 -14  12    7.05    2.32
   1  14  12    6.65    2.28
   1 -14  13  105.53   20.40
   1 -14  13   62.36   20.46
  -1 -14 -13  110.72   20.38
   1 -14  13   77.40   20.48
   1 -14  14    0.92    1.33
   1  14  14    1.55    1.70
   1 -14  14    0.34    2.24
   1 -14  14    4.00    1.74
  -1  14 -14    1.20    1.60
  -1 -14 -15   12.30    6.97
   1 -14  15    2.36    2.99
   1 -14  15    7.42    3.08
  -1  14 -15   11.39    3.06
   1 -14  15    8.86    2.63
   1 -14  16    2.72    2.58
  -1 -14 -16   -2.87    6.39
  -1  14 -16    3.29    5.32
   1 -14  16    7.35    2.21
  -1  14 -17   13.30    9.15
  -1 -14 -17   22.24   10.47
   1 -14  17   34.92    7.45
  -1  14 -18   -0.25    5.32
  -1 -14 -18    6.53    7.40
   1 -14  18    2.88    2.10
  -1 -14 -19   30.53   11.98
  -1  14 -19   10.36    9.99
   1 -14  19   39.50    8.39
   1 -15 -19   19.18   10.82
  -1  15  19   31.84    7.72
  -1 -15  19   31.04    7.17
  -1 -15  18    1.30    1.69
  -1  15  18    2.18    2.49
  -1 -15  17   71.59   26.35
  -1  15  17  129.56   26.66
  -1 -15  17  136.11   26.35
  -1 -15  16    2.22    2.46
  -1  15  16    2.54    2.75
  -1 -15  16    7.47    2.10
  -1  15  15   59.03    9.43
   1  15 -15   30.62   10.75
  -1 -15  15   46.68    9.18
   1  15 -15   23.00    8.93
  -1  15  14    4.43    2.22
  -1  15  14    1.75    2.34
   1  15 -14    3.55    4.90
  -1 -15  14    7.51    2.18
   1  15 -14    6.17    1.92
  -1  15  13   32.55   10.67
  -1  15  13   42.65   10.74
   1 -15 -13   68.01   10.47
   1  15 -13   49.04   10.58
  -1 -15  13   23.67   10.57
   1 -15 -13   43.45   11.73
   1  15 -13   13.34   11.52
   1  15 -12    1.14    4.73
  -1  15  12   -0.34    1.94
  -1  15  12    0.46    1.54
   1 -15 -12    2.54    2.27
  -1 -15  12    2.85    1.74
   1  15 -12    1.89    1.31
   1 -15 -12    1.98    1.13
  -1  15  11  523.92  116.46
   1 -15 -11  581.80  116.26
   1  15 -11  555.50  116.34
   1  15 -11  357.39  116.73
   1  15 -10    2.69    4.78
  -1  15  10    5.42    2.83
  -1 -15  10   14.27    2.83
  -1  15  10    4.58    3.02
   1 -15 -10    3.08    3.12
   1 -15 -10   14.41    2.65
  -1 -15  10    7.67    2.84
  -1 -15   9   62.28   14.02
   1 -15  -9   61.02   13.89
   1  15  -9   70.86   13.98
  -1  15   9   53.85   13.99
   1  15  -9   67.31   15.00
   1 -15  -9   69.18   14.23
  -1 -15   9   67.79   13.97
  -1  15   9   76.51   14.16
  -1 -15   8   21.92    7.33
   1 -15  -8   34.02    7.35
   1  15  -8   26.08    7.31
   1  15  -8   67.37    8.88
  -1  15   8   85.41    8.49
  -1  15   8   27.02    7.37
   1 -15  -8   53.61    7.69
  -1 -15   8   31.99    7.41
  -1  15   8   57.53    7.71
   1 -15  -7   51.50   11.47
   1  15  -7   44.72   11.48
  -1  15   7   31.26   11.83
   1  15  -7   29.46   12.13
   1  15  -7   64.28   11.41
  -1 -15   7   47.17   11.57
   1 -15  -7   45.49   11.65
  -1  15   7   42.38   11.60
  -1 -15   6   10.41    3.96
   1 -15  -6   11.94    3.99
  -1  15   6   47.67    5.29
   1  15  -6   60.87    6.12
  -1  15   6    7.88    3.99
  -1 -15   6   24.27    4.35
   1 -15  -6   31.14    4.43
  -1  15   6   39.51    4.49
   1  15  -5  463.33  103.76
  -1 -15   5  471.23  103.74
  -1  15   5  443.57  104.01
   1  15  -5  494.44  104.09
   1  15  -5  515.33  103.71
  -1 -15   5  517.34  103.87
   1 -15  -5  576.61  103.91
  -1  15   5  477.09  103.84
  -1  15   4   42.79   11.97
   1  15  -4   61.00   11.52
   1 -15  -4   40.57   11.61
   1 -15  -4   58.42   11.73
  -1 -15   4   53.45   11.54
   1  15  -4   46.02   11.56
  -1  15   3 1756.41  315.09
   1  15  -3 1504.82  314.74
   1 -15  -3 1453.02  314.82
  -1 -15   3 1606.28  314.93
   1 -15  -3 1510.11  314.77
  -1  15   3 1660.56  314.87
  -1 -15   3 1399.95  314.75
   1  15  -3 1501.98  314.78
  -1  15   2   47.94    5.29
   1  15  -2   19.07    3.84
  -1 -15   2   27.94    4.48
  -1 -15   2   12.84    3.82
   1 -15  -2   16.90    3.86
   1  15  -2   16.64    3.89
   1 -15  -2   22.32    4.10
  -1  15   2   43.73    4.32
   1 -15  -2   10.37    4.02
  -1 -15   1    7.08    1.32
   1 -15  -1    4.94    1.37
  -1  15   1    2.76    2.65
   1 -15  -1    6.00    1.73
  -1 -15   1    3.79    2.22
   1 -15  -1    5.15    1.68
   1 -15  -1    2.66    1.30
  -1 -15   0   97.23   22.49
   1 -15   0   98.65   22.52
   1  15   0  169.48   23.02
  -1  15   0  178.26   23.06
   1  15   0  106.26   22.51
   1  15   0  113.04   22.55
  -1 -15   0  128.72   23.00
   1 -15   0  104.07   22.65
   1 -15   0  119.84   22.52
   1 -15   0  134.95   22.66
   1 -15   0   88.60   22.62
  -1 -15  -1  751.89  157.61
  -1  15  -1  712.41  157.91
   1  15   1  679.60  157.87
   1 -15   1  731.48  157.69
   1 -15   1  808.86  157.75
   1 -15   1  760.56  157.67
  -1 -15  -2    6.15    1.74
   1 -15   2    6.40    1.95
   1  15   2    4.81    2.84
  -1  15  -2    4.31    3.00
   1 -15   2    6.53    2.13
   1 -15   2    8.78    1.75
  -1  15  -2    6.91    1.97
   1 -15   3 1084.94  203.09
   1  15   3 1018.49  203.28
  -1  15  -3 1007.98  203.42
   1  15   3  832.17  203.29
   1 -15   3  908.88  203.07
  -1  15  -3  943.36  203.15
  -1  15  -4  478.21  118.04
   1  15   4  393.55  117.91
   1  15   4  476.01  117.88
   1 -15   4  617.65  117.73
  -1  15  -4  583.97  117.81
   1 -15   4  564.24  117.74
  -1  15  -5   56.50   13.97
   1  15   5   40.57   13.53
   1 -15   5   67.84   13.21
   1  15   5   51.40   13.46
   1 -15   5   62.06   13.22
  -1 -15  -6   24.44    4.99
  -1  15  -6   20.83    5.23
  -1  15  -6    6.05    6.09
   1  15   6   19.07    5.05
   1  15   6    3.95    5.57
   1 -15   6   22.48    5.29
  -1 -15  -6   26.74    5.23
   1  15   6    4.61    5.30
   1 -15   6   30.36    5.14
   1  15   7  274.82   55.31
  -1  15  -7  262.54   55.56
   1  15   7  221.60   54.91
   1 -15   7  262.25   54.97
  -1  15  -7  291.67   55.07
   1 -15   7  277.60   54.94
   1  15   7  273.11   55.18
  -1  15  -8    3.36    5.25
   1  15   8   11.47    4.17
   1 -15   8   18.34    3.74
  -1 -15  -8   10.53    3.90
   1 -15   8   12.17    3.94
  -1 -15  -8   16.63    3.57
   1 -15   8   20.53    3.85
  -1  15  -8   16.80    3.97
   1 -15   9 2136.43  430.57
  -1 -15  -9 2018.79  430.48
  -1  15  -9 2308.92  430.66
  -1  15  -9 1821.92  431.06
   1  15   9 2189.88  430.57
  -1 -15  -9 2247.83  430.65
   1 -15   9 1576.19  430.58
   1 -15   9 2140.31  430.53
   1  15   9 1998.81  430.74
   1  15  10   24.68    5.62
   1  15  10   17.65    5.89
   1 -15  10   25.37    5.57
  -1 -15 -10   24.35    5.44
   1 -15  10   27.18    5.66
  -1  15 -10   32.13    5.81
  -1  15 -10    9.51    7.12
  -1 -15 -11  102.06   20.38
   1 -15  11  108.63   19.37
   1  15  11   79.68   19.67
   1  15  11   64.95   19.42
  -1 -15 -11   76.29   19.54
  -1  15 -11   99.55   19.56
   1 -15  11   81.41   19.43
  -1 -15 -12   12.36    6.21
   1  15  12   12.30    5.34
   1 -15  12   23.58    5.04
   1  15  12   23.24    5.15
   1 -15  12   11.68    5.19
  -1 -15 -12   10.82    5.12
  -1 -15 -12   26.11    4.95
   1 -15  12   28.12    5.20
  -1  15 -12   26.83    5.28
  -1 -15 -13    4.30    6.52
   1 -15  13   24.07    4.57
   1  15  13   21.63    5.06
   1  15  13   18.20    4.64
   1 -15  13   15.23    4.81
  -1 -15 -13   15.80    4.39
   1 -15  13   19.54    4.72
  -1  15 -14    1.07    4.93
   1  15  14   -0.11    2.15
   1 -15  14   -0.77    1.36
   1  15  14    1.56    1.56
   1 -15  14    1.46    2.11
   1 -15  14    0.07    1.56
  -1  15 -14    1.31    1.57
  -1 -15 -15   91.50   24.55
   1 -15  15   90.53   23.26
  -1  15 -15   96.43   23.21
   1 -15  15   97.26   23.20
   1 -15  15  124.25   23.12
   1 -15  16    1.96    2.29
  -1  15 -16    2.52    4.97
  -1 -15 -16    4.05    6.10
   1  15  16    1.99    2.29
   1 -15  16   -0.33    1.55
  -1  15 -17   20.26   10.71
  -1 -15 -17   35.40   12.09
   1  15  17   37.98    9.47
   1 -15  17   43.80    9.09
  -1 -15 -18    4.52    6.80
  -1  15 -18    0.96    5.43
   1  15  18    2.90    2.54
   1 -15  18    2.10    1.94
  -1  15 -19    2.21    5.56
  -1 -15 -19    3.45    7.15
   1 -15  19    2.79    2.27
   1  15  19    4.24    2.74
  -1 -16  19   61.00   12.45
  -1  16  19   47.69   12.72
  -1  16  18    3.87    2.90
  -1 -16  18    5.38    2.07
  -1 -16  17    1.44    3.43
   1  16 -17    4.37    6.03
  -1  16  17   11.49    4.02
  -1 -16  17   14.73    3.33
  -1 -16  16   16.18    5.53
  -1  16  16   32.44    6.01
   1  16 -16   18.64    7.70
  -1 -16  15  127.32   22.66
  -1  16  15  102.34   22.96
  -1 -16  15   61.49   22.77
   1  16 -15   96.98   22.78
   1  16 -15   47.95   23.47
   1 -16 -15  122.41   24.23
  -1 -16  14    0.87    1.16
  -1  16  14    0.89    2.02
   1  16 -14   -0.99    1.40
  -1 -16  14    0.38    1.56
   1  16 -14    1.88    4.67
   1 -16 -13  151.95   36.17
   1  16 -13  110.91   36.21
  -1  16  13  179.45   35.79
  -1 -16  13  191.06   35.54
  -1  16  13  140.78   35.65
   1 -16 -13  171.73   35.78
   1  16 -13  146.66   35.57
  -1 -16  13  160.89   35.66
   1 -16 -13  167.87   35.48
   1  16 -12   15.86    5.66
  -1  16  12    9.76    2.99
  -1 -16  12   10.91    2.35
  -1  16  12    6.52    2.57
   1 -16 -12   11.18    3.19
   1  16 -12    6.23    2.38
  -1 -16  12    5.40    2.61
   1 -16 -12    8.02    2.20
  -1  16  11   15.16    4.87
   1  16 -11   20.42    4.60
   1 -16 -11   20.80    4.41
   1  16 -11    6.97    6.42
   1  16 -10    3.04    8.11
  -1  16  10   21.30    7.28
  -1  16  10   37.14    7.25
   1 -16 -10   20.90    7.39
  -1 -16  10   43.33    7.29
   1  16  -9   15.36    6.71
  -1  16   9   20.12    5.54
  -1  16   9   24.03    5.40
   1 -16  -9   23.64    5.76
   1 -16  -9   27.11    5.27
   1  16  -9   24.44    5.33
  -1 -16   9   21.17    5.38
   1  16  -8    5.35    1.73
  -1 -16   8    6.47    1.83
   1 -16  -8    9.07    1.84
   1  16  -8    2.25    4.07
  -1  16   8    4.81    1.81
  -1  16   8    2.49    2.97
   1 -16  -8    6.33    2.20
  -1  16   8    2.15    2.00
  -1  16   7  222.39   61.79
   1  16  -7  216.31   61.94
  -1  16   7  255.30   61.60
  -1  16   7  287.71   61.72
   1  16  -7  317.17   61.63
   1 -16  -7  325.83   61.59
  -1 -16   6   75.23   19.11
   1 -16  -6   80.97   19.13
   1  16  -6   98.33   19.09
   1  16  -6   97.43   19.86
  -1  16   6   80.48   19.51
   1 -16  -6  117.75   19.41
  -1  16   6   91.91   19.30
  -1 -16   5   16.96    3.70
   1  16  -5   16.44    3.74
   1  16  -5   19.03    4.98
  -1  16   5   11.79    4.54
   1  16  -5   18.20    3.65
  -1  16   5   12.90    3.75
   1 -16  -5   13.88    3.80
   1 -16  -5   12.13    3.99
  -1  16   5   17.83    4.00
   1  16  -4   64.91   14.47
  -1  16   4  193.78   15.58
   1  16  -4  165.46   15.45
   1 -16  -4   89.24   14.54
   1 -16  -4   96.57   14.72
   1  16  -4   58.83   14.51
  -1 -16   4   49.52   14.47
   1  16  -3  425.33   74.62
  -1  16   3  313.10   74.72
   1 -16  -3  315.28   74.62
   1  16  -3  331.30   74.65
  -1  16   3  249.70   74.86
   1  16  -2   84.09   13.59
  -1  16   2   18.02   13.86
   1 -16  -2   58.85   13.72
  -1  16   2   23.71   13.61
  -1 -16   2   76.28   13.58
   1 -16  -2   47.69   13.57
   1  16  -2   45.66   13.58
  -1 -16   1 1305.36  273.47
   1 -16  -1 1023.99  273.36
   1  16  -1 1065.82  273.24
  -1  16   1 1231.27  273.49
   1 -16  -1 1432.54  273.34
   1 -16  -1 1460.94  273.25
  -1 -16   1 1372.17  273.21
   1 -16   0   27.78    6.66
  -1 -16   0   28.96    6.62
  -1  16   0   56.61    7.55
  -1 -16   0   37.82    7.42
   1 -16   0   30.88    6.91
   1 -16   0   44.75    6.89
   1 -16   0   33.93    6.69
  -1 -16  -1  138.75   27.96
  -1 -16  -1  129.68   28.03
   1  16   1   96.07   28.27
  -1  16  -1   91.60   28.28
   1 -16   1  123.15   28.06
   1 -16   1  151.37   28.12
   1 -16   1  111.08   28.01
  -1 -16  -2  165.69   46.13
   1 -16   2  292.04   46.21
  -1  16  -2  227.66   46.26
  -1  16  -2  411.00   46.81
   1  16   2  459.37   46.82
   1 -16   2  366.94   46.33
   1 -16   2  179.77   46.14
   1 -16   3   32.24    8.64
  -1  16  -3   50.56    9.42
   1  16   3   40.11    9.19
   1  16   3   46.85    9.01
   1 -16   3   42.92    8.74
  -1  16  -3   42.41    8.74
   1 -16   3   41.34    8.59
  -1  16  -4    5.92    1.69
   1 -16   4    3.97    1.42
   1 -16   4    5.61    1.55
   1 -16   4    6.00    1.80
   1  16   4   13.24    2.48
   1  16   4   13.57    3.04
   1 -16   5  398.35   80.21
   1 -16   5  369.77   80.29
   1 -16   5  411.15   80.19
   1  16   5  324.09   80.38
   1  16   5  269.13   80.39
  -1  16  -5  317.62   80.57
  -1  16  -6   17.63    3.91
   1  16   6   26.11    4.86
  -1  16  -6   26.81    5.62
  -1 -16  -6   17.15    3.89
   1 -16   6   14.35    3.95
   1  16   6   25.76    4.43
   1 -16   6   15.74    3.75
   1  16   7   85.06   21.98
  -1  16  -7  114.18   22.17
   1 -16   7  113.74   22.08
   1 -16   7  116.55   22.03
   1  16   7   97.12   22.32
   1  16   7   80.65   22.42
  -1  16  -7   73.85   22.65
  -1  16  -8  186.22   33.28
  -1 -16  -8  130.76   33.04
   1 -16   8  139.05   33.14
  -1  16  -8  298.41   34.41
  -1 -16  -8  241.52   33.36
   1 -16   8  171.48   33.26
   1  16   8  273.89   33.63
   1 -16   8  179.48   33.14
  -1 -16  -9   51.74   11.41
  -1  16  -9   59.15   11.76
   1 -16   9   55.81   11.60
   1  16   9   48.61   11.52
  -1  16  -9   59.32   13.17
  -1 -16  -9   41.24   11.76
   1 -16   9   49.59   11.80
   1  16   9   54.30   11.96
   1 -16   9   61.60   11.55
   1  16  10    3.81    1.63
   1 -16  10    4.84    1.54
  -1  16 -10    5.63    1.93
  -1 -16 -10    3.53    1.24
   1 -16  10    1.79    1.57
  -1 -16 -11  341.17   68.67
   1  16  11  331.18   68.36
   1 -16  11  335.09   68.08
   1  16  11  310.17   68.13
  -1 -16 -11  370.56   68.29
  -1  16 -11  377.35   68.25
   1 -16  11  316.93   68.13
  -1 -16 -11  298.88   68.01
  -1 -16 -12    2.11    3.77
   1  16  12    6.05    2.34
   1  16  12    2.15    1.51
   1 -16  12    2.73    1.96
  -1  16 -12    3.07    1.69
  -1 -16 -12    2.76    1.19
   1 -16  12    4.01    1.57
  -1 -16 -13  120.15   27.20
  -1  16 -13   64.41   27.05
   1 -16  13  143.02   26.25
   1  16  13  125.46   26.57
   1  16  13  105.08   26.32
   1 -16  13   78.90   26.31
   1 -16  13  104.86   26.33
  -1 -16 -13  145.71   26.22
  -1 -16 -14   14.57    7.14
  -1  16 -14   14.05    6.40
   1  16  14   24.07    4.59
   1 -16  14   17.74    3.89
   1  16  14   11.60    3.97
   1 -16  14   15.24    4.34
   1 -16  14   13.35    4.01
  -1  16 -14   14.14    4.04
  -1 -16 -15    8.12    6.57
  -1  16 -15    2.88    5.39
   1 -16  15    2.85    3.09
  -1  16 -15   16.01    3.05
   1 -16  15    2.40    2.83
   1  16  15    7.59    3.26
   1 -16  15    9.77    2.60
   1 -16  16   11.75    4.21
  -1  16 -16    8.82    6.25
  -1 -16 -16   13.36    7.42
   1 -16  16   13.65    3.60
   1  16  16   18.03    4.29
  -1  16 -17    2.32    6.47
  -1 -16 -17    3.03    7.78
   1  16  17   11.22    4.66
   1 -16  17   21.85    4.32
  -1 -16 -18    1.60    6.73
  -1  16 -18    0.24    5.25
   1  16  18   -0.89    2.39
   1 -16  18    0.23    1.75
  -1 -16 -19   16.65    8.78
  -1  16 -19    8.93    6.42
   1  16  19   11.61    4.78
   1 -16  19   19.26    4.33
   1  17 -19    4.84    6.78
  -1 -17  19   18.19    4.12
  -1  17  19   11.64    4.65
  -1  17  18    1.53    3.20
  -1 -17  18    7.87    2.36
  -1 -17  17   14.32    6.89
  -1  17  17   26.60    7.15
  -1 -17  17   34.85    6.77
  -1 -17  16    0.60    2.21
   1 -17 -16    4.57    6.65
   1  17 -16    4.03    5.49
  -1  17  16    6.40    2.79
   1 -17 -15    5.87    7.83
  -1 -17  15   28.20    6.04
   1 -17 -14   68.67   11.79
   1  17 -14   50.15   12.00
  -1  17  14   70.74   10.75
  -1 -17  14   56.72   10.22
  -1 -17  14   30.23   10.25
  -1 -17  14   21.46   10.25
   1  17 -14   43.44   10.32
   1  17 -13    2.20    5.96
   1 -17 -13    9.11    5.61
  -1  17  13    9.03    4.40
  -1 -17  13   22.20    4.04
  -1  17  13   13.33    4.22
   1 -17 -13    2.65    4.47
  -1 -17  13    5.64    4.18
   1 -17 -13   21.67    3.95
   1  17 -13   15.89    4.16
   1  17 -12   38.97    8.74
  -1  17  12   28.54    6.75
   1 -17 -12   35.33    7.11
   1  17 -12   24.49    6.67
   1 -17 -12   26.18    6.53
  -1 -17  12   30.33    6.87
  -1  17  12   43.94    7.15
  -1 -17  12   32.56    6.64
   1  17 -11  251.85   52.34
   1 -17 -11  282.26   52.25
   1  17 -11  105.02   52.65
   1 -17 -11  190.69   52.47
  -1  17  11  192.41   52.41
  -1 -17  11  250.43   52.29
   1  17 -10    3.41    4.18
  -1  17  10    1.14    1.89
  -1 -17  10    0.70    1.36
   1 -17 -10    0.89    2.15
  -1 -17  10   -0.97    1.48
  -1  17  10    0.94    1.34
   1 -17  -9  137.01   27.20
  -1 -17   9  115.17   27.29
   1  17  -9  137.54   27.29
   1  17  -9  107.25   27.90
  -1  17   9  113.36   27.62
   1 -17  -9  125.32   27.48
  -1  17   9  129.40   27.44
  -1 -17   9  138.15   27.28
  -1  17   9  110.61   27.27
   1  17  -8   68.16   14.83
  -1 -17   8   47.36   14.80
   1 -17  -8   70.90   14.80
  -1  17   8   54.13   14.80
   1  17  -8  118.54   16.17
  -1  17   8  130.20   15.67
   1 -17  -8  103.44   15.14
  -1  17   8   99.17   15.13
  -1 -17   8   66.22   14.87
  -1  17   7    2.87    1.29
  -1 -17   7    3.89    1.81
   1  17  -7    0.83    3.74
  -1  17   7    4.28    2.78
  -1  17   7    3.04    1.79
   1  17  -7    2.30    1.21
   1 -17  -7    2.47    1.20
  -1 -17   6  195.92   50.16
   1 -17  -6  237.38   50.17
   1  17  -6  297.24   50.79
  -1  17   6  309.63   50.62
  -1 -17   6  249.71   50.28
   1 -17  -6  274.79   50.37
  -1  17   6  283.61   50.37
  -1 -17   5  739.76  144.73
   1  17  -5  708.91  144.75
   1 -17  -5  719.26  144.78
   1  17  -5  469.94  144.95
  -1  17   5  459.86  144.91
  -1 -17   5  711.43  144.85
   1 -17  -5  811.11  144.92
  -1  17   5  590.33  144.83
   1 -17  -4    0.50    1.22
   1  17  -4    1.78    2.88
  -1  17   4    0.76    2.65
   1 -17  -4    1.00    1.44
  -1 -17   4    1.00    1.65
   1  17  -4    1.81    0.97
   1 -17  -4    1.77    0.94
  -1 -17   4    2.33    0.88
   1  17  -3  371.24   77.59
   1 -17  -3  405.66   77.56
  -1  17   3  265.50   77.79
   1  17  -3  234.96   77.74
   1 -17  -2   29.69    7.39
   1 -17  -2   54.32    7.52
   1 -17  -2   34.86    7.21
  -1 -17   2   27.18    7.18
   1 -17  -1   -0.20    1.85
  -1  17   1    0.19    2.52
   1 -17  -1    0.77    0.65
  -1 -17   1    0.79    0.56
   1  17  -1    0.67    0.88
   1 -17  -1    0.41    1.25
   1 -17   0  171.13   39.41
  -1  17   0  296.98   39.82
   1 -17   0  192.74   39.40
   1 -17   0  228.57   39.42
   1 -17   0  179.77   39.27
  -1 -17   0  179.16   39.23
  -1 -17  -1  333.13   66.32
   1 -17   1  295.39   66.49
  -1 -17  -1  361.47   66.41
  -1  17  -1  221.47   66.60
   1 -17   1  286.31   66.40
   1 -17   1  351.51   66.48
   1 -17   1  235.63   66.35
  -1  17  -2    3.61    1.56
   1 -17   2    3.45    1.48
  -1  17  -2    2.44    2.86
   1  17   2    2.12    2.77
   1 -17   2    5.43    1.23
  -1 -17  -2    3.76    1.27
   1 -17   3  538.52  112.29
  -1  17  -3  506.70  112.38
   1  17   3  398.08  112.43
   1 -17   3  609.65  112.40
   1 -17   3  607.68  112.29
  -1  17  -3  372.70  112.51
   1  17   3  322.40  112.44
  -1  17  -4  120.54   21.67
   1 -17   4   80.42   21.51
   1  17   4  155.70   21.99
   1 -17   4  107.69   21.66
   1 -17   4  104.23   21.53
   1  17   4  162.40   22.17
  -1  17  -4  217.84   22.66
   1 -17   5    3.84    1.00
   1 -17   5    2.18    1.41
  -1 -17  -5    4.15    1.28
   1 -17   5    2.58    1.03
   1  17   5   -0.32    1.89
  -1  17  -5   -1.24    3.32
   1  17   5   -0.36    2.53
  -1  17  -6   95.33   23.26
  -1  17  -6  168.38   24.16
   1  17   6  159.69   23.74
   1 -17   6   93.18   23.28
  -1 -17  -6  127.69   23.30
   1 -17   6  105.30   23.17
   1  17   6  138.77   23.58
  -1  17  -7    1.96    4.39
   1  17   7    3.02    3.67
   1  17   7    7.28    2.37
  -1  17  -7   12.29    2.75
   1 -17   7   14.29    2.63
   1 -17   7   13.68    2.53
   1  17   7    6.81    3.19
  -1  17  -8   18.28    6.04
   1 -17   8   20.18    3.63
   1  17   8   20.41    4.51
  -1 -17  -8   20.27    4.07
   1 -17   8    9.33    3.82
   1 -17   8   16.47    3.66
  -1 -17  -8   14.07    3.39
  -1  17  -8   17.67    3.88
   1 -17   9 1052.04  204.55
   1  17   9  878.14  204.77
   1 -17   9  784.51  204.62
  -1 -17  -9 1083.58  204.71
   1 -17   9 1074.01  204.60
  -1 -17  -9  903.90  204.47
  -1  17  -9 1102.06  204.70
   1  17   9 1060.31  204.55
   1 -17  10   35.89    6.95
   1  17  10   45.49    7.59
   1 -17  10   34.41    7.24
  -1 -17 -10   27.64    6.81
   1 -17  10   27.87    6.97
  -1  17 -10   38.62    7.21
   1  17  10   30.47    6.93
   1 -17  11   68.05   11.85
   1  17  11   45.48   12.20
   1  17  11   52.81   11.87
  -1 -17 -11   43.88   12.07
   1 -17  11   27.26   11.90
  -1 -17 -11   58.18   11.74
   1 -17  11   52.80   11.94
  -1  17 -11   60.94   12.10
  -1  17 -12   86.25   16.29
  -1 -17 -12   78.03   16.05
   1 -17  12   55.01   16.14
  -1 -17 -12  112.24   17.25
  -1  17 -12   65.04   17.28
   1  17  12   76.13   16.17
   1 -17  12   56.91   16.22
  -1 -17 -12  105.34   16.48
   1 -17  12   80.91   16.12
   1  17  12   86.50   16.51
   1  17  13   13.88    4.02
  -1  17 -13   11.13    6.36
  -1 -17 -13    2.29    5.59
  -1 -17 -13   13.27    3.83
   1 -17  13   20.44    4.20
   1 -17  13   19.24    3.98
   1  17  13   20.46    4.62
   1 -17  14   10.80    4.82
  -1  17 -14   19.92    4.72
   1 -17  14    5.94    4.51
   1  17  14   25.58    5.23
   1 -17  14   23.84    4.47
   1  17  15   39.48    8.95
   1 -17  15   42.97    8.57
  -1  17 -15   22.64    9.98
  -1 -17 -15   29.71   10.82
   1 -17  15   28.45    8.82
   1 -17  16    2.67    1.78
   1  17  16    0.75    2.62
  -1  17 -16    3.19    5.08
  -1 -17 -16    1.68    5.98
   1 -17  16    2.60    2.64
  -1 -17 -17   15.77    7.65
  -1  17 -17    4.67    5.71
   1  17  17    7.80    3.46
   1 -17  17    8.27    2.75
  -1 -17 -18    5.08    7.07
  -1  17 -18   13.23    5.61
   1  17  18    8.24    3.29
   1 -17  18    8.09    2.73
   1 -18 -18   58.00   14.69
  -1 -18  18   54.80   11.44
  -1  18  18   44.72   11.87
  -1 -18  17    2.23    1.49
  -1  18  17    0.47    2.44
   1 -18 -17   -4.00    6.43
  -1 -18  17    0.36    2.30
  -1  18  16   64.74   11.77
  -1 -18  16   41.63   11.39
  -1 -18  15   23.58    4.40
   1 -18 -15    8.68    6.11
  -1 -18  15    6.51    4.45
  -1  18  14    5.00    2.47
  -1 -18  14    3.94    1.54
  -1 -18  14    1.36    1.98
   1  18 -14    2.92    5.08
   1 -18 -14   -3.03    4.79
  -1  18  13   21.53    5.70
  -1 -18  13   29.26    5.57
  -1  18  13   14.61    5.86
  -1 -18  13   24.19    5.76
   1  18 -13   24.58    5.64
   1  18 -13    6.21    7.17
   1  18 -12   61.36   14.23
  -1 -18  12   39.16   14.26
   1 -18 -12   76.69   14.10
   1  18 -12   51.30   15.41
  -1  18  12   54.89   14.27
   1 -18 -12   49.55   14.49
  -1  18  12   62.65   14.49
  -1 -18  12   75.07   14.16
   1  18 -11   -1.40    4.43
  -1 -18  11    1.97    1.42
  -1  18  11    0.81    2.05
   1 -18 -11    1.40    2.26
   1  18 -11    2.32    1.49
   1 -18 -11    3.88    1.20
  -1  18  11    1.22    1.50
   1  18 -10  215.87   43.49
   1 -18 -10  204.71   43.38
  -1 -18  10  172.46   43.49
   1  18 -10  174.94   44.05
   1 -18 -10  267.30   43.82
  -1  18  10  239.52   43.71
  -1 -18  10  220.57   43.46
  -1  18  10  173.12   43.46
   1 -18  -9  163.08   27.55
   1  18  -9  141.17   27.65
  -1 -18   9  114.02   27.63
  -1  18   9  118.01   27.62
  -1  18   9   73.36   27.91
   1  18  -9   53.85   28.06
   1 -18  -9   98.47   27.78
  -1  18   9   93.57   27.73
  -1 -18   9  142.01   27.63
  -1 -18   8    4.95    1.60
   1 -18  -8    4.14    1.41
   1  18  -8    4.32    1.49
  -1  18   8    3.83    1.50
   1  18  -8    3.49    4.24
  -1  18   8    2.83    3.11
  -1 -18   8    3.34    1.82
   1 -18  -8    3.11    2.05
  -1  18   8    2.09    2.00
  -1 -18   7  253.23   54.19
  -1  18   7  162.82   54.33
   1  18  -7  144.19   54.43
   1 -18  -7  297.84   54.13
  -1 -18   7  272.52   54.18
   1  18  -7  275.60   54.19
  -1  18   7  214.46   54.13
  -1  18   6  142.52   38.40
   1  18  -6  150.62   38.87
  -1  18   6  155.44   38.75
  -1 -18   6  199.14   38.55
   1 -18  -6  228.89   38.68
   1  18  -6  187.09   38.45
  -1 -18   6  193.15   38.43
   1 -18  -6  184.29   38.41
   1 -18  -5   58.44   13.78
  -1  18   5   36.09   14.13
   1  18  -5   46.88   14.27
  -1 -18   5   52.72   13.91
   1 -18  -5   74.15   13.71
   1 -18  -5   67.45   13.96
   1  18  -5   67.64   13.76
  -1 -18   5   65.70   13.70
   1 -18  -4 1129.85  217.25
   1  18  -4 1266.71  217.59
  -1  18   4 1071.02  217.51
  -1 -18   4 1120.20  217.32
   1 -18  -4 1150.51  217.34
   1 -18  -4  994.71  217.17
   1  18  -4 1064.69  217.22
  -1 -18   4  917.10  217.17
   1 -18  -3   91.92   16.52
  -1  18   3   44.99   16.71
   1  18  -3   44.95   16.68
  -1  18   3   49.43   16.45
   1 -18  -3   83.15   16.32
   1  18  -3   78.67   16.36
  -1 -18   3   75.81   16.60
   1  18  -2  220.90   36.50
  -1  18   2  182.07   36.51
   1 -18  -2  196.93   36.19
   1 -18  -2  170.70   36.00
  -1 -18   2  160.96   35.99
   1 -18  -1  138.06   53.30
   1  18  -1  226.96   53.24
  -1  18   1  128.41   53.39
   1 -18  -1  263.89   53.21
  -1 -18   1  275.52   53.19
   1 -18  -1  259.39   53.35
  -1 -18   0  188.61   37.30
   1 -18   0  170.81   37.39
  -1  18   0  170.42   37.58
   1 -18   0  128.67   37.29
   1 -18   0  213.89   37.37
  -1 -18   0  181.05   37.17
   1 -18   0  165.37   37.19
   1 -18   1  278.10   55.50
  -1  18  -1  194.62   55.60
   1 -18   1  246.43   55.37
  -1 -18  -1  220.84   55.70
   1 -18   1  272.15   55.44
  -1 -18  -1  267.88   55.28
   1 -18   2  514.75   84.82
  -1  18  -2  428.83   84.88
  -1  18  -2  592.76   85.31
  -1 -18  -2  370.43   84.72
   1 -18   2  416.95   84.77
  -1 -18  -2  412.42   84.77
   1 -18   3    2.74    1.50
   1  18   3    0.76    2.17
   1 -18   3    3.49    1.65
  -1  18  -3    4.43    1.67
   1 -18   3    6.05    1.26
   1  18   3    0.46    2.82
  -1  18  -3    2.16    3.08
  -1  18  -4  270.70   59.28
   1 -18   4  276.85   59.17
   1 -18   4  297.69   59.29
   1  18   4  280.52   59.46
   1 -18   4  286.90   59.17
  -1  18  -4  309.11   59.70
   1  18   4  258.19   59.54
   1 -18   5   12.41    2.52
   1 -18   5    8.83    2.77
  -1 -18  -5   12.49    2.72
   1 -18   5    9.97    2.51
   1  18   5    5.92    3.05
  -1  18  -5   14.67    4.45
   1  18   5   12.30    3.64
  -1  18  -6    5.65    2.09
   1 -18   6    7.59    2.29
   1  18   6    4.21    2.66
   1 -18   6    9.71    1.94
  -1  18  -6    6.20    3.98
   1  18   6    4.23    3.16
   1 -18   7   13.52    4.33
  -1  18  -7   19.92    4.51
  -1 -18  -7   27.05    4.67
   1  18   7   37.55    5.34
   1 -18   7   18.77    4.31
   1  18   7   39.84    5.89
   1  18   8  766.81  103.42
   1 -18   8  597.02  102.91
  -1 -18  -8  722.99  103.14
   1 -18   8  523.88  103.04
   1 -18   8  537.30  102.94
  -1  18  -8  665.38  103.09
  -1 -18  -8  418.72  102.80
   1  18   9   14.14    5.00
   1 -18   9   25.53    4.36
  -1 -18  -9   19.73    4.80
   1 -18   9   12.10    4.60
   1 -18   9   27.81    4.48
  -1  18  -9   20.71    4.64
  -1 -18  -9   16.09    4.15
   1  18   9   14.63    4.24
   1 -18  10  230.29   40.55
   1  18  10  217.10   40.94
   1  18  10  179.26   40.51
   1 -18  10  148.02   40.62
  -1  18 -10  242.20   40.74
  -1 -18 -10  180.95   40.44
   1 -18  10  178.35   40.57
  -1  18 -11   24.32   14.38
   1  18  11   49.12   13.84
   1 -18  11   66.94   13.55
  -1 -18 -11   57.10   13.74
  -1 -18 -11   64.07   13.46
  -1  18 -11   75.01   13.75
   1 -18  11   61.77   13.61
  -1 -18 -12   -0.48    3.84
  -1  18 -12    2.73    4.77
   1  18  12    0.64    2.34
   1 -18  12    3.74    1.43
   1  18  12    2.20    1.45
  -1 -18 -12    1.44    2.15
   1 -18  12    2.16    2.05
   1 -18  12    2.96    1.60
  -1  18 -12    3.50    1.69
  -1 -18 -12    2.10    1.12
  -1  18 -13    6.22    7.27
   1  18  13   16.35    6.31
   1 -18  13   33.97    5.95
   1  18  13   21.36    5.97
   1 -18  13   11.28    6.14
  -1 -18 -13   32.32    5.85
   1 -18  13   23.18    6.10
   1 -18  14   74.06   15.50
  -1 -18 -14   56.74   16.81
   1 -18  14   72.08   15.79
   1 -18  15    3.33    1.74
   1  18  15    1.44    2.57
  -1  18 -15   -0.44    5.32
  -1 -18 -15    1.58    6.00
   1 -18  15    0.42    2.56
   1  18  16   37.82    8.11
  -1 -18 -16   46.23   10.90
  -1  18 -16   24.68    9.57
   1 -18  16   25.17    7.96
  -1  18 -17   13.32    7.56
  -1 -18 -17   11.52    9.00
   1  18  17   26.98    6.11
  -1  18 -18   -1.17    5.43
  -1 -18 -18    2.84    7.02
   1  18  18    2.48    2.75
   1  19 -18   -3.48    5.58
   1 -19 -18    0.30    6.83
  -1 -19  17    3.89    1.68
   1 -19 -17    6.80    6.80
  -1 -19  17    2.06    2.32
   1 -19 -16   21.11    7.73
  -1 -19  16   20.36    4.77
  -1 -19  15    4.28    1.56
   1  19 -15    3.43    5.16
   1 -19 -15    2.32    4.54
  -1 -19  15    1.84    2.00
  -1 -19  14  108.18   19.36
  -1 -19  14   55.32   19.38
   1  19 -14   50.89   20.21
   1 -19 -14  108.56   20.44
  -1  19  13   -0.96    1.50
  -1 -19  13    1.63    1.24
   1  19 -13    1.54    4.67
   1  19 -12   54.52   15.57
  -1 -19  12   80.44   14.44
  -1  19  12   55.78   14.46
   1 -19 -12   71.47   14.86
   1 -19 -12   55.94   14.30
  -1 -19  12   76.28   14.60
   1  19 -11    2.30    4.63
  -1 -19  11    5.64    1.68
  -1  19  11    2.40    1.67
   1 -19 -11    4.27    2.61
   1  19 -11    4.01    1.74
   1 -19 -11    4.72    1.44
   1  19 -10    3.95    5.85
  -1 -19  10   20.23    4.05
   1 -19 -10    8.82    4.61
  -1 -19  10    9.72    4.05
   1  19 -10   15.32    4.03
   1 -19 -10   19.44    3.82
   1  19  -9   70.14   13.81
  -1 -19   9   71.91   13.85
  -1  19   9   32.25   14.20
   1  19  -9   35.00   14.55
   1 -19  -9   50.47   13.97
  -1 -19   9   65.01   13.77
  -1  19   9   67.04   13.77
   1 -19  -8  437.64   81.59
  -1 -19   8  313.89   81.62
   1  19  -8  424.69   81.67
  -1  19   8  353.12   81.62
   1  19  -8  321.11   82.13
  -1  19   8  425.19   82.02
   1 -19  -8  464.13   81.88
  -1 -19   8  374.08   81.65
  -1 -19   7   30.34    6.33
   1  19  -7   16.17    7.26
  -1  19   7   19.19    6.91
   1 -19  -7   27.92    6.08
   1  19  -7   32.66    6.20
  -1 -19   7   26.46    6.18
  -1  19   7   25.12    6.12
  -1 -19   6  240.76   58.19
   1 -19  -6  283.36   58.19
   1  19  -6  269.10   58.23
   1  19  -6  341.97   58.84
  -1  19   6  324.26   58.64
  -1 -19   6  284.72   58.30
   1 -19  -6  331.60   58.45
  -1  19   6  298.72   58.43
   1  19  -5   32.65    7.10
  -1 -19   5   48.09    7.11
   1 -19  -5   33.62    7.14
   1  19  -5    6.80    7.67
  -1  19   5    4.59    7.48
   1 -19  -5   31.18    7.02
  -1 -19   5   22.79    7.28
   1 -19  -5   25.25    7.29
  -1  19   5    6.12    7.15
  -1 -19   4   30.14    4.93
   1  19  -4   17.77    4.94
   1 -19  -4   21.55    4.82
   1 -19  -4   18.42    5.06
   1  19  -4   10.22    5.86
  -1  19   4    7.35    5.75
  -1 -19   4   20.23    5.29
   1 -19  -4   26.28    5.31
  -1  19   4    8.85    5.17
   1 -19  -3  132.41   19.32
  -1  19   3   25.32   19.36
   1  19  -3   25.26   19.35
  -1 -19   3   80.44   19.33
   1 -19  -3   96.98   19.31
  -1  19   3   34.21   19.14
   1  19  -3   96.98   19.16
   1 -19  -3   97.85   19.10
  -1 -19   2  851.51  188.26
  -1  19   2  797.74  188.37
   1  19  -2  807.56  188.31
   1 -19  -2  875.74  188.02
  -1 -19   2  916.33  188.03
   1 -19  -2 1037.31  188.20
   1 -19  -1    3.89    1.90
  -1  19   1    4.30    3.11
   1  19  -1    5.02    3.12
   1 -19  -1    2.70    2.31
   1  19  -1    4.76    1.56
   1 -19  -1    6.40    1.93
   1 -19  -1    4.72    1.39
  -1 -19   1    6.44    1.38
  -1 -19   0  806.23  156.34
   1 -19   0  704.29  156.39
  -1  19   0  735.57  156.57
  -1 -19   0  742.59  156.60
   1 -19   0  646.18  156.32
   1 -19   0  784.13  156.37
  -1 -19   0  761.60  156.20
   1 -19   0  726.43  156.22
  -1 -19  -1    4.30    2.18
   1 -19   1    9.30    2.52
   1 -19   1    4.28    2.24
   1 -19   1    9.91    2.39
   1 -19   1    7.75    1.98
  -1 -19  -1    8.99    1.91
  -1  19  -2   11.76    3.97
   1 -19   2   13.48    3.93
  -1  19  -2   16.75    5.02
   1 -19   2   20.52    4.11
   1 -19   2   17.40    3.79
  -1 -19  -2   18.01    3.72
   1 -19   3   38.72   10.29
  -1  19  -3   31.93   10.38
   1 -19   3   44.10   10.43
   1 -19   3   60.48   10.29
   1 -19   4  205.54   45.09
  -1  19  -4  230.92   45.24
   1  19   4  218.04   45.41
   1 -19   4  220.89   45.23
   1 -19   4  212.41   45.09
  -1  19  -4  243.84   45.69
   1  19   4  233.36   45.58
   1 -19   5   15.24    3.73
  -1 -19  -5   22.70    3.98
   1 -19   5   16.88    4.01
   1 -19   5   15.69    3.72
   1  19   5   20.45    4.51
  -1  19  -5   18.66    5.42
   1  19   5   17.06    4.78
  -1  19  -6   50.21   11.20
   1 -19   6   55.62   11.10
   1 -19   6   48.39   11.22
   1 -19   6   54.41   11.06
   1  19   6   42.28   11.42
   1  19   6   35.59   11.56
   1 -19   7   39.92   10.61
  -1  19  -7   51.88   10.76
   1 -19   7   50.48   10.82
  -1 -19  -7   60.93   10.84
   1 -19   7   46.30   10.58
   1  19   7   83.78   11.36
   1  19   7   94.48   11.79
   1  19   8   29.86    7.79
   1 -19   8   38.07    7.18
  -1 -19  -8   38.03    7.56
   1 -19   8   25.49    7.38
   1 -19   8   32.19    7.22
  -1  19  -8   29.40    7.35
   1  19   9    2.66    1.30
   1  19   9    9.58    2.87
   1 -19   9    8.93    1.57
  -1 -19  -9    6.74    2.27
  -1  19  -9    8.18    1.93
   1 -19   9    9.12    1.70
  -1 -19  -9    2.59    1.20
  -1  19 -10   98.01   15.57
  -1 -19 -10   64.01   15.18
   1 -19  10   79.08   15.39
  -1  19 -10   57.66   16.50
   1  19  10   58.90   15.22
   1 -19  10   69.32   15.52
   1  19  10   82.56   15.82
   1 -19  10   82.86   15.31
  -1  19 -11    4.61    4.41
   1 -19  11    0.18    1.09
   1  19  11    0.77    2.35
  -1 -19 -11   -0.08    1.85
  -1 -19 -11   -0.56    0.77
   1 -19  11    0.05    1.21
  -1  19 -11   -0.07    1.43
  -1  19 -12   59.45   19.23
  -1 -19 -12  101.06   19.30
   1  19  12   89.47   18.77
   1 -19  12   98.07   18.37
   1  19  12   71.60   18.34
   1 -19  12   64.60   18.49
  -1 -19 -12   95.52   18.70
   1 -19  12   73.71   18.43
  -1  19 -12  106.11   18.57
  -1 -19 -12   89.23   18.27
  -1 -19 -13   -2.32    4.20
  -1  19 -13   -4.00    4.65
   1  19  13   -0.58    2.31
   1 -19  13    0.47    1.20
   1  19  13   -1.30    1.36
   1 -19  13    0.09    1.97
  -1 -19 -13   -0.06    1.00
  -1  19 -14   16.09    7.16
   1 -19  14   12.50    5.02
  -1  19 -15    3.71    5.48
  -1 -19 -15   10.59    6.67
   1  19  15   11.05    3.54
   1  19  16   16.67    4.52
  -1  19 -16    6.53    6.56
  -1 -19 -16    2.22    7.63
   1 -19  16   15.79    4.56
  -1  19 -17   -1.15    5.58
  -1 -19 -17    2.09    6.58
   1  19  17    1.71    2.81
   1 -19  17    2.31    1.91
  -1 -19 -18   33.12   13.90
  -1  19 -18   17.14   12.41
   1  19  18   45.41   11.55
   1 -19  18   59.28   11.27
   1  20 -18    5.64    7.62
   1 -20 -18   26.42    9.54
  -1  20  18   20.75    6.48
  -1 -20  18   28.07    5.91
  -1  20  17   -0.50    2.58
   1  20 -17    2.65    4.96
   1 -20 -17    4.52    6.57
  -1 -20  17    1.15    2.33
   1 -20 -16    3.57    5.25
   1 -20 -15   10.09    4.81
  -1 -20  15    1.97    1.43
  -1 -20  14    6.62    1.92
  -1 -20  14    2.91    2.27
   1 -20 -14   -0.71    4.49
  -1  20  13   12.70    3.59
  -1 -20  13   16.11    3.46
  -1 -20  13   10.74    3.67
   1  20 -12   39.97   24.52
  -1 -20  12  131.43   23.89
  -1  20  12   80.22   24.11
  -1  20  12   82.65   23.90
   1 -20 -12   71.72   24.17
   1 -20 -12  119.08   23.78
   1  20 -11    0.18    4.65
  -1  20  11    1.84    2.20
  -1 -20  11    0.56    1.27
   1 -20 -11    0.22    2.47
   1 -20 -11    0.95    0.91
  -1  20  11    0.59    1.30
   1  20 -10  214.27   43.21
  -1 -20  10  188.17   43.21
   1 -20 -10  205.93   43.06
   1  20 -10  148.00   43.75
   1 -20 -10  238.41   43.53
  -1  20  10  187.54   43.36
  -1 -20  10  212.32   43.16
  -1 -20   9    8.78    2.39
   1  20  -9    9.10    2.30
  -1  20   9    7.28    2.17
  -1  20   9    2.15    3.65
   1  20  -9    2.30    4.56
  -1 -20   9   10.60    2.29
   1 -20  -9    2.04    2.62
  -1  20   9    3.55    2.71
   1  20  -8   58.13   10.62
   1 -20  -8   45.99   10.46
  -1 -20   8   46.85   10.61
  -1  20   8   47.70   10.51
  -1  20   8   50.19   11.33
   1  20  -8   47.24   11.83
   1 -20  -8   48.37   10.89
  -1 -20   8   45.90   10.62
  -1  20   8   58.66   10.93
  -1 -20   7   39.89    7.31
   1  20  -7   98.94    9.44
  -1  20   7   80.00    8.00
  -1 -20   7   18.53    7.11
   1 -20  -7   21.67    7.05
   1  20  -7   31.35    7.17
  -1 -20   6  668.05  141.41
   1 -20  -6  690.68  141.38
   1  20  -6  671.12  141.43
  -1  20   6  528.01  141.67
   1  20  -6  495.43  141.72
  -1 -20   6  795.80  141.52
   1 -20  -6  649.47  141.36
   1 -20  -6  863.76  141.68
  -1  20   6  561.37  141.56
   1 -20  -5   31.40    7.74
  -1  20   5   47.78    8.79
   1  20  -5   59.09    9.17
  -1 -20   5   38.65    8.03
  -1  20   5   45.80    8.14
   1 -20  -5   47.62    8.17
  -1 -20   5   30.95    7.65
   1  20  -5   33.04    7.71
   1 -20  -4  734.18  141.77
   1  20  -4  472.94  141.93
  -1  20   4  432.86  141.89
  -1 -20   4  661.65  141.82
   1 -20  -4  767.51  141.89
  -1  20   4  539.51  141.82
  -1 -20   4  743.73  141.70
   1  20  -4  678.18  141.73
   1 -20  -3    0.64    1.46
   1  20  -3    6.07    3.39
  -1  20   3    5.10    3.35
  -1 -20   3    0.88    2.02
   1 -20  -3    3.09    1.71
   1 -20  -3    1.22    0.83
   1  20  -3    1.53    1.11
   1 -20  -2  122.11   46.67
  -1 -20   2  224.10   46.74
  -1  20   2  192.02   46.86
   1  20  -2  212.37   46.85
   1 -20  -2  240.32   46.44
  -1 -20   2  215.56   46.45
   1 -20  -2  195.65   46.60
  -1 -20   1   55.36    6.82
   1 -20  -1   45.21    6.57
   1  20  -1   35.91    6.13
   1 -20  -1   41.94    6.37
   1 -20  -1   23.45    5.98
  -1 -20   1   17.29    5.97
   1 -20   0    6.06    2.62
  -1 -20   0   10.04    3.44
   1  20   0    4.74    3.49
  -1  20   0    8.50    3.82
  -1 -20   0    9.10    2.16
   1 -20   0   10.23    2.19
  -1 -20   0   11.72    2.58
   1 -20   0   10.87    2.76
   1 -20   1   21.12    5.63
  -1 -20  -1   21.67    5.41
   1 -20   1   35.16    5.50
  -1 -20  -1   42.74    6.52
   1 -20   1   34.19    5.63
   1 -20   1   19.80    5.26
  -1 -20  -2  854.23  181.27
   1 -20   2  749.97  181.27
  -1  20  -2  530.28  181.48
   1 -20   2  782.84  181.37
  -1 -20  -2  945.48  181.21
   1 -20   3    3.77    1.51
  -1  20  -3    4.74    1.71
   1 -20   3    4.95    1.28
   1 -20   4  244.16   50.44
  -1  20  -4  171.57   50.53
  -1 -20  -4  295.02   50.60
   1 -20   4  239.35   50.57
   1 -20   4  251.13   50.42
  -1  20  -4  121.41   50.71
   1 -20   5  199.55   35.70
  -1 -20  -5  245.66   35.71
   1  20   5  305.55   36.26
   1 -20   6    0.70    1.47
  -1  20  -6    0.67    1.25
   1 -20   6    1.24    0.97
   1  20   6    0.21    2.88
  -1 -20  -7    2.70    1.70
   1 -20   7    3.86    1.78
   1 -20   7    1.69    1.17
  -1  20  -7    3.12    1.46
  -1  20  -8  110.19   21.57
   1 -20   8  113.62   21.47
   1 -20   8   78.56   21.54
  -1 -20  -8  120.44   21.67
   1  20   8   74.06   21.73
   1  20   8   66.87   21.80
  -1  20  -9    0.91    1.33
   1 -20   9   -0.16    1.09
  -1  20  -9    0.18    4.72
  -1 -20  -9    3.06    1.83
   1 -20   9    0.40    1.69
   1  20   9   -0.11    2.37
  -1  20 -10  194.90   21.58
   1 -20  10  152.09   21.34
  -1 -20 -10   82.49   21.00
  -1  20 -10   85.71   22.26
   1  20  10   86.35   21.04
   1 -20  10  105.92   21.37
   1  20  10  133.08   21.84
  -1  20 -11    7.80    4.63
   1  20  11    8.39    2.67
   1  20  11   -0.02    0.97
  -1 -20 -11    3.68    2.02
   1 -20  11    2.15    1.95
  -1 -20 -11    1.47    0.84
   1 -20  11    1.89    1.30
  -1  20 -12    8.37    5.16
   1  20  12    4.14    3.16
   1  20  12    4.32    1.95
  -1 -20 -12    6.28    2.97
  -1 -20 -12    9.20    1.87
  -1 -20 -13   31.99    6.57
   1  20  13   27.81    4.99
   1  20  13   13.59    3.82
   1 -20  13   11.60    4.37
  -1 -20 -13   15.44    3.78
  -1 -20 -14  105.90   35.09
   1 -20  14  140.45   34.58
   1 -20  14  184.07   34.39
   1  20  14  157.48   34.71
  -1  20 -14  102.57   35.04
  -1  20 -15    1.89    4.86
   1 -20  15    0.90    1.53
   1  20  15   -0.13    2.58
   1  20  16   68.29   13.71
  -1  20 -16   43.71   14.41
   1 -20  16   44.89   13.54
  -1  20 -17    5.98    5.15
  -1 -20 -17   -3.23    6.60
   1 -20  17    2.01    1.76
   1  20  17    2.26    2.75
   1 -21 -17   39.36   11.71
   1  21 -17   19.00   10.39
  -1 -21  17   43.24    8.81
  -1  21  17   33.32    9.33
  -1 -21  16    8.12    2.05
  -1  21  16    2.37    2.87
   1  21 -16   -1.06    5.32
   1 -21 -16    6.38    5.21
  -1 -21  16    1.15    2.52
  -1  21  15    5.05    2.57
   1 -21 -15   -1.56    4.72
  -1 -21  15    1.58    2.05
  -1  21  14   82.01   14.06
   1 -21 -14   87.51   14.91
  -1 -21  14   49.29   13.62
  -1  21  13   -1.21    2.45
  -1 -21  13   -0.41    1.80
   1  21 -13   -0.40    5.12
   1 -21 -12   31.23    6.99
   1  21 -12   13.48    8.66
   1 -21 -12   21.71    7.70
  -1  21  12   26.05    7.53
  -1 -21  12   39.33    7.17
  -1  21  12   27.24    7.16
   1 -21 -11  171.70   36.26
   1  21 -11  158.81   37.29
   1 -21 -11  223.92   36.90
  -1  21  11  184.90   36.70
  -1 -21  11  179.19   36.36
  -1  21  11  140.54   36.35
   1 -21 -10   42.93    8.83
   1  21 -10   14.12   10.13
   1 -21 -10   31.20    9.49
  -1 -21  10   45.71    9.00
  -1  21  10   23.83    9.26
   1  21  -9   32.32    6.78
  -1  21   9   31.15    5.99
   1 -21  -9   29.01    5.22
  -1 -21   9   18.03    4.63
  -1  21   9   24.81    5.24
  -1  21   9   15.42    4.52
   1  21  -8  351.89   67.54
  -1 -21   8  277.48   67.49
   1 -21  -8  365.14   67.40
  -1  21   8  224.02   67.73
   1  21  -8  171.75   67.80
   1 -21  -8  333.05   67.71
  -1 -21   8  323.45   67.50
  -1  21   8  261.22   67.66
   1 -21  -7   30.24    7.00
  -1 -21   7   38.34    7.27
   1  21  -7   28.07    8.55
  -1  21   7   24.68    8.01
  -1  21   7   35.03    7.65
   1 -21  -7   33.95    6.99
   1  21  -7   36.65    7.16
  -1 -21   7   26.41    7.10
   1  21  -6  292.72   87.35
  -1  21   6  364.47   87.37
  -1 -21   6  422.10   87.10
   1 -21  -6  394.23   86.96
  -1  21   6  308.83   87.16
   1 -21  -6  446.21   87.24
  -1 -21   6  422.38   87.04
   1 -21  -6  450.30   87.00
   1  21  -6  455.50   87.07
   1 -21  -5  901.87  172.27
  -1  21   5  943.88  172.70
   1  21  -5  926.19  172.73
  -1 -21   5  896.04  172.37
  -1  21   5  943.58  172.52
   1 -21  -5 1093.14  172.55
  -1 -21   5  773.33  172.24
   1 -21  -5  765.22  172.18
   1  21  -5  714.93  172.26
   1 -21  -4   35.43    9.80
  -1  21   4   29.05   10.35
   1  21  -4   22.21   10.34
  -1 -21   4   37.93    9.94
  -1  21   4   28.75    9.90
   1 -21  -4   51.36   10.04
  -1 -21   4   55.34    9.68
   1  21  -4   40.93    9.70
   1 -21  -3  142.65   27.02
   1  21  -3  186.18   27.60
  -1  21   3  167.68   27.56
  -1 -21   3  147.54   27.13
   1 -21  -3  165.13   27.13
   1  21  -3  138.94   26.94
   1 -21  -3  124.04   26.81
  -1 -21   3  104.66   26.83
  -1 -21   2  659.95  167.69
   1  21  -2  516.74  167.73
  -1  21   2  518.03  167.76
  -1 -21   2  839.30  167.52
   1 -21  -2  840.84  167.50
   1 -21  -2  924.96  167.71
   1 -21  -1    0.57    1.62
   1  21  -1    1.78    3.12
  -1  21   1    0.22    3.26
  -1 -21   1    1.69    2.11
   1 -21  -1    2.62    1.49
   1 -21  -1    1.23    0.74
  -1 -21   1    1.48    0.80
  -1 -21   0  410.10   66.60
   1  21   0  144.04   66.60
  -1  21   0  177.83   66.67
  -1 -21   0  238.80   66.70
   1 -21   0  308.16   66.57
   1 -21   0  312.16   66.41
  -1 -21   0  337.91   66.41
  -1 -21  -1   29.07    5.19
  -1  21  -1   46.12    5.60
   1  21   1   44.73    5.50
   1 -21   1   14.81    3.67
  -1 -21  -1   16.51    3.87
   1 -21   1   13.80    4.13
   1 -21   2   34.71    9.31
  -1 -21  -2   39.25    9.06
  -1 -21  -2   23.62    9.78
   1  21   2   13.48    9.63
  -1  21  -2   14.69    9.65
   1 -21   2   44.78    9.27
  -1 -21  -2   45.67    8.97
  -1  21  -3  251.43   53.25
   1 -21   3  284.62   53.12
  -1  21  -3  353.82   53.81
   1 -21   3  229.31   53.10
  -1  21  -4   63.11   14.47
   1 -21   4   67.50   14.28
  -1 -21  -4   70.93   14.46
   1 -21   4   63.99   14.47
   1  21   4   30.68   14.52
   1 -21   4   72.37   14.31
  -1  21  -5   30.62    6.99
   1  21   5   28.84    7.44
   1 -21   5   31.07    7.03
  -1 -21  -5   42.30    7.08
   1 -21   5   24.37    6.79
   1 -21   5   35.98    6.76
   1 -21   6  145.37   37.87
  -1  21  -6  149.98   37.85
   1 -21   6  209.89   37.80
   1 -21   6  182.22   37.73
   1 -21   7   10.09    3.30
  -1  21  -7   20.70    3.63
  -1 -21  -7   18.18    3.72
   1 -21   7   15.52    3.70
   1 -21   7   14.11    3.27
   1  21   7   25.04    4.94
  -1  21  -7   24.78    5.77
   1 -21   8    7.10    1.84
  -1  21  -8    5.24    2.04
  -1 -21  -8    7.76    2.41
   1 -21   8    6.14    1.67
   1  21   8    1.39    3.41
  -1  21  -8    1.48    4.29
   1 -21   9   98.79   23.99
  -1  21  -9  116.47   24.11
  -1  21  -9  116.77   25.02
   1 -21   9  122.94   23.96
   1 -21   9   92.00   24.10
  -1 -21  -9  169.16   24.38
  -1  21 -10   31.10   11.05
   1 -21  10   47.94    9.67
  -1 -21 -10   32.72    9.98
  -1 -21 -11   15.63    3.95
   1 -21  11   12.00    3.61
  -1  21 -11   14.17    5.96
  -1  21 -12   53.32   19.72
   1 -21  12  129.28   18.92
   1  21  12   67.78   18.73
  -1 -21 -12  116.00   19.40
  -1 -21 -12   75.84   18.72
  -1  21 -13   18.84    6.97
  -1 -21 -13   10.44    6.27
   1 -21  13   25.33    4.20
   1  21  13    5.70    3.88
   1 -21  13   22.95    4.84
  -1 -21 -13   16.76    3.90
   1 -21  14    2.72    3.25
   1 -21  14    9.72    2.56
  -1 -21 -14    6.53    5.22
  -1  21 -14    6.92    5.32
   1 -21  15   46.07    9.89
  -1 -21 -15   47.56   11.93
  -1  21 -15   36.37   11.35
   1 -21  16   11.02    3.82
  -1  21 -16    1.91    5.39
  -1 -21 -16    7.01    6.76
   1 -21  17    1.56    2.10
  -1  21 -17    1.30    5.29
  -1 -21 -17    6.43    7.26
  -1 -22  17    0.10    2.80
  -1  22  17   -0.53    3.13
  -1 -22  17    4.92    1.90
   1  22 -17    1.30    5.53
  -1 -22  16    6.77    3.09
  -1  22  16    5.50    3.40
  -1 -22  16   12.36    2.72
   1  22 -16    5.91    5.36
   1 -22 -16    4.48    5.52
  -1  22  15   21.54    6.15
  -1 -22  15   25.60    5.60
   1 -22 -15   28.54    7.74
   1  22 -15   16.08    7.67
  -1 -22  14    0.53    2.25
  -1 -22  14    6.11    1.82
   1 -22 -14    2.16    4.61
  -1 -22  13   28.57    9.21
  -1 -22  13   47.93    9.10
  -1  22  13   46.68    9.64
   1 -22 -12   17.09    2.97
   1  22 -12    6.64    5.87
  -1 -22  12    6.52    3.45
   1 -22 -12    5.84    3.98
  -1  22  12    4.44    3.74
   1 -22 -11   10.76    2.28
   1  22 -11    3.92    5.78
   1 -22 -11    4.52    3.69
  -1  22  11    8.22    3.52
  -1  22  11    6.44    2.51
   1  22 -10    7.99    4.93
  -1  22  10    1.08    3.11
   1 -22 -10    9.78    2.07
  -1  22  10    7.62    2.21
   1 -22  -9   53.36   11.36
  -1  22   9   51.49   12.31
   1  22  -9   45.12   12.69
   1 -22  -9   58.86   11.99
  -1  22   9   56.61   12.04
   1 -22  -8    1.09    0.98
  -1  22   8    0.82    3.15
   1  22  -8    0.48    4.26
   1 -22  -8    1.73    2.07
  -1  22   8    3.21    2.37
   1  22  -7  605.48  129.88
  -1  22   7  736.69  129.86
   1 -22  -7  599.54  129.34
  -1 -22   7  638.57  129.44
  -1  22   7  702.38  129.69
  -1 -22   7  581.53  129.42
   1 -22  -7  615.69  129.33
   1 -22  -6    1.60    1.11
   1  22  -6    3.80    1.50
  -1 -22   6    1.92    1.51
   1 -22  -6    2.53    1.36
  -1  22   6   21.58    4.13
   1  22  -6   17.49    4.75
  -1 -22   6    4.35    2.12
   1 -22  -6    7.28    2.49
  -1  22   6   14.10    2.80
   1 -22  -5   93.58   20.44
   1  22  -5   99.35   21.23
  -1  22   5  104.94   21.14
  -1 -22   5   89.65   20.59
  -1  22   5   83.39   20.73
   1 -22  -5  101.65   20.74
   1 -22  -5   97.17   20.34
   1  22  -5  100.46   20.48
  -1 -22   5   96.01   20.43
   1 -22  -4   48.88   12.01
  -1  22   4   14.11   12.42
   1  22  -4   13.26   12.48
  -1 -22   4   33.54   12.06
   1 -22  -4   49.28   12.18
  -1 -22   4   83.04   11.98
   1  22  -4   40.58   11.94
   1 -22  -3   71.90   17.28
   1  22  -3   69.42   17.73
  -1  22   3   84.68   17.88
  -1 -22   3   89.30   17.41
   1  22  -3   74.84   17.17
   1 -22  -3  101.05   17.43
  -1 -22   3   78.95   17.10
  -1 -22   2    3.73    2.11
   1  22  -2    1.19    1.17
   1 -22  -2    0.73    1.70
   1 -22  -2    1.20    0.72
  -1 -22   2    1.17    0.88
   1 -22  -1  252.35   62.38
  -1 -22   1  333.80   62.58
   1  22  -1  332.60   62.72
  -1  22   1  366.11   62.76
   1 -22  -1  286.58   62.20
  -1 -22   1  300.09   62.22
   1 -22  -1  307.26   62.42
  -1 -22   1  297.90   62.37
  -1 -22   0   23.88    5.03
   1  22   0    4.65    5.57
  -1  22   0    8.48    5.77
   1 -22   0   14.09    4.97
  -1 -22   0   13.99    5.38
   1 -22   0   21.92    5.08
   1 -22   0   22.82    4.73
  -1 -22   0   23.05    4.74
  -1 -22  -1   33.79    7.36
   1  22   1   49.80    8.31
  -1  22  -1   41.22    8.28
  -1 -22  -1   40.21    8.18
   1 -22   1   39.87    7.32
   1 -22   1   41.45    7.51
   1 -22   1   29.31    7.17
  -1 -22  -1   34.20    7.16
  -1 -22  -2  349.90  112.49
   1 -22   2  433.21  112.14
   1  22   2  209.53  112.29
  -1 -22  -2  616.48  112.11
  -1 -22  -2  521.91  112.16
  -1  22  -3   24.58    4.90
   1  22   3   22.31    6.01
   1 -22   3   23.61    4.65
   1 -22   3   19.34    4.59
  -1  22  -4   76.85   17.77
   1 -22   4   98.91   17.59
   1 -22   4   91.97   17.84
  -1 -22  -4  113.65   17.85
   1 -22   4   57.69   17.63
  -1  22  -5  815.48  177.56
   1 -22   5  833.70  177.56
  -1 -22  -5 1008.41  177.58
   1  22   5  755.11  177.71
   1 -22   5  789.24  177.42
   1 -22   5  869.02  177.39
  -1  22  -6    5.73    1.96
   1 -22   6    3.65    1.57
   1 -22   6    6.18    1.45
   1  22   6    4.67    2.91
  -1  22  -6    5.13    4.27
  -1  22  -7   80.41   14.88
   1 -22   7   60.03   14.67
   1  22   7   74.94   15.22
  -1 -22  -7   93.42   15.02
   1 -22   7   67.80   14.63
  -1  22  -7   58.55   15.77
   1 -22   8    1.63    1.78
  -1 -22  -8   12.72    2.70
   1  22   8    2.50    2.93
   1 -22   8   15.06    1.92
  -1  22  -8    3.84    4.52
   1  22   8    2.87    3.63
   1 -22   9    0.36    2.02
  -1 -22  -9    3.62    2.22
   1  22   9    1.67    2.70
   1 -22   9    4.22    1.27
  -1  22  -9    2.79    4.60
   1 -22  10   15.57    3.31
   1  22  10    7.61    4.13
  -1  22 -10    5.03    5.54
  -1 -22 -11  126.22   22.43
   1 -22  11   87.54   22.24
   1  22  11  119.23   22.62
   1 -22  11  105.95   22.03
  -1  22 -11   88.98   23.12
   1  22  12    2.79    2.94
   1 -22  12    3.78    1.53
   1 -22  13   38.57   14.83
   1 -22  13   81.00   14.65
  -1  22 -13   54.18   15.93
   1 -22  14    4.07    2.76
  -1  22 -14    1.26    4.78
   1 -22  14    6.54    1.80
   1  22  14    0.56    2.99
  -1 -22 -15    4.89    5.47
  -1  22 -15    1.91    4.96
   1 -22  15    3.63    1.89
   1  22  15    0.57    3.02
  -1 -22 -16    8.97    7.12
  -1  22 -16    4.92    5.40
   1  22  16   11.20    3.89
   1 -22  17   45.68   10.97
  -1 -22 -17   14.53   12.66
  -1  22 -17   16.07   11.71
   1  22  17   46.10   10.97
   1 -22  17   55.47   10.46
  -1 -23  16    0.09    2.32
   1  23 -16   -1.94    5.29
   1 -23 -16    2.69    4.80
  -1  23  16    0.66    2.60
  -1 -23  16    0.64    1.40
   1 -23 -15    0.97    4.74
  -1 -23  15    2.94    2.21
  -1  23  15    3.20    2.79
   1  23 -15    3.60    5.06
   1  23 -14    5.76    7.40
  -1 -23  14   26.74    5.59
   1 -23 -14   15.46    7.15
  -1  23  13   14.78    7.79
  -1 -23  13   36.43    7.36
  -1 -23  12    2.05    1.87
   1 -23 -12   -0.13    2.82
  -1 -23  12    1.69    1.30
  -1  23  12   -0.84    2.63
  -1  23  12    1.28    1.26
  -1  23  11  272.64   62.52
  -1 -23  11  330.05   62.18
   1 -23 -11  329.18   62.66
   1 -23 -11  313.37   62.05
  -1  23  11  188.11   62.09
   1 -23 -10    0.46    0.67
  -1  23  10    0.34    2.54
  -1 -23  10    0.68    1.20
   1  23 -10    2.78    4.69
   1 -23  -9   26.23    5.98
  -1  23   9   27.33    7.24
   1  23  -9   25.61    7.84
   1 -23  -9   26.00    6.65
  -1  23   9   30.73    6.81
  -1 -23   9   33.81    6.21
  -1 -23   8    2.74    1.50
   1 -23  -8   -0.38    2.14
  -1  23   8    3.00    2.40
  -1  23   8    3.87    3.31
   1  23  -8    1.87    4.25
   1 -23  -7    9.34    2.00
   1 -23  -7    9.50    3.12
  -1  23   7    2.02    2.87
   1  23  -7    2.50    4.48
  -1  23   7    0.96    3.78
   1 -23  -6  136.67   21.25
  -1  23   6  143.05   21.36
   1 -23  -6   88.67   20.70
   1 -23  -6   82.19   20.74
   1  23  -6  160.18   21.93
  -1  23   6  201.72   22.01
   1 -23  -5  293.40   56.95
  -1  23   5  177.41   57.08
   1 -23  -5  324.19   57.24
   1 -23  -5  282.75   56.86
   1  23  -5  278.86   57.00
  -1 -23   5  260.97   56.95
  -1  23   5  174.65   57.23
   1  23  -5  152.14   57.22
   1 -23  -4   10.02    3.20
   1 -23  -4   16.56    3.69
   1 -23  -4   12.27    2.77
   1  23  -4   11.21    3.10
  -1  23   4   14.28    4.80
   1  23  -4   13.92    4.87
   1 -23  -3  582.20  107.37
  -1  23   3  415.46  107.58
   1  23  -3  376.16  107.53
   1 -23  -3  527.65  107.41
  -1 -23   3  516.30  107.22
   1  23  -2   19.69    3.14
   1 -23  -2   17.97    4.12
  -1  23   2   62.58    5.82
   1 -23  -2    9.72    2.82
  -1 -23   2   10.24    2.90
   1 -23  -2    9.42    3.33
   1 -23  -1    1.97    1.73
  -1 -23   1    0.64    1.56
  -1  23   1    0.12    3.18
   1  23  -1    0.37    3.29
   1 -23  -1   -0.97    1.88
   1 -23  -1    0.07    1.59
   1 -23  -1    0.48    0.61
  -1 -23   1    0.16    0.78
  -1 -23   0    2.33    1.79
   1  23   0   20.79    3.96
  -1  23   0   20.58    4.02
   1 -23   0    3.67    1.80
  -1 -23   0    5.82    2.76
   1 -23   0    6.93    1.98
   1 -23   0    2.58    1.20
  -1 -23   0    5.61    1.28
  -1 -23  -1  194.41   42.24
   1  23   1  172.40   42.57
  -1 -23  -1  168.74   42.59
   1 -23   1  185.74   42.17
   1 -23   1  192.71   42.31
  -1 -23  -1  219.20   42.12
   1 -23   1  194.66   42.12
   1 -23   2    1.89    1.95
  -1 -23  -2    0.29    1.01
  -1 -23  -2    1.56    2.94
   1 -23   2    0.61    1.20
   1 -23   2    1.32    1.58
  -1 -23  -2    0.60    0.70
   1  23   2    1.06    3.32
   1 -23   3  582.51  126.20
   1  23   3  517.38  126.59
  -1 -23  -3  698.52  126.37
   1 -23   3  597.00  126.18
   1 -23   4   13.34    3.10
  -1  23  -4   10.91    3.35
  -1 -23  -4   14.16    3.45
   1 -23   4   14.70    3.00
   1 -23   5   71.41   14.13
  -1  23  -5   38.26   14.96
   1  23   5   44.51   14.50
   1 -23   5   67.20   14.05
  -1  23  -5   60.82   14.29
  -1  23  -6    9.18    7.93
   1  23   6    5.69    7.32
  -1  23  -7   47.47   12.05
   1 -23   7   52.95   10.69
  -1 -23  -7   52.47   11.06
   1  23   7   46.00   11.35
   1 -23   7   43.61   10.96
  -1  23  -8    1.90    4.44
   1  23   8    0.24    2.48
   1 -23   8    3.78    1.20
  -1 -23  -8    4.98    2.18
  -1  23  -9  153.00   52.09
   1  23   9  209.45   51.92
   1 -23   9  245.86   51.54
  -1 -23  -9  301.56   51.91
  -1  23 -10    6.43    4.94
   1 -23  10    1.81    1.20
   1  23  10    7.93    2.94
  -1 -23 -10    2.99    2.27
   1 -23  10    2.32    2.06
   1 -23  11   30.08    5.21
   1  23  11   14.22    6.06
  -1 -23 -11   24.45    5.89
   1 -23  11    8.84    5.49
  -1  23 -12    2.48    5.18
   1  23  12    0.41    3.15
   1 -23  12    6.51    1.77
  -1  23 -13    5.72    6.53
   1 -23  13   17.47    3.95
  -1  23 -14    1.50    5.01
   1 -23  14    1.09    1.38
   1  23  14   -1.01    2.87
   1 -23  15   69.88   14.15
   1  23  15   67.53   14.70
  -1  23 -15   24.34   15.06
   1 -23  16    1.16    2.79
   1  23  16    3.93    3.03
  -1  23 -16   -2.58    5.42
   1  24 -16    8.01    5.68
  -1 -24  16    2.59    2.52
  -1 -24  16    4.06    1.73
  -1  24  16    6.65    3.04
   1 -24 -16    4.57    5.15
   1  24 -15   19.37    9.85
  -1  24  15   34.40    8.86
   1 -24 -15   49.48   10.23
  -1 -24  14    1.62    2.01
  -1  24  14   -0.54    2.84
  -1 -24  14    1.61    1.29
   1  24 -14    1.06    5.07
  -1 -24  13  100.70   28.24
  -1 -24  13  157.53   28.15
  -1  24  13  107.26   28.56
   1  24 -13   81.32   28.96
   1 -24 -12   11.94    4.60
  -1 -24  12   12.71    3.13
  -1  24  12   14.32    4.31
   1 -24 -11    3.09    3.17
   1 -24 -11    4.62    1.45
  -1 -24  11    9.49    2.00
  -1  24  11    2.62    3.19
  -1  24  10   44.85    5.69
  -1 -24  10   25.66    4.38
  -1  24  10   59.82    6.37
   1 -24  -9   12.98    2.85
   1  24  -9    4.90    5.21
   1 -24  -9   10.81    3.85
  -1  24   9    9.09    3.93
  -1 -24   9   15.03    3.18
  -1 -24   8   11.60    3.26
  -1  24   8   15.50    4.71
   1  24  -8   14.48    5.33
   1 -24  -8   17.10    4.02
  -1  24   8   15.08    4.04
  -1  24   7  163.63   43.49
   1 -24  -7  263.48   43.65
   1  24  -7  126.54   43.65
  -1  24   7  150.10   43.58
  -1 -24   7  221.23   43.31
   1  24  -6   56.64   14.21
  -1  24   6   84.00   14.15
  -1 -24   6   69.39   13.27
   1 -24  -6   85.94   13.71
   1 -24  -6   48.19   13.02
   1 -24  -5    8.56    2.06
   1  24  -5    3.42    4.16
  -1  24   5    2.27    3.78
  -1 -24   5    6.38    2.57
   1 -24  -5    7.57    2.85
   1 -24  -5    7.28    1.68
   1 -24  -4   75.88   14.00
  -1  24   4  115.18   14.98
   1  24  -4  129.99   15.15
   1 -24  -4   98.72   14.33
   1 -24  -4   55.51   13.77
  -1 -24   4   82.27   14.14
   1  24  -3   35.50    9.61
  -1  24   3   31.47    9.52
   1 -24  -3   36.60    8.46
  -1 -24   3   47.52    8.93
   1 -24  -3   17.72    9.23
   1  24  -2   11.69    3.94
  -1  24   2   11.18    3.84
  -1 -24   2    3.54    1.28
   1 -24  -2    3.25    1.05
   1 -24  -2    2.86    2.69
  -1 -24   2    7.82    2.40
  -1  24   1  103.39   43.13
   1  24  -1  110.39   43.13
  -1 -24   1  172.24   43.09
   1 -24  -1  118.67   42.92
   1 -24  -1  173.24   43.00
   1 -24  -1  219.16   42.82
  -1 -24   1  223.01   42.85
   1 -24   0    1.01    1.47
   1  24   0    4.32    3.57
   1 -24   0    0.82    0.67
   1 -24   0    0.59    1.95
  -1 -24   0    1.03    1.51
   1 -24   1   45.09   10.30
  -1 -24  -1   38.97    9.94
   1  24   1   20.90   10.49
   1 -24   1   33.64    9.83
   1 -24   1   47.63   10.07
  -1 -24  -1   43.86    9.77
   1 -24   1   51.70    9.78
  -1 -24  -2   29.41    6.78
   1 -24   2   20.91    7.14
   1 -24   2   36.61    6.80
  -1 -24  -2   42.99    7.06
   1 -24   2   37.04    7.08
  -1 -24  -2   24.56    6.69
   1  24   3   43.58   12.34
  -1 -24  -3   66.52   11.75
   1 -24   3   49.50   11.43
   1 -24   3   46.00   11.87
   1  24   4   14.40    4.30
  -1  24  -4   15.66    4.48
   1 -24   4    1.92    1.19
  -1 -24  -4    6.56    2.11
   1 -24   4    3.45    2.07
  -1  24  -5  571.94  151.14
   1  24   5  590.01  151.06
   1 -24   5  706.68  150.67
  -1 -24  -5  888.11  150.92
   1 -24   5  703.89  150.88
   1  24   6    1.21    3.33
  -1  24  -6    0.76    4.26
   1 -24   6    0.25    0.78
   1 -24   6    0.34    1.72
   1  24   6    0.92    2.68
  -1  24  -7  123.93   41.15
   1 -24   7  198.85   40.50
  -1 -24  -7  249.26   40.88
   1 -24   7  163.10   40.71
   1  24   7  152.25   40.97
  -1  24  -8   27.19    5.57
   1  24   8   26.68    4.08
  -1 -24  -8   18.30    3.29
  -1  24  -9    0.55    5.21
   1  24   9    1.50    2.94
   1 -24   9    3.51    1.19
  -1 -24  -9    1.12    2.26
  -1  24 -10   37.63   10.90
   1 -24  10   46.84    9.08
   1  24  10   45.60    9.97
  -1 -24 -10   55.96    9.81
   1 -24  10   26.28    9.33
  -1  24 -11   60.98   22.85
   1 -24  11  117.77   22.01
   1  24  11   92.62   22.51
   1 -24  11   80.69   22.23
  -1 -24 -11  112.12   22.41
   1 -24  12    1.26    1.22
   1  24  12   -0.85    2.80
  -1  24 -12    0.20    4.65
  -1  24 -13   12.31    6.98
   1  24  13   24.17    5.81
   1 -24  13   19.23    5.25
  -1  24 -14   12.45    6.49
   1  24  14   12.42    4.64
   1 -24  14   16.21    4.31
   1  24  15    1.07    2.91
  -1  24 -15   -1.32    5.08
   1 -24  16    3.39    3.09
   1  24  16    5.73    3.43
  -1 -25  15   18.41    4.22
   1  25 -15    4.24    6.14
   1 -25 -15    1.37    6.03
  -1 -25  14    3.54    2.28
  -1 -25  14    5.56    1.76
   1  25 -14    9.25    5.49
  -1 -25  13    2.11    4.07
   1  25 -13    7.53    6.07
  -1 -25  12   26.65    6.99
   1 -25 -12   40.90    7.91
  -1 -25  12   32.05    6.71
   1  25 -12   29.36    8.76
   1 -25 -11   46.06   11.38
  -1 -25  11   30.74   10.84
  -1 -25  11   63.65   10.76
  -1 -25  10   22.39    4.84
  -1  25  10   13.98    6.13
   1 -25  -9    4.40    1.11
  -1 -25   9   10.38    1.83
   1 -25  -9    8.96    2.81
  -1  25   8   65.58   12.82
   1  25  -8   46.91   12.97
   1 -25  -8   69.09   12.46
  -1 -25   8   51.27   11.94
  -1 -25   7    0.08    1.39
   1  25  -7   -1.06    3.77
  -1  25   7    1.65    3.21
   1 -25  -7    1.81    2.16
  -1 -25   6  189.80   42.30
  -1  25   6  244.88   42.93
   1  25  -6  192.53   42.89
  -1  25   6  204.93   42.58
  -1 -25   5   21.81    4.41
   1  25  -5    1.57    5.48
  -1  25   5    3.65    5.26
   1 -25  -5   22.87    4.68
  -1 -25   4   15.75    4.79
   1 -25  -4   25.40    5.08
  -1  25   4   15.65    5.85
   1  25  -4   15.31    5.83
  -1 -25   3   24.67    6.50
   1 -25  -3   11.39    6.80
  -1  25   3    9.71    7.09
   1  25  -3    4.84    7.04
   1 -25  -3   33.71    6.65
   1 -25  -3   45.49    6.61
  -1 -25   2  145.67   28.18
   1 -25  -2   75.93   28.07
   1  25  -2  148.02   28.63
  -1  25   2  165.23   28.68
   1 -25  -2  106.75   28.06
  -1 -25   2  148.41   28.15
   1 -25  -1    2.06    1.82
  -1 -25   1    2.08    2.21
   1  25  -1    0.76    3.46
   1 -25  -1    2.83    1.91
   1 -25  -1    1.41    1.94
  -1 -25   1    2.70    2.00
   1 -25   0   65.53   12.32
   1  25   0   84.58   13.05
  -1 -25   0   67.40   12.44
   1 -25   0   67.90   12.22
  -1 -25   0   48.64   11.86
  -1 -25  -1   82.98   17.16
   1 -25   1   87.72   16.54
   1  25   1   61.01   17.17
  -1 -25  -1   63.05   16.49
  -1 -25  -1  125.70   16.75
   1 -25   1  116.75   17.14
  -1 -25  -2    2.53    3.33
  -1 -25  -2    1.20    1.12
   1 -25   2    2.51    1.79
  -1 -25  -2    3.11    1.72
  -1  25  -2    2.17    3.59
   1  25   2    2.02    3.51
  -1 -25  -3  292.61   89.48
  -1 -25  -3  503.01   89.16
  -1  25  -3  271.94   89.30
   1  25   3  236.87   89.23
   1 -25   3  552.40   89.43
  -1  25  -4   84.84   16.89
   1  25   4  103.92   16.85
   1 -25   4   67.86   16.00
  -1  25  -5    6.22    5.65
   1  25   5    8.52    5.41
  -1 -25  -5   23.46    4.63
   1 -25   5   18.11    4.57
   1  25   6  221.40   39.27
  -1  25  -6  221.80   39.46
   1  25   6  201.30   39.07
   1 -25   6  164.13   38.75
  -1  25  -7   57.18   18.87
   1  25   7   76.56   18.70
   1 -25   7   77.75   18.22
   1  25   7   82.80   18.60
  -1 -25  -7  108.83   18.39
  -1  25  -8   17.22    7.37
   1  25   8   19.12    6.45
  -1 -25  -8   30.10    6.22
  -1  25  -9    6.86    6.71
   1  25   9   15.86    5.79
   1 -25   9   26.27    5.46
   1  25  10   30.52    7.23
  -1 -25 -10   27.93    6.98
  -1  25 -11    3.09    4.99
   1  25  11    5.98    3.25
  -1 -25 -11   11.34    3.03
   1 -25  11    2.65    2.61
  -1  25 -12   37.59   10.40
   1  25  12   41.45    9.49
  -1  25 -13   -1.84    4.89
   1 -25  13    1.95    2.44
   1  25  13    1.04    2.93
  -1 -25 -13    4.04    4.32
  -1  25 -14    0.42    5.23
   1 -25  14    1.05    2.57
   1  25  14    3.52    3.27
  -1 -25 -14   -1.76    4.75
   1  25  15    7.78    3.77
   1  26 -15    0.83    5.02
  -1 -26  15    4.62    2.75
  -1  26  15    4.38    3.53
   1 -26 -15    8.85    5.25
   1  26 -14   -1.63    4.87
  -1  26  14    1.77    3.03
  -1 -26  14   -0.60    1.99
   1  26 -13   12.53    5.55
   1  26 -12   23.00    9.62
  -1 -26  12   50.49    8.00
  -1  26  12   23.72    8.69
  -1 -26  12   17.37    8.09
   1 -26 -12   30.68    9.12
  -1  26  11   -1.06    2.92
  -1 -26  11    0.16    1.15
  -1 -26  11   -0.07    1.83
   1 -26 -11    1.82    2.82
  -1  26  10  206.30   41.12
  -1 -26  10  209.60   40.52
  -1  26  10  176.85   40.95
  -1 -26  10  168.13   40.63
  -1  26   9   37.27   16.36
  -1 -26   9   89.79   15.87
   1 -26  -9   60.40   16.31
  -1  26   9   39.10   16.20
  -1  26   8    2.48    3.57
   1 -26  -8    2.55    2.49
  -1  26   8    4.65    2.85
  -1 -26   8    3.34    1.49
  -1 -26   7    3.14    1.63
  -1  26   7    9.27    3.61
   1  26  -7    7.18    4.17
  -1  26   7    1.58    2.54
   1 -26  -7    4.23    2.45
  -1 -26   6    5.48    1.88
   1  26  -6    2.26    4.14
  -1  26   6    2.23    3.50
  -1 -26   5    0.46    1.82
   1 -26  -5    2.24    1.23
   1 -26  -5    1.60    2.31
  -1  26   5    2.01    3.69
   1  26  -5    2.23    4.00
  -1 -26   4  269.15   56.91
   1 -26  -4  128.68   57.09
   1 -26  -4  293.36   56.84
   1 -26  -4  303.57   57.10
  -1  26   4  228.78   57.21
   1  26  -4  212.35   57.23
  -1 -26   3   14.56    3.65
   1 -26  -3    4.68    4.24
   1 -26  -3   17.03    3.67
   1 -26  -3   14.24    3.80
   1  26  -3    6.78    4.87
   1 -26  -2   15.05    8.21
   1  26  -2   37.94    9.19
   1 -26  -2   42.16    8.35
  -1 -26   2   42.52    8.42
   1 -26  -1    4.40    2.39
  -1 -26   1    6.40    2.28
   1  26  -1    8.54    4.03
   1 -26  -1    4.18    2.18
  -1 -26   0   49.83   10.97
   1 -26   0   50.36   11.14
   1 -26   0   43.00   10.98
  -1 -26   0   57.76   10.94
   1  26   0   33.59   11.54
  -1 -26  -1    7.58    3.93
   1 -26   1   12.32    3.17
  -1  26  -1    3.72    4.50
   1  26   1    3.68    4.49
  -1 -26  -2  302.95   74.00
  -1 -26  -2  334.10   73.47
   1 -26   2  332.69   73.85
  -1 -26  -2  393.52   73.68
   1  26   2  342.20   74.00
  -1  26  -2  329.53   74.01
  -1 -26  -3    2.86    1.82
  -1  26  -3    0.71    3.76
   1  26   3    1.04    3.57
  -1 -26  -3    2.63    3.75
  -1 -26  -4   81.74   16.48
  -1  26  -4   61.06   17.17
   1  26   4   63.72   16.97
   1  26   5   49.16   11.65
  -1  26  -5   52.24   11.86
  -1 -26  -6    5.85    2.37
   1  26   6    3.46    3.84
  -1  26  -6    6.84    4.62
   1  26   7    4.28    3.97
   1  26   7    3.99    4.54
  -1  26  -7    3.93    5.00
   1  26   8  170.42   42.66
  -1 -26  -8  233.52   42.59
  -1  26  -8  149.24   42.82
   1 -26   9    1.53    2.09
   1  26   9    0.56    2.85
  -1 -26 -10   56.11    8.94
   1 -26  10   31.68    8.48
   1  26  10   36.87    8.99
  -1  26 -10   26.75    9.74
  -1 -26 -11    7.89    2.80
   1 -26  11    6.62    2.71
   1  26  11    1.58    3.11
  -1  26 -11    3.57    5.04
  -1  26 -12    3.18    5.04
  -1 -26 -13   12.08    5.09
   1 -26  13    5.92    3.12
   1  26  13    6.02    3.41
  -1  26 -13    6.28    4.93
   1 -26  14   14.53    4.02
  -1 -26 -14    5.72    5.51
   1  26  14   14.36    4.46
  -1 -26 -15   -5.44    5.00
   1  26  15    2.37    3.03
  -1  27  14   27.82    7.20
   1  27 -14   24.92    8.22
   1  27 -13   -1.83    5.03
  -1 -27  13    0.16    1.97
  -1  27  12   18.23    5.47
   1  27 -12   20.20    6.78
   1  27 -11   27.29    6.71
  -1  27  11   22.99    5.17
  -1 -27  11   12.00    4.25
  -1  27  10    9.90    4.91
  -1  27  10   11.48    4.18
   1 -27 -10   22.84    4.99
  -1 -27  10   10.26    3.50
  -1  27   9    3.83    4.03
  -1  27   9    3.78    3.16
   1 -27  -9    8.22    3.01
  -1  27   8  192.98   41.48
  -1 -27   8  168.12   41.12
   1 -27  -8  280.30   41.60
  -1  27   8  206.94   41.60
  -1  27   7    2.11    2.82
   1 -27  -7    5.02    2.83
  -1 -27   7    7.41    2.32
  -1  27   7    4.55    3.81
   1  27  -6    5.16    4.43
  -1 -27   6    7.49    2.19
  -1  27   5    9.63    7.23
   1  27  -5   10.14    7.44
  -1 -27   5   30.85    6.57
   1 -27  -5   31.89    6.92
   1 -27  -5   32.81    6.33
   1 -27  -4    6.43    2.49
   1 -27  -4   11.69    3.25
   1  27  -4    2.44    4.50
  -1 -27   4    9.49    2.80
   1 -27  -3    5.68    1.99
   1 -27  -3    2.77    2.34
   1  27  -3    6.46    4.13
  -1 -27   3    2.29    2.01
   1 -27  -2  210.10   36.21
  -1 -27   2  199.02   36.32
   1  27  -2  109.46   36.42
  -1 -27   2  143.87   36.09
  -1 -27   1    0.56    2.01
   1 -27  -1    2.13    2.17
   1 -27  -1    0.49    1.84
  -1 -27   1    0.68    1.60
   1  27  -1    0.85    3.85
  -1 -27   1    1.19    2.01
  -1 -27   0  256.23   45.93
   1 -27   0  252.17   46.10
   1 -27   0  207.96   45.94
  -1 -27   0  226.58   45.87
   1  27   0  154.42   46.18
  -1  27   0  189.97   46.26
  -1 -27   0  177.31   46.02
   1 -27   1   -0.32    2.61
  -1 -27  -1    0.76    1.94
   1 -27   1    6.07    2.38
   1  27   1   17.73    4.43
  -1  27  -1   15.89    4.67
  -1 -27  -1    5.69    3.03
   1 -27   2    1.95    2.52
  -1 -27  -2    0.74    0.83
  -1 -27  -2    1.55    3.00
   1  27   2    0.68    3.66
  -1  27  -2    0.45    4.05
   1 -27   2    4.06    1.96
  -1 -27  -2    2.33    1.88
  -1  27  -3    3.24    4.12
   1  27   3    4.88    3.91
  -1 -27  -3    2.24    3.74
  -1 -27  -4   68.19   26.52
  -1 -27  -4  139.31   26.00
   1  27   4   94.09   26.37
  -1  27  -4   84.41   26.37
  -1 -27  -5    1.44    1.79
  -1  27  -5    0.16    3.93
   1  27   5   -0.40    3.55
  -1 -27  -6  243.09   42.43
   1  27   6  152.87   42.54
  -1  27  -6  119.54   42.57
   1 -27   7    4.74    2.26
  -1 -27  -7    3.82    2.33
  -1  27  -7   -0.33    4.44
  -1 -27  -8   22.74    5.18
   1  27   8   10.05    5.75
   1 -27   9   10.63    3.45
  -1  27  -9   20.71    5.86
  -1 -27 -10   10.94    3.61
   1 -27  10   12.21    3.55
  -1  27 -10    6.58    5.31
   1 -27  11    0.10    2.15
  -1 -27 -11   -1.56    2.29
  -1  27 -11    0.19    4.64
  -1  27 -12   42.65   11.07
   1 -27  13    0.92    2.50
  -1 -27 -13   -1.70    4.43
   1 -27  14    8.42    4.05
  -1 -27 -14   19.76    6.24
   1  28 -14   -3.50    5.18
  -1  28  14   -1.54    3.34
  -1 -28  14    2.01    2.28
   1  28 -13   10.61    5.69
  -1 -28  13    9.05    2.97
   1  28 -12    9.69    5.52
  -1  28  12   10.74    4.24
  -1 -28  12   11.72    3.48
   1  28 -11    0.37    4.65
  -1  28  11   -0.71    2.85
  -1 -28  11    0.15    2.01
   1 -28 -11   -0.45    3.28
  -1  28  10   73.59   20.01
   1  28 -10   57.73   20.20
  -1 -28  10   89.65   19.53
  -1  28  10   76.59   19.86
  -1  28   9   21.87    6.33
  -1  28   9   15.06    5.60
   1 -28  -9   21.20    5.53
  -1  28   8    3.53    3.70
   1  28  -8    1.00    4.52
  -1 -28   8    3.15    2.06
   1 -28  -8    2.04    2.72
  -1  28   8   -0.74    3.15
  -1  28   7   87.66   11.26
  -1 -28   7   39.33   10.00
  -1 -28   6   44.18    9.70
  -1 -28   5    3.92    1.83
   1 -28  -5    0.71    2.30
   1 -28  -4  396.15   74.74
   1  28  -4  220.17   75.05
   1 -28  -4  350.20   74.99
   1 -28  -3   10.24    3.68
   1  28  -3   13.37    5.60
   1 -28  -3   17.37    4.18
   1 -28  -2   57.63   10.45
  -1 -28   2   58.02   10.62
  -1  28   2   32.54   11.00
   1  28  -2   26.29   10.85
   1 -28  -2   47.93   10.43
  -1 -28   1   83.92   17.00
   1 -28  -1   77.77   17.01
  -1 -28   1   71.71   16.84
   1 -28  -1   74.25   16.97
   1  28  -1  127.02   17.93
  -1  28   1  109.85   17.79
  -1 -28   0    8.95    3.74
  -1 -28   0   16.35    3.64
   1 -28   0   12.13    3.92
   1 -28   0   12.85    3.63
  -1 -28   0   13.31    3.39
  -1  28   0    7.29    5.06
   1  28   0    6.40    5.00
  -1 -28  -1   23.48    6.32
  -1 -28  -1   19.88    5.59
   1  28   1   31.74    7.17
  -1  28  -1   33.64    7.33
  -1  28  -2  154.19   32.61
   1  28   2  144.21   32.47
  -1 -28  -2  160.57   32.47
  -1 -28  -3    1.42    1.79
   1  28   3    2.52    3.78
  -1  28  -3    1.51    3.94
  -1 -28  -3    1.31    3.56
   1  28   4   22.98    8.24
  -1  28  -4   14.18    8.14
   1 -28   4   37.91    7.55
   1  28   5   47.60    7.30
  -1  28  -5   44.55    7.76
  -1 -28  -6    3.90    2.32
   1 -28   6    4.21    2.21
   1  28   7    2.99    3.81
  -1 -28  -7    0.30    2.27
   1 -28   7    0.50    1.97
   1  28   8   85.90   25.82
  -1  28  -8   74.12   25.92
   1  28   8   96.31   25.68
  -1 -28  -8  168.54   25.80
  -1  28  -9   -1.45    4.63
   1 -28   9    0.27    2.11
   1  28   9    2.52    3.02
  -1  28 -10    5.79    5.53
   1 -28  10   10.32    3.67
  -1 -28 -10   21.43    4.19
   1  28  10   10.98    4.43
  -1  28 -11   25.79    7.24
  -1 -28 -11   32.21    5.97
   1 -28  11   18.53    5.59
   1  28  11   23.68    6.26
   1  28  12    2.39    3.27
   1 -28  13    5.24    3.08
   1  28  13    9.20    3.81
  -1 -28 -13    7.66    5.18
  -1  29  13   -0.46    2.91
   1  29 -13    1.36    4.59
   1  29 -12    1.34    4.60
  -1  29  12    0.76    2.93
  -1 -29  12    0.08    1.99
   1  29 -11   22.95    8.86
  -1  29  11   24.18    8.11
   1 -29 -11   46.96    8.44
   1  29 -10    3.77    4.86
  -1  29  10    0.98    3.95
  -1  29  10   -1.17    3.41
   1 -29 -10    1.72    3.51
  -1 -29  10    3.37    2.34
  -1  29   9   15.30    5.43
   1  29  -9    8.91    5.87
   1 -29  -8   94.47   16.43
  -1 -29   8   68.93   15.98
   1  29  -7    3.73    4.88
  -1 -29   7    5.34    2.29
  -1 -29   6   26.36    6.07
  -1 -29   5   26.77    6.11
   1 -29  -4    1.38    1.38
   1 -29  -3   32.51    7.70
   1  29  -3   37.32    9.08
  -1 -29   3   35.15    7.74
   1 -29  -2  116.42   23.60
   1  29  -2   52.99   23.77
  -1 -29   2  117.02   23.49
   1 -29  -1    1.34    2.36
  -1 -29   1    2.09    2.33
   1  29  -1    2.56    4.32
  -1  29   1    1.07    4.32
  -1 -29   1    2.46    1.86
  -1 -29   0  190.84   28.94
  -1  29   0   68.12   29.12
   1  29   0   64.38   29.10
   1 -29   0  146.52   28.94
  -1 -29  -1   74.72   18.34
   1 -29   1   91.57   18.61
  -1  29  -1   97.76   19.30
   1  29   1   84.43   19.24
   1 -29   2    1.09    2.03
   1  29   2    2.32    3.99
  -1  29  -2    0.48    4.12
   1 -29   3  108.08   23.13
   1  29   3  109.72   23.65
  -1  29  -3  108.49   23.74
   1 -29   4    6.56    2.33
   1  29   4    0.58    4.11
  -1 -29  -4    2.40    3.92
   1 -29   5    4.31    2.20
  -1 -29  -5   -0.25    4.50
  -1  29  -6   15.01   12.08
   1  29   6   19.27   11.83
  -1 -29  -6   75.82   11.80
   1 -29   6   52.68   11.59
  -1  29  -7   24.09    7.54
   1  29   7   24.88    6.97
  -1 -29  -7   35.46    6.39
   1 -29   7   20.24    5.96
   1  29   8    1.90    4.06
  -1  29  -8    2.83    4.52
  -1 -29  -8    6.73    2.91
  -1  29  -9   30.63    9.80
   1  29   9   34.44    9.16
   1 -29   9   33.32    8.73
  -1 -29  -9   59.11    9.26
  -1  29 -10    2.43    4.60
   1  29  10    1.10    3.02
  -1 -29 -10   -0.37    2.61
   1 -29  10    2.26    2.32
   1  29  11    1.30    3.42
   1 -29  11    2.19    2.62
   1  29  12   16.48    5.39
  -1  29 -13    1.99    5.23
   1  29  13   -1.52    3.67
   1 -29  13    5.05    2.85
   1  30 -12   -0.38    4.95
   1  30 -11   -0.19    5.01
  -1 -30  11    1.54    2.08
   1 -30 -11    2.37    3.02
  -1  30  10   13.48    6.41
   1  30 -10    8.77    7.00
   1  30  -9   26.34    8.11
   1  30  -8    6.54    4.92
   1 -30  -8    6.82    3.35
  -1 -30   8    6.53    2.69
   1  30  -7    4.46    4.64
   1 -30  -7   12.25    3.28
  -1 -30   7    5.37    2.43
   1 -30  -6    1.14    2.46
  -1 -30   6    2.08    1.90
  -1  30   5   10.95    4.70
  -1 -30   5    7.60    2.71
   1 -30  -5    8.65    3.26
  -1  30   4   11.17    8.11
   1 -30  -4   41.62    7.88
   1 -30  -3   20.89    6.97
  -1  30   3   20.17    8.09
  -1 -30   3   35.82    7.14
  -1  30   2    0.46    4.08
   1  30  -2    1.26    4.43
  -1 -30   2    4.28    2.11
   1 -30  -2    5.33    2.64
   1  30  -1  234.55   66.79
  -1 -30   1  330.61   66.48
   1  30   0   10.17    6.11
   1 -30   0   20.23    4.86
  -1 -30  -1   49.43   14.54
   1 -30   1   69.84   14.90
  -1 -30  -1   79.79   14.82
   1  30   1   50.83   15.48
  -1 -30  -2   52.66    9.63
   1 -30   2   39.79    9.62
   1 -30   3    0.17    1.94
  -1 -30  -3    1.05    1.87
  -1  30  -3   -0.33    4.30
  -1 -30  -4    0.34    1.94
  -1  30  -4    2.59    4.17
   1  30   4    4.98    4.01
   1 -30   5  100.79   20.58
  -1  30  -5   75.65   21.10
   1  30   5   90.93   21.01
  -1 -30  -6   -0.80    2.34
  -1  30  -6   -0.35    4.54
   1  30   6    2.68    3.98
   1 -30   7   22.26    5.47
  -1  30  -7   17.79    7.00
   1  30   7   22.15    6.57
   1  30   8    4.31    3.89
  -1  30  -8    1.77    4.39
   1 -30   9    0.68    2.24
  -1  30  -9   -0.73    4.49
   1 -30  10    1.54    2.41
   1  30  10    2.34    2.97
   1 -30  11   46.01   10.39
   1  30  12    0.17    3.21
  -1  30 -12   -0.98    4.91
   1 -31 -11   60.50   10.40
   1  31 -11   15.45   10.29
   1 -31 -10    3.49    3.28
  -1 -31  10    2.65    2.26
   1  31 -10    0.55    4.74
   1  31  -9   64.83   15.31
   1 -31  -8   18.23    4.50
   1  31  -8    0.90    5.69
   1 -31  -7    1.31    2.48
  -1 -31   7   -0.68    1.80
   1  31  -7    2.22    4.20
   1 -31  -6    2.44    2.81
  -1 -31   6    0.37    1.85
  -1  31   6    2.49    3.77
   1  31  -6    0.50    4.24
   1 -31  -5  116.40   21.48
  -1 -31   5  103.95   21.13
  -1  31   5   64.25   21.57
   1  31  -5   48.41   21.58
   1 -31  -4    3.99    2.75
  -1  31   4    3.32    4.19
   1 -31  -3  107.60   20.99
  -1 -31   3   96.99   20.76
  -1  31   3   67.63   21.25
   1 -31  -2    4.89    2.59
  -1 -31   2    3.66    2.09
  -1  31   2    1.72    4.28
  -1  31   1   -1.13    4.56
  -1 -31   0    9.32    3.02
   1 -31   0    7.92    3.25
   1 -31   1  140.00   30.61
  -1 -31  -1  156.08   30.57
  -1  31  -1   93.87   30.93
   1 -31   2    5.72    2.56
  -1  31  -2    5.24    4.61
   1  31   2    4.57    4.35
   1 -31   3  118.37   23.94
  -1 -31  -3  126.97   23.95
  -1  31  -3   58.60   24.25
   1  31   3   62.17   24.13
  -1 -31  -4    6.73    2.92
   1  31   4   13.36    4.64
  -1  31  -4   13.13    5.07
   1 -31   5    6.22    2.55
  -1  31  -5    3.52    4.34
   1  31   5    1.60    4.02
   1 -31   6    5.38    2.36
  -1 -31  -6    3.32    2.67
  -1  31  -6    1.71    4.51
   1  31   6    1.58    4.08
   1 -31   7   14.96    4.45
  -1 -31  -7   19.41    4.81
  -1  31  -7   17.32    6.30
   1  31   7   16.50    5.74
   1  31   8   -1.06    3.97
  -1  31  -8   -0.91    4.63
  -1 -31  -9   48.69    7.71
   1 -31   9   23.95    7.20
  -1 -31 -10    1.72    2.51
   1 -31  10    1.49    2.45
   1 -31  11    7.39    3.43
  -1  31 -11    6.41    5.39
   1 -32 -10    4.91    3.50
   1  32 -10   -0.57    4.94
   1 -32  -9   19.91    5.07
   1  32  -9    2.98    5.91
  -1 -32   8    3.23    2.26
  -1  32   8    7.41    4.39
   1  32  -8    4.58    4.69
  -1  32   7   30.95    9.97
   1  32  -7   16.64   10.00
   1 -32  -6    2.11    2.78
  -1  32   6    3.73    4.10
   1  32  -6    1.37    4.45
   1  32  -5   -1.42    4.82
  -1  32   5   -1.24    3.90
   1 -32  -4   17.30    5.18
  -1  32   4   24.64    6.24
   1  32  -4   22.84    6.68
   1 -32  -3   20.73    4.81
  -1  32   3    8.59    5.41
   1  32  -3    8.24    5.68
  -1 -32   2   -0.38    1.86
   1 -32  -2    0.52    2.42
  -1  32   2    1.26    4.14
  -1 -32   1  248.23   48.11
  -1  32   1  122.05   48.32
   1 -32   0    2.17    2.53
  -1  32   0    5.77    4.66
   1 -32   1   27.09    5.77
  -1  32  -1   13.54    6.89
   1  32   1    7.89    6.59
   1 -32   2   58.38   12.88
  -1 -32  -2   58.21   12.80
   1  32   2   56.02   13.56
  -1  32  -2   65.57   13.73
  -1 -32  -3    7.42    2.83
   1 -32   3    7.13    2.74
   1  32   3    4.40    4.40
  -1  32  -3    3.30    4.77
  -1 -32  -4   21.01    5.02
   1  32   4   15.79    6.11
  -1  32  -4   14.41    6.52
   1 -32   5  108.15   22.76
  -1 -32  -5  143.47   23.00
  -1  32  -5   48.63   23.01
   1  32   5   49.60   22.90
   1 -32   6    0.76    2.17
  -1 -32  -6    3.22    2.54
  -1  32  -6   -0.35    4.51
   1  32   6    0.15    3.95
  -1 -32  -7   44.47    8.09
   1 -32   7   34.20    7.72
  -1  32  -7    9.42    8.66
   1  32   7   18.07    8.30
   1  32   8   11.07    4.80
  -1 -32  -9   -0.65    2.53
   1 -32   9    0.63    2.30
   1 -32  10    6.51    3.28
  -1 -32 -10   10.87    3.64
  -1  32 -10    8.02    5.23
   1 -33  -9   16.16    4.30
   1  33  -9    1.82    5.08
  -1  33   9    6.21    4.70
   1 -33  -8   36.15    6.16
  -1 -33   8   17.53    5.24
   1  33  -8    8.25    6.87
  -1  33   8   31.21    6.65
  -1 -33   7    1.69    2.01
   1 -33  -7    0.38    2.73
  -1  33   7    2.23    3.88
   1  33  -7    2.30    4.57
  -1 -33   6   18.03    4.84
   1 -33  -6   23.15    5.47
   1  33  -6   17.94    6.80
  -1  33   6   23.25    6.25
   1  33  -5    2.52    4.50
  -1  33   5    1.87    4.03
  -1 -33   4   -0.08    1.84
   1 -33  -4    1.73    2.44
   1  33  -4    1.68    4.28
  -1  33   4    3.16    3.95
   1 -33  -3   18.37    5.18
  -1 -33   3   22.99    4.78
   1  33  -3    6.88    6.12
  -1  33   3    4.62    5.83
  -1 -33   2   60.62   13.04
   1 -33  -2   65.48   13.30
   1  33  -2   49.74   13.88
  -1  33   2   43.50   13.74
  -1 -33   1    0.16    1.95
   1  33  -1    1.02    4.48
  -1  33   1   -1.01    4.63
   1 -33   0   68.76   15.01
  -1  33   0   67.13   15.72
  -1 -33  -1   47.71    9.85
   1 -33   1   45.40    9.95
  -1 -33  -2    0.09    2.20
   1 -33   2    0.40    2.24
  -1  33  -2    0.84    4.31
   1 -33   3   32.30    6.93
  -1 -33  -3   34.72    6.95
  -1  33  -3    9.69    7.66
   1  33   3    6.26    7.58
  -1 -33  -4   46.37    9.71
  -1  33  -4   35.96   10.71
   1  33   4   34.35   10.40
  -1 -33  -5   -0.33    2.76
   1 -33   5    2.46    2.33
   1  33   5   -0.46    4.18
  -1  33  -5   -0.18    4.49
  -1 -33  -6  105.48   16.38
   1 -33   6   60.37   15.98
   1  33   6   58.48   16.55
  -1 -33  -7   12.37    3.71
   1 -33   7    7.49    3.24
   1  33   7    6.38    4.57
   1 -33   8    0.83    2.36
   1  33   8    3.20    4.00
  -1 -33  -9    5.49    2.90
   1 -33   9    2.62    2.53
  -1  33  -9    2.85    4.54
  -1  34   8    6.58    4.27
   1  34  -8    1.27    4.90
   1 -34  -7   16.16    3.90
   1  34  -7    2.19    5.04
  -1  34   7    4.49    4.49
   1 -34  -6   26.17    5.78
  -1  34   6   14.14    6.28
   1  34  -6   11.02    6.83
  -1  34   5    0.31    4.14
   1  34  -5    1.11    4.90
   1 -34  -4  104.08   18.56
  -1 -34   4   85.57   18.21
  -1  34   4   60.37   18.71
   1  34  -4   43.95   18.69
   1 -34  -3    0.69    2.61
   1  34  -3    0.36    4.37
  -1  34   3    0.48    3.88
   1 -34  -2    1.43    2.48
  -1  34   2   -1.64    4.41
   1  34  -2    1.92    4.56
  -1 -34   1   36.56    7.01
   1 -34  -1   28.98    7.16
   1  34  -1    7.49    7.70
  -1  34   1    9.14    7.76
   1 -34   0   20.12    4.99
   1  34   0   12.78    6.18
  -1  34   0   14.94    6.32
  -1 -34  -1    4.32    2.42
   1 -34   1    2.61    2.63
  -1  34  -1    0.17    4.43
  -1 -34  -2  157.56   30.85
   1 -34   2  141.06   30.88
  -1  34  -2   99.97   31.22
  -1 -34  -3    2.87    2.42
   1 -34   3    3.44    2.44
  -1  34  -3    1.20    4.54
  -1  34  -4   10.22    5.61
   1 -34   5   10.28    3.58
  -1 -34  -5   15.04    3.74
  -1 -34  -6    2.51    2.82
   1 -34   6    1.13    2.50
   1  34   6    0.45    4.23
   1 -34   7    6.19    2.98
  -1 -34  -7   10.29    3.48
   1  34   7    0.62    4.40
   1 -35  -6   11.90    3.69
  -1 -35   6    8.92    2.97
  -1  35   6    4.93    4.36
   1  35  -6    2.07    5.15
   1 -35  -5   22.08    6.05
  -1  35   5   33.58    7.14
   1  35  -5   12.91    7.00
  -1 -35   4    1.11    2.08
   1 -35  -4    1.33    2.74
  -1  35   4    0.33    4.42
   1  35  -4    0.54    4.57
  -1 -35   3    0.34    2.06
   1 -35  -3    0.72    2.57
  -1  35   3    2.63    4.14
   1  35  -3    1.42    4.54
   1 -35  -2   57.99   11.56
  -1 -35   2   53.34   11.25
   1  35  -2   26.38   11.99
  -1  35   2   28.99   11.83
  -1 -35   1    0.71    2.15
   1 -35  -1    0.88    2.61
   1  35  -1    2.48    4.50
  -1  35   1   -0.68    4.40
   1 -35   0   72.96   13.58
  -1  35   0   37.74   14.03
   1  35   0   31.35   13.91
  -1 -35  -1    1.91    2.20
   1 -35   1    0.85    2.33
   1  35   1    1.50    4.30
  -1  35  -1    2.29    4.59
   1 -35   2    2.87    2.51
  -1 -35  -2    2.88    2.51
   1  35   2    1.99    4.29
  -1  35  -2    2.72    4.61
  -1 -35  -3    2.72    2.54
   1 -35   3    3.90    2.55
  -1 -35  -5    4.71    2.99
   1 -35   5    3.07    2.74
   1 -35   6  103.74   24.79
  -1  35  -6   48.97   25.17
  -1 -36   4   60.90   12.59
   1 -36  -4   69.41   12.89
  -1  36   4   32.98   13.06
   1  36  -4   13.70   13.03
   1 -36  -3    0.96    2.68
  -1 -36   3    0.18    2.06
   1  36  -3    1.09    4.57
   1 -36  -2   19.31    5.17
  -1 -36   2   20.01    4.79
   1  36  -2    8.76    6.28
  -1  36   2   11.43    6.12
  -1 -36   1    3.18    2.37
   1 -36  -1    5.66    2.87
  -1  36   1    6.98    4.79
   1  36  -1    8.99    4.73
  -1 -36   0    3.45    2.47
  -1  36   0    3.92    4.65
   1  36   0    2.42    4.48
   1 -36   1    3.27    2.51
  -1 -36  -1   -0.40    2.45
   1  36   1    2.21    4.35
  -1  36  -1    3.44    4.59
   1 -36   2   42.83    9.60
  -1 -36  -2   45.46    9.57
   1  36   2   22.15   10.02
  -1 -36  -3    2.08    2.44
   1 -36   3    0.32    2.40
   1  36   3   -1.95    4.20
  -2   0  21    0.86    1.91
   2   0 -21   -1.15    7.99
  -2   0  20   47.41   10.29
   2   0 -20   22.83   13.36
  -2   0  19    0.07    1.66
   2   0 -19   -6.91    7.90
  -2   0  18   30.25    6.94
  -2   0  16   95.72   29.58
  -2   0  16  145.65   29.34
  -2   0  15   -1.24    1.92
  -2   0  15   -0.05    1.28
   2   0 -15    0.06    1.15
  -2   0  14  798.75  138.74
   2   0 -14  650.83  139.66
  -2   0  14  454.52  138.58
  -2   0  14  680.16  138.95
   2   0 -14  706.13  138.73
   2   0 -13    0.52    0.51
  -2   0  13    0.45    1.72
  -2   0  13   -0.13    1.19
   2   0 -13   -3.50    5.45
   2   0 -12   31.49   12.07
   2   0 -12   43.86   10.12
  -2   0  12   58.44   10.35
   2   0 -12   47.31   10.37
  -2   0  12   41.11   10.56
   2   0 -11    3.37    4.39
  -2   0  11    1.01    1.43
  -2   0  11   -0.21    0.94
   2   0 -11    0.52    0.93
   2   0 -11    0.85    0.81
   2   0 -10  678.37  161.42
   2   0 -10  558.28  160.80
  -2   0  10  931.36  160.89
   2   0 -10  954.40  160.90
  -2   0   9    0.06    1.18
  -2   0   9    0.37    0.90
   2   0  -9   -1.54    3.61
   2   0  -8 2026.80  410.78
  -2   0   8 1775.50  410.47
   2   0  -8 2030.02  410.43
   2   0  -8 2009.84  410.41
   2   0  -7    1.08    1.59
   2   0  -7    5.18    1.52
   2   0  -7    3.38    3.51
  -2   0   7    3.95    1.63
   2   0  -6  176.41   38.61
   2   0  -6  199.13   38.34
   2   0  -6  206.30   38.35
  -2   0   6  138.38   38.29
   2   0  -5    1.27    0.87
   2   0  -5    3.50    2.38
  -2   0   5    1.43    1.05
   2   0  -4   82.42   16.26
  -2   0   4   59.84   16.17
   2   0  -4   81.75   16.21
   2   0  -4   87.21   16.28
  -2   0   4   73.74   16.24
   2   0  -3    0.44    0.99
   2   0  -3    0.33    1.09
  -2   0   3    0.22    1.01
   2   0  -3   -0.15    0.84
  -2   0   3   -0.08    0.87
   2   0  -2 5880.24 1259.49
  -2   0   2 6313.81 1259.42
   2   0  -2 5865.62 1259.41
   2   0  -2 5722.86 1259.46
  -2   0   2 5720.83 1259.46
  -2   0   2 5968.86 1259.46
   2   0  -2 6650.06 1259.48
   2   0  -1   -0.02    0.90
   2   0  -1   -0.31    1.33
  -2   0   1    0.87    1.22
   2   0  -1    0.09    0.73
  -2   0   1    0.04    0.71
  -2   0   0 1413.00  428.22
  -2   0   0 2300.34  428.23
   2   0   0 1927.97  428.23
  -2   0   0 2362.55  428.25
   2   0   0 2398.22  428.25
  -2   0  -1    1.42    1.99
   2   0   1    1.23    2.04
  -2   0  -1    2.32    0.91
   2   0   1    2.01    0.95
   2   0   1    0.65    0.94
  -2   0  -1    0.79    0.91
   2   0   1    1.68    0.83
  -2   0  -2    6.03    1.11
   2   0   2    1.68    1.28
  -2   0  -2    1.97    1.22
   2   0   2    4.37    2.53
  -2   0  -2    2.80    2.80
   2   0   2    3.75    1.21
  -2   0  -2    3.57    1.13
  -2   0  -3    5.12    3.66
   2   0   3    1.94    1.94
  -2   0  -3   10.10    1.96
   2   0   3    9.81    2.07
  -2   0  -4  587.50   95.04
   2   0   4  469.00   94.67
  -2   0  -4  397.64   94.61
   2   0   4  590.48   94.65
  -2   0  -4  447.81   94.64
   2   0   4  412.25   94.61
  -2   0  -5    0.50    0.58
   2   0   5    0.33    0.80
  -2   0  -5    0.39    0.68
   2   0   6 1724.84  416.65
   2   0   6 1898.61  416.73
  -2   0  -6 2034.81  417.13
  -2   0  -6 2204.52  416.71
   2   0   6 2201.86  416.68
   2   0   7    0.68    0.70
   2   0   7    0.62    0.29
   2   0   7    1.04    1.09
   2   0   7    2.10    0.80
  -2   0  -7    2.16    0.89
  -2   0  -7    2.15    3.99
   2   0   8  432.67   66.42
   2   0   8  302.07   66.27
  -2   0  -8  264.00   66.30
  -2   0  -8  362.04   67.14
   2   0   9    7.56    1.93
  -2   0  -9    3.19    1.63
   2   0   9    4.87    1.56
  -2   0  -9    6.08    4.79
   2   0  10  953.24  174.27
  -2   0 -10  717.26  174.18
   2   0  10  864.15  174.19
  -2   0 -10  831.90  174.92
   2   0  11    0.64    1.30
  -2   0 -11    0.15    1.08
   2   0  11   -0.50    1.15
   2   0  12  473.08  102.46
   2   0  12  504.34  102.46
   2   0  13    1.35    1.59
  -2   0 -13    1.33    1.29
   2   0  14   18.71    5.63
  -2   0 -14   23.53    5.59
   2   0  14   33.38    5.91
   2   0  15    4.24    2.43
   2   0  15    3.80    2.32
  -2   0 -15    8.05    7.17
   2   0  16  195.57   40.22
  -2   0 -16  116.25   41.28
   2   0  17    1.83    2.09
  -2   0 -17    4.20    6.71
   2   0  18  172.34   35.25
  -2   0 -18   87.12   36.37
   2   0  19   -0.55    2.27
  -2   0 -19   -4.87    7.30
   2   0  20    7.00    3.42
  -2   0 -20    2.11    7.98
   2   0  21   -0.72    2.58
  -2   0 -21    3.63    7.69
  -2  -1  21    5.96    2.68
  -2   1  21   10.22    2.79
   2   1 -21    2.26    8.11
   2  -1 -21    0.39    8.21
  -2   1  20   19.91    4.80
  -2  -1  20   18.53    4.73
   2   1 -20   10.23    9.23
   2  -1 -20   12.25    9.87
  -2   1  19   11.61    3.35
  -2  -1  19   12.99    3.30
   2   1 -19    5.34    8.14
   2  -1 -19    1.48    7.90
  -2  -1  18  168.73   36.97
  -2   1  18  185.19   37.02
   2   1 -18  104.14   38.38
  -2   1  17    8.92    2.67
  -2   1  16   39.93    8.48
  -2  -1  16   39.05    8.45
  -2   1  16   30.73    8.88
  -2  -1  16   32.34    8.84
  -2   1  15   69.91   13.87
  -2  -1  15   74.19   13.87
  -2  -1  15   55.07   14.11
   2   1 -15   54.80   13.83
   2  -1 -15   54.49   13.83
  -2   1  15   62.35   14.19
   2  -1 -15   59.95   15.81
   2  -1 -14   25.72   11.75
   2   1 -14   35.01    9.25
  -2  -1  14   66.96    9.66
  -2   1  14   61.69    9.65
  -2   1  14    4.31    9.24
   2   1 -14   90.47    9.78
   2  -1 -14   94.03    9.82
  -2   1  14   40.50    9.96
   2  -1 -13    7.38    6.29
   2   1 -13   11.03    6.41
  -2  -1  13   17.89    3.19
   2  -1 -13   11.46    2.76
   2   1 -13   13.06    2.79
  -2   1  13   12.65    3.00
  -2  -1  13   13.79    3.55
  -2   1  13   16.06    3.61
   2   1 -12  434.63  106.17
  -2  -1  12  615.32  106.32
   2  -1 -12  520.09  107.11
   2   1 -12  479.63  107.08
   2  -1 -12  590.32  106.35
  -2   1  12  500.40  106.47
   2   1 -12  593.16  106.34
  -2  -1  12  518.03  106.47
   2  -1 -11   20.60   10.03
  -2  -1  11   56.27   10.17
   2  -1 -11   38.59   11.47
   2   1 -11   30.88   11.31
  -2   1  11   38.71   10.36
  -2  -1  11   38.44   10.32
   2  -1 -11   61.06   10.22
   2   1 -11   59.01   10.21
   2  -1 -10  646.58  139.35
   2   1 -10  711.13  139.34
  -2  -1  10  746.48  139.40
   2   1 -10  630.54  139.38
  -2  -1  10  612.63  139.49
   2  -1 -10  608.83  139.39
   2   1 -10  633.29  139.98
   2  -1 -10  654.03  139.97
  -2  -1   9  462.60   88.52
   2  -1  -9  463.35   89.07
   2   1  -9  394.80   89.00
  -2  -1   9  372.16   88.60
   2   1  -9  423.41   88.52
  -2   1   9  388.36   88.61
   2  -1  -8   29.70   24.70
  -2  -1   8  152.40   24.82
  -2  -1   8   95.72   24.85
  -2   1   8   89.77   24.84
   2   1  -8  149.14   24.82
   2  -1  -8  149.38   24.84
   2  -1  -8   81.93   25.24
   2   1  -8   60.01   25.23
   2  -1  -7  854.54  156.26
   2   1  -7  715.96  156.22
  -2  -1   7  758.24  155.91
   2   1  -7  753.23  155.91
   2  -1  -7  779.48  155.93
  -2   1   7  618.87  155.89
   2  -1  -7  857.23  155.96
  -2   1   7  710.38  155.96
  -2  -1   7  678.82  155.96
   2   1  -7  780.93  155.93
  -2   1   6 1484.81  322.04
  -2   1   6 1742.06  321.99
  -2  -1   6 1659.34  322.01
   2   1  -6 1611.33  322.23
   2   1  -6 1350.29  321.99
   2  -1  -6 1510.98  322.02
  -2   1   6 1156.96  321.97
   2  -1  -6 1693.85  322.01
   2   1  -6 1737.17  322.02
   2  -1  -5    0.64    1.82
   2   1  -5    1.03    2.49
  -2   1   5    3.56    1.06
  -2  -1   5    1.66    1.33
   2  -1  -5    0.71    1.26
   2  -1  -5    1.71    1.03
   2   1  -5    2.18    1.01
  -2  -1   5    1.71    1.11
  -2   1   5    2.44    1.20
   2   1  -4  557.56  116.71
   2   1  -4  603.08  116.82
  -2  -1   4  571.95  116.75
  -2   1   4  573.09  116.71
   2   1  -4  644.47  116.75
  -2  -1   4  395.65  116.71
   2  -1  -4  627.06  116.74
  -2   1   4  574.11  116.71
  -2   1   4  506.06  116.74
  -2  -1   4  555.20  116.73
  -2  -1   3   80.90   15.00
  -2   1   3   70.13   15.01
   2  -1  -3   86.09   15.01
   2  -1  -3   65.81   14.96
   2   1  -3   63.14   15.03
  -2   1   3   82.09   15.00
   2   1  -3   62.24   14.98
  -2  -1   3   24.64   14.95
   2  -1  -3   76.67   15.00
  -2   1   3   59.59   14.96
   2   1  -3   80.70   14.97
   2  -1  -2   18.92    2.74
  -2   1   2   19.57    2.74
   2   1  -2   14.92    2.59
   2   1  -2    7.26    2.60
   2  -1  -2    8.22    2.74
   2   1  -2    9.84    2.83
  -2  -1   2    1.73    2.70
  -2   1   2   15.13    2.81
   2   1  -2   15.13    3.08
   2  -1  -2   14.23    2.94
  -2   1   2    4.47    2.67
   2   1  -2   14.01    2.68
  -2   1   2   10.60    2.69
   2  -1  -2   11.22    2.72
  -2  -1   2    8.81    2.71
   2  -1  -1    6.91    1.46
  -2   1   1    5.05    1.46
   2   1  -1    5.34    1.67
  -2   1   1    6.32    1.70
   2  -1  -1    5.89    1.76
   2   1  -1    7.16    1.95
   2  -1  -1    5.78    1.60
  -2  -1   1    4.50    1.44
   2  -1  -1    5.89    1.49
  -2   1   1    6.49    1.49
   2   1  -1    5.71    1.44
  -2   1   0 2797.05  517.05
   2  -1   0 2496.37  517.05
  -2  -1   0 1870.14  517.04
  -2   1   0 1863.93  517.04
   2  -1   0 2894.49  517.06
  -2   1   0 2755.05  517.07
   2   1   0 2867.89  517.05
   2  -1   1   16.28    2.66
  -2   1  -1   14.15    2.59
  -2  -1  -1   14.01    3.17
   2   1   1   12.95    2.98
  -2   1  -1   15.01    3.17
   2  -1   1   13.27    2.58
   2   1   1    6.22    2.64
  -2  -1  -1    5.97    2.60
   2  -1   1    9.86    2.64
   2   1   1   17.73    2.72
  -2   1  -1    6.86    2.58
   2   1   1   10.91    2.58
   2  -1   1    9.82    2.59
  -2   1  -2 1963.13  420.05
   2   1   2 1925.33  420.08
   2  -1   2 2054.69  420.07
  -2  -1  -2 2089.80  420.20
   2  -1   2 1944.67  420.21
   2   1   2 2086.70  420.15
  -2   1  -2 2109.42  420.23
  -2  -1  -2 2196.12  420.07
   2   1   2 1904.39  420.07
  -2  -1  -2 2022.76  420.06
  -2   1  -2 1679.37  420.06
   2  -1   2 2133.69  420.08
  -2   1  -2 2164.56  420.08
   2  -1   2 1999.36  420.05
  -2   1  -3 1012.01  222.23
  -2  -1  -3 1027.64  222.19
   2  -1   3 1160.66  222.02
   2   1   3 1100.70  222.04
   2   1   3  952.41  221.99
   2  -1   3  922.57  221.99
  -2  -1  -3 1151.35  222.00
  -2   1  -3 1072.89  222.01
   2  -1   3 1110.10  222.00
  -2   1  -4   50.97   10.53
  -2  -1  -4   48.14   10.33
   2   1   4   53.45    9.72
   2  -1   4   53.90    9.68
   2  -1   4   31.71    9.61
  -2   1  -4   31.65    9.59
  -2  -1  -4   31.43    9.58
   2  -1   4   52.28    9.63
  -2  -1  -4   50.92    9.65
  -2   1  -4   58.82    9.67
   2   1   4   34.88    9.60
   2  -1   5 1513.42  301.58
   2   1   5 1639.91  301.52
   2  -1   5 1546.70  301.54
  -2  -1  -5 1145.34  301.49
  -2  -1  -5 1555.25  301.55
  -2   1  -5 1616.24  301.57
  -2   1  -6  598.15  119.65
  -2  -1  -6  564.58  119.56
   2  -1   6  605.96  119.15
   2   1   6  641.06  119.18
   2  -1   6  503.21  119.08
  -2   1  -6  617.67  119.13
  -2  -1  -6  545.41  119.11
   2  -1   6  554.88  119.09
  -2   1  -7   85.51   18.36
  -2  -1  -7   99.05   18.34
   2  -1   7   85.01   17.39
   2   1   7   89.94   17.41
   2  -1   7   75.98   17.20
   2  -1   7   55.30   17.27
  -2  -1  -7   96.23   17.36
   2  -1   7  123.13   17.36
  -2   1  -7   89.88   17.35
  -2   1  -8 1483.09  315.43
  -2  -1  -8 1493.59  315.38
   2  -1   8 1499.76  314.91
   2   1   8 1565.29  314.93
   2  -1   8 1451.93  314.81
   2  -1   8 1569.66  314.86
  -2   1  -8 1438.99  314.87
   2   1   8 1529.85  314.85
   2  -1   9  188.08   45.74
   2  -1   9  186.08   45.72
  -2  -1  -9  250.62   46.72
  -2   1  -9  215.30   45.85
  -2  -1  -9  215.33   45.84
   2  -1   9  242.98   45.84
   2   1   9  300.89   45.98
   2  -1   9  287.72   45.95
  -2  -1 -10  170.79   44.88
   2  -1  10  238.19   44.10
   2   1  10  240.60   44.10
  -2   1 -10  188.92   44.08
  -2  -1 -10  188.76   44.06
   2   1  10  202.98   44.14
   2  -1  10  196.66   44.12
  -2  -1 -11  133.82   35.32
   2  -1  11  172.26   34.46
   2   1  11  184.10   34.50
  -2  -1 -11  145.86   34.43
  -2   1 -11  143.99   34.44
   2  -1  11  173.76   34.51
   2   1  11  168.87   34.52
   2   1  12  117.23   27.90
   2  -1  12  116.96   27.88
   2   1  12  148.42   27.99
   2  -1  12  143.53   27.96
  -2   1 -13   18.49    7.65
  -2   1 -13   18.99    4.67
  -2  -1 -13   21.86    4.72
   2  -1  13   20.23    4.80
   2   1  13   19.34    4.80
  -2   1 -14  250.08   72.08
  -2  -1 -14  257.02   71.23
   2   1  14  344.21   71.34
  -2   1 -14  266.96   71.25
   2  -1  14  417.90   71.47
   2  -1  14  397.91   71.37
   2   1  14  391.94   71.38
  -2   1 -15   62.90   19.07
   2  -1  15   65.70   17.31
   2   1  15   65.52   17.29
   2  -1  15   86.31   17.36
   2   1  15   92.44   17.40
  -2  -1 -16   56.83   16.68
  -2   1 -16   33.32   16.25
   2  -1  16   63.01   14.12
   2   1  16   69.46   14.20
  -2  -1 -17   25.08   11.11
  -2   1 -17   17.25   10.74
   2  -1  17   33.84    8.19
   2   1  17   41.56    8.35
  -2  -1 -18    0.35    8.56
  -2   1 -18    7.68    8.68
   2  -1  18   16.29    4.73
   2   1  18   18.69    4.83
  -2  -1 -19   13.51    9.81
  -2   1 -19    7.42    9.18
   2   1  19   25.74    6.01
   2  -1  19   23.88    6.04
  -2   1 -20   36.70   18.06
  -2  -1 -20   27.92   18.08
   2   1  20   78.16   16.27
   2  -1  20   76.79   16.27
  -2   1 -21    3.93    8.03
  -2  -1 -21   -3.37    8.38
   2   1  21   -0.97    2.67
   2   2 -21    4.04    8.67
   2  -2 -21   13.27    9.57
  -2   2  21   16.13    3.98
  -2  -2  21   12.04    3.79
   2  -2 -20    6.22    9.19
   2   2 -20    1.44    8.52
  -2  -2  20   15.02    3.90
  -2   2  20   16.22    4.06
   2   2 -19   18.81   11.53
  -2  -2  19   38.80    8.51
   2   2 -18    1.32    7.47
  -2  -2  18    8.59    2.73
   2   2 -17   72.15   17.84
  -2   2  16   49.14   13.09
   2  -2 -16   40.16   14.71
  -2  -2  16   60.80   12.72
   2  -2 -15    7.43    6.87
  -2   2  15    6.31    3.59
   2  -2 -15   11.84    3.04
  -2  -2  15   12.02    3.02
   2   2 -14   71.88   17.90
   2  -2 -14  106.38   19.92
  -2  -2  14  127.36   18.18
   2  -2 -14  100.97   18.16
   2   2 -14  101.35   18.15
  -2   2  14  117.75   18.55
  -2   2  13  195.76   32.70
   2  -2 -13  194.44   33.92
  -2  -2  13  243.65   32.37
   2  -2 -13  135.52   32.11
  -2   2  13   87.49   32.14
   2  -2 -13  272.03   32.50
  -2  -2  13  179.19   32.60
  -2   2  12   29.50    6.68
   2   2 -12   19.16    8.52
   2  -2 -12   18.26    8.29
  -2  -2  12   31.17    6.38
   2   2 -12   30.63    6.15
  -2   2  12   30.31    6.27
  -2  -2  12   32.49    6.70
   2   2 -12   21.80    6.35
   2  -2 -12   25.33    6.37
   2  -2 -11  423.23   95.52
  -2  -2  11  491.99   95.59
  -2   2  11  497.13   95.59
   2  -2 -11  473.52   96.26
   2   2 -11  455.76   96.29
  -2   2  11  401.73   95.70
  -2  -2  11  432.99   95.71
   2  -2 -11  435.08   95.58
   2   2 -11  463.39   95.60
   2   2 -10  174.60   43.11
   2  -2 -10  109.59   43.11
  -2  -2  10  236.92   43.20
  -2   2  10  229.54   43.18
   2  -2 -10  237.85   43.22
   2   2 -10  257.51   43.22
  -2  -2  10  168.03   43.29
   2  -2 -10  176.46   43.79
   2   2 -10  144.80   43.83
  -2   2   9   97.20   22.30
   2  -2  -9  101.88   22.97
   2   2  -9   90.74   23.08
  -2   2   9  119.95   22.19
  -2  -2   9  124.47   22.22
  -2   2   9   85.50   22.12
  -2  -2   9  102.50   22.31
   2   2  -9   89.49   22.16
  -2   2   8  820.18  175.65
   2   2  -8  808.99  175.97
   2  -2  -8 1011.85  176.00
  -2  -2   8  888.78  175.58
  -2   2   8  913.51  175.57
   2   2  -8  770.22  175.55
   2  -2  -8  853.83  175.59
  -2   2   8  700.04  175.54
  -2  -2   8  832.51  175.64
   2  -2  -8  912.66  175.61
   2   2  -8  825.97  175.57
  -2  -2   7  394.76   75.70
  -2   2   7  410.58   75.67
   2   2  -7  325.59   76.06
   2  -2  -7  379.84   75.93
   2  -2  -7  269.09   75.68
   2   2  -7  252.47   75.64
   2  -2  -7  450.10   75.75
  -2  -2   7  328.13   75.73
   2   2  -7  413.26   75.69
  -2   2   7  334.05   75.74
  -2   2   6   44.81   10.58
  -2   2   6   52.01   10.50
   2   2  -6   45.66   11.21
  -2  -2   6   48.94   10.57
   2   2  -6   51.71   10.55
   2  -2  -6   41.97   10.55
  -2   2   6   30.97   10.49
   2   2  -6   55.99   10.54
   2  -2  -6   51.98   10.53
   2   2  -5 1475.11  297.33
  -2  -2   5 1472.72  297.17
   2  -2  -5 1731.72  297.18
  -2   2   5 1367.63  297.11
  -2  -2   5 1270.48  297.15
   2  -2  -5 1345.82  297.15
   2   2  -4  101.63   16.02
  -2  -2   4   85.68   16.04
   2   2  -4   61.66   16.25
  -2  -2   4   66.86   16.09
  -2   2   4   93.15   16.00
   2  -2  -4   54.17   15.99
   2   2  -4   41.28   15.99
  -2   2   4   46.22   15.96
  -2   2   4   77.51   16.04
  -2   2   3  143.22   33.70
   2  -2  -3  155.94   33.71
  -2  -2   3  168.57   33.68
  -2   2   3  206.33   33.70
   2   2  -3  139.15   33.74
  -2   2   3  177.27   33.67
  -2  -2   3  188.36   33.75
   2   2  -3  156.15   33.70
  -2  -2   3  131.62   33.67
   2  -2  -3  130.37   33.68
  -2   2   3  128.35   33.64
   2   2  -3  174.82   33.66
  -2   2   2 5558.10 1148.91
   2  -2  -2 5290.09 1148.90
   2   2  -2 5491.62 1148.90
   2   2  -2 5832.95 1148.94
  -2  -2   2 5377.30 1148.93
   2  -2  -2 5042.73 1148.92
  -2  -2   2 5553.55 1148.98
  -2   2   2 5208.49 1148.90
  -2   2   2 6039.29 1148.92
   2  -2  -2 6042.49 1148.93
   2   2  -2 5463.93 1148.90
  -2  -2   2 5373.07 1148.91
   2  -2  -2 5248.74 1148.92
  -2   2   2 5527.17 1148.93
  -2   2   1   36.52    6.78
   2  -2  -1   32.87    6.78
  -2  -2   1   16.10    6.76
   2   2  -1   17.48    6.77
   2   2  -1   31.59    7.07
  -2   2   1   28.98    6.79
  -2  -2   1   44.03    7.04
   2  -2  -1   30.28    6.80
   2  -2  -1   26.50    6.78
   2  -2  -1   46.98    6.82
   2   2  -1   28.44    6.75
  -2   2   1   39.47    6.80
   2  -2   0  479.32  103.37
  -2   2   0  621.78  103.41
  -2  -2   0  375.80  103.36
  -2   2   0  327.52  103.35
  -2  -2   0  627.04  103.43
   2   2   0  503.22  103.36
  -2   2   0  544.38  103.40
   2  -2   0  636.32  103.41
  -2   2  -1  896.49  203.81
  -2  -2  -1  933.38  203.86
   2  -2   1  977.58  203.83
   2   2   1  970.39  203.83
  -2   2  -1 1037.81  203.92
  -2  -2  -1 1107.20  203.88
   2  -2   1  969.08  203.84
   2   2   1 1234.18  203.87
  -2  -2  -1 1022.31  203.87
   2   2   1  952.17  203.87
  -2   2  -1  857.62  203.83
   2  -2   1 1000.95  203.85
  -2  -2  -1  996.76  203.82
   2   2   1  985.77  203.82
   2  -2   1  870.49  203.84
   2  -2   2  392.56   70.77
   2   2   2  449.47   70.85
  -2   2  -2  349.02   70.74
   2   2   2  291.54   70.80
  -2   2  -2  379.87   71.00
  -2  -2  -2  326.41   70.88
  -2  -2  -2  397.32   70.77
   2   2   2  284.96   70.76
  -2  -2  -2  171.57   70.75
  -2   2  -2  236.98   70.75
   2  -2   2  287.97   70.77
   2  -2   2  386.23   70.78
   2   2   2  363.50   70.74
  -2   2  -2  447.22   70.81
  -2   2  -3 1301.55  255.78
  -2  -2  -3 1238.91  255.67
   2  -2   3 1328.35  255.51
   2   2   3 1268.19  255.55
   2   2   3  989.59  255.49
   2  -2   3 1127.19  255.51
   2  -2   3 1213.95  255.50
  -2   2  -3 1274.71  255.52
   2   2   3 1310.05  255.47
  -2   2  -4  861.26  165.43
  -2  -2  -4  884.24  165.36
   2   2   4  827.11  165.15
   2  -2   4  793.88  165.10
   2  -2   4  811.60  165.12
  -2   2  -4  610.87  165.06
  -2   2  -4  848.82  165.12
   2   2   4  784.20  165.07
   2  -2   4  794.84  165.09
  -2  -2  -4  831.15  165.09
  -2  -2  -4  931.15  165.09
   2  -2   5  226.11   44.20
   2   2   5  187.74   44.11
  -2  -2  -5  152.45   44.11
  -2   2  -5  250.52   44.21
   2   2   5  223.70   44.13
  -2  -2  -5  250.41   44.17
  -2   2  -6  268.56   55.01
  -2  -2  -6  254.05   54.88
   2   2   6  267.56   54.50
   2  -2   6  226.81   54.43
   2  -2   6  188.97   54.40
   2  -2   6  284.71   54.41
   2   2   6  288.76   54.40
  -2   2  -6  276.58   54.45
  -2  -2  -6  243.29   54.40
  -2   2  -7 1454.79  259.49
  -2  -2  -7 1588.40  259.49
   2  -2   7 1519.18  258.95
   2   2   7 1504.55  258.98
   2  -2   7 1072.84  258.80
   2  -2   7 1469.66  258.90
   2  -2   7 1522.78  258.90
  -2  -2  -7 1396.32  258.90
  -2   2  -7 1444.86  258.93
  -2  -2  -8   64.46   13.66
   2  -2   8   37.45   12.47
   2  -2   8   68.79   12.54
  -2   2  -8   58.70   12.56
   2  -2   8   58.19   12.57
   2   2   8   62.27   12.65
   2  -2   9  457.67   86.29
   2   2   9  411.84   86.30
  -2  -2  -9  379.95   86.21
   2  -2   9  435.43   86.22
  -2   2  -9  378.87   86.23
  -2  -2  -9  419.90   86.93
  -2  -2 -10  250.12   52.62
   2  -2  10  297.50   51.89
   2   2  10  286.07   51.91
   2  -2  10  224.89   51.70
   2  -2  10  272.34   51.74
  -2   2 -10  223.62   51.82
   2  -2  10  255.09   51.80
  -2  -2 -10  204.72   51.78
   2  -2  11   13.07    3.49
   2   2  11    9.99    3.44
  -2   2 -11    9.95    3.31
   2  -2  11   21.65    3.39
  -2  -2 -11   12.20    3.29
  -2  -2 -11    0.87    5.82
   2  -2  12  194.24   37.58
   2   2  12  192.76   37.62
  -2   2 -12  138.70   37.50
   2  -2  12  181.84   37.55
   2   2  12  193.15   37.60
  -2   2 -12  136.05   38.44
  -2  -2 -12  160.67   38.58
   2   2  13  177.24   28.22
   2  -2  13  173.28   28.17
  -2  -2 -13   84.99   27.97
  -2   2 -13   99.78   28.01
  -2   2 -13  126.46   29.31
   2   2  14    6.92    2.78
   2  -2  14    4.86    2.56
  -2   2 -14   10.54    2.65
   2   2  14    7.96    2.59
  -2  -2 -14    9.54    2.51
   2  -2  14   10.74    2.82
  -2   2 -14    9.40    6.53
   2  -2  15  151.75   31.21
   2   2  15  158.50   31.26
   2   2  15  142.07   31.23
   2  -2  15  159.29   31.36
  -2   2 -15  125.71   31.17
  -2   2 -15   90.46   32.28
   2  -2  16   61.11   12.34
   2   2  16   53.34   12.39
  -2   2 -16   26.31   13.97
   2  -2  17    5.82    2.71
   2   2  17    7.86    2.93
  -2  -2 -17   -4.84    7.95
  -2   2 -17    3.75    6.68
   2   2  18  112.17   22.38
  -2   2 -18   49.22   23.48
  -2  -2 -18   58.32   23.96
   2   2  19   52.34   11.11
  -2  -2 -19   19.92   13.60
  -2   2 -19   35.05   13.53
   2   2  20   16.12    4.74
  -2   2 -20   10.35    8.66
  -2  -2 -20    9.64    9.06
   2   2  21   38.48    8.51
  -2  -2 -21   17.71   11.75
  -2   2 -21   14.57   11.24
  -2  -3  21   51.24   10.95
   2  -3 -21   27.81   14.33
   2   3 -21   17.84   13.40
  -2  -3  20    2.80    1.90
   2   3 -20   -6.50    7.64
  -2  -3  19   27.04    6.18
   2   3 -19   12.79    9.69
  -2  -3  18   15.52    3.82
   2   3 -18    9.45    8.24
   2   3 -17   36.45   11.55
  -2   3  16   27.83    8.43
  -2  -3  16   27.02    8.37
  -2   3  16   40.34    8.14
  -2  -3  16   37.30    8.06
   2  -3 -16   21.33   10.58
   2   3 -16   10.05   10.46
  -2  -3  15  226.99   45.18
  -2   3  15  238.58   45.23
  -2   3  15  179.21   45.42
  -2  -3  15  188.40   45.42
   2   3 -15  193.31   45.18
   2  -3 -15  206.54   45.19
   2  -3 -15  206.38   46.48
  -2   3  14   13.26    2.54
  -2  -3  14   13.52    2.49
   2   3 -14   11.12    2.44
   2  -3 -14    6.19    2.36
  -2   3  14    5.80    2.89
   2  -3 -14   15.89    6.21
   2   3 -14    6.55    1.95
  -2   3  13  309.64   53.35
   2  -3 -13  328.13   54.40
  -2  -3  13  366.16   53.07
  -2   3  13  388.04   53.12
   2  -3 -13  312.81   53.10
  -2   3  12   40.14    9.68
   2  -3 -12   42.68   10.93
  -2  -3  12   51.45    9.48
  -2   3  12   51.39    9.47
   2   3 -12   40.49    9.29
  -2   3  12   23.44    9.31
   2   3 -12   47.09    9.47
  -2  -3  12   41.23    9.65
   2  -3 -12   50.88    9.49
  -2   3  11   40.08   11.99
   2  -3 -11   32.08   12.99
   2   3 -11   19.68   12.95
  -2   3  11   61.14   11.81
  -2  -3  11   64.39   11.84
   2  -3 -11   10.68   11.66
   2   3 -11   60.14   11.68
  -2   3  11    9.54   11.63
  -2  -3  11   45.56   11.98
   2  -3 -11   71.81   11.88
   2   3 -11   79.05   11.86
   2   3 -10   10.04    2.26
   2  -3 -10    9.62    2.46
  -2   3  10   11.05    2.34
  -2  -3  10    9.73    2.38
   2   3 -10    7.87    2.34
   2  -3 -10    8.40    2.35
  -2  -3  10   10.46    2.66
   2  -3 -10    9.81    4.46
   2   3 -10    7.95    4.72
  -2   3   9 1640.11  355.81
  -2   3   9 1934.79  355.71
  -2  -3   9 1989.35  355.74
   2   3  -9 1539.37  356.16
   2  -3  -9 2098.38  356.24
   2   3  -9 1577.63  355.66
   2  -3  -9 1402.59  355.69
  -2   3   9 1304.38  355.66
  -2  -3   9 1740.60  355.81
   2   3  -9 1847.61  355.71
   2  -3  -9 2039.58  355.76
  -2   3   8    4.86    1.34
   2  -3  -8    2.68    2.69
   2   3  -8    4.05    4.02
  -2  -3   8    4.43    1.56
   2  -3  -8    0.94    1.68
  -2   3   8    2.16    1.67
   2  -3  -8    5.01    1.52
   2   3  -8    6.10    1.39
  -2  -3   8    3.62    1.68
  -2  -3   7  775.84  154.01
  -2   3   7  757.99  153.96
   2   3  -7  778.65  154.40
   2  -3  -7  782.05  154.17
   2   3  -7  765.88  153.99
   2  -3  -7  777.47  154.02
  -2   3   7  690.48  154.05
   2  -3  -7  717.99  154.00
   2   3  -7  686.93  153.97
  -2  -3   7  676.89  154.03
  -2   3   6   39.44    7.21
   2   3  -6   26.26    8.01
  -2  -3   6   31.34    7.32
   2   3  -6   21.22    7.21
   2  -3  -6   20.95    7.27
   2   3  -6   40.14    7.24
   2  -3  -6   34.34    7.27
  -2   3   6   29.55    7.31
  -2   3   5   13.47    2.55
   2   3  -5    2.24    3.89
  -2  -3   5    7.82    2.88
   2  -3  -5    4.01    2.74
  -2  -3   5   12.64    2.68
   2  -3  -5   10.35    2.67
  -2   3   4    1.33    1.12
   2  -3  -4    1.52    1.09
  -2   3   4    3.97    1.62
   2   3  -4    1.08    2.83
  -2  -3   4    2.82    1.54
  -2   3   4    1.97    0.85
   2   3  -4    3.40    1.23
  -2   3   4    3.19    1.09
  -2  -3   4    1.66    1.04
   2   3  -4    2.50    0.98
   2  -3  -3 2970.28  580.26
  -2   3   3 2721.32  580.24
  -2   3   3 3221.52  580.25
   2   3  -3 2717.02  580.30
  -2   3   3 2699.49  580.19
  -2  -3   3 3032.86  580.29
   2   3  -3 2677.87  580.23
   2  -3  -3 3039.98  580.25
  -2   3   3 2359.63  580.21
  -2  -3   3 2739.73  580.22
   2   3  -3 2669.51  580.20
  -2   3   2    0.88    1.39
   2  -3  -2    1.40    1.34
  -2  -3   2    2.27    1.65
   2   3  -2    1.70    1.63
  -2  -3   2    0.90    1.24
   2   3  -2    0.14    1.23
  -2  -3   2    1.55    1.73
   2  -3  -2    2.06    1.21
  -2   3   2    2.80    1.15
   2  -3  -2    1.64    1.20
  -2   3   2    1.29    1.12
  -2   3   2    2.13    1.09
   2   3  -2    4.02    0.93
   2  -3  -2    2.71    1.13
  -2  -3   2    2.44    1.00
  -2   3   1 3790.43  665.11
   2  -3  -1 3129.15  665.09
   2   3  -1 3698.24  665.12
  -2  -3   1 3116.62  665.10
  -2  -3   1 3653.58  665.22
   2  -3  -1 2802.62  665.08
  -2   3   1 2829.65  665.07
   2  -3  -1 3158.80  665.11
   2  -3  -1 3218.76  665.10
   2   3  -1 3052.55  665.07
  -2   3   1 3210.76  665.11
   2  -3   0  612.56  149.51
  -2   3   0  747.84  149.54
  -2   3   0  611.93  149.50
  -2  -3   0  630.19  149.50
  -2   3   0  666.88  149.50
  -2   3   0  706.32  149.47
  -2  -3   0  731.94  149.54
  -2  -3   0  766.08  149.48
   2   3   0  722.91  149.48
   2  -3   0  846.08  149.54
  -2   3   0  806.04  149.53
  -2  -3  -1    2.24    0.89
   2  -3   1    3.15    0.94
  -2  -3  -1    4.18    1.29
  -2   3  -1    3.22    0.82
  -2  -3  -1    2.34    1.22
   2  -3   1    3.50    1.89
  -2   3  -1    5.88    2.02
  -2  -3  -1    3.66    1.23
   2   3   1    2.78    1.22
  -2   3  -1    1.28    1.03
   2  -3   1    4.29    1.32
   2  -3   1    2.33    0.98
   2  -3   2 3238.70  665.11
  -2   3  -2 3041.34  665.09
  -2   3  -2 3703.98  665.30
  -2  -3  -2 3664.51  665.21
  -2  -3  -2 3217.44  665.10
  -2  -3  -2 3547.07  665.14
   2   3   2 3181.66  665.13
   2  -3   2 3272.63  665.16
  -2   3  -2 2516.81  665.11
   2   3   2 3158.23  665.09
  -2   3  -2 3480.22  665.15
   2  -3   2 3143.59  665.12
  -2  -3  -3 3065.90  584.00
  -2   3  -3 2929.64  584.11
   2  -3   3 2758.66  583.82
   2   3   3 2575.01  583.82
  -2  -3  -3 2658.10  583.83
   2  -3   3 2588.24  583.85
  -2   3  -3 2958.08  583.85
   2  -3   3 2920.30  583.84
   2   3   3 2876.85  583.79
  -2  -3  -4    4.63    2.85
   2   3   4    4.08    1.38
   2  -3   4    3.53    1.06
  -2  -3  -4    0.63    1.10
   2  -3   4    2.76    1.24
  -2   3  -4    2.83    0.93
  -2  -3  -4    1.76    0.96
   2   3   4    4.01    0.82
  -2   3  -4    3.72    1.11
   2  -3   4    2.46    0.95
  -2  -3  -5 2623.05  535.28
  -2   3  -5 2839.75  535.70
  -2  -3  -5 2455.69  535.29
  -2   3  -5 2706.82  535.34
   2   3   5 2552.11  535.27
   2  -3   5 2405.32  535.31
   2   3   5 2608.33  535.37
  -2   3  -6    2.14    3.82
  -2  -3  -6    0.11    3.20
   2  -3   6    0.86    0.99
   2   3   6    1.03    0.64
  -2   3  -6    1.19    0.84
  -2  -3  -6    1.19    0.71
   2  -3   6    1.52    0.66
   2  -3   6    1.11    0.85
   2   3   6    1.25    1.20
  -2  -3  -7  179.90   36.60
   2  -3   7  106.62   35.88
  -2   3  -7  167.98   35.93
   2   3   7  197.94   35.88
  -2  -3  -7  160.44   35.89
   2  -3   7  205.38   35.91
   2   3   7  166.05   36.00
   2  -3   7  146.91   35.91
  -2  -3  -8   44.89   11.18
   2  -3   8   31.79   10.18
   2   3   8   55.23   10.20
   2  -3   8   57.91   10.21
  -2   3  -8   40.73   10.21
   2  -3   8   41.73   10.22
   2   3   8   43.34   10.29
   2  -3   9  253.98   44.63
   2   3   9  265.84   44.71
  -2   3  -9  196.86   44.58
  -2  -3  -9  182.30   44.54
   2  -3   9  199.78   44.55
  -2  -3  -9  226.47   45.40
  -2  -3 -10   15.56    6.65
   2  -3  10   22.80    4.87
   2   3  10   26.08    4.99
   2  -3  10   14.96    4.63
   2  -3  10   14.92    4.70
  -2  -3 -10   17.24    4.74
   2   3  10   22.38    4.78
  -2   3 -10   22.17    4.84
   2  -3  10   27.84    4.81
  -2   3 -11  506.48  122.55
  -2  -3 -11  564.18  122.62
   2   3  11  641.61  122.00
   2  -3  11  660.15  121.95
   2  -3  11  569.95  121.80
  -2   3 -11  513.42  121.90
   2  -3  11  632.94  121.90
  -2  -3 -11  514.41  121.86
   2  -3  12    0.70    1.04
   2  -3  12    3.93    1.61
   2   3  12    3.54    1.78
  -2   3 -12    2.12    1.41
   2  -3  12    2.97    1.42
  -2  -3 -12   -0.24    5.18
  -2   3 -12    2.10    5.00
   2   3  13  168.57   32.72
   2  -3  13  167.94   32.65
  -2  -3 -13  151.84   32.60
  -2   3 -13  131.98   32.62
  -2   3 -13  118.22   33.77
  -2  -3 -13  118.93   33.91
   2   3  14   20.91    4.18
   2  -3  14   17.93    3.99
  -2   3 -14   15.63    3.88
  -2  -3 -14   10.25    3.75
   2   3  15   39.98    7.01
   2  -3  15   38.28    7.05
  -2   3 -15   20.72    9.47
  -2   3 -16    2.63    6.32
[truncated: 2,334,297 more chars]
