# Supplementary material for: Steric and Geometric Tuning of π‐Conjugated Antennae in Europium(III) Complexes for Selective ADP Recognition
Source: Chemistry. 2025 Aug 22;31(53):e02251. doi: 10.1002/chem.202502251 (PMC12451422; doi:10.1002/chem.202502251)
Supplement: Supplementary file 2 — Supporting Information [file CHEM-31-e02251-s001.zip › Eu7PhOMe.cif]

data_2022ncs0228s

# start Validation Reply Form
_vrf_PLAT220_2022ncs0228s
;
PROBLEM: NonSolvent   Resd 1  C   Ueq(max)/Ueq(min) Range        8.4 Ratio 
RESPONSE: The high Ueq(max)/Ueq(min) ratio is influenced by proximity to the disordered solvent region treated with a solvent mask. Atoms near the masked volume exhibit elevated Ueq values, but their behaviour is consistent with weakly ordered packing in this region. Appropriate restraints were applied where necessary to maintain a stable refinement. The structural model remains chemically and crystallographically reasonable. 
;
# end Validation Reply Form

_audit_creation_date               2025-06-13
_audit_creation_method
;
Olex2 1.5
(compiled 2025.04.05 svn.rf049d14d for OlexSys, GUI svn.r7224)
;
_shelx_SHELXL_version_number       '2019/3'
loop_
  _audit_author_name
  _audit_author_email
  _audit_author_address
 'Bodman, S.E.' S.E.Bodman@lboro.ac.uk
;
Loughborough University
Department of Chemistry
Epinal Way
Loughborough
LE11 3TU
United Kingdom
;

_audit_contact_author_address
;
Loughborough University
Department of Chemistry
Epinal Way
Loughborough
LE11 3TU
United Kingdom
;
_audit_contact_author_email        S.E.Bodman@lboro.ac.uk
_audit_contact_author_name         'Bodman, S.E.'
_audit_contact_author_phone        ''
_publ_contact_author_id_orcid      0000-0002-6598-523X
_publ_section_references
;
D. Kratzert, I. Krossing, (2018), J. Appl. Cryst. 51, 928-934. 

Dolomanov, O.V., Bourhis, L.J., Gildea, R.J, Howard, J.A.K. & Puschmann, H.
 (2009), J. Appl. Cryst. 42, 339-341.

Kratzert, D., Holstein, J.J. & Krossing, I. (2015). J. Appl. Cryst. 48, 933-938.

Sheldrick, G.M. (2015). Acta Cryst. A71, 3-8.

Sheldrick, G.M. (2015). Acta Cryst. C71, 3-8.
;
_chemical_name_common              ?
_chemical_name_systematic          ?
_chemical_formula_moiety          
 'C92 H96 Eu2 N12 O12, C F3 O3 S, 1[SO3CF3;H2O;H2O;H2O;H2O;H2O;H2O;H2O;H2O;H2O;H2O;H2O;H2O;H2O;H2O;H2O;H2O;H2O;CH3OH;CH3OH]'
_chemical_formula_sum              'C96 H138 Eu2 F6 N12 O37 S2'
_chemical_formula_weight           2534.22
_chemical_melting_point            ?
_chemical_oxdiff_formula           'C47 H48 Eu F3 N6 O9 S'
_chemical_oxdiff_usercomment       'SEB -Eu.7-PhOme'
loop_
  _atom_type_symbol
  _atom_type_description
  _atom_type_scat_dispersion_real
  _atom_type_scat_dispersion_imag
  _atom_type_scat_source
 'C' 'C' 0.0181 0.0091 'International Tables Vol C Tables 4.2.6.8 and 6.1.1.4'
 'H' 'H' 0.0000 0.0000 'International Tables Vol C Tables 4.2.6.8 and 6.1.1.4'
 'Eu' 'Eu' -8.9294 11.1857
 'International Tables Vol C Tables 4.2.6.8 and 6.1.1.4'
 'F' 'F' 0.0727 0.0534 'International Tables Vol C Tables 4.2.6.8 and 6.1.1.4'
 'N' 'N' 0.0311 0.0180 'International Tables Vol C Tables 4.2.6.8 and 6.1.1.4'
 'O' 'O' 0.0492 0.0322 'International Tables Vol C Tables 4.2.6.8 and 6.1.1.4'
 'S' 'S' 0.3331 0.5567 'International Tables Vol C Tables 4.2.6.8 and 6.1.1.4'

_shelx_space_group_comment
;
The symmetry employed for this shelxl refinement is uniquely defined
by the following loop, which should always be used as a source of
symmetry information in preference to the above space-group names.
They are only intended as comments.
;
_space_group_crystal_system        'monoclinic'
_space_group_IT_number             14
_space_group_name_H-M_alt          'P 1 21/c 1'
_space_group_name_Hall             '-P 2ybc'
loop_
  _space_group_symop_operation_xyz
 'x, y, z'
 '-x, y+1/2, -z+1/2'
 '-x, -y, -z'
 'x, -y-1/2, z-1/2'

_cell_length_a                     19.3306(3)
_cell_length_b                     15.9227(2)
_cell_length_c                     34.8428(7)
_cell_angle_alpha                  90
_cell_angle_beta                   92.705(2)
_cell_angle_gamma                  90
_cell_volume                       10712.5(3)
_cell_formula_units_Z              4
_cell_measurement_reflns_used      35737
_cell_measurement_temperature      100.00(10)
_cell_measurement_theta_max        74.8170
_cell_measurement_theta_min        2.2940
_shelx_estimated_absorpt_T_max     0.763
_shelx_estimated_absorpt_T_min     0.107
_exptl_absorpt_coefficient_mu      9.521
_exptl_absorpt_correction_T_max    0.946
_exptl_absorpt_correction_T_min    0.304
_exptl_absorpt_correction_type     gaussian
_exptl_absorpt_process_details
;
CrysAlisPro 1.171.42.51a (Rigaku Oxford Diffraction, 2022)
Numerical absorption correction based on gaussian integration over
a multifaceted crystal model
Empirical absorption correction using spherical harmonics,
implemented in SCALE3 ABSPACK scaling algorithm.
;
_exptl_absorpt_special_details     ?
_exptl_crystal_colour              yellow
_exptl_crystal_colour_primary      yellow
_exptl_crystal_density_diffrn      1.571
_exptl_crystal_density_meas        ?
_exptl_crystal_density_method      ?
_exptl_crystal_description         rod
_exptl_crystal_F_000               5224
loop_
  _exptl_crystal_face_index_h
  _exptl_crystal_face_index_k
  _exptl_crystal_face_index_l
  _exptl_crystal_face_perp_dist
 0 0 1 0.0186
 0 0 -1 0.0186
 1 0 0 0.0148
 -1 0 0 0.0148
 0 -1 0 0.2257
 0 1 0 0.1986

_exptl_crystal_size_max            0.424
_exptl_crystal_size_mid            0.037
_exptl_crystal_size_min            0.03
_exptl_crystal_size_rad            0.400
loop_
  _exptl_oxdiff_crystal_face_indexfrac_h
  _exptl_oxdiff_crystal_face_indexfrac_k
  _exptl_oxdiff_crystal_face_indexfrac_l
  _exptl_oxdiff_crystal_face_x
  _exptl_oxdiff_crystal_face_y
  _exptl_oxdiff_crystal_face_z
 -0.0000 0.0000 1.0000 -0.0023 -0.0442 0.0016
 0.0000 -0.0000 -1.0000 0.0023 0.0442 -0.0016
 1.0000 0.0001 0.0000 0.0785 -0.0082 -0.0119
 -1.0000 -0.0001 -0.0000 -0.0785 0.0082 0.0119
 0.0002 -1.0000 0.0002 -0.0148 -0.0029 -0.0955
 -0.0002 1.0000 -0.0002 0.0148 0.0029 0.0955

_exptl_transmission_factor_max     ?
_exptl_transmission_factor_min     ?
_diffrn_reflns_av_R_equivalents    0.1045
_diffrn_reflns_av_unetI/netI       0.0637
_diffrn_reflns_Laue_measured_fraction_full  0.996
_diffrn_reflns_Laue_measured_fraction_max  0.996
_diffrn_reflns_limit_h_max         23
_diffrn_reflns_limit_h_min         -22
_diffrn_reflns_limit_k_max         18
_diffrn_reflns_limit_k_min         -14
_diffrn_reflns_limit_l_max         41
_diffrn_reflns_limit_l_min         -41
_diffrn_reflns_number              110251
_diffrn_reflns_point_group_measured_fraction_full  0.996
_diffrn_reflns_point_group_measured_fraction_max  0.996
_diffrn_reflns_theta_full          66.593
_diffrn_reflns_theta_max           66.593
_diffrn_reflns_theta_min           2.288
_diffrn_ambient_temperature        100.00(10)
_diffrn_detector                   'Hybrid Pixel Array Detector'
_diffrn_detector_area_resol_mean   10.0000
_diffrn_detector_type              HyPix
_diffrn_measured_fraction_theta_full  0.996
_diffrn_measured_fraction_theta_max  0.996
_diffrn_measurement_details
;
List of Runs (angles in degrees, time in seconds):

  # Type    Start    End  Width  t~exp~   \w     \q     \k     \f   Frames
--------------------------------------------------------------------------
  1  \w   -121.00 -39.00   0.50    5.00    --  -45.09 -12.00 105.00  164
  2  \w     40.00 113.00   0.50    5.00    --   45.09  12.00 -82.00  146
  3  \w   -121.00 -90.00   0.50   25.00    --  -97.00 -12.00 105.00   62
  4  \w    -23.00  30.00   0.50    5.00    --  -45.09  38.00  30.00  106
  5  \w    -49.00  28.00   0.50    5.00    --  -45.09  57.00  60.00  154
  6  \w    -27.00  41.00   0.50    5.00    --   45.09 -57.00 -30.00  136
  7  \w    -30.00  15.00   0.50    5.00    --   45.09 -38.00 120.00   90
  8  \w    -97.00 -23.00   0.50   25.00    --  -97.00 114.00 -19.94  148
  9  \w    -55.00 -23.00   0.50   25.00    --  -97.00  61.00-120.00   64
 10  \w    -55.00 -23.00   0.50   25.00    --  -97.00  61.00  30.00   64
 11  \w    -93.00 -23.00   0.50   25.00    --  -97.00  93.00  31.59  140
 12  \w    -55.00 -23.00   0.50   25.00    --  -97.00  61.00 -60.00   64
 13  \w    -79.00 -23.00   0.50   25.00    --  -97.00  77.00 120.00  112
 14  \w    -97.00 -23.00   0.50   25.00    --  -97.00 115.00 -38.59  148
 15  \w   -140.00 -90.00   0.50   25.00    --  -97.00 -15.00  90.00  100
 16  \w    104.00 132.00   0.50   25.00    --  109.75  15.00-120.00   56
 17  \w    104.00 132.00   0.50   25.00    --  109.75  15.00-150.00   56
 18  \w    104.00 132.00   0.50   25.00    --  109.75  15.00  30.00   56
 19  \w     37.00  93.00   0.50   25.00    --  109.75 -95.00   0.00  112
 20  \w     97.00 175.00   0.50   25.00    --  109.75  61.00 -30.00  156
 21  \w    102.00 175.00   0.50   25.00    --  109.75  45.00-120.00  146
 22  \w    104.00 132.00   0.50   25.00    --  109.75  15.00  60.00   56
 23  \w     37.00  93.00   0.50   25.00    --  109.75 -95.00 -60.00  112
 24  \w    104.00 132.00   0.50   25.00    --  109.75  15.00 120.00   56
 25  \w    104.00 132.00   0.50   25.00    --  109.75  15.00-180.00   56
 26  \w     37.00  93.00   0.50   25.00    --  109.75 -95.00 -30.00  112
 27  \w    104.00 132.00   0.50   25.00    --  109.75  15.00 -30.00   56
 28  \w    104.00 131.00   0.50   25.00    --  109.75  15.00  90.00   54
 29  \w    -97.00 -72.00   0.50   25.00    --  -97.00 114.00   0.51   50
 30  \w    -62.00 -34.00   0.50    5.00    --  -45.09 -55.00-145.62   56
 31  \w   -117.00 -35.00   0.50    5.00    --  -45.09 -54.00 -24.67  164
 32  \w   -117.00 -36.00   0.50    5.00    --  -45.09 -51.00 103.36  162
 33  \w    -62.00 -33.00   0.50    5.00    --  -45.09 -58.00-103.89   58
 34  \w   -118.00 -37.00   0.50    5.00    --  -45.09 -47.00 167.94  162
 35  \w   -119.00 -38.00   0.50    5.00    --  -45.09 -42.00  24.65  162
 36  \w    -55.00 -23.00   0.50   25.00    --  -97.00  61.00-180.00   64
 37  \w    104.00 132.00   0.50   25.00    --  109.75  15.00 -60.00   56
;
_diffrn_measurement_device         'four-circle diffractometer'
_diffrn_measurement_device_type    'ROD, Synergy Custom system, HyPix'
_diffrn_measurement_method         '\w scans'
_diffrn_orient_matrix_type        
 'CrysAlisPro convention (1999,Acta A55,543-557)'
_diffrn_orient_matrix_UB_11        0.0784693000
_diffrn_orient_matrix_UB_12        0.0147678000
_diffrn_orient_matrix_UB_13        -0.0022540000
_diffrn_orient_matrix_UB_21        -0.0082086000
_diffrn_orient_matrix_UB_22        0.0028940000
_diffrn_orient_matrix_UB_23        -0.0441903000
_diffrn_orient_matrix_UB_31        -0.0118995000
_diffrn_orient_matrix_UB_32        0.0955478000
_diffrn_orient_matrix_UB_33        0.0016441000
_diffrn_radiation_monochromator    mirror
_diffrn_radiation_probe            x-ray
_diffrn_radiation_type             'Cu K\a'
_diffrn_radiation_wavelength       1.54178
_diffrn_source                     'Rotating-anode X-ray tube'
_diffrn_source_type                'Rigaku (Cu) X-ray Source'
_reflns_Friedel_coverage           0.000
_reflns_Friedel_fraction_full      .
_reflns_Friedel_fraction_max       .
_reflns_number_gt                  14889
_reflns_number_total               18839
_reflns_special_details
;
 Reflections were merged by SHELXL according to the crystal
 class for the calculation of statistics and refinement.
 
 Structure factors included contributions from the .fab file.
 
 _reflns_Friedel_fraction is defined as the number of unique
 Friedel pairs measured divided by the number that would be
 possible theoretically, ignoring centric projections and
 systematic absences.
;
_reflns_threshold_expression       'I > 2\s(I)'
_computing_cell_refinement         'CrysAlisPro 1.171.42.51a (Rigaku OD, 2022)'
_computing_data_collection         'CrysAlisPro 1.171.42.51a (Rigaku OD, 2022)'
_computing_data_reduction          'CrysAlisPro 1.171.42.51a (Rigaku OD, 2022)'
_computing_molecular_graphics      'Olex2 1.5 (Dolomanov et al., 2009)'
_computing_publication_material    'Olex2 1.5 (Dolomanov et al., 2009)'
_computing_structure_refinement    'SHELXL 2019/3 (Sheldrick, 2015)'
_computing_structure_solution      'SHELXT 2018/2 (Sheldrick, 2018)'
_refine_diff_density_max           1.065
_refine_diff_density_min           -0.699
_refine_diff_density_rms           0.089
_refine_ls_extinction_coef         .
_refine_ls_extinction_method       none
_refine_ls_goodness_of_fit_ref     1.020
_refine_ls_hydrogen_treatment      constr
_refine_ls_matrix_type             full
_refine_ls_number_parameters       1494
_refine_ls_number_reflns           18839
_refine_ls_number_restraints       747
_refine_ls_R_factor_all            0.0644
_refine_ls_R_factor_gt             0.0501
_refine_ls_restrained_S_all        1.015
_refine_ls_shift/su_max            0.002
_refine_ls_shift/su_mean           0.000
_refine_ls_structure_factor_coef   Fsqd
_refine_ls_weighting_details      
 'w=1/[\s^2^(Fo^2^)+(0.0957P)^2^] where P=(Fo^2^+2Fc^2^)/3'
_refine_ls_weighting_scheme        calc
_refine_ls_wR_factor_gt            0.1385
_refine_ls_wR_factor_ref           0.1453
_refine_special_details            ?
_olex2_refinement_description
;
1. Fixed Uiso
 At 1.2 times of:
  All C(H) groups, All C(H,H) groups, All C(H,H,H,H) groups
 At 1.5 times of:
  All C(H,H,H) groups
2. Restrained distances
 O12A-C90A
 1.43 with sigma of 0.04
 C35B-C34B
 1.37 with sigma of 0.02
 C80-C81
 1.37 with sigma of 0.02
 C34A-C35A
 1.37 with sigma of 0.02
 C80A-C81A
 1.37 with sigma of 0.02
 C27-O10B
 1.43 with sigma of 0.02
 N6A-C37A
 1.38 with sigma of 0.02
 N6-C37
 1.38 with sigma of 0.02
 N6A-C29
 1.33 with sigma of 0.02
 N6-C29A
 1.33 with sigma of 0.02
 C29-C30A
 1.41 with sigma of 0.02
 C32B-C33B
 1.41 with sigma of 0.02
 C36A-C37A
 1.41 with sigma of 0.02
 C29A-C30
 1.41 with sigma of 0.02
 C32A-C33A
 1.41 with sigma of 0.02
 C37-C36
 1.41 with sigma of 0.02
 C30A-C31B
 1.37 with sigma of 0.02
 C32B-C37A
 1.37 with sigma of 0.02
 C30-C31A
 1.37 with sigma of 0.02
 C32A-C37
 1.37 with sigma of 0.02
 C76-C75
 1.41 with sigma of 0.02
 C78-C79
 1.41 with sigma of 0.02
 C82-C83
 1.41 with sigma of 0.02
 C76-C77
 1.37 with sigma of 0.02
 C78-C83
 1.37 with sigma of 0.02
 C75A-C76A
 1.41 with sigma of 0.02
 C78A-C79A
 1.41 with sigma of 0.02
 C82A-C83A
 1.41 with sigma of 0.02
 C76A-C77A
 1.37 with sigma of 0.02
 C78A-C83A
 1.37 with sigma of 0.02
 O8B-C92
 1.25 with sigma of 0.04
 C30A-C29 \\sim C31B-C30A \\sim C32B-C31B \\sim C37A-C32B \\sim C33B-C32B \\sim
C34B-C33B \\sim C35B-
 C34B \\sim C36A-C35B \\sim C37-C36
 with sigma of 0.02
 C30-C29A \\sim C31A-C30 \\sim C32A-C31A \\sim C33A-C32A \\sim C34A-C33A \\sim
C35A-C34A \\sim C36-
 C35A \\sim C37-C32A \\sim C37-C36
 with sigma of 0.02
 C76-C75 \\sim C77-C76 \\sim C78-C77 \\sim C83-C78 \\sim C79-C78 \\sim C80-C79
\\sim C81-C80 \\sim C82-C81
 \\sim C83-C82
 with sigma of 0.02
 C76A-C75A \\sim C77A-C76A \\sim C78A-C77A \\sim C83A-C78A \\sim C79A-C78A
\\sim C80A-C79A \\sim C81A-
 C80A \\sim C82A-C81A \\sim C83A-C82A
 with sigma of 0.02
 N6A-C37A \\sim N6A-C29
 with sigma of 0.02
 N6-C37 \\sim N6-C29A
 with sigma of 0.02
 N12-C75 \\sim N12-C83
 with sigma of 0.02
 N12A-C75A \\sim N12A-C83A
 with sigma of 0.02
3. Restrained angles
 C87A-O12A-C90A
 fixed at 117 with sigma of 0.02
4. Uiso/Uaniso restraints and constraints
C90A \\sim C90B \\sim C21 \\sim C27: within 2A with sigma of 0.04 and sigma for
terminal atoms of 0.08 within 2A
Uanis(O8B) \\sim Ueq, Uanis(O8A) \\sim Ueq, Uanis(O2B) \\sim Ueq, Uanis(O2A)
\\sim Ueq, Uanis(C27A) \\sim Ueq, Uanis(C27B) \\sim Ueq, Uanis(C26) \\sim Ueq,
Uanis(O1) \\sim Ueq, Uanis(O10A) \\sim Ueq, Uanis(O10B) \\sim Ueq, Uanis(O12A)
\\sim Ueq, Uanis(O12B) \\sim Ueq, Uanis(C90A) \\sim Ueq, Uanis(C90B) \\sim Ueq,
Uanis(C21) \\sim Ueq, Uanis(C27) \\sim Ueq: with sigma of 0.01 and sigma for
terminal atoms of 0.02
Uanis(C85B) \\sim Ueq, Uanis(C84B) \\sim Ueq, Uanis(C89B) \\sim Ueq,
Uanis(C88B) \\sim Ueq, Uanis(C87B) \\sim Ueq, Uanis(C87A) \\sim Ueq,
Uanis(C86A) \\sim Ueq, Uanis(C86B) \\sim Ueq, Uanis(C85A) \\sim Ueq,
Uanis(C84A) \\sim Ueq, Uanis(C89A) \\sim Ueq, Uanis(C88A) \\sim Ueq: with sigma
of 0.01 and sigma for terminal atoms of 0.02
Uanis(C41B) \\sim Ueq, Uanis(C42B) \\sim Ueq, Uanis(C43B) \\sim Ueq,
Uanis(C38B) \\sim Ueq, Uanis(C39B) \\sim Ueq, Uanis(C40B) \\sim Ueq,
Uanis(C41A) \\sim Ueq, Uanis(C42A) \\sim Ueq, Uanis(C43A) \\sim Ueq,
Uanis(C38A) \\sim Ueq, Uanis(C39A) \\sim Ueq, Uanis(C40A) \\sim Ueq, Uanis(C76)
\\sim Ueq, Uanis(C77) \\sim Ueq, Uanis(C3) \\sim Ueq: with sigma of 0.01 and
sigma for terminal atoms of 0.02
Uanis(C35B) \\sim Ueq, Uanis(C35A) \\sim Ueq, Uanis(C34B) \\sim Ueq,
Uanis(C34A) \\sim Ueq, Uanis(C33A) \\sim Ueq, Uanis(C33B) \\sim Ueq,
Uanis(C32B) \\sim Ueq, Uanis(C32A) \\sim Ueq, Uanis(C31B) \\sim Ueq,
Uanis(C31A) \\sim Ueq, Uanis(F1) \\sim Ueq: with sigma of 0.01 and sigma for
terminal atoms of 0.02
Uanis(C30A) \\sim Ueq, Uanis(C30) \\sim Ueq, Uanis(C29) \\sim Ueq, Uanis(C29A)
\\sim Ueq, Uanis(N6A) \\sim Ueq, Uanis(N6) \\sim Ueq, Uanis(C37A) \\sim Ueq,
Uanis(C37) \\sim Ueq, Uanis(C36) \\sim Ueq, Uanis(C36A) \\sim Ueq: with sigma
of 0.01 and sigma for terminal atoms of 0.02
Uanis(C75) \\sim Ueq, Uanis(C76) \\sim Ueq, Uanis(C77) \\sim Ueq, Uanis(C78)
\\sim Ueq, Uanis(C79) \\sim Ueq, Uanis(C80) \\sim Ueq, Uanis(C81) \\sim Ueq,
Uanis(C82) \\sim Ueq, Uanis(C83) \\sim Ueq, Uanis(N12) \\sim Ueq: with sigma of
0.01 and sigma for terminal atoms of 0.02
Uanis(C75A) \\sim Ueq, Uanis(C76A) \\sim Ueq, Uanis(C77A) \\sim Ueq,
Uanis(C78A) \\sim Ueq, Uanis(C79A) \\sim Ueq, Uanis(C80A) \\sim Ueq,
Uanis(C81A) \\sim Ueq, Uanis(C82A) \\sim Ueq, Uanis(C83A) \\sim Ueq,
Uanis(N12A) \\sim Ueq: with sigma of 0.01 and sigma for terminal atoms of 0.02
5. Others
 Sof(C84B)=Sof(H74C)=Sof(H74D)=Sof(C87B)=Sof(C85B)=Sof(H85B)=Sof(C88B)=
 Sof(H88B)=Sof(C89B)=Sof(H89B)=Sof(O12B)=Sof(C86B)=Sof(H86B)=Sof(C90B)=
 Sof(H90A)=Sof(H90B)=Sof(H90C)=Sof(C76A)=Sof(H76A)=Sof(C77A)=Sof(H77A)=
 Sof(C78A)=Sof(C79A)=Sof(H79A)=Sof(C80A)=Sof(H80A)=Sof(C81A)=Sof(C82A)=
 Sof(H82A)=Sof(C83A)=Sof(N12A)=Sof(C75A)=1-FVAR(1)
 Sof(N12)=Sof(C83)=Sof(C82)=Sof(H82)=Sof(C75)=Sof(C81)=Sof(C76)=Sof(H76)=
 Sof(C78)=Sof(C79)=Sof(H79)=Sof(C80)=Sof(H80)=Sof(C77)=Sof(H77)=Sof(H74A)=
 Sof(H74B)=Sof(C86A)=Sof(H86A)=Sof(C85A)=Sof(H85A)=Sof(C87A)=Sof(C88A)=
 Sof(H88A)=Sof(C89A)=Sof(H89A)=Sof(O12A)=Sof(C90A)=Sof(H90D)=Sof(H90E)=
 Sof(H90F)=Sof(C84A)=FVAR(1)
 Sof(H26C)=Sof(H26D)=1-FVAR(2)
 Sof(H26A)=Sof(H26B)=FVAR(2)
 Fixed Sof: N6(0.55) C36(0.55) H36(0.55) C37(0.55) C29(0.45) C35A(0.55)
 O8A(0.75) C38B(0.45) H28C(0.45) H28D(0.45) H28A(0.55) H28B(0.55) C31A(0.55)
 H31A(0.55) C30(0.55) H30(0.55) C41A(0.55) C43A(0.55) H43A(0.55) O10A(0.55)
 C39A(0.55) H39A(0.55) C40B(0.45) H40B(0.45) C42A(0.55) H42A(0.55) C40A(0.55)
 H40A(0.55) C41B(0.45) O10B(0.45) C39B(0.45) H39B(0.45) C42B(0.45) H42B(0.45)
 C38A(0.55) C43B(0.45) H43B(0.45) O2A(0.59) O8B(0.25) C34A(0.55) H34A(0.55)
 C33A(0.55) H33A(0.55) C34B(0.45) H34B(0.45) C33B(0.45) H33B(0.45) C35B(0.45)
 C32A(0.55) C31B(0.45) H31B(0.45) C32B(0.45) O2B(0.41) C27A(0.59) C27B(0.41)
 C36A(0.45) H36A(0.45) C37A(0.45) N6A(0.45) C29A(0.55) C30A(0.45) H30A(0.45)
 C21(0.55) H21A(0.55) H21B(0.55) H21C(0.55) C27(0.45) H27A(0.45) H27B(0.45)
 H27C(0.45)
6.a Secondary CH2 refined with riding coordinates:
 C72(H72A,H72B), C48(H48A,H48B), C50(H50A,H50B), C55(H55A,H55B), C91(H91A,
 H91B), C47(H47A,H47B), C54(H54A,H54B), C6(H6A,H6B), C49(H49A,H49B), C53(H53A,
 H53B), C8(H8A,H8B), C45(H45A,H45B), C28(H28C,H28D), C28(H28A,H28B), C52(H52A,
 H52B), C7(H7A,H7B), C5(H5A,H5B), C9(H9A,H9B), C3(H3A,H3B), C4(H4A,H4B),
 C74(H74C,H74D), C74(H74A,H74B), C1(H1A,H1B), C51(H51A,H51B), C2(H2A,H2B),
 C26(H26A,H26B), C26(H26C,H26D)
6.b Aromatic/amide H refined with riding coordinates:
 C63(H63), C23(H23), C24(H24), C15(H15), C36(H36), C14(H14), C66(H66),
 C69(H69), C17(H17), C61(H61), C70(H70), C82(H82), C58(H58), C67(H67), C60(H60),
  C20(H20), C98(H98), C12(H12), C57(H57), C31A(H31A), C30(H30), C76(H76),
 C79(H79), C80(H80), C77(H77), C43A(H43A), C11(H11), C39A(H39A), C40B(H40B),
 C42A(H42A), C85B(H85B), C88B(H88B), C89B(H89B), C86A(H86A), C85A(H85A),
 C88A(H88A), C89A(H89A), C86B(H86B), C40A(H40A), C39B(H39B), C42B(H42B),
 C43B(H43B), C34A(H34A), C33A(H33A), C34B(H34B), C33B(H33B), C31B(H31B),
 C36A(H36A), C30A(H30A), C76A(H76A), C77A(H77A), C79A(H79A), C80A(H80A),
 C82A(H82A)
6.c Idealised Me refined as rotating group:
 C25(H25A,H25B,H25C), C71(H71A,H71B,H71C), C90B(H90A,H90B,H90C), C90A(H90D,
 H90E,H90F), C21(H21A,H21B,H21C), C27(H27A,H27B,H27C)
;
_atom_sites_solution_hydrogens     geom
_atom_sites_solution_primary       dual
_atom_sites_solution_secondary     ?
loop_
  _atom_site_label
  _atom_site_type_symbol
  _atom_site_fract_x
  _atom_site_fract_y
  _atom_site_fract_z
  _atom_site_U_iso_or_equiv
  _atom_site_adp_type
  _atom_site_occupancy
  _atom_site_site_symmetry_order
  _atom_site_calc_flag
  _atom_site_refinement_flags_posn
  _atom_site_refinement_flags_adp
  _atom_site_refinement_flags_occupancy
  _atom_site_disorder_assembly
  _atom_site_disorder_group
 Eu2 Eu 0.80773(2) 0.23437(2) 0.34100(2) 0.02777(9) Uani 1 1 d . . . . .
 Eu1 Eu 0.68338(2) 0.61247(2) 0.39266(2) 0.03244(9) Uani 1 1 d . . . . .
 S1 S 1.11818(10) 0.07389(12) 0.48034(5) 0.0772(5) Uani 1 1 d . . . . .
 O5 O 0.73131(15) 0.34473(16) 0.35563(8) 0.0277(6) Uani 1 1 d . . . . .
 O7 O 0.80716(17) 0.0909(2) 0.35367(10) 0.0419(8) Uani 1 1 d . . . . .
 O6 O 0.71352(15) 0.46870(17) 0.38343(8) 0.0298(6) Uani 1 1 d . . . . .
 O3 O 0.80528(18) 0.61310(19) 0.39874(11) 0.0424(8) Uani 1 1 d . . . . .
 O1 O 0.57672(19) 0.5472(2) 0.38079(12) 0.0545(10) Uani 1 1 d . U . . .
 N11 N 0.69389(18) 0.2000(2) 0.30160(10) 0.0298(8) Uani 1 1 d . . . . .
 O9 O 0.3948(2) 0.1780(2) 0.32447(12) 0.0579(10) Uani 1 1 d . . . . .
 N8 N 0.8620(2) 0.3834(2) 0.33960(13) 0.0406(10) Uani 1 1 d . . . . .
 O11 O 0.5919(2) -0.0626(2) 0.51251(11) 0.0592(10) Uani 1 1 d . . . . .
 N12 N 0.8334(6) 0.2197(11) 0.4136(5) 0.024(3) Uani 0.496(12) 1 d D U P A 1
 N5 N 0.7002(2) 0.5943(3) 0.31646(12) 0.0463(10) Uani 1 1 d . . . . .
 N6 N 0.6741(7) 0.5389(13) 0.4631(6) 0.027(3) Uani 0.55 1 d D U P B 1
 C63 C 0.6481(2) 0.1053(3) 0.34763(14) 0.0322(10) Uani 1 1 d . . . . .
 H63 H 0.680425 0.126778 0.366555 0.039 Uiso 1 1 calc R U . . .
 N4 N 0.7394(2) 0.7247(2) 0.44290(13) 0.0463(11) Uani 1 1 d . . . . .
 C64 C 0.6484(2) 0.1377(3) 0.31038(13) 0.0316(10) Uani 1 1 d . . . . .
 O4 O 0.9074(2) 0.6657(3) 0.41767(16) 0.0781(14) Uani 1 1 d . . . . .
 C23 C 0.5051(3) 0.2521(3) 0.33757(14) 0.0383(11) Uani 1 1 d . . . . .
 H23 H 0.515444 0.221854 0.360628 0.046 Uiso 1 1 calc R U . . .
 N7 N 0.8070(2) 0.2913(2) 0.27074(12) 0.0389(9) Uani 1 1 d . . . . .
 C24 C 0.5504(2) 0.3128(3) 0.32505(13) 0.0344(10) Uani 1 1 d . . . . .
 H24 H 0.592004 0.322960 0.339910 0.041 Uiso 1 1 calc R U . . .
 C15 C 0.5955(3) 0.4310(3) 0.23851(14) 0.0417(12) Uani 1 1 d . . . . .
 H15 H 0.570027 0.395989 0.220902 0.050 Uiso 1 1 calc R U . . .
 C65 C 0.6025(2) 0.0132(3) 0.39808(15) 0.0356(11) Uani 1 1 d . . . . .
 C56 C 0.6873(3) 0.2372(3) 0.26781(14) 0.0369(11) Uani 1 1 d . . . . .
 N1 N 0.7313(3) 0.7494(3) 0.35822(16) 0.0648(15) Uani 1 1 d . . . . .
 C22 C 0.4435(3) 0.2362(3) 0.31553(15) 0.0425(12) Uani 1 1 d . . . . .
 N9 N 0.9355(2) 0.2309(3) 0.36477(16) 0.0576(13) Uani 1 1 d . . . . .
 C68 C 0.5985(3) -0.0375(3) 0.47491(16) 0.0450(13) Uani 1 1 d . . . . .
 C36 C 0.7853(7) 0.4734(9) 0.4713(4) 0.023(3) Uani 0.55 1 d D U P B 1
 H36 H 0.799400 0.503412 0.449447 0.028 Uiso 0.55 1 calc R U P B 1
 C16 C 0.5863(2) 0.4232(3) 0.27832(13) 0.0354(10) Uani 1 1 d . . . . .
 C59 C 0.5993(3) 0.1074(3) 0.28250(16) 0.0427(12) Uani 1 1 d . . . . .
 N10 N 0.8806(2) 0.1430(3) 0.29496(14) 0.0459(10) Uani 1 1 d . . . . .
 C37 C 0.7172(7) 0.4840(11) 0.4827(4) 0.031(3) Uani 0.55 1 d D U P B 1
 C14 C 0.6402(3) 0.4877(3) 0.22531(15) 0.0454(12) Uani 1 1 d . . . . .
 H14 H 0.646709 0.491099 0.198497 0.054 Uiso 1 1 calc R U . . .
 N3 N 0.5919(2) 0.6758(3) 0.43968(17) 0.0615(14) Uani 1 1 d . . . . .
 C66 C 0.6606(2) 0.0183(3) 0.42308(15) 0.0365(11) Uani 1 1 d . . . . .
 H66 H 0.702492 0.039260 0.413508 0.044 Uiso 1 1 calc R U . . .
 C69 C 0.5400(3) -0.0439(3) 0.45083(17) 0.0461(13) Uani 1 1 d . . . . .
 H69 H 0.498325 -0.065126 0.460485 0.055 Uiso 1 1 calc R U . . .
 F2 F 1.1075(2) 0.1666(4) 0.41869(16) 0.1126(17) Uani 1 1 d . . . . .
 C62 C 0.6024(2) 0.0427(3) 0.35806(15) 0.0360(11) Uani 1 1 d . . . . .
 N2 N 0.5868(3) 0.7081(3) 0.35501(18) 0.0712(17) Uani 1 1 d . . . . .
 C17 C 0.6232(3) 0.4752(3) 0.30354(14) 0.0374(11) Uani 1 1 d . . . . .
 H17 H 0.618452 0.468565 0.330380 0.045 Uiso 1 1 calc R U . . .
 C61 C 0.5551(2) 0.0116(3) 0.32917(17) 0.0434(12) Uani 1 1 d . . . . .
 H61 H 0.524106 -0.032174 0.335300 0.052 Uiso 1 1 calc R U . . .
 C72 C 0.8298(2) 0.4299(3) 0.37030(16) 0.0426(12) Uani 1 1 d . . . . .
 H72A H 0.838758 0.490637 0.367158 0.051 Uiso 1 1 calc R U . . .
 H72B H 0.850989 0.412193 0.395443 0.051 Uiso 1 1 calc R U . . .
 C18 C 0.6676(3) 0.5374(3) 0.29045(14) 0.0400(11) Uani 1 1 d . . . . .
 C19 C 0.5377(2) 0.3590(3) 0.29207(14) 0.0359(10) Uani 1 1 d . . . . .
 F3 F 1.1947(3) 0.1935(4) 0.45602(17) 0.1213(18) Uani 1 1 d . . . . .
 C48 C 0.8422(3) 0.4254(3) 0.30271(17) 0.0489(14) Uani 1 1 d . . . . .
 H48A H 0.871767 0.475525 0.299720 0.059 Uiso 1 1 calc R U . . .
 H48B H 0.793540 0.444689 0.303323 0.059 Uiso 1 1 calc R U . . .
 C83 C 0.7876(9) 0.2154(12) 0.4413(5) 0.036(4) Uani 0.496(12) 1 d D U P A 1
 C29 C 0.6315(10) 0.5361(13) 0.4837(5) 0.054(6) Uani 0.45 1 d D U P B 2
 C50 C 0.9598(3) 0.3152(4) 0.3761(2) 0.0637(18) Uani 1 1 d . . . . .
 H50A H 1.010942 0.314700 0.379564 0.076 Uiso 1 1 calc R U . . .
 H50B H 0.940738 0.330200 0.401114 0.076 Uiso 1 1 calc R U . . .
 C70 C 0.5415(3) -0.0201(3) 0.41330(16) 0.0424(12) Uani 1 1 d . . . . .
 H70 H 0.500982 -0.025972 0.397041 0.051 Uiso 1 1 calc R U . . .
 C13 C 0.6776(3) 0.5422(3) 0.25048(15) 0.0441(12) Uani 1 1 d . . . . .
 C82 C 0.7194(9) 0.2446(15) 0.4340(6) 0.034(4) Uani 0.496(12) 1 d D U P A 1
 H82 H 0.708142 0.270773 0.410040 0.040 Uiso 0.496(12) 1 calc R U P A 1
 F1 F 1.1942(3) 0.0836(5) 0.42091(16) 0.131(2) Uani 1 1 d . U . . .
 C58 C 0.5969(3) 0.1458(4) 0.24609(16) 0.0515(14) Uani 1 1 d . . . . .
 H58 H 0.565134 0.125934 0.226525 0.062 Uiso 1 1 calc R U . . .
 C67 C 0.6603(3) -0.0055(3) 0.46093(15) 0.0406(11) Uani 1 1 d . . . . .
 H67 H 0.700756 -0.000423 0.477303 0.049 Uiso 1 1 calc R U . . .
 C55 C 0.7335(3) 0.3113(3) 0.26051(14) 0.0409(11) Uani 1 1 d . . . . .
 H55A H 0.728636 0.327123 0.233035 0.049 Uiso 1 1 calc R U . . .
 H55B H 0.718821 0.359838 0.275922 0.049 Uiso 1 1 calc R U . . .
 C25 C 0.4035(3) 0.1330(4) 0.35946(17) 0.0575(15) Uani 1 1 d . . . . .
 H25A H 0.446390 0.100310 0.359421 0.086 Uiso 1 1 calc R U . . .
 H25B H 0.364094 0.095068 0.362154 0.086 Uiso 1 1 calc R U . . .
 H25C H 0.405901 0.172666 0.381005 0.086 Uiso 1 1 calc R U . . .
 C35A C 0.8326(6) 0.4217(8) 0.4903(3) 0.033(3) Uani 0.55 1 d D U P B 1
 C60 C 0.5531(3) 0.0427(3) 0.29326(17) 0.0485(13) Uani 1 1 d . . . . .
 H60 H 0.520287 0.021040 0.274677 0.058 Uiso 1 1 calc R U . . .
 C91 C 0.8376(3) 0.0655(3) 0.28909(18) 0.0542(15) Uani 1 1 d . . . . .
 H91A H 0.866963 0.019813 0.279565 0.065 Uiso 1 1 calc R U . . .
 H91B H 0.800345 0.076658 0.269268 0.065 Uiso 1 1 calc R U . . .
 C75 C 0.8945(8) 0.1884(11) 0.4240(4) 0.035(4) Uani 0.496(12) 1 d D U P A 1
 C47 C 0.8494(3) 0.3684(3) 0.26869(17) 0.0521(14) Uani 1 1 d . . . . .
 H47A H 0.835553 0.399380 0.244937 0.063 Uiso 1 1 calc R U . . .
 H47B H 0.898682 0.352299 0.267105 0.063 Uiso 1 1 calc R U . . .
 C54 C 0.8310(3) 0.2297(3) 0.24238(18) 0.0532(15) Uani 1 1 d . . . . .
 H54A H 0.842916 0.259624 0.218655 0.064 Uiso 1 1 calc R U . . .
 H54B H 0.793175 0.189747 0.235630 0.064 Uiso 1 1 calc R U . . .
 C20 C 0.4760(3) 0.3421(3) 0.27032(17) 0.0571(15) Uani 1 1 d . . . . .
 H20 H 0.466093 0.371778 0.247058 0.068 Uiso 1 1 calc R U . . .
 C6 C 0.6974(3) 0.7332(4) 0.47734(19) 0.0616(17) Uani 1 1 d . . . . .
 H6A H 0.713253 0.782973 0.492338 0.074 Uiso 1 1 calc R U . . .
 H6B H 0.704333 0.683021 0.493858 0.074 Uiso 1 1 calc R U . . .
 C98 C 0.4298(3) 0.2827(4) 0.28249(18) 0.0613(16) Uani 1 1 d . . . . .
 H98 H 0.387680 0.273554 0.267890 0.074 Uiso 1 1 calc R U . . .
 C49 C 0.9385(3) 0.3805(4) 0.3469(2) 0.0576(16) Uani 1 1 d . . . . .
 H49A H 0.954955 0.436202 0.356026 0.069 Uiso 1 1 calc R U . . .
 H49B H 0.960780 0.368138 0.322522 0.069 Uiso 1 1 calc R U . . .
 C10 C 0.7412(3) 0.6527(3) 0.30222(16) 0.0556(15) Uani 1 1 d . . . . .
 O8A O 0.7713(4) -0.0288(3) 0.32513(18) 0.0641(15) Uani 0.75 1 d . U P C 1
 C84B C 0.5740(8) 0.2791(11) 0.4441(5) 0.024(3) Uani 0.504(12) 1 d . U P A 2
 C81 C 0.6676(8) 0.2369(10) 0.4605(4) 0.033(4) Uani 0.496(12) 1 d D U P A 1
 O15 O 1.0780(3) 0.1343(4) 0.49989(19) 0.1048(19) Uani 1 1 d . . . . .
 C12 C 0.7233(3) 0.6029(4) 0.23753(17) 0.0543(14) Uani 1 1 d . . . . .
 H12 H 0.731901 0.606525 0.210962 0.065 Uiso 1 1 calc R U . . .
 O14 O 1.0754(3) 0.0121(4) 0.46050(19) 0.110(2) Uani 1 1 d . . . . .
 C53 C 0.8931(3) 0.1822(4) 0.25798(19) 0.0603(17) Uani 1 1 d . . . . .
 H53A H 0.905292 0.138298 0.239359 0.072 Uiso 1 1 calc R U . . .
 H53B H 0.932947 0.221140 0.261146 0.072 Uiso 1 1 calc R U . . .
 C8 C 0.7765(4) 0.8016(4) 0.38523(18) 0.0633(17) Uani 1 1 d . . . . .
 H8A H 0.823153 0.776035 0.388145 0.076 Uiso 1 1 calc R U . . .
 H8B H 0.781604 0.858742 0.374467 0.076 Uiso 1 1 calc R U . . .
 C57 C 0.6393(3) 0.2105(3) 0.23873(16) 0.0495(13) Uani 1 1 d . . . . .
 H57 H 0.636791 0.237441 0.214387 0.059 Uiso 1 1 calc R U . . .
 C45 C 0.8101(3) 0.6964(3) 0.45393(18) 0.0522(14) Uani 1 1 d . . . . .
 H45A H 0.808086 0.655218 0.475149 0.063 Uiso 1 1 calc R U . . .
 H45B H 0.837812 0.745008 0.463462 0.063 Uiso 1 1 calc R U . . .
 C46 C 0.8447(3) 0.6574(3) 0.42152(19) 0.0512(14) Uani 1 1 d . . . . .
 C38B C 0.9274(9) 0.4243(12) 0.4696(5) 0.037(4) Uani 0.45 1 d . U P B 2
 O13 O 1.1771(3) 0.0426(4) 0.50220(15) 0.0917(16) Uani 1 1 d . . . . .
 C71 C 0.6463(4) -0.0425(4) 0.53927(19) 0.0704(18) Uani 1 1 d . . . . .
 H71A H 0.687399 -0.075685 0.533726 0.106 Uiso 1 1 calc R U . . .
 H71B H 0.632255 -0.055298 0.565281 0.106 Uiso 1 1 calc R U . . .
 H71C H 0.657224 0.017412 0.537403 0.106 Uiso 1 1 calc R U . . .
 C28 C 0.5671(3) 0.6052(4) 0.4616(2) 0.069(2) Uani 1 1 d . . . . .
 H28C H 0.536197 0.571048 0.444331 0.083 Uiso 0.45 1 calc R U P B 2
 H28D H 0.538483 0.627626 0.482115 0.083 Uiso 0.45 1 calc R U P B 2
 H28A H 0.537580 0.627670 0.481699 0.083 Uiso 0.55 1 calc R U P B 1
 H28B H 0.536970 0.570514 0.444146 0.083 Uiso 0.55 1 calc R U P B 1
 C31A C 0.6365(6) 0.4588(7) 0.5300(3) 0.039(3) Uani 0.55 1 d D U P B 1
 H31A H 0.621668 0.430560 0.552203 0.046 Uiso 0.55 1 calc R U P B 1
 C30 C 0.5934(6) 0.5165(6) 0.5116(3) 0.036(3) Uani 0.55 1 d D U P B 1
 H30 H 0.549973 0.529376 0.521804 0.043 Uiso 0.55 1 calc R U P B 1
 C41A C 1.0498(7) 0.3968(11) 0.4572(5) 0.043(3) Uani 0.55 1 d . U P B 1
 C52 C 0.9470(3) 0.1211(4) 0.3151(2) 0.0660(18) Uani 1 1 d . . . . .
 H52A H 0.979199 0.098433 0.296442 0.079 Uiso 1 1 calc R U . . .
 H52B H 0.939090 0.076813 0.334410 0.079 Uiso 1 1 calc R U . . .
 C76 C 0.9181(9) 0.1617(11) 0.4603(4) 0.063(5) Uani 0.496(12) 1 d D U P A 1
 H76 H 0.965311 0.148719 0.466317 0.075 Uiso 0.496(12) 1 calc R U P A 1
 C7 C 0.7457(4) 0.8072(3) 0.4232(2) 0.0615(17) Uani 1 1 d . . . . .
 H7A H 0.699108 0.832668 0.419884 0.074 Uiso 1 1 calc R U . . .
 H7B H 0.774540 0.844956 0.439900 0.074 Uiso 1 1 calc R U . . .
 C78 C 0.8009(9) 0.1830(14) 0.4784(5) 0.060(5) Uani 0.496(12) 1 d D U P A 1
 C79 C 0.7509(9) 0.1769(9) 0.5062(5) 0.048(4) Uani 0.496(12) 1 d D U P A 1
 H79 H 0.763063 0.156104 0.531116 0.057 Uiso 0.496(12) 1 calc R U P A 1
 C92 C 0.8055(4) 0.0373(3) 0.32586(19) 0.0594(16) Uani 1 1 d D . . . .
 C80 C 0.6838(9) 0.2015(9) 0.4968(3) 0.039(4) Uani 0.496(12) 1 d D U P A 1
 H80 H 0.648705 0.194520 0.514698 0.047 Uiso 0.496(12) 1 calc R U P A 1
 C77 C 0.8676(9) 0.1555(10) 0.4872(5) 0.051(4) Uani 0.496(12) 1 d D U P A 1
 H77 H 0.878948 0.132155 0.511792 0.061 Uiso 0.496(12) 1 calc R U P A 1
 C5 C 0.6199(4) 0.7426(4) 0.4659(2) 0.070(2) Uani 1 1 d . . . . .
 H5A H 0.593384 0.742386 0.489506 0.084 Uiso 1 1 calc R U . . .
 H5B H 0.612490 0.797739 0.453250 0.084 Uiso 1 1 calc R U . . .
 C43A C 0.9401(7) 0.4721(10) 0.4576(4) 0.038(3) Uani 0.55 1 d . U P B 1
 H43A H 0.915182 0.520941 0.449456 0.046 Uiso 0.55 1 calc R U P B 1
 C9 C 0.7763(4) 0.7142(4) 0.32796(19) 0.071(2) Uani 1 1 d . . . . .
 H9A H 0.793171 0.761187 0.312286 0.085 Uiso 1 1 calc R U . . .
 H9B H 0.817240 0.687074 0.340820 0.085 Uiso 1 1 calc R U . . .
 C3 C 0.5545(4) 0.7618(5) 0.3829(3) 0.083(2) Uani 1 1 d . U . . .
 H3A H 0.587932 0.805552 0.391832 0.100 Uiso 1 1 calc R U . . .
 H3B H 0.514026 0.790361 0.370303 0.100 Uiso 1 1 calc R U . . .
 C4 C 0.5320(3) 0.7150(5) 0.4160(3) 0.088(3) Uani 1 1 d . . . . .
 H4A H 0.499867 0.670020 0.406935 0.105 Uiso 1 1 calc R U . . .
 H4B H 0.506238 0.753226 0.432581 0.105 Uiso 1 1 calc R U . . .
 C74 C 0.9410(4) 0.1764(4) 0.4004(2) 0.075(2) Uani 1 1 d . . . . .
 H74C H 0.985426 0.189615 0.414385 0.090 Uiso 0.504(12) 1 calc R U P A 2
 H74D H 0.943447 0.117082 0.392010 0.090 Uiso 0.504(12) 1 calc R U P A 2
 H74A H 0.939480 0.116761 0.392325 0.090 Uiso 0.496(12) 1 calc R U P A 1
 H74B H 0.986674 0.186400 0.413659 0.090 Uiso 0.496(12) 1 calc R U P A 1
 C1 C 0.6787(5) 0.8072(4) 0.3406(2) 0.088(3) Uani 1 1 d . . . . .
 H1A H 0.699019 0.837172 0.318940 0.105 Uiso 1 1 calc R U . . .
 H1B H 0.666398 0.849695 0.359896 0.105 Uiso 1 1 calc R U . . .
 C51 C 0.9793(3) 0.1968(4) 0.3350(2) 0.071(2) Uani 1 1 d . . . . .
 H51A H 1.024948 0.180930 0.346884 0.086 Uiso 1 1 calc R U . . .
 H51B H 0.987050 0.240987 0.315622 0.086 Uiso 1 1 calc R U . . .
 C2 C 0.6141(5) 0.7629(4) 0.3262(3) 0.094(3) Uani 1 1 d . . . . .
 H2A H 0.578490 0.805067 0.318414 0.113 Uiso 1 1 calc R U . . .
 H2B H 0.624311 0.729331 0.303238 0.113 Uiso 1 1 calc R U . . .
 C26 C 0.5334(4) 0.6520(4) 0.3373(3) 0.084(2) Uani 1 1 d . U . . .
 H26A H 0.487795 0.679640 0.339027 0.100 Uiso 0.4(3) 1 calc R U P D 1
 H26B H 0.542356 0.646047 0.309692 0.100 Uiso 0.4(3) 1 calc R U P D 1
 H26C H 0.548550 0.632207 0.312102 0.100 Uiso 0.6(3) 1 calc R U P D 2
 H26D H 0.489670 0.683608 0.332868 0.100 Uiso 0.6(3) 1 calc R U P D 2
 C11 C 0.7549(4) 0.6556(4) 0.26243(19) 0.0661(18) Uani 1 1 d . . . . .
 H11 H 0.786991 0.695496 0.253517 0.079 Uiso 1 1 calc R U . . .
 C93 C 1.1537(4) 0.1287(6) 0.4425(2) 0.086(2) Uani 1 1 d . . . . .
 O10A O 1.1110(6) 0.3750(8) 0.4547(4) 0.100(4) Uani 0.55 1 d . U P B 1
 C39A C 0.9471(7) 0.3426(7) 0.4916(4) 0.051(3) Uani 0.55 1 d . U P B 1
 H39A H 0.928808 0.300746 0.507696 0.061 Uiso 0.55 1 calc R U P B 1
 C40B C 1.0382(10) 0.3668(12) 0.4666(5) 0.043(4) Uani 0.45 1 d . U P B 2
 H40B H 1.068742 0.322623 0.474389 0.052 Uiso 0.45 1 calc R U P B 2
 C42A C 1.0087(6) 0.4664(8) 0.4471(4) 0.049(3) Uani 0.55 1 d . U P B 1
 H42A H 1.027975 0.510838 0.432882 0.059 Uiso 0.55 1 calc R U P B 1
 C73 C 0.7522(2) 0.4147(3) 0.36983(12) 0.0288(9) Uani 1 1 d . . . . .
 C87B C 0.4453(7) 0.3383(10) 0.4178(4) 0.042(3) Uani 0.504(12) 1 d . U P A 2
 C85B C 0.5155(8) 0.2352(9) 0.4519(4) 0.034(3) Uani 0.504(12) 1 d . U P A 2
 H85B H 0.518640 0.184286 0.466110 0.041 Uiso 0.504(12) 1 calc R U P A 2
 C88B C 0.5022(7) 0.3826(9) 0.4109(4) 0.034(3) Uani 0.504(12) 1 d . U P A 2
 H88B H 0.498315 0.433625 0.396818 0.041 Uiso 0.504(12) 1 calc R U P A 2
 C89B C 0.5675(8) 0.3541(9) 0.4244(5) 0.022(3) Uani 0.504(12) 1 d . U P A 2
 H89B H 0.607538 0.386658 0.419916 0.026 Uiso 0.504(12) 1 calc R U P A 2
 O12B O 0.3818(6) 0.3706(8) 0.4019(3) 0.044(3) Uani 0.504(12) 1 d . U P A 2
 C86A C 0.4729(11) 0.2286(10) 0.4486(4) 0.049(4) Uani 0.496(12) 1 d . U P A 1
 H86A H 0.438288 0.188344 0.453683 0.058 Uiso 0.496(12) 1 calc R U P A 1
 C85A C 0.5406(9) 0.2100(9) 0.4595(4) 0.044(3) Uani 0.496(12) 1 d . U P A 1
 H85A H 0.550231 0.160010 0.473627 0.052 Uiso 0.496(12) 1 calc R U P A 1
 C87A C 0.4526(9) 0.3032(14) 0.4307(5) 0.047(5) Uani 0.496(12) 1 d . U P A 1
 C88A C 0.5110(11) 0.3568(10) 0.4230(5) 0.051(4) Uani 0.496(12) 1 d . U P A 1
 H88A H 0.502704 0.409960 0.411291 0.061 Uiso 0.496(12) 1 calc R U P A 1
 C89A C 0.5780(11) 0.3326(15) 0.4322(6) 0.042(5) Uani 0.496(12) 1 d . U P A 1
 H89A H 0.614012 0.369069 0.424879 0.050 Uiso 0.496(12) 1 calc R U P A 1
 O12A O 0.3859(5) 0.3161(7) 0.4213(3) 0.074(4) Uani 0.496(12) 1 d D U P A 1
 C86B C 0.4526(8) 0.2656(12) 0.4391(4) 0.034(3) Uani 0.504(12) 1 d . U P A 2
 H86B H 0.412111 0.235350 0.445061 0.041 Uiso 0.504(12) 1 calc R U P A 2
 C90B C 0.3211(7) 0.3335(10) 0.4128(4) 0.075(4) Uani 0.504(12) 1 d . U P A 2
 H90A H 0.304913 0.293451 0.392967 0.112 Uiso 0.504(12) 1 calc R U P A 2
 H90B H 0.285834 0.376871 0.415803 0.112 Uiso 0.504(12) 1 calc R U P A 2
 H90C H 0.329644 0.303949 0.437189 0.112 Uiso 0.504(12) 1 calc R U P A 2
 C90A C 0.3721(19) 0.380(2) 0.3887(9) 0.134(13) Uani 0.496(12) 1 d D U P A 1
 H90D H 0.381880 0.354626 0.364045 0.201 Uiso 0.496(12) 1 calc R U P A 1
 H90E H 0.402227 0.429382 0.393132 0.201 Uiso 0.496(12) 1 calc R U P A 1
 H90F H 0.323579 0.398231 0.388376 0.201 Uiso 0.496(12) 1 calc R U P A 1
 C84A C 0.5963(11) 0.2631(11) 0.4503(5) 0.033(4) Uani 0.496(12) 1 d . U P A 1
 C40A C 1.0130(8) 0.3346(9) 0.4812(4) 0.060(3) Uani 0.55 1 d . U P B 1
 H40A H 1.037898 0.286213 0.489818 0.072 Uiso 0.55 1 calc R U P B 1
 C41B C 1.0626(8) 0.4331(11) 0.4420(5) 0.056(4) Uani 0.45 1 d . U P B 2
 O10B O 1.1260(7) 0.4122(11) 0.4356(5) 0.073(4) Uani 0.45 1 d D U P B 2
 C39B C 0.9737(9) 0.3670(10) 0.4784(5) 0.051(4) Uani 0.45 1 d . U P B 2
 H39B H 0.960379 0.322081 0.494375 0.061 Uiso 0.45 1 calc R U P B 2
 C42B C 1.0165(9) 0.4966(12) 0.4307(6) 0.065(5) Uani 0.45 1 d . U P B 2
 H42B H 1.030064 0.541110 0.414546 0.079 Uiso 0.45 1 calc R U P B 2
 C38A C 0.9030(9) 0.4112(9) 0.4795(4) 0.039(3) Uani 0.55 1 d . U P B 1
 C43B C 0.9517(10) 0.4926(13) 0.4435(6) 0.056(5) Uani 0.45 1 d . U P B 2
 H43B H 0.919706 0.535266 0.435680 0.068 Uiso 0.45 1 calc R U P B 2
 O2A O 0.4773(4) 0.5348(5) 0.3432(3) 0.065(2) Uani 0.59 1 d . U P E 1
 O8B O 0.8241(12) -0.0404(11) 0.3361(7) 0.082(6) Uani 0.25 1 d D U P C 2
 C34A C 0.8152(7) 0.3769(7) 0.5226(3) 0.037(3) Uani 0.55 1 d D U P B 1
 H34A H 0.847630 0.340453 0.535468 0.044 Uiso 0.55 1 calc R U P B 1
 C33A C 0.7489(6) 0.3871(7) 0.5354(3) 0.044(3) Uani 0.55 1 d D U P B 1
 H33A H 0.735094 0.356956 0.557318 0.053 Uiso 0.55 1 calc R U P B 1
 C34B C 0.8465(9) 0.3784(11) 0.5154(4) 0.057(5) Uani 0.45 1 d D U P B 2
 H34B H 0.882782 0.345075 0.526752 0.069 Uiso 0.45 1 calc R U P B 2
 C33B C 0.7835(8) 0.3805(10) 0.5304(5) 0.052(5) Uani 0.45 1 d D U P B 2
 H33B H 0.774819 0.347663 0.552432 0.062 Uiso 0.45 1 calc R U P B 2
 C35B C 0.8568(8) 0.4260(10) 0.4831(4) 0.032(4) Uani 0.45 1 d D U P B 2
 C32A C 0.7024(6) 0.4415(6) 0.5163(3) 0.032(2) Uani 0.55 1 d D U P B 1
 C31B C 0.6674(9) 0.4376(11) 0.5300(6) 0.065(5) Uani 0.45 1 d D U P B 2
 H31B H 0.658657 0.403378 0.551559 0.078 Uiso 0.45 1 calc R U P B 2
 C32B C 0.7310(8) 0.4306(11) 0.5138(5) 0.052(5) Uani 0.45 1 d D U P B 2
 O2B O 0.4647(6) 0.5239(9) 0.3679(5) 0.079(4) Uani 0.41 1 d . U P F 2
 C27A C 0.5293(6) 0.5760(8) 0.3522(4) 0.044(3) Uani 0.59 1 d . U P E 1
 C27B C 0.5183(9) 0.5625(11) 0.3677(5) 0.041(4) Uani 0.41 1 d . U P F 2
 C36A C 0.8055(8) 0.4725(13) 0.4646(5) 0.029(4) Uani 0.45 1 d D U P B 2
 H36A H 0.813458 0.499027 0.440760 0.035 Uiso 0.45 1 calc R U P B 2
 C37A C 0.7402(9) 0.4804(14) 0.4817(5) 0.033(4) Uani 0.45 1 d D U P B 2
 N6A N 0.6909(10) 0.5321(19) 0.4649(8) 0.040(5) Uani 0.45 1 d D U P B 2
 C29A C 0.6129(6) 0.5560(8) 0.4782(3) 0.028(3) Uani 0.55 1 d D U P B 1
 C30A C 0.6160(9) 0.4914(12) 0.5167(5) 0.053(5) Uani 0.45 1 d D U P B 2
 H30A H 0.573381 0.497537 0.528947 0.064 Uiso 0.45 1 calc R U P B 2
 C21 C 1.1400(11) 0.4396(14) 0.4232(6) 0.082(6) Uani 0.55 1 d . U P B 1
 H21A H 1.118031 0.427379 0.397908 0.123 Uiso 0.55 1 calc R U P B 1
 H21B H 1.190251 0.433233 0.422173 0.123 Uiso 0.55 1 calc R U P B 1
 H21C H 1.129056 0.497375 0.430586 0.123 Uiso 0.55 1 calc R U P B 1
 C27 C 1.1439(11) 0.4691(13) 0.4065(6) 0.078(6) Uani 0.45 1 d D U P B 2
 H27A H 1.107405 0.469465 0.386005 0.117 Uiso 0.45 1 calc R U P B 2
 H27B H 1.187752 0.451674 0.395910 0.117 Uiso 0.45 1 calc R U P B 2
 H27C H 1.149017 0.525611 0.417417 0.117 Uiso 0.45 1 calc R U P B 2
 C76A C 0.8916(6) 0.1519(8) 0.4690(3) 0.030(3) Uani 0.504(12) 1 d D U P A 2
 H76A H 0.936788 0.132114 0.476114 0.036 Uiso 0.504(12) 1 calc R U P A 2
 C77A C 0.8390(6) 0.1499(8) 0.4940(4) 0.035(3) Uani 0.504(12) 1 d D U P A 2
 H77A H 0.846205 0.126466 0.518937 0.042 Uiso 0.504(12) 1 calc R U P A 2
 C78A C 0.7747(6) 0.1828(9) 0.4820(3) 0.029(3) Uani 0.504(12) 1 d D U P A 2
 C79A C 0.7184(6) 0.1821(7) 0.5058(3) 0.024(3) Uani 0.504(12) 1 d D U P A 2
 H79A H 0.724591 0.159799 0.530986 0.028 Uiso 0.504(12) 1 calc R U P A 2
 C80A C 0.6533(6) 0.2131(8) 0.4937(3) 0.027(3) Uani 0.504(12) 1 d D U P A 2
 H80A H 0.616330 0.210884 0.510692 0.032 Uiso 0.504(12) 1 calc R U P A 2
 C81A C 0.6418(7) 0.2476(8) 0.4567(3) 0.016(3) Uani 0.504(12) 1 d D U P A 2
 C82A C 0.6979(7) 0.2488(13) 0.4332(5) 0.022(3) Uani 0.504(12) 1 d D U P A 2
 H82A H 0.691740 0.272298 0.408160 0.026 Uiso 0.504(12) 1 calc R U P A 2
 C83A C 0.7636(7) 0.2166(9) 0.4448(4) 0.018(3) Uani 0.504(12) 1 d D U P A 2
 N12A N 0.8146(7) 0.2148(12) 0.4199(6) 0.032(4) Uani 0.504(12) 1 d D U P A 2
 C75A C 0.8753(7) 0.1846(12) 0.4326(4) 0.038(4) Uani 0.504(12) 1 d D U P A 2

loop_
  _atom_site_aniso_label
  _atom_site_aniso_U_11
  _atom_site_aniso_U_22
  _atom_site_aniso_U_33
  _atom_site_aniso_U_23
  _atom_site_aniso_U_13
  _atom_site_aniso_U_12
 Eu2 0.02720(14) 0.02261(14) 0.03331(16) -0.00328(11) -0.00065(10) 0.00264(10)
 Eu1 0.04157(16) 0.02017(14) 0.03517(16) -0.00443(11) -0.00255(12) 0.00377(10)
 S1 0.0841(12) 0.0766(11) 0.0691(11) 0.0007(9) -0.0147(9) 0.0234(10)
 O5 0.0329(15) 0.0196(14) 0.0308(16) -0.0022(12) 0.0020(12) 0.0001(12)
 O7 0.0440(19) 0.0326(17) 0.048(2) -0.0021(16) -0.0061(15) 0.0003(14)
 O6 0.0348(16) 0.0261(15) 0.0286(16) -0.0021(13) 0.0024(12) 0.0043(12)
 O3 0.048(2) 0.0275(17) 0.051(2) -0.0020(15) 0.0006(16) -0.0054(14)
 O1 0.045(2) 0.047(2) 0.071(3) -0.0246(19) -0.0036(18) 0.0103(16)
 N11 0.0349(19) 0.0277(18) 0.027(2) 0.0028(16) 0.0031(15) 0.0056(15)
 O9 0.063(2) 0.054(2) 0.055(2) 0.0032(19) -0.0133(19) -0.0137(19)
 N8 0.031(2) 0.033(2) 0.058(3) -0.010(2) 0.0101(19) -0.0042(16)
 O11 0.077(3) 0.055(2) 0.047(2) 0.0044(19) 0.023(2) 0.007(2)
 N12 0.020(6) 0.021(5) 0.029(6) -0.003(4) -0.011(5) 0.003(5)
 N5 0.062(3) 0.039(2) 0.038(2) 0.007(2) -0.003(2) -0.004(2)
 N6 0.023(5) 0.031(6) 0.028(5) -0.011(4) 0.005(5) -0.001(4)
 C63 0.032(2) 0.022(2) 0.043(3) -0.0029(19) -0.0001(19) -0.0019(17)
 N4 0.060(3) 0.029(2) 0.050(3) -0.0076(19) 0.000(2) -0.0033(19)
 C64 0.034(2) 0.025(2) 0.035(3) -0.007(2) -0.0011(19) 0.0059(18)
 O4 0.056(3) 0.069(3) 0.109(4) -0.029(3) 0.006(2) -0.024(2)
 C23 0.049(3) 0.036(2) 0.030(3) -0.005(2) 0.000(2) 0.010(2)
 N7 0.046(2) 0.036(2) 0.036(2) -0.0020(18) 0.0152(18) 0.0022(18)
 C24 0.041(3) 0.036(2) 0.026(2) -0.006(2) -0.0019(19) 0.004(2)
 C15 0.059(3) 0.036(3) 0.029(3) 0.000(2) -0.012(2) 0.011(2)
 C65 0.036(2) 0.019(2) 0.051(3) 0.000(2) 0.005(2) 0.0029(18)
 C56 0.042(3) 0.038(3) 0.030(3) -0.001(2) -0.003(2) 0.010(2)
 N1 0.105(4) 0.031(2) 0.057(3) 0.004(2) -0.014(3) -0.016(3)
 C22 0.054(3) 0.040(3) 0.033(3) -0.006(2) -0.007(2) -0.002(2)
 N9 0.040(3) 0.051(3) 0.081(4) -0.026(3) -0.009(2) 0.009(2)
 C68 0.067(4) 0.021(2) 0.048(3) 0.000(2) 0.022(3) 0.008(2)
 C36 0.032(7) 0.022(4) 0.016(5) -0.003(4) 0.008(5) 0.006(5)
 C16 0.046(3) 0.030(2) 0.030(2) -0.004(2) -0.009(2) 0.010(2)
 C59 0.038(3) 0.036(3) 0.052(3) -0.010(2) -0.011(2) 0.007(2)
 N10 0.042(2) 0.037(2) 0.059(3) -0.010(2) 0.011(2) 0.0087(18)
 C37 0.028(6) 0.025(5) 0.040(6) -0.011(4) -0.003(5) -0.005(5)
 C14 0.058(3) 0.045(3) 0.032(3) 0.011(2) -0.008(2) 0.016(3)
 N3 0.050(3) 0.050(3) 0.084(4) -0.038(3) 0.004(3) 0.007(2)
 C66 0.043(3) 0.021(2) 0.047(3) 0.002(2) 0.011(2) -0.0035(19)
 C69 0.040(3) 0.030(2) 0.069(4) 0.005(3) 0.015(3) 0.008(2)
 F2 0.080(3) 0.140(4) 0.115(4) 0.040(3) -0.029(3) 0.008(3)
 C62 0.034(2) 0.022(2) 0.052(3) -0.007(2) 0.003(2) 0.0008(18)
 N2 0.085(4) 0.034(2) 0.091(4) -0.027(3) -0.042(3) 0.024(3)
 C17 0.055(3) 0.029(2) 0.027(2) 0.005(2) -0.005(2) 0.006(2)
 C61 0.033(2) 0.029(2) 0.068(4) -0.006(2) -0.005(2) -0.008(2)
 C72 0.037(3) 0.030(2) 0.061(3) -0.013(2) 0.007(2) -0.001(2)
 C18 0.058(3) 0.030(2) 0.031(3) 0.005(2) -0.007(2) 0.003(2)
 C19 0.042(3) 0.033(2) 0.032(3) -0.006(2) -0.010(2) 0.004(2)
 F3 0.098(4) 0.150(5) 0.113(4) 0.028(4) -0.023(3) -0.017(4)
 C48 0.049(3) 0.030(2) 0.069(4) 0.001(3) 0.021(3) -0.006(2)
 C83 0.037(8) 0.039(6) 0.034(7) 0.000(5) 0.011(6) 0.002(7)
 C29 0.057(10) 0.049(9) 0.056(9) -0.007(6) -0.011(7) 0.005(7)
 C50 0.030(3) 0.058(4) 0.102(5) -0.028(4) -0.011(3) 0.003(2)
 C70 0.043(3) 0.027(2) 0.058(3) -0.001(2) 0.009(2) 0.004(2)
 C13 0.065(3) 0.033(2) 0.034(3) 0.007(2) -0.004(2) 0.007(2)
 C82 0.041(9) 0.027(6) 0.033(6) -0.002(5) 0.003(7) -0.002(8)
 F1 0.116(4) 0.188(6) 0.090(3) -0.003(4) 0.002(3) 0.049(4)
 C58 0.063(3) 0.051(3) 0.039(3) -0.002(3) -0.019(3) -0.003(3)
 C67 0.051(3) 0.023(2) 0.048(3) -0.003(2) 0.001(2) 0.005(2)
 C55 0.059(3) 0.034(3) 0.029(3) 0.002(2) 0.003(2) 0.006(2)
 C25 0.077(4) 0.050(3) 0.046(3) -0.002(3) 0.008(3) -0.002(3)
 C35A 0.033(6) 0.035(5) 0.032(6) -0.007(4) 0.008(5) 0.002(5)
 C60 0.044(3) 0.046(3) 0.055(4) -0.009(3) -0.012(2) -0.004(2)
 C91 0.060(3) 0.037(3) 0.066(4) -0.016(3) 0.009(3) 0.008(2)
 C75 0.037(7) 0.043(6) 0.024(6) -0.016(5) -0.002(5) 0.018(6)
 C47 0.063(3) 0.042(3) 0.054(3) 0.004(3) 0.030(3) -0.002(3)
 C54 0.063(4) 0.046(3) 0.053(4) -0.005(3) 0.029(3) -0.002(3)
 C20 0.076(4) 0.044(3) 0.048(3) 0.004(3) -0.026(3) -0.010(3)
 C6 0.078(4) 0.046(3) 0.061(4) -0.031(3) 0.000(3) -0.007(3)
 C98 0.064(4) 0.060(4) 0.056(4) 0.007(3) -0.032(3) -0.013(3)
 C49 0.037(3) 0.052(3) 0.086(5) -0.026(3) 0.014(3) -0.011(2)
 C10 0.086(4) 0.037(3) 0.042(3) 0.016(3) -0.006(3) -0.017(3)
 O8A 0.094(5) 0.027(3) 0.071(4) -0.003(2) 0.011(3) -0.012(3)
 C84B 0.024(6) 0.020(6) 0.028(6) -0.001(5) -0.005(5) 0.004(5)
 C81 0.036(7) 0.030(6) 0.032(6) -0.005(4) -0.002(6) 0.002(6)
 O15 0.094(4) 0.108(4) 0.112(5) -0.018(4) -0.002(3) 0.040(3)
 C12 0.072(4) 0.056(3) 0.036(3) 0.010(3) 0.006(3) -0.004(3)
 O14 0.124(5) 0.087(4) 0.115(5) 0.006(4) -0.042(4) 0.006(4)
 C53 0.056(3) 0.055(3) 0.074(4) -0.016(3) 0.035(3) 0.004(3)
 C8 0.099(5) 0.033(3) 0.056(4) 0.006(3) -0.015(3) -0.021(3)
 C57 0.066(4) 0.043(3) 0.038(3) -0.003(2) -0.019(3) 0.007(3)
 C45 0.065(4) 0.030(3) 0.061(4) 0.000(3) -0.007(3) -0.007(2)
 C46 0.048(3) 0.032(3) 0.073(4) -0.002(3) -0.008(3) -0.005(2)
 C38B 0.037(7) 0.033(7) 0.040(8) -0.007(6) -0.008(6) -0.005(6)
 O13 0.092(4) 0.111(4) 0.071(3) 0.008(3) -0.015(3) 0.034(3)
 C71 0.099(5) 0.060(4) 0.052(4) 0.011(3) -0.001(4) -0.011(4)
 C28 0.045(3) 0.080(5) 0.084(5) -0.049(4) 0.020(3) -0.011(3)
 C31A 0.043(6) 0.035(6) 0.039(6) -0.007(5) 0.008(5) -0.007(5)
 C30 0.038(5) 0.034(5) 0.037(5) -0.012(4) 0.013(4) -0.010(4)
 C41A 0.031(5) 0.051(7) 0.047(7) 0.000(6) -0.006(5) -0.007(5)
 C52 0.042(3) 0.056(4) 0.099(5) -0.029(4) -0.004(3) 0.021(3)
 C76 0.066(8) 0.067(8) 0.053(8) -0.002(6) -0.012(7) 0.008(7)
 C7 0.080(4) 0.022(2) 0.081(5) -0.008(3) -0.016(3) 0.003(3)
 C78 0.073(9) 0.049(7) 0.056(8) 0.002(6) -0.011(7) -0.001(8)
 C79 0.061(8) 0.041(6) 0.040(6) 0.003(5) -0.011(7) -0.010(7)
 C92 0.087(4) 0.028(3) 0.063(4) -0.002(3) 0.007(3) 0.004(3)
 C80 0.045(8) 0.039(7) 0.032(6) -0.002(5) 0.004(6) -0.002(7)
 C77 0.051(8) 0.061(7) 0.040(8) 0.005(6) -0.003(7) 0.002(7)
 C5 0.071(4) 0.056(4) 0.084(5) -0.040(4) 0.015(4) -0.003(3)
 C43A 0.040(6) 0.041(7) 0.031(6) -0.007(5) -0.012(5) 0.009(5)
 C9 0.107(5) 0.052(4) 0.053(4) 0.017(3) -0.006(4) -0.034(4)
 C3 0.086(5) 0.054(4) 0.107(6) -0.023(4) -0.030(4) 0.025(3)
 C4 0.049(4) 0.068(4) 0.145(8) -0.064(5) -0.012(4) 0.025(3)
 C74 0.068(4) 0.055(4) 0.098(6) -0.019(4) -0.052(4) 0.026(3)
 C1 0.148(7) 0.029(3) 0.082(5) 0.012(3) -0.046(5) 0.007(4)
 C51 0.036(3) 0.061(4) 0.117(6) -0.032(4) 0.000(3) 0.018(3)
 C2 0.149(8) 0.042(4) 0.086(6) 0.005(4) -0.049(6) 0.030(4)
 C26 0.079(4) 0.058(4) 0.111(5) -0.025(4) -0.039(4) 0.031(3)
 C11 0.087(5) 0.058(4) 0.053(4) 0.022(3) 0.005(3) -0.018(3)
 C93 0.052(4) 0.117(6) 0.088(6) -0.018(5) -0.032(4) 0.026(4)
 O10A 0.087(7) 0.105(7) 0.107(7) 0.004(6) 0.009(6) -0.001(6)
 C39A 0.061(6) 0.034(5) 0.056(6) -0.009(5) -0.021(5) 0.010(5)
 C40B 0.050(8) 0.046(8) 0.033(7) 0.003(6) -0.015(6) -0.012(6)
 C42A 0.047(6) 0.046(6) 0.054(6) -0.018(5) -0.014(5) -0.001(5)
 C73 0.036(2) 0.030(2) 0.021(2) 0.0024(19) 0.0006(18) 0.0018(19)
 C87B 0.045(6) 0.045(7) 0.038(6) -0.010(5) 0.007(5) 0.002(5)
 C85B 0.022(6) 0.040(6) 0.040(6) 0.000(5) -0.002(5) 0.000(5)
 C88B 0.038(5) 0.036(6) 0.027(6) -0.008(5) 0.004(5) 0.011(5)
 C89B 0.026(6) 0.017(6) 0.022(6) -0.001(5) -0.007(4) 0.000(4)
 O12B 0.047(5) 0.055(5) 0.029(4) -0.005(4) 0.009(4) 0.002(4)
 C86A 0.056(8) 0.043(7) 0.049(7) -0.007(5) 0.017(6) -0.009(6)
 C85A 0.059(8) 0.039(6) 0.034(6) -0.004(5) 0.015(6) -0.013(6)
 C87A 0.055(7) 0.045(9) 0.040(8) -0.006(7) 0.007(6) -0.004(7)
 C88A 0.073(9) 0.042(7) 0.039(7) -0.011(6) 0.002(6) -0.007(6)
 C89A 0.051(8) 0.041(9) 0.034(8) -0.007(7) 0.012(6) 0.003(7)
 O12A 0.063(6) 0.081(6) 0.081(6) -0.024(5) 0.024(5) -0.011(5)
 C86B 0.042(6) 0.033(7) 0.028(6) -0.002(6) 0.001(5) 0.012(6)
 C90B 0.059(8) 0.089(9) 0.075(9) -0.002(7) -0.007(6) -0.007(7)
 C90A 0.115(17) 0.127(18) 0.16(2) -0.035(16) 0.014(16) -0.023(13)
 C84A 0.041(9) 0.030(7) 0.027(6) -0.003(5) 0.006(6) 0.001(7)
 C40A 0.061(6) 0.052(6) 0.066(7) -0.014(6) -0.022(6) 0.008(6)
 C41B 0.058(7) 0.056(7) 0.052(7) -0.008(6) -0.007(6) 0.007(6)
 O10B 0.066(7) 0.084(8) 0.068(8) -0.039(7) -0.001(6) 0.011(6)
 C39B 0.049(7) 0.052(7) 0.050(7) 0.002(6) -0.016(6) 0.010(6)
 C42B 0.066(8) 0.063(8) 0.067(8) -0.017(7) -0.004(7) -0.009(7)
 C38A 0.044(7) 0.038(6) 0.036(6) -0.013(5) 0.000(5) -0.010(5)
 C43B 0.058(8) 0.056(8) 0.055(9) -0.008(7) 0.000(7) -0.002(6)
 O2A 0.051(5) 0.045(4) 0.095(6) -0.007(5) -0.029(5) -0.002(3)
 O8B 0.080(11) 0.061(10) 0.106(13) 0.008(10) 0.013(11) 0.021(9)
 C34A 0.034(6) 0.038(5) 0.038(6) -0.002(4) -0.002(5) 0.011(5)
 C33A 0.062(7) 0.034(5) 0.036(5) -0.001(4) -0.006(5) -0.003(5)
 C34B 0.059(8) 0.059(7) 0.051(8) 0.005(6) -0.010(7) 0.001(7)
 C33B 0.048(9) 0.053(7) 0.056(8) 0.004(6) 0.013(7) -0.012(7)
 C35B 0.025(7) 0.040(6) 0.031(6) -0.010(5) 0.010(6) -0.006(6)
 C32A 0.031(6) 0.029(5) 0.037(5) -0.005(4) 0.011(5) -0.005(4)
 C31B 0.068(9) 0.064(8) 0.063(8) -0.001(7) -0.004(8) -0.009(8)
 C32B 0.053(8) 0.057(8) 0.047(7) 0.001(6) 0.005(7) -0.006(7)
 O2B 0.049(7) 0.082(8) 0.104(10) 0.038(8) -0.003(7) 0.004(6)
 C27A 0.036(5) 0.046(6) 0.049(6) -0.014(5) 0.002(5) 0.005(4)
 C27B 0.043(8) 0.036(7) 0.044(8) -0.002(6) 0.005(7) 0.013(6)
 C36A 0.028(7) 0.032(6) 0.028(7) -0.015(5) 0.008(6) -0.005(6)
 C37A 0.036(9) 0.035(6) 0.030(6) -0.007(5) 0.003(7) -0.009(7)
 N6A 0.041(8) 0.039(7) 0.039(7) -0.008(6) -0.001(7) 0.004(7)
 C29A 0.028(5) 0.029(6) 0.025(5) -0.018(4) -0.004(4) -0.004(5)
 C30A 0.054(9) 0.055(9) 0.050(8) 0.005(7) 0.006(7) 0.007(7)
 C21 0.089(10) 0.087(12) 0.073(12) -0.021(9) 0.029(9) -0.055(9)
 C27 0.065(10) 0.076(11) 0.092(13) -0.016(10) -0.007(9) 0.001(9)
 C76A 0.024(5) 0.034(5) 0.031(6) 0.003(5) 0.004(5) 0.011(4)
 C77A 0.030(6) 0.042(5) 0.034(6) 0.001(4) 0.006(5) 0.010(5)
 C78A 0.036(6) 0.024(5) 0.025(6) 0.000(4) -0.003(5) 0.001(5)
 C79A 0.016(6) 0.030(5) 0.024(5) 0.003(4) -0.008(5) 0.005(5)
 C80A 0.028(6) 0.025(5) 0.027(5) 0.004(4) 0.010(4) 0.005(5)
 C81A 0.016(6) 0.013(4) 0.020(5) 0.001(3) 0.000(4) 0.005(5)
 C82A 0.018(6) 0.016(5) 0.031(6) 0.004(4) -0.005(5) 0.004(5)
 C83A 0.016(6) 0.016(4) 0.023(5) -0.002(4) 0.002(5) -0.001(5)
 N12A 0.024(6) 0.032(5) 0.041(7) 0.000(4) 0.017(5) 0.000(5)
 C75A 0.030(6) 0.043(6) 0.041(7) -0.003(6) 0.010(6) 0.003(5)

_geom_special_details
;
 All esds (except the esd in the dihedral angle between two l.s. planes)
 are estimated using the full covariance matrix.  The cell esds are taken
 into account individually in the estimation of esds in distances, angles
 and torsion angles; correlations between esds in cell parameters are only
 used when they are defined by crystal symmetry.  An approximate (isotropic)
 treatment of cell esds is used for estimating esds involving l.s. planes.
;
loop_
  _geom_bond_atom_site_label_1
  _geom_bond_atom_site_label_2
  _geom_bond_distance
  _geom_bond_site_symmetry_2
  _geom_bond_publ_flag
 Eu2 O5 2.367(3) . ?
 Eu2 O7 2.327(3) . ?
 Eu2 N11 2.597(4) . ?
 Eu2 N8 2.596(4) . ?
 Eu2 N12 2.565(15) . ?
 Eu2 N7 2.609(4) . ?
 Eu2 N9 2.568(5) . ?
 Eu2 N10 2.624(4) . ?
 Eu2 C92 3.182(5) . ?
 Eu2 C73 3.242(4) . ?
 Eu2 N12A 2.76(2) . ?
 Eu1 O6 2.388(3) . ?
 Eu1 O3 2.356(3) . ?
 Eu1 O1 2.329(4) . ?
 Eu1 N5 2.706(4) . ?
 Eu1 N6 2.732(17) . ?
 Eu1 N4 2.693(4) . ?
 Eu1 N1 2.676(5) . ?
 Eu1 N3 2.666(5) . ?
 Eu1 N2 2.700(5) . ?
 Eu1 N6A 2.82(2) . ?
 S1 O15 1.428(6) . ?
 S1 O14 1.440(6) . ?
 S1 O13 1.430(5) . ?
 S1 C93 1.749(10) . ?
 O5 C73 1.277(5) . ?
 O7 C92 1.290(7) . ?
 O6 C73 1.247(5) . ?
 O3 C46 1.285(7) . ?
 O1 C27A 1.399(14) . ?
 O1 C27B 1.221(18) . ?
 N11 C64 1.370(6) . ?
 N11 C56 1.319(6) . ?
 O9 C22 1.368(6) . ?
 O9 C25 1.417(7) . ?
 N8 C72 1.463(6) . ?
 N8 C48 1.483(8) . ?
 N8 C49 1.489(7) . ?
 O11 C68 1.381(7) . ?
 O11 C71 1.409(8) . ?
 N12 C83 1.343(15) . ?
 N12 C75 1.317(15) . ?
 N5 C18 1.409(7) . ?
 N5 C10 1.333(7) . ?
 N6 C37 1.367(12) . ?
 N6 C29A 1.347(12) . ?
 C63 H63 0.9500 . ?
 C63 C64 1.397(7) . ?
 C63 C62 1.392(6) . ?
 N4 C6 1.486(8) . ?
 N4 C45 1.473(7) . ?
 N4 C7 1.489(7) . ?
 C64 C59 1.410(7) . ?
 O4 C46 1.232(7) . ?
 C23 H23 0.9500 . ?
 C23 C24 1.388(7) . ?
 C23 C22 1.408(7) . ?
 N7 C55 1.483(7) . ?
 N7 C47 1.480(7) . ?
 N7 C54 1.482(7) . ?
 C24 H24 0.9500 . ?
 C24 C19 1.376(7) . ?
 C15 H15 0.9500 . ?
 C15 C16 1.413(7) . ?
 C15 C14 1.345(8) . ?
 C65 C66 1.392(7) . ?
 C65 C62 1.471(7) . ?
 C65 C70 1.417(7) . ?
 C56 C55 1.507(7) . ?
 C56 C57 1.408(7) . ?
 N1 C8 1.504(8) . ?
 N1 C9 1.506(10) . ?
 N1 C1 1.483(9) . ?
 C22 C98 1.384(8) . ?
 N9 C50 1.471(7) . ?
 N9 C74 1.514(10) . ?
 N9 C51 1.474(8) . ?
 C68 C69 1.379(8) . ?
 C68 C67 1.407(7) . ?
 C36 H36 0.9500 . ?
 C36 C37 1.402(10) . ?
 C36 C35A 1.377(11) . ?
 C16 C17 1.382(7) . ?
 C16 C19 1.483(7) . ?
 C59 C58 1.407(8) . ?
 C59 C60 1.426(8) . ?
 N10 C91 1.495(7) . ?
 N10 C53 1.463(8) . ?
 N10 C52 1.477(7) . ?
 C37 C32A 1.393(10) . ?
 C14 H14 0.9500 . ?
 C14 C13 1.408(8) . ?
 N3 C28 1.454(9) . ?
 N3 C5 1.487(8) . ?
 N3 C4 1.523(9) . ?
 C66 H66 0.9500 . ?
 C66 C67 1.373(7) . ?
 C69 H69 0.9500 . ?
 C69 C70 1.363(8) . ?
 F2 C93 1.333(8) . ?
 C62 C61 1.417(7) . ?
 N2 C3 1.458(10) . ?
 N2 C2 1.447(11) . ?
 N2 C26 1.479(9) . ?
 C17 H17 0.9500 . ?
 C17 C18 1.401(7) . ?
 C61 H61 0.9500 . ?
 C61 C60 1.344(8) . ?
 C72 H72A 0.9900 . ?
 C72 H72B 0.9900 . ?
 C72 C73 1.519(6) . ?
 C18 C13 1.417(7) . ?
 C19 C20 1.408(7) . ?
 F3 C93 1.372(10) . ?
 C48 H48A 0.9900 . ?
 C48 H48B 0.9900 . ?
 C48 C47 1.505(8) . ?
 C83 C82 1.409(11) . ?
 C83 C78 1.404(11) . ?
 C29 C28 1.807(18) . ?
 C29 N6A 1.351(14) . ?
 C29 C30A 1.396(11) . ?
 C50 H50A 0.9900 . ?
 C50 H50B 0.9900 . ?
 C50 C49 1.499(10) . ?
 C70 H70 0.9500 . ?
 C13 C12 1.398(8) . ?
 C82 H82 0.9500 . ?
 C82 C81 1.397(13) . ?
 F1 C93 1.322(9) . ?
 C58 H58 0.9500 . ?
 C58 C57 1.348(8) . ?
 C67 H67 0.9500 . ?
 C55 H55A 0.9900 . ?
 C55 H55B 0.9900 . ?
 C25 H25A 0.9800 . ?
 C25 H25B 0.9800 . ?
 C25 H25C 0.9800 . ?
 C35A C38A 1.440(16) . ?
 C35A C34A 1.388(10) . ?
 C60 H60 0.9500 . ?
 C91 H91A 0.9900 . ?
 C91 H91B 0.9900 . ?
 C91 C92 1.518(9) . ?
 C75 C76 1.392(11) . ?
 C75 C74 1.262(17) . ?
 C47 H47A 0.9900 . ?
 C47 H47B 0.9900 . ?
 C54 H54A 0.9900 . ?
 C54 H54B 0.9900 . ?
 C54 C53 1.499(9) . ?
 C20 H20 0.9500 . ?
 C20 C98 1.382(9) . ?
 C6 H6A 0.9900 . ?
 C6 H6B 0.9900 . ?
 C6 C5 1.539(10) . ?
 C98 H98 0.9500 . ?
 C49 H49A 0.9900 . ?
 C49 H49B 0.9900 . ?
 C10 C9 1.472(9) . ?
 C10 C11 1.425(9) . ?
 O8A C92 1.243(8) . ?
 C84B C85B 1.37(2) . ?
 C84B C89B 1.38(2) . ?
 C84B C81A 1.452(15) . ?
 C81 C80 1.406(11) . ?
 C81 C84A 1.47(2) . ?
 C12 H12 0.9500 . ?
 C12 C11 1.335(9) . ?
 C53 H53A 0.9900 . ?
 C53 H53B 0.9900 . ?
 C8 H8A 0.9900 . ?
 C8 H8B 0.9900 . ?
 C8 C7 1.480(10) . ?
 C57 H57 0.9500 . ?
 C45 H45A 0.9900 . ?
 C45 H45B 0.9900 . ?
 C45 C46 1.476(9) . ?
 C38B C39B 1.30(2) . ?
 C38B C43B 1.51(2) . ?
 C38B C35B 1.463(19) . ?
 C71 H71A 0.9800 . ?
 C71 H71B 0.9800 . ?
 C71 H71C 0.9800 . ?
 C28 H28C 0.9900 . ?
 C28 H28D 0.9900 . ?
 C28 H28A 0.9900 . ?
 C28 H28B 0.9900 . ?
 C28 C29A 1.297(15) . ?
 C31A H31A 0.9500 . ?
 C31A C30 1.378(10) . ?
 C31A C32A 1.410(11) . ?
 C30 H30 0.9500 . ?
 C30 C29A 1.389(10) . ?
 C41A O10A 1.241(17) . ?
 C41A C42A 1.40(2) . ?
 C41A C40A 1.50(2) . ?
 C52 H52A 0.9900 . ?
 C52 H52B 0.9900 . ?
 C52 C51 1.511(9) . ?
 C76 H76 0.9500 . ?
 C76 C77 1.387(11) . ?
 C7 H7A 0.9900 . ?
 C7 H7B 0.9900 . ?
 C78 C79 1.403(11) . ?
 C78 C77 1.382(13) . ?
 C79 H79 0.9500 . ?
 C79 C80 1.379(12) . ?
 C92 O8B 1.333(18) . ?
 C80 H80 0.9500 . ?
 C77 H77 0.9500 . ?
 C5 H5A 0.9900 . ?
 C5 H5B 0.9900 . ?
 C43A H43A 0.9500 . ?
 C43A C42A 1.395(19) . ?
 C43A C38A 1.445(19) . ?
 C9 H9A 0.9900 . ?
 C9 H9B 0.9900 . ?
 C3 H3A 0.9900 . ?
 C3 H3B 0.9900 . ?
 C3 C4 1.455(12) . ?
 C4 H4A 0.9900 . ?
 C4 H4B 0.9900 . ?
 C74 H74C 0.9900 . ?
 C74 H74D 0.9900 . ?
 C74 H74A 0.9900 . ?
 C74 H74B 0.9900 . ?
 C74 C75A 1.739(16) . ?
 C1 H1A 0.9900 . ?
 C1 H1B 0.9900 . ?
 C1 C2 1.501(12) . ?
 C51 H51A 0.9900 . ?
 C51 H51B 0.9900 . ?
 C2 H2A 0.9900 . ?
 C2 H2B 0.9900 . ?
 C26 H26A 0.9900 . ?
 C26 H26B 0.9900 . ?
 C26 H26C 0.9900 . ?
 C26 H26D 0.9900 . ?
 C26 C27A 1.320(16) . ?
 C26 C27B 1.81(2) . ?
 C11 H11 0.9500 . ?
 O10A C21 1.62(2) . ?
 C39A H39A 0.9500 . ?
 C39A C40A 1.35(2) . ?
 C39A C38A 1.436(18) . ?
 C40B H40B 0.9500 . ?
 C40B C41B 1.45(2) . ?
 C40B C39B 1.33(3) . ?
 C42A H42A 0.9500 . ?
 C87B C88B 1.34(2) . ?
 C87B O12B 1.420(19) . ?
 C87B C86B 1.38(2) . ?
 C85B H85B 0.9500 . ?
 C85B C86B 1.365(19) . ?
 C88B H88B 0.9500 . ?
 C88B C89B 1.40(2) . ?
 C89B H89B 0.9500 . ?
 O12B C90B 1.381(19) . ?
 C86A H86A 0.9500 . ?
 C86A C85A 1.38(2) . ?
 C86A C87A 1.39(2) . ?
 C85A H85A 0.9500 . ?
 C85A C84A 1.42(2) . ?
 C87A C88A 1.45(3) . ?
 C87A O12A 1.33(2) . ?
 C88A H88A 0.9500 . ?
 C88A C89A 1.38(3) . ?
 C89A H89A 0.9500 . ?
 C89A C84A 1.31(2) . ?
 O12A C90A 1.54(3) . ?
 C86B H86B 0.9500 . ?
 C90B H90A 0.9800 . ?
 C90B H90B 0.9800 . ?
 C90B H90C 0.9800 . ?
 C90A H90D 0.9800 . ?
 C90A H90E 0.9800 . ?
 C90A H90F 0.9800 . ?
 C40A H40A 0.9500 . ?
 C41B O10B 1.30(2) . ?
 C41B C42B 1.39(3) . ?
 O10B C27 1.414(17) . ?
 C39B H39B 0.9500 . ?
 C42B H42B 0.9500 . ?
 C42B C43B 1.35(3) . ?
 C43B H43B 0.9500 . ?
 O2A C27A 1.229(14) . ?
 C34A H34A 0.9500 . ?
 C34A C33A 1.387(11) . ?
 C33A H33A 0.9500 . ?
 C33A C32A 1.395(10) . ?
 C34B H34B 0.9500 . ?
 C34B C33B 1.349(12) . ?
 C34B C35B 1.379(11) . ?
 C33B H33B 0.9500 . ?
 C33B C32B 1.395(11) . ?
 C35B C36A 1.374(13) . ?
 C31B H31B 0.9500 . ?
 C31B C32B 1.381(13) . ?
 C31B C30A 1.375(11) . ?
 C32B C37A 1.391(11) . ?
 O2B C27B 1.21(2) . ?
 C36A H36A 0.9500 . ?
 C36A C37A 1.426(14) . ?
 C37A N6A 1.371(14) . ?
 C30A H30A 0.9500 . ?
 C21 H21A 0.9800 . ?
 C21 H21B 0.9800 . ?
 C21 H21C 0.9800 . ?
 C27 H27A 0.9800 . ?
 C27 H27B 0.9800 . ?
 C27 H27C 0.9800 . ?
 C76A H76A 0.9500 . ?
 C76A C77A 1.369(10) . ?
 C76A C75A 1.393(11) . ?
 C77A H77A 0.9500 . ?
 C77A C78A 1.395(11) . ?
 C78A C79A 1.399(10) . ?
 C78A C83A 1.410(10) . ?
 C79A H79A 0.9500 . ?
 C79A C80A 1.397(10) . ?
 C80A H80A 0.9500 . ?
 C80A C81A 1.409(10) . ?
 C81A C82A 1.391(12) . ?
 C82A H82A 0.9500 . ?
 C82A C83A 1.412(10) . ?
 C83A N12A 1.345(14) . ?
 N12A C75A 1.325(17) . ?

loop_
  _geom_angle_atom_site_label_1
  _geom_angle_atom_site_label_2
  _geom_angle_atom_site_label_3
  _geom_angle
  _geom_angle_site_symmetry_1
  _geom_angle_site_symmetry_3
  _geom_angle_publ_flag
 O5 Eu2 N11 75.43(10) . . ?
 O5 Eu2 N8 65.31(10) . . ?
 O5 Eu2 N12 87.1(3) . . ?
 O5 Eu2 N7 88.19(11) . . ?
 O5 Eu2 N9 123.17(12) . . ?
 O5 Eu2 N10 154.39(13) . . ?
 O5 Eu2 C92 139.84(14) . . ?
 O5 Eu2 C73 19.34(10) . . ?
 O5 Eu2 N12A 82.6(3) . . ?
 O7 Eu2 O5 132.81(11) . . ?
 O7 Eu2 N11 83.20(11) . . ?
 O7 Eu2 N8 155.04(13) . . ?
 O7 Eu2 N12 74.1(4) . . ?
 O7 Eu2 N7 121.25(12) . . ?
 O7 Eu2 N9 86.03(14) . . ?
 O7 Eu2 N10 65.10(13) . . ?
 O7 Eu2 C92 20.46(15) . . ?
 O7 Eu2 C73 143.74(11) . . ?
 O7 Eu2 N12A 72.6(4) . . ?
 N11 Eu2 N7 67.05(12) . . ?
 N11 Eu2 N10 91.46(13) . . ?
 N11 Eu2 C92 72.53(15) . . ?
 N11 Eu2 C73 93.79(11) . . ?
 N11 Eu2 N12A 120.1(3) . . ?
 N8 Eu2 N11 121.07(13) . . ?
 N8 Eu2 N7 69.48(14) . . ?
 N8 Eu2 N10 105.45(13) . . ?
 N8 Eu2 C92 154.25(15) . . ?
 N8 Eu2 C73 48.40(11) . . ?
 N8 Eu2 N12A 97.0(4) . . ?
 N12 Eu2 N11 128.4(3) . . ?
 N12 Eu2 N8 92.4(4) . . ?
 N12 Eu2 N7 161.6(4) . . ?
 N12 Eu2 N9 62.7(3) . . ?
 N12 Eu2 N10 117.9(3) . . ?
 N12 Eu2 C92 94.2(4) . . ?
 N12 Eu2 C73 80.0(4) . . ?
 N7 Eu2 N10 66.32(13) . . ?
 N7 Eu2 C92 100.80(15) . . ?
 N7 Eu2 C73 89.77(11) . . ?
 N7 Eu2 N12A 166.0(4) . . ?
 N9 Eu2 N11 160.74(13) . . ?
 N9 Eu2 N8 69.05(14) . . ?
 N9 Eu2 N7 105.83(16) . . ?
 N9 Eu2 N10 69.49(15) . . ?
 N9 Eu2 C92 92.14(16) . . ?
 N9 Eu2 C73 104.28(12) . . ?
 N9 Eu2 N12A 71.1(3) . . ?
 N10 Eu2 C92 49.85(15) . . ?
 N10 Eu2 C73 151.12(12) . . ?
 N10 Eu2 N12A 122.9(3) . . ?
 C92 Eu2 C73 157.35(14) . . ?
 N12A Eu2 C92 93.1(4) . . ?
 N12A Eu2 C73 78.0(4) . . ?
 O6 Eu1 N5 73.96(11) . . ?
 O6 Eu1 N6 74.7(4) . . ?
 O6 Eu1 N4 129.10(12) . . ?
 O6 Eu1 N1 128.98(15) . . ?
 O6 Eu1 N3 128.24(14) . . ?
 O6 Eu1 N2 129.98(12) . . ?
 O6 Eu1 N6A 71.5(6) . . ?
 O3 Eu1 O6 76.51(10) . . ?
 O3 Eu1 N5 85.56(13) . . ?
 O3 Eu1 N6 91.6(3) . . ?
 O3 Eu1 N4 64.47(13) . . ?
 O3 Eu1 N1 70.77(16) . . ?
 O3 Eu1 N3 129.29(14) . . ?
 O3 Eu1 N2 134.96(17) . . ?
 O3 Eu1 N6A 85.0(4) . . ?
 O1 Eu1 O6 76.56(11) . . ?
 O1 Eu1 O3 153.03(11) . . ?
 O1 Eu1 N5 85.66(14) . . ?
 O1 Eu1 N6 82.7(4) . . ?
 O1 Eu1 N4 137.50(13) . . ?
 O1 Eu1 N1 127.36(16) . . ?
 O1 Eu1 N3 70.75(13) . . ?
 O1 Eu1 N2 65.15(16) . . ?
 O1 Eu1 N6A 87.9(5) . . ?
 N5 Eu1 N6 148.3(4) . . ?
 N5 Eu1 N6A 145.4(6) . . ?
 N4 Eu1 N5 130.22(14) . . ?
 N4 Eu1 N6 75.1(5) . . ?
 N4 Eu1 N2 100.90(14) . . ?
 N4 Eu1 N6A 73.7(7) . . ?
 N1 Eu1 N5 65.60(15) . . ?
 N1 Eu1 N6 142.3(5) . . ?
 N1 Eu1 N4 67.27(15) . . ?
 N1 Eu1 N2 64.44(19) . . ?
 N1 Eu1 N6A 140.0(7) . . ?
 N3 Eu1 N5 139.26(16) . . ?
 N3 Eu1 N6 62.4(3) . . ?
 N3 Eu1 N4 66.89(14) . . ?
 N3 Eu1 N1 102.78(18) . . ?
 N3 Eu1 N2 67.77(19) . . ?
 N3 Eu1 N6A 68.4(4) . . ?
 N2 Eu1 N5 72.30(16) . . ?
 N2 Eu1 N6 127.2(3) . . ?
 N2 Eu1 N6A 134.0(4) . . ?
 O15 S1 O14 112.1(4) . . ?
 O15 S1 C93 105.4(4) . . ?
 O14 S1 C93 102.4(4) . . ?
 O13 S1 O15 114.7(4) . . ?
 O13 S1 O14 116.3(4) . . ?
 O13 S1 C93 104.2(3) . . ?
 C73 O5 Eu2 122.8(3) . . ?
 C92 O7 Eu2 120.5(3) . . ?
 C73 O6 Eu1 150.0(3) . . ?
 C46 O3 Eu1 128.3(3) . . ?
 C27A O1 Eu1 121.7(6) . . ?
 C27B O1 Eu1 140.5(9) . . ?
 C64 N11 Eu2 124.9(3) . . ?
 C56 N11 Eu2 114.8(3) . . ?
 C56 N11 C64 119.3(4) . . ?
 C22 O9 C25 118.9(4) . . ?
 C72 N8 Eu2 105.2(3) . . ?
 C72 N8 C48 107.7(4) . . ?
 C72 N8 C49 110.1(4) . . ?
 C48 N8 Eu2 109.9(3) . . ?
 C48 N8 C49 112.1(4) . . ?
 C49 N8 Eu2 111.5(3) . . ?
 C68 O11 C71 117.6(5) . . ?
 C83 N12 Eu2 127.6(10) . . ?
 C75 N12 Eu2 115.8(10) . . ?
 C75 N12 C83 113.3(14) . . ?
 C18 N5 Eu1 129.0(3) . . ?
 C10 N5 Eu1 113.0(3) . . ?
 C10 N5 C18 117.7(4) . . ?
 C37 N6 Eu1 131.2(10) . . ?
 C29A N6 Eu1 111.2(9) . . ?
 C29A N6 C37 117.4(14) . . ?
 C64 C63 H63 118.8 . . ?
 C62 C63 H63 118.8 . . ?
 C62 C63 C64 122.5(4) . . ?
 C6 N4 Eu1 111.5(3) . . ?
 C45 N4 Eu1 107.8(3) . . ?
 C45 N4 C6 110.6(5) . . ?
 C45 N4 C7 107.1(4) . . ?
 C7 N4 Eu1 109.0(3) . . ?
 C7 N4 C6 110.6(4) . . ?
 N11 C64 C63 120.3(4) . . ?
 N11 C64 C59 120.8(4) . . ?
 C63 C64 C59 118.9(4) . . ?
 C24 C23 H23 120.5 . . ?
 C24 C23 C22 118.9(5) . . ?
 C22 C23 H23 120.5 . . ?
 C55 N7 Eu2 105.3(3) . . ?
 C47 N7 Eu2 110.8(3) . . ?
 C47 N7 C55 109.7(4) . . ?
 C47 N7 C54 108.9(4) . . ?
 C54 N7 Eu2 114.1(3) . . ?
 C54 N7 C55 108.0(4) . . ?
 C23 C24 H24 118.5 . . ?
 C19 C24 C23 123.0(5) . . ?
 C19 C24 H24 118.5 . . ?
 C16 C15 H15 119.7 . . ?
 C14 C15 H15 119.7 . . ?
 C14 C15 C16 120.6(5) . . ?
 C66 C65 C62 122.6(4) . . ?
 C66 C65 C70 116.7(5) . . ?
 C70 C65 C62 120.7(4) . . ?
 N11 C56 C55 118.0(4) . . ?
 N11 C56 C57 122.6(5) . . ?
 C57 C56 C55 119.4(5) . . ?
 C8 N1 Eu1 111.9(3) . . ?
 C8 N1 C9 107.8(6) . . ?
 C9 N1 Eu1 103.6(3) . . ?
 C1 N1 Eu1 116.5(5) . . ?
 C1 N1 C8 106.4(5) . . ?
 C1 N1 C9 110.4(6) . . ?
 O9 C22 C23 124.9(5) . . ?
 O9 C22 C98 116.4(5) . . ?
 C98 C22 C23 118.8(5) . . ?
 C50 N9 Eu2 110.9(3) . . ?
 C50 N9 C74 107.1(5) . . ?
 C50 N9 C51 109.8(5) . . ?
 C74 N9 Eu2 107.8(4) . . ?
 C51 N9 Eu2 110.9(4) . . ?
 C51 N9 C74 110.2(5) . . ?
 O11 C68 C69 116.5(5) . . ?
 O11 C68 C67 123.4(5) . . ?
 C69 C68 C67 120.1(5) . . ?
 C37 C36 H36 118.4 . . ?
 C35A C36 H36 118.4 . . ?
 C35A C36 C37 123.2(11) . . ?
 C15 C16 C19 119.4(4) . . ?
 C17 C16 C15 119.0(5) . . ?
 C17 C16 C19 121.6(4) . . ?
 C64 C59 C60 118.3(5) . . ?
 C58 C59 C64 117.8(5) . . ?
 C58 C59 C60 123.8(5) . . ?
 C91 N10 Eu2 103.3(3) . . ?
 C53 N10 Eu2 114.7(3) . . ?
 C53 N10 C91 110.2(5) . . ?
 C53 N10 C52 110.1(5) . . ?
 C52 N10 Eu2 108.6(3) . . ?
 C52 N10 C91 109.6(4) . . ?
 N6 C37 C36 119.5(11) . . ?
 N6 C37 C32A 125.9(12) . . ?
 C32A C37 C36 114.3(11) . . ?
 C15 C14 H14 119.4 . . ?
 C15 C14 C13 121.3(5) . . ?
 C13 C14 H14 119.4 . . ?
 C28 N3 Eu1 106.0(3) . . ?
 C28 N3 C5 110.5(6) . . ?
 C28 N3 C4 110.0(6) . . ?
 C5 N3 Eu1 114.5(4) . . ?
 C5 N3 C4 106.6(5) . . ?
 C4 N3 Eu1 109.3(4) . . ?
 C65 C66 H66 118.5 . . ?
 C67 C66 C65 123.0(4) . . ?
 C67 C66 H66 118.5 . . ?
 C68 C69 H69 119.7 . . ?
 C70 C69 C68 120.6(5) . . ?
 C70 C69 H69 119.7 . . ?
 C63 C62 C65 120.2(4) . . ?
 C63 C62 C61 117.5(5) . . ?
 C61 C62 C65 122.3(4) . . ?
 C3 N2 Eu1 108.3(4) . . ?
 C3 N2 C26 108.6(6) . . ?
 C2 N2 Eu1 114.3(5) . . ?
 C2 N2 C3 106.9(6) . . ?
 C2 N2 C26 110.2(6) . . ?
 C26 N2 Eu1 108.4(4) . . ?
 C16 C17 H17 119.2 . . ?
 C16 C17 C18 121.5(4) . . ?
 C18 C17 H17 119.2 . . ?
 C62 C61 H61 119.3 . . ?
 C60 C61 C62 121.5(5) . . ?
 C60 C61 H61 119.3 . . ?
 N8 C72 H72A 109.3 . . ?
 N8 C72 H72B 109.3 . . ?
 N8 C72 C73 111.4(4) . . ?
 H72A C72 H72B 108.0 . . ?
 C73 C72 H72A 109.3 . . ?
 C73 C72 H72B 109.3 . . ?
 N5 C18 C13 121.3(4) . . ?
 C17 C18 N5 120.5(4) . . ?
 C17 C18 C13 118.2(4) . . ?
 C24 C19 C16 123.2(4) . . ?
 C24 C19 C20 117.4(5) . . ?
 C20 C19 C16 119.4(4) . . ?
 N8 C48 H48A 109.1 . . ?
 N8 C48 H48B 109.1 . . ?
 N8 C48 C47 112.3(4) . . ?
 H48A C48 H48B 107.9 . . ?
 C47 C48 H48A 109.1 . . ?
 C47 C48 H48B 109.1 . . ?
 N12 C83 C82 119.8(14) . . ?
 N12 C83 C78 125.6(15) . . ?
 C78 C83 C82 114.7(15) . . ?
 N6A C29 C28 113.9(14) . . ?
 N6A C29 C30A 126.7(18) . . ?
 C30A C29 C28 119.4(14) . . ?
 N9 C50 H50A 109.2 . . ?
 N9 C50 H50B 109.2 . . ?
 N9 C50 C49 112.1(5) . . ?
 H50A C50 H50B 107.9 . . ?
 C49 C50 H50A 109.2 . . ?
 C49 C50 H50B 109.2 . . ?
 C65 C70 H70 119.4 . . ?
 C69 C70 C65 121.3(5) . . ?
 C69 C70 H70 119.4 . . ?
 C14 C13 C18 119.3(5) . . ?
 C12 C13 C14 122.5(5) . . ?
 C12 C13 C18 118.2(5) . . ?
 C83 C82 H82 118.5 . . ?
 C81 C82 C83 123.0(16) . . ?
 C81 C82 H82 118.5 . . ?
 C59 C58 H58 119.7 . . ?
 C57 C58 C59 120.6(5) . . ?
 C57 C58 H58 119.7 . . ?
 C68 C67 H67 120.8 . . ?
 C66 C67 C68 118.4(5) . . ?
 C66 C67 H67 120.8 . . ?
 N7 C55 C56 111.0(4) . . ?
 N7 C55 H55A 109.4 . . ?
 N7 C55 H55B 109.4 . . ?
 C56 C55 H55A 109.4 . . ?
 C56 C55 H55B 109.4 . . ?
 H55A C55 H55B 108.0 . . ?
 O9 C25 H25A 109.5 . . ?
 O9 C25 H25B 109.5 . . ?
 O9 C25 H25C 109.5 . . ?
 H25A C25 H25B 109.5 . . ?
 H25A C25 H25C 109.5 . . ?
 H25B C25 H25C 109.5 . . ?
 C36 C35A C38A 124.0(11) . . ?
 C36 C35A C34A 121.1(10) . . ?
 C34A C35A C38A 114.8(10) . . ?
 C59 C60 H60 119.3 . . ?
 C61 C60 C59 121.4(5) . . ?
 C61 C60 H60 119.3 . . ?
 N10 C91 H91A 109.2 . . ?
 N10 C91 H91B 109.2 . . ?
 N10 C91 C92 112.0(5) . . ?
 H91A C91 H91B 107.9 . . ?
 C92 C91 H91A 109.2 . . ?
 C92 C91 H91B 109.2 . . ?
 N12 C75 C76 128.1(14) . . ?
 C74 C75 N12 122.4(12) . . ?
 C74 C75 C76 109.5(11) . . ?
 N7 C47 C48 113.0(4) . . ?
 N7 C47 H47A 109.0 . . ?
 N7 C47 H47B 109.0 . . ?
 C48 C47 H47A 109.0 . . ?
 C48 C47 H47B 109.0 . . ?
 H47A C47 H47B 107.8 . . ?
 N7 C54 H54A 109.4 . . ?
 N7 C54 H54B 109.4 . . ?
 N7 C54 C53 111.3(5) . . ?
 H54A C54 H54B 108.0 . . ?
 C53 C54 H54A 109.4 . . ?
 C53 C54 H54B 109.4 . . ?
 C19 C20 H20 119.7 . . ?
 C98 C20 C19 120.6(5) . . ?
 C98 C20 H20 119.7 . . ?
 N4 C6 H6A 109.4 . . ?
 N4 C6 H6B 109.4 . . ?
 N4 C6 C5 111.2(5) . . ?
 H6A C6 H6B 108.0 . . ?
 C5 C6 H6A 109.4 . . ?
 C5 C6 H6B 109.4 . . ?
 C22 C98 C20 121.3(5) . . ?
 C22 C98 H98 119.3 . . ?
 C20 C98 H98 119.3 . . ?
 N8 C49 C50 112.1(5) . . ?
 N8 C49 H49A 109.2 . . ?
 N8 C49 H49B 109.2 . . ?
 C50 C49 H49A 109.2 . . ?
 C50 C49 H49B 109.2 . . ?
 H49A C49 H49B 107.9 . . ?
 N5 C10 C9 120.2(5) . . ?
 N5 C10 C11 121.7(5) . . ?
 C11 C10 C9 118.0(5) . . ?
 C85B C84B C89B 119.0(14) . . ?
 C85B C84B C81A 120.4(15) . . ?
 C89B C84B C81A 120.7(14) . . ?
 C82 C81 C80 119.5(14) . . ?
 C82 C81 C84A 120.7(12) . . ?
 C80 C81 C84A 119.8(13) . . ?
 C13 C12 H12 119.9 . . ?
 C11 C12 C13 120.1(5) . . ?
 C11 C12 H12 119.9 . . ?
 N10 C53 C54 111.8(4) . . ?
 N10 C53 H53A 109.3 . . ?
 N10 C53 H53B 109.3 . . ?
 C54 C53 H53A 109.3 . . ?
 C54 C53 H53B 109.3 . . ?
 H53A C53 H53B 107.9 . . ?
 N1 C8 H8A 109.6 . . ?
 N1 C8 H8B 109.6 . . ?
 H8A C8 H8B 108.1 . . ?
 C7 C8 N1 110.2(5) . . ?
 C7 C8 H8A 109.6 . . ?
 C7 C8 H8B 109.6 . . ?
 C56 C57 H57 120.6 . . ?
 C58 C57 C56 118.7(5) . . ?
 C58 C57 H57 120.6 . . ?
 N4 C45 H45A 109.2 . . ?
 N4 C45 H45B 109.2 . . ?
 N4 C45 C46 112.2(5) . . ?
 H45A C45 H45B 107.9 . . ?
 C46 C45 H45A 109.2 . . ?
 C46 C45 H45B 109.2 . . ?
 O3 C46 C45 115.3(5) . . ?
 O4 C46 O3 123.3(6) . . ?
 O4 C46 C45 121.4(5) . . ?
 C39B C38B C43B 114.5(18) . . ?
 C39B C38B C35B 125.3(19) . . ?
 C35B C38B C43B 120.2(15) . . ?
 O11 C71 H71A 109.5 . . ?
 O11 C71 H71B 109.5 . . ?
 O11 C71 H71C 109.5 . . ?
 H71A C71 H71B 109.5 . . ?
 H71A C71 H71C 109.5 . . ?
 H71B C71 H71C 109.5 . . ?
 N3 C28 C29 117.2(7) . . ?
 N3 C28 H28C 108.0 . . ?
 N3 C28 H28D 108.0 . . ?
 N3 C28 H28A 107.9 . . ?
 N3 C28 H28B 107.9 . . ?
 C29 C28 H28C 108.0 . . ?
 C29 C28 H28D 108.0 . . ?
 H28C C28 H28D 107.2 . . ?
 H28A C28 H28B 107.2 . . ?
 C29A C28 N3 117.8(6) . . ?
 C29A C28 H28A 107.9 . . ?
 C29A C28 H28B 107.9 . . ?
 C30 C31A H31A 119.7 . . ?
 C30 C31A C32A 120.5(10) . . ?
 C32A C31A H31A 119.7 . . ?
 C31A C30 H30 119.6 . . ?
 C31A C30 C29A 120.7(10) . . ?
 C29A C30 H30 119.6 . . ?
 O10A C41A C42A 137.4(18) . . ?
 O10A C41A C40A 109.6(16) . . ?
 C42A C41A C40A 112.6(12) . . ?
 N10 C52 H52A 109.4 . . ?
 N10 C52 H52B 109.4 . . ?
 N10 C52 C51 111.1(5) . . ?
 H52A C52 H52B 108.0 . . ?
 C51 C52 H52A 109.4 . . ?
 C51 C52 H52B 109.4 . . ?
 C75 C76 H76 122.4 . . ?
 C77 C76 C75 115.2(14) . . ?
 C77 C76 H76 122.4 . . ?
 N4 C7 H7A 108.8 . . ?
 N4 C7 H7B 108.8 . . ?
 C8 C7 N4 113.9(5) . . ?
 C8 C7 H7A 108.8 . . ?
 C8 C7 H7B 108.8 . . ?
 H7A C7 H7B 107.7 . . ?
 C83 C78 C79 123.8(14) . . ?
 C77 C78 C83 116.8(14) . . ?
 C77 C78 C79 119.4(14) . . ?
 C78 C79 H79 120.4 . . ?
 C80 C79 C78 119.2(13) . . ?
 C80 C79 H79 120.4 . . ?
 O7 C92 Eu2 39.1(2) . . ?
 O7 C92 C91 116.2(5) . . ?
 O7 C92 O8B 114.6(12) . . ?
 C91 C92 Eu2 81.1(3) . . ?
 O8A C92 Eu2 147.3(5) . . ?
 O8A C92 O7 124.7(6) . . ?
 O8A C92 C91 118.2(6) . . ?
 O8B C92 Eu2 150.5(12) . . ?
 O8B C92 C91 112.7(10) . . ?
 C81 C80 H80 120.2 . . ?
 C79 C80 C81 119.6(13) . . ?
 C79 C80 H80 120.2 . . ?
 C76 C77 C78 120.4(14) . . ?
 C76 C77 H77 119.8 . . ?
 C78 C77 H77 119.8 . . ?
 N3 C5 C6 114.3(5) . . ?
 N3 C5 H5A 108.7 . . ?
 N3 C5 H5B 108.7 . . ?
 C6 C5 H5A 108.7 . . ?
 C6 C5 H5B 108.7 . . ?
 H5A C5 H5B 107.6 . . ?
 C42A C43A H43A 116.7 . . ?
 C42A C43A C38A 126.5(14) . . ?
 C38A C43A H43A 116.7 . . ?
 N1 C9 H9A 108.7 . . ?
 N1 C9 H9B 108.7 . . ?
 C10 C9 N1 114.1(6) . . ?
 C10 C9 H9A 108.7 . . ?
 C10 C9 H9B 108.7 . . ?
 H9A C9 H9B 107.6 . . ?
 N2 C3 H3A 109.1 . . ?
 N2 C3 H3B 109.1 . . ?
 H3A C3 H3B 107.9 . . ?
 C4 C3 N2 112.4(6) . . ?
 C4 C3 H3A 109.1 . . ?
 C4 C3 H3B 109.1 . . ?
 N3 C4 H4A 109.0 . . ?
 N3 C4 H4B 109.0 . . ?
 C3 C4 N3 113.0(6) . . ?
 C3 C4 H4A 109.0 . . ?
 C3 C4 H4B 109.0 . . ?
 H4A C4 H4B 107.8 . . ?
 N9 C74 H74C 107.9 . . ?
 N9 C74 H74D 107.9 . . ?
 N9 C74 H74A 108.5 . . ?
 N9 C74 H74B 108.5 . . ?
 N9 C74 C75A 117.4(6) . . ?
 C75 C74 N9 115.0(8) . . ?
 C75 C74 H74A 108.5 . . ?
 C75 C74 H74B 108.5 . . ?
 H74C C74 H74D 107.2 . . ?
 H74A C74 H74B 107.5 . . ?
 C75A C74 H74C 107.9 . . ?
 C75A C74 H74D 107.9 . . ?
 N1 C1 H1A 109.0 . . ?
 N1 C1 H1B 109.0 . . ?
 N1 C1 C2 113.0(5) . . ?
 H1A C1 H1B 107.8 . . ?
 C2 C1 H1A 109.0 . . ?
 C2 C1 H1B 109.0 . . ?
 N9 C51 C52 112.1(5) . . ?
 N9 C51 H51A 109.2 . . ?
 N9 C51 H51B 109.2 . . ?
 C52 C51 H51A 109.2 . . ?
 C52 C51 H51B 109.2 . . ?
 H51A C51 H51B 107.9 . . ?
 N2 C2 C1 112.1(6) . . ?
 N2 C2 H2A 109.2 . . ?
 N2 C2 H2B 109.2 . . ?
 C1 C2 H2A 109.2 . . ?
 C1 C2 H2B 109.2 . . ?
 H2A C2 H2B 107.9 . . ?
 N2 C26 H26A 108.2 . . ?
 N2 C26 H26B 108.2 . . ?
 N2 C26 H26C 109.4 . . ?
 N2 C26 H26D 109.4 . . ?
 N2 C26 C27B 111.1(8) . . ?
 H26A C26 H26B 107.4 . . ?
 H26C C26 H26D 108.0 . . ?
 C27A C26 N2 116.3(8) . . ?
 C27A C26 H26A 108.2 . . ?
 C27A C26 H26B 108.2 . . ?
 C27B C26 H26C 109.4 . . ?
 C27B C26 H26D 109.4 . . ?
 C10 C11 H11 119.6 . . ?
 C12 C11 C10 120.8(5) . . ?
 C12 C11 H11 119.6 . . ?
 F2 C93 S1 114.8(6) . . ?
 F2 C93 F3 103.5(7) . . ?
 F3 C93 S1 110.9(6) . . ?
 F1 C93 S1 114.9(7) . . ?
 F1 C93 F2 106.9(7) . . ?
 F1 C93 F3 104.8(7) . . ?
 C41A O10A C21 103.3(16) . . ?
 C40A C39A H39A 118.4 . . ?
 C40A C39A C38A 123.3(15) . . ?
 C38A C39A H39A 118.4 . . ?
 C41B C40B H40B 119.5 . . ?
 C39B C40B H40B 119.5 . . ?
 C39B C40B C41B 121.0(18) . . ?
 C41A C42A H42A 119.3 . . ?
 C43A C42A C41A 121.5(14) . . ?
 C43A C42A H42A 119.3 . . ?
 O5 C73 Eu2 37.84(19) . . ?
 O5 C73 C72 115.9(4) . . ?
 O6 C73 Eu2 160.3(3) . . ?
 O6 C73 O5 124.3(4) . . ?
 O6 C73 C72 119.8(4) . . ?
 C72 C73 Eu2 78.6(2) . . ?
 C88B C87B O12B 116.2(14) . . ?
 C88B C87B C86B 118.4(14) . . ?
 C86B C87B O12B 125.4(14) . . ?
 C84B C85B H85B 120.5 . . ?
 C86B C85B C84B 119.1(14) . . ?
 C86B C85B H85B 120.5 . . ?
 C87B C88B H88B 119.9 . . ?
 C87B C88B C89B 120.3(14) . . ?
 C89B C88B H88B 119.9 . . ?
 C84B C89B C88B 120.4(14) . . ?
 C84B C89B H89B 119.8 . . ?
 C88B C89B H89B 119.8 . . ?
 C90B O12B C87B 117.9(12) . . ?
 C85A C86A H86A 118.2 . . ?
 C87A C86A H86A 118.2 . . ?
 C87A C86A C85A 123.6(14) . . ?
 C86A C85A H85A 118.9 . . ?
 C86A C85A C84A 122.1(15) . . ?
 C84A C85A H85A 118.9 . . ?
 C86A C87A C88A 112.3(16) . . ?
 O12A C87A C86A 119.6(18) . . ?
 O12A C87A C88A 128(2) . . ?
 C87A C88A H88A 119.2 . . ?
 C89A C88A C87A 121.7(18) . . ?
 C89A C88A H88A 119.2 . . ?
 C88A C89A H89A 117.4 . . ?
 C84A C89A C88A 125(2) . . ?
 C84A C89A H89A 117.4 . . ?
 C87A O12A C90A 114.6(18) . . ?
 C87B C86B H86B 118.6 . . ?
 C85B C86B C87B 122.7(16) . . ?
 C85B C86B H86B 118.6 . . ?
 O12B C90B H90A 109.5 . . ?
 O12B C90B H90B 109.5 . . ?
 O12B C90B H90C 109.5 . . ?
 H90A C90B H90B 109.5 . . ?
 H90A C90B H90C 109.5 . . ?
 H90B C90B H90C 109.5 . . ?
 O12A C90A H90D 109.5 . . ?
 O12A C90A H90E 109.5 . . ?
 O12A C90A H90F 109.5 . . ?
 H90D C90A H90E 109.5 . . ?
 H90D C90A H90F 109.5 . . ?
 H90E C90A H90F 109.5 . . ?
 C81 C84A C85A 119.4(15) . . ?
 C89A C84A C81 125.7(17) . . ?
 C89A C84A C85A 115(2) . . ?
 C41A C40A H40A 117.7 . . ?
 C39A C40A C41A 124.6(14) . . ?
 C39A C40A H40A 117.7 . . ?
 O10B C41B C40B 104.6(17) . . ?
 O10B C41B C42B 137(2) . . ?
 C42B C41B C40B 118.3(17) . . ?
 C41B O10B C27 103.0(17) . . ?
 C38B C39B H39B 117.5 . . ?
 C40B C39B C38B 124.9(19) . . ?
 C40B C39B H39B 117.5 . . ?
 C41B C42B H42B 121.2 . . ?
 C43B C42B C41B 118(2) . . ?
 C43B C42B H42B 121.2 . . ?
 C43A C38A C35A 123.9(12) . . ?
 C39A C38A C35A 124.5(13) . . ?
 C39A C38A C43A 111.4(14) . . ?
 C38B C43B H43B 118.2 . . ?
 C42B C43B C38B 124(2) . . ?
 C42B C43B H43B 118.2 . . ?
 C35A C34A H34A 121.2 . . ?
 C35A C34A C33A 117.6(10) . . ?
 C33A C34A H34A 121.2 . . ?
 C34A C33A H33A 119.9 . . ?
 C32A C33A C34A 120.2(10) . . ?
 C32A C33A H33A 119.9 . . ?
 C33B C34B H34B 121.0 . . ?
 C33B C34B C35B 118.1(16) . . ?
 C35B C34B H34B 121.0 . . ?
 C34B C33B H33B 119.8 . . ?
 C34B C33B C32B 120.4(15) . . ?
 C32B C33B H33B 119.8 . . ?
 C34B C35B C38B 115.1(14) . . ?
 C36A C35B C38B 121.4(13) . . ?
 C36A C35B C34B 123.4(15) . . ?
 C37 C32A C31A 114.5(10) . . ?
 C37 C32A C33A 123.4(10) . . ?
 C33A C32A C31A 122.1(9) . . ?
 C32B C31B H31B 118.1 . . ?
 C30A C31B H31B 118.1 . . ?
 C30A C31B C32B 123.8(17) . . ?
 C31B C32B C33B 121.4(14) . . ?
 C31B C32B C37A 115.7(15) . . ?
 C37A C32B C33B 122.7(14) . . ?
 C26 C27A O1 122.1(9) . . ?
 O2A C27A O1 120.5(12) . . ?
 O2A C27A C26 116.9(11) . . ?
 O1 C27B C26 101.8(12) . . ?
 O2B C27B O1 132.5(17) . . ?
 O2B C27B C26 124.6(15) . . ?
 C35B C36A H36A 120.5 . . ?
 C35B C36A C37A 119.0(15) . . ?
 C37A C36A H36A 120.5 . . ?
 C32B C37A C36A 115.9(15) . . ?
 N6A C37A C32B 125.0(17) . . ?
 N6A C37A C36A 119.1(14) . . ?
 C29 N6A Eu1 113.9(13) . . ?
 C29 N6A C37A 114(2) . . ?
 C37A N6A Eu1 131.2(14) . . ?
 N6 C29A C30 120.9(12) . . ?
 C28 C29A N6 122.8(10) . . ?
 C28 C29A C30 116.1(9) . . ?
 C29 C30A H30A 122.8 . . ?
 C31B C30A C29 114.5(16) . . ?
 C31B C30A H30A 122.8 . . ?
 O10A C21 H21A 109.5 . . ?
 O10A C21 H21B 109.5 . . ?
 O10A C21 H21C 109.5 . . ?
 H21A C21 H21B 109.5 . . ?
 H21A C21 H21C 109.5 . . ?
 H21B C21 H21C 109.5 . . ?
 O10B C27 H27A 109.5 . . ?
 O10B C27 H27B 109.5 . . ?
 O10B C27 H27C 109.5 . . ?
 H27A C27 H27B 109.5 . . ?
 H27A C27 H27C 109.5 . . ?
 H27B C27 H27C 109.5 . . ?
 C77A C76A H76A 121.8 . . ?
 C77A C76A C75A 116.4(11) . . ?
 C75A C76A H76A 121.8 . . ?
 C76A C77A H77A 120.7 . . ?
 C76A C77A C78A 118.6(11) . . ?
 C78A C77A H77A 120.7 . . ?
 C77A C78A C79A 121.8(10) . . ?
 C77A C78A C83A 120.8(11) . . ?
 C83A C78A C79A 117.3(10) . . ?
 C78A C79A H79A 118.9 . . ?
 C80A C79A C78A 122.3(10) . . ?
 C80A C79A H79A 118.9 . . ?
 C79A C80A H80A 119.5 . . ?
 C79A C80A C81A 120.9(10) . . ?
 C81A C80A H80A 119.5 . . ?
 C80A C81A C84B 120.9(11) . . ?
 C82A C81A C84B 122.2(11) . . ?
 C82A C81A C80A 116.9(12) . . ?
 C81A C82A H82A 118.6 . . ?
 C81A C82A C83A 122.7(13) . . ?
 C83A C82A H82A 118.6 . . ?
 C78A C83A C82A 119.9(12) . . ?
 N12A C83A C78A 120.2(13) . . ?
 N12A C83A C82A 119.9(12) . . ?
 C83A N12A Eu2 129.7(11) . . ?
 C75A N12A Eu2 112.0(10) . . ?
 C75A N12A C83A 117.1(16) . . ?
 C76A C75A C74 114.8(10) . . ?
 N12A C75A C74 118.2(11) . . ?
 N12A C75A C76A 126.8(13) . . ?

loop_
  _geom_torsion_atom_site_label_1
  _geom_torsion_atom_site_label_2
  _geom_torsion_atom_site_label_3
  _geom_torsion_atom_site_label_4
  _geom_torsion
  _geom_torsion_site_symmetry_1
  _geom_torsion_site_symmetry_2
  _geom_torsion_site_symmetry_3
  _geom_torsion_site_symmetry_4
  _geom_torsion_publ_flag
 Eu2 O5 C73 O6 -168.2(3) . . . . ?
 Eu2 O5 C73 C72 10.6(5) . . . . ?
 Eu2 O7 C92 C91 28.4(7) . . . . ?
 Eu2 O7 C92 O8A -140.4(6) . . . . ?
 Eu2 O7 C92 O8B 162.6(11) . . . . ?
 Eu2 N11 C64 C63 20.7(5) . . . . ?
 Eu2 N11 C64 C59 -161.7(3) . . . . ?
 Eu2 N11 C56 C55 -16.8(5) . . . . ?
 Eu2 N11 C56 C57 163.2(4) . . . . ?
 Eu2 N8 C72 C73 -44.5(5) . . . . ?
 Eu2 N8 C48 C47 -45.1(5) . . . . ?
 Eu2 N8 C49 C50 -37.2(5) . . . . ?
 Eu2 N12 C83 C82 -20(3) . . . . ?
 Eu2 N12 C83 C78 159.8(16) . . . . ?
 Eu2 N12 C75 C76 -169.3(16) . . . . ?
 Eu2 N12 C75 C74 9(2) . . . . ?
 Eu2 N7 C55 C56 -52.6(4) . . . . ?
 Eu2 N7 C47 C48 -38.8(6) . . . . ?
 Eu2 N7 C54 C53 -42.0(5) . . . . ?
 Eu2 N9 C50 C49 -46.3(6) . . . . ?
 Eu2 N9 C74 C75 -43.4(10) . . . . ?
 Eu2 N9 C74 C75A -39.2(9) . . . . ?
 Eu2 N9 C51 C52 -42.8(7) . . . . ?
 Eu2 N10 C91 C92 -40.0(5) . . . . ?
 Eu2 N10 C53 C54 -38.9(6) . . . . ?
 Eu2 N10 C52 C51 -45.9(7) . . . . ?
 Eu2 N12A C75A C74 8.3(19) . . . . ?
 Eu2 N12A C75A C76A -166.4(15) . . . . ?
 Eu1 O6 C73 Eu2 -163.9(5) . . . . ?
 Eu1 O6 C73 O5 -142.1(4) . . . . ?
 Eu1 O6 C73 C72 39.2(8) . . . . ?
 Eu1 O3 C46 O4 -165.4(4) . . . . ?
 Eu1 O3 C46 C45 16.5(7) . . . . ?
 Eu1 O1 C27A C26 -17.5(14) . . . . ?
 Eu1 O1 C27A O2A 170.9(9) . . . . ?
 Eu1 O1 C27B C26 23.5(18) . . . . ?
 Eu1 O1 C27B O2B -168.7(15) . . . . ?
 Eu1 N5 C18 C17 -5.3(7) . . . . ?
 Eu1 N5 C18 C13 173.5(4) . . . . ?
 Eu1 N5 C10 C9 4.8(8) . . . . ?
 Eu1 N5 C10 C11 -178.1(5) . . . . ?
 Eu1 N6 C37 C36 16(3) . . . . ?
 Eu1 N6 C37 C32A -170.4(13) . . . . ?
 Eu1 N6 C29A C28 -3.5(19) . . . . ?
 Eu1 N6 C29A C30 171.8(9) . . . . ?
 Eu1 N4 C6 C5 -46.8(5) . . . . ?
 Eu1 N4 C45 C46 36.4(5) . . . . ?
 Eu1 N4 C7 C8 -47.3(6) . . . . ?
 Eu1 N1 C8 C7 -42.2(6) . . . . ?
 Eu1 N1 C9 C10 53.8(6) . . . . ?
 Eu1 N1 C1 C2 -30.8(9) . . . . ?
 Eu1 N3 C28 C29 49.2(9) . . . . ?
 Eu1 N3 C28 C29A 50.5(8) . . . . ?
 Eu1 N3 C5 C6 -30.5(8) . . . . ?
 Eu1 N3 C4 C3 -41.1(6) . . . . ?
 Eu1 N2 C3 C4 -49.7(7) . . . . ?
 Eu1 N2 C2 C1 -45.0(7) . . . . ?
 Eu1 N2 C26 C27A 21.0(10) . . . . ?
 Eu1 N2 C26 C27B 36.0(8) . . . . ?
 N11 C64 C59 C58 -2.7(7) . . . . ?
 N11 C64 C59 C60 -179.9(4) . . . . ?
 N11 C56 C55 N7 49.9(6) . . . . ?
 N11 C56 C57 C58 2.0(8) . . . . ?
 O9 C22 C98 C20 -178.8(6) . . . . ?
 N8 C72 C73 Eu2 33.5(4) . . . . ?
 N8 C72 C73 O5 26.9(6) . . . . ?
 N8 C72 C73 O6 -154.2(4) . . . . ?
 N8 C48 C47 N7 58.6(6) . . . . ?
 O11 C68 C69 C70 179.7(4) . . . . ?
 O11 C68 C67 C66 -179.4(4) . . . . ?
 N12 C83 C82 C81 175(2) . . . . ?
 N12 C83 C78 C79 -178(2) . . . . ?
 N12 C83 C78 C77 2(3) . . . . ?
 N12 C75 C76 C77 11(3) . . . . ?
 N12 C75 C74 N9 25(2) . . . . ?
 N5 C18 C13 C14 -175.7(5) . . . . ?
 N5 C18 C13 C12 2.9(7) . . . . ?
 N5 C10 C9 N1 -42.7(8) . . . . ?
 N5 C10 C11 C12 4.5(10) . . . . ?
 N6 C37 C32A C31A 0(3) . . . . ?
 N6 C37 C32A C33A -178.9(18) . . . . ?
 C63 C64 C59 C58 175.0(5) . . . . ?
 C63 C64 C59 C60 -2.2(7) . . . . ?
 C63 C62 C61 C60 -1.6(7) . . . . ?
 N4 C6 C5 N3 52.9(8) . . . . ?
 N4 C45 C46 O3 -36.9(6) . . . . ?
 N4 C45 C46 O4 144.9(6) . . . . ?
 C64 N11 C56 C55 173.9(4) . . . . ?
 C64 N11 C56 C57 -6.1(7) . . . . ?
 C64 C63 C62 C65 -177.5(4) . . . . ?
 C64 C63 C62 C61 0.3(6) . . . . ?
 C64 C59 C58 C57 -1.4(8) . . . . ?
 C64 C59 C60 C61 0.9(8) . . . . ?
 C23 C24 C19 C16 -179.2(4) . . . . ?
 C23 C24 C19 C20 -0.7(7) . . . . ?
 C23 C22 C98 C20 2.0(9) . . . . ?
 N7 C54 C53 N10 53.8(6) . . . . ?
 C24 C23 C22 O9 179.7(5) . . . . ?
 C24 C23 C22 C98 -1.2(7) . . . . ?
 C24 C19 C20 C98 1.5(8) . . . . ?
 C15 C16 C17 C18 2.4(7) . . . . ?
 C15 C16 C19 C24 141.8(5) . . . . ?
 C15 C16 C19 C20 -36.7(7) . . . . ?
 C15 C14 C13 C18 -0.2(7) . . . . ?
 C15 C14 C13 C12 -178.7(5) . . . . ?
 C65 C66 C67 C68 0.8(7) . . . . ?
 C65 C62 C61 C60 176.1(5) . . . . ?
 C56 N11 C64 C63 -171.2(4) . . . . ?
 C56 N11 C64 C59 6.4(6) . . . . ?
 N1 C8 C7 N4 62.4(7) . . . . ?
 N1 C1 C2 N2 50.5(10) . . . . ?
 C22 C23 C24 C19 0.6(7) . . . . ?
 N9 C50 C49 N8 57.5(6) . . . . ?
 N9 C74 C75A C76A -163.2(11) . . . . ?
 N9 C74 C75A N12A 21(2) . . . . ?
 C68 C69 C70 C65 -1.1(7) . . . . ?
 C36 C37 C32A C31A 173.7(14) . . . . ?
 C36 C37 C32A C33A -5(2) . . . . ?
 C36 C35A C38A C43A 23(2) . . . . ?
 C36 C35A C38A C39A -162.2(13) . . . . ?
 C36 C35A C34A C33A -1(2) . . . . ?
 C16 C15 C14 C13 -1.7(7) . . . . ?
 C16 C17 C18 N5 174.6(4) . . . . ?
 C16 C17 C18 C13 -4.2(7) . . . . ?
 C16 C19 C20 C98 -179.9(5) . . . . ?
 C59 C58 C57 C56 1.8(8) . . . . ?
 N10 C91 C92 Eu2 31.5(4) . . . . ?
 N10 C91 C92 O7 13.8(7) . . . . ?
 N10 C91 C92 O8A -176.6(6) . . . . ?
 N10 C91 C92 O8B -121.2(13) . . . . ?
 N10 C52 C51 N9 62.2(8) . . . . ?
 C37 N6 C29A C28 -178.0(15) . . . . ?
 C37 N6 C29A C30 -3(3) . . . . ?
 C37 C36 C35A C38A -178.8(15) . . . . ?
 C37 C36 C35A C34A -1(2) . . . . ?
 C14 C15 C16 C17 0.7(7) . . . . ?
 C14 C15 C16 C19 -178.8(4) . . . . ?
 C14 C13 C12 C11 176.8(6) . . . . ?
 N3 C28 C29A N6 -33.6(17) . . . . ?
 N3 C28 C29A C30 150.9(8) . . . . ?
 C66 C65 C62 C63 -25.9(6) . . . . ?
 C66 C65 C62 C61 156.4(4) . . . . ?
 C66 C65 C70 C69 1.5(6) . . . . ?
 C69 C68 C67 C66 -0.4(7) . . . . ?
 C62 C63 C64 N11 179.3(4) . . . . ?
 C62 C63 C64 C59 1.6(6) . . . . ?
 C62 C65 C66 C67 176.9(4) . . . . ?
 C62 C65 C70 C69 -176.8(4) . . . . ?
 C62 C61 C60 C59 1.0(8) . . . . ?
 N2 C3 C4 N3 64.5(8) . . . . ?
 N2 C26 C27A O1 -5.8(15) . . . . ?
 N2 C26 C27A O2A 166.1(10) . . . . ?
 N2 C26 C27B O1 -37.6(13) . . . . ?
 N2 C26 C27B O2B 153.2(16) . . . . ?
 C17 C16 C19 C24 -37.7(7) . . . . ?
 C17 C16 C19 C20 143.8(5) . . . . ?
 C17 C18 C13 C14 3.1(7) . . . . ?
 C17 C18 C13 C12 -178.3(5) . . . . ?
 C72 N8 C48 C47 -159.2(4) . . . . ?
 C72 N8 C49 C50 79.2(5) . . . . ?
 C18 N5 C10 C9 179.6(6) . . . . ?
 C18 N5 C10 C11 -3.2(9) . . . . ?
 C18 C13 C12 C11 -1.7(9) . . . . ?
 C19 C16 C17 C18 -178.1(4) . . . . ?
 C19 C20 C98 C22 -2.2(10) . . . . ?
 C48 N8 C72 C73 72.7(5) . . . . ?
 C48 N8 C49 C50 -161.0(5) . . . . ?
 C83 N12 C75 C76 -8(3) . . . . ?
 C83 N12 C75 C74 170.0(18) . . . . ?
 C83 C82 C81 C80 3(3) . . . . ?
 C83 C82 C81 C84A -175.6(19) . . . . ?
 C83 C78 C79 C80 2(3) . . . . ?
 C83 C78 C77 C76 1(3) . . . . ?
 C50 N9 C74 C75 76.0(11) . . . . ?
 C50 N9 C74 C75A 80.2(9) . . . . ?
 C50 N9 C51 C52 -165.7(6) . . . . ?
 C70 C65 C66 C67 -1.4(6) . . . . ?
 C70 C65 C62 C63 152.3(4) . . . . ?
 C70 C65 C62 C61 -25.4(6) . . . . ?
 C13 C12 C11 C10 -1.9(10) . . . . ?
 C82 C83 C78 C79 2(3) . . . . ?
 C82 C83 C78 C77 -178.4(19) . . . . ?
 C82 C81 C80 C79 2(2) . . . . ?
 C82 C81 C84A C85A 134.7(18) . . . . ?
 C82 C81 C84A C89A -44(3) . . . . ?
 C58 C59 C60 C61 -176.0(5) . . . . ?
 C67 C68 C69 C70 0.5(7) . . . . ?
 C55 N7 C47 C48 76.9(6) . . . . ?
 C55 N7 C54 C53 -158.6(4) . . . . ?
 C55 C56 C57 C58 -178.0(5) . . . . ?
 C25 O9 C22 C23 3.9(8) . . . . ?
 C25 O9 C22 C98 -175.2(5) . . . . ?
 C35A C36 C37 N6 177.7(18) . . . . ?
 C35A C36 C37 C32A 4(2) . . . . ?
 C35A C34A C33A C32A -0.6(18) . . . . ?
 C60 C59 C58 C57 175.6(5) . . . . ?
 C91 N10 C53 C54 77.3(6) . . . . ?
 C91 N10 C52 C51 -158.1(6) . . . . ?
 C75 N12 C83 C82 -178.5(19) . . . . ?
 C75 N12 C83 C78 1(3) . . . . ?
 C75 C76 C77 C78 -7(3) . . . . ?
 C47 N7 C55 C56 -171.8(4) . . . . ?
 C47 N7 C54 C53 82.3(5) . . . . ?
 C54 N7 C55 C56 69.7(5) . . . . ?
 C54 N7 C47 C48 -165.1(5) . . . . ?
 C6 N4 C45 C46 158.7(4) . . . . ?
 C6 N4 C7 C8 -170.3(5) . . . . ?
 C49 N8 C72 C73 -164.8(4) . . . . ?
 C49 N8 C48 C47 79.5(5) . . . . ?
 C10 N5 C18 C17 -179.2(5) . . . . ?
 C10 N5 C18 C13 -0.4(7) . . . . ?
 C84B C85B C86B C87B 1(2) . . . . ?
 C84B C81A C82A C83A -178.5(16) . . . . ?
 O15 S1 C93 F2 -56.5(7) . . . . ?
 O15 S1 C93 F3 60.2(6) . . . . ?
 O15 S1 C93 F1 178.9(6) . . . . ?
 O14 S1 C93 F2 60.9(7) . . . . ?
 O14 S1 C93 F3 177.6(5) . . . . ?
 O14 S1 C93 F1 -63.7(6) . . . . ?
 C53 N10 C91 C92 -163.0(5) . . . . ?
 C53 N10 C52 C51 80.5(7) . . . . ?
 C8 N1 C9 C10 172.5(5) . . . . ?
 C8 N1 C1 C2 -156.3(7) . . . . ?
 C57 C56 C55 N7 -130.1(5) . . . . ?
 C45 N4 C6 C5 -166.9(5) . . . . ?
 C45 N4 C7 C8 69.1(6) . . . . ?
 C38B C35B C36A C37A -172.1(19) . . . . ?
 O13 S1 C93 F2 -177.6(6) . . . . ?
 O13 S1 C93 F3 -60.8(6) . . . . ?
 O13 S1 C93 F1 57.8(6) . . . . ?
 C71 O11 C68 C69 -168.6(5) . . . . ?
 C71 O11 C68 C67 10.6(7) . . . . ?
 C28 N3 C5 C6 89.0(7) . . . . ?
 C28 N3 C4 C3 -157.1(5) . . . . ?
 C28 C29 N6A Eu1 -9(3) . . . . ?
 C28 C29 N6A C37A 179(2) . . . . ?
 C28 C29 C30A C31B 176.9(16) . . . . ?
 C31A C30 C29A N6 0(2) . . . . ?
 C31A C30 C29A C28 175.7(10) . . . . ?
 C30 C31A C32A C37 -2.6(18) . . . . ?
 C30 C31A C32A C33A 176.3(11) . . . . ?
 C52 N10 C91 C92 75.6(6) . . . . ?
 C52 N10 C53 C54 -161.7(5) . . . . ?
 C76 C75 C74 N9 -157.1(12) . . . . ?
 C7 N4 C6 C5 74.6(6) . . . . ?
 C7 N4 C45 C46 -80.7(5) . . . . ?
 C78 C83 C82 C81 -4(3) . . . . ?
 C78 C79 C80 C81 -4(2) . . . . ?
 C79 C78 C77 C76 -179.3(17) . . . . ?
 C80 C81 C84A C85A -44(2) . . . . ?
 C80 C81 C84A C89A 137.8(18) . . . . ?
 C77 C78 C79 C80 -177.5(16) . . . . ?
 C5 N3 C28 C29 -75.3(9) . . . . ?
 C5 N3 C28 C29A -74.1(8) . . . . ?
 C5 N3 C4 C3 83.1(7) . . . . ?
 C9 N1 C8 C7 -155.5(5) . . . . ?
 C9 N1 C1 C2 86.9(8) . . . . ?
 C9 C10 C11 C12 -178.3(7) . . . . ?
 C3 N2 C2 C1 74.8(8) . . . . ?
 C3 N2 C26 C27A -96.5(9) . . . . ?
 C3 N2 C26 C27B -81.5(8) . . . . ?
 C4 N3 C28 C29 167.3(9) . . . . ?
 C4 N3 C28 C29A 168.5(7) . . . . ?
 C4 N3 C5 C6 -151.5(7) . . . . ?
 C74 N9 C50 C49 -163.7(5) . . . . ?
 C74 N9 C51 C52 76.6(7) . . . . ?
 C74 C75 C76 C77 -167.4(15) . . . . ?
 C1 N1 C8 C7 86.1(7) . . . . ?
 C1 N1 C9 C10 -71.6(6) . . . . ?
 C51 N9 C50 C49 76.6(6) . . . . ?
 C51 N9 C74 C75 -164.6(10) . . . . ?
 C51 N9 C74 C75A -160.4(8) . . . . ?
 C2 N2 C3 C4 -173.3(6) . . . . ?
 C2 N2 C26 C27A 146.7(9) . . . . ?
 C2 N2 C26 C27B 161.7(8) . . . . ?
 C26 N2 C3 C4 67.8(8) . . . . ?
 C26 N2 C2 C1 -167.3(6) . . . . ?
 C11 C10 C9 N1 140.0(6) . . . . ?
 O10A C41A C42A C43A -174.6(17) . . . . ?
 O10A C41A C40A C39A 175.6(12) . . . . ?
 C40B C41B O10B C27 170.1(14) . . . . ?
 C40B C41B C42B C43B 0(2) . . . . ?
 C42A C41A O10A C21 -16(2) . . . . ?
 C42A C41A C40A C39A 1.6(19) . . . . ?
 C42A C43A C38A C35A 178.2(12) . . . . ?
 C42A C43A C38A C39A 2.8(17) . . . . ?
 C87B C88B C89B C84B 2(2) . . . . ?
 C85B C84B C89B C88B -3(2) . . . . ?
 C85B C84B C81A C80A -43(2) . . . . ?
 C85B C84B C81A C82A 136.6(17) . . . . ?
 C88B C87B O12B C90B -171.1(12) . . . . ?
 C88B C87B C86B C85B -3(2) . . . . ?
 C89B C84B C85B C86B 2(2) . . . . ?
 C89B C84B C81A C80A 136.7(15) . . . . ?
 C89B C84B C81A C82A -44(2) . . . . ?
 O12B C87B C88B C89B -177.9(12) . . . . ?
 O12B C87B C86B C85B 176.4(11) . . . . ?
 C86A C85A C84A C81 -175.9(13) . . . . ?
 C86A C85A C84A C89A 3(2) . . . . ?
 C86A C87A C88A C89A 1(2) . . . . ?
 C86A C87A O12A C90A -157.1(19) . . . . ?
 C85A C86A C87A C88A 3(2) . . . . ?
 C85A C86A C87A O12A -179.8(12) . . . . ?
 C87A C86A C85A C84A -5(2) . . . . ?
 C87A C88A C89A C84A -4(3) . . . . ?
 C88A C87A O12A C90A 20(2) . . . . ?
 C88A C89A C84A C81 -179.6(16) . . . . ?
 C88A C89A C84A C85A 2(3) . . . . ?
 O12A C87A C88A C89A -175.5(16) . . . . ?
 C86B C87B C88B C89B 1.4(19) . . . . ?
 C86B C87B O12B C90B 9.6(19) . . . . ?
 C84A C81 C80 C79 179.9(15) . . . . ?
 C40A C41A O10A C21 172.0(12) . . . . ?
 C40A C41A C42A C43A -3.0(17) . . . . ?
 C40A C39A C38A C35A -179.5(12) . . . . ?
 C40A C39A C38A C43A -4.2(17) . . . . ?
 C41B C40B C39B C38B 0(3) . . . . ?
 C41B C42B C43B C38B 1(3) . . . . ?
 O10B C41B C42B C43B 177.4(18) . . . . ?
 C39B C38B C43B C42B -2(3) . . . . ?
 C39B C38B C35B C34B 20(2) . . . . ?
 C39B C38B C35B C36A -160.8(18) . . . . ?
 C39B C40B C41B O10B -178.7(14) . . . . ?
 C39B C40B C41B C42B -1(2) . . . . ?
 C42B C41B O10B C27 -7(3) . . . . ?
 C38A C35A C34A C33A 177.4(12) . . . . ?
 C38A C43A C42A C41A 0.8(19) . . . . ?
 C38A C39A C40A C41A 2.2(19) . . . . ?
 C43B C38B C39B C40B 1(2) . . . . ?
 C43B C38B C35B C34B -160.3(16) . . . . ?
 C43B C38B C35B C36A 19(2) . . . . ?
 C34A C35A C38A C43A -155.4(12) . . . . ?
 C34A C35A C38A C39A 19.4(19) . . . . ?
 C34A C33A C32A C37 3.9(19) . . . . ?
 C34A C33A C32A C31A -174.9(12) . . . . ?
 C34B C33B C32B C31B -176(2) . . . . ?
 C34B C33B C32B C37A 0(3) . . . . ?
 C34B C35B C36A C37A 7(3) . . . . ?
 C33B C34B C35B C38B 176.8(17) . . . . ?
 C33B C34B C35B C36A -3(3) . . . . ?
 C33B C32B C37A C36A 5(3) . . . . ?
 C33B C32B C37A N6A -178(3) . . . . ?
 C35B C38B C39B C40B -178.7(16) . . . . ?
 C35B C38B C43B C42B 178.3(16) . . . . ?
 C35B C34B C33B C32B -1(3) . . . . ?
 C35B C36A C37A C32B -8(3) . . . . ?
 C35B C36A C37A N6A 175(2) . . . . ?
 C32A C31A C30 C29A 2.7(17) . . . . ?
 C31B C32B C37A C36A -179(2) . . . . ?
 C31B C32B C37A N6A -2(4) . . . . ?
 C32B C31B C30A C29 3(3) . . . . ?
 C32B C37A N6A Eu1 -165.3(19) . . . . ?
 C32B C37A N6A C29 4(4) . . . . ?
 C36A C37A N6A Eu1 12(4) . . . . ?
 C36A C37A N6A C29 -179(2) . . . . ?
 N6A C29 C28 N3 -29(2) . . . . ?
 N6A C29 C30A C31B -1(4) . . . . ?
 C29A N6 C37 C36 -170.7(17) . . . . ?
 C29A N6 C37 C32A 3(3) . . . . ?
 C30A C29 C28 N3 153.2(15) . . . . ?
 C30A C29 N6A Eu1 168.9(18) . . . . ?
 C30A C29 N6A C37A -2(4) . . . . ?
 C30A C31B C32B C33B 174.3(19) . . . . ?
 C30A C31B C32B C37A -2(3) . . . . ?
 C76A C77A C78A C79A 179.3(13) . . . . ?
 C76A C77A C78A C83A 1(2) . . . . ?
 C77A C76A C75A C74 -173.9(12) . . . . ?
 C77A C76A C75A N12A 1(3) . . . . ?
 C77A C78A C79A C80A -178.4(13) . . . . ?
 C77A C78A C83A C82A 179.3(16) . . . . ?
 C77A C78A C83A N12A 2(2) . . . . ?
 C78A C79A C80A C81A -1(2) . . . . ?
 C78A C83A N12A Eu2 162.5(12) . . . . ?
 C78A C83A N12A C75A -3(3) . . . . ?
 C79A C78A C83A C82A 1(2) . . . . ?
 C79A C78A C83A N12A -176.3(15) . . . . ?
 C79A C80A C81A C84B 179.4(13) . . . . ?
 C79A C80A C81A C82A 0(2) . . . . ?
 C80A C81A C82A C83A 1(3) . . . . ?
 C81A C84B C85B C86B -178.9(12) . . . . ?
 C81A C84B C89B C88B 177.5(13) . . . . ?
 C81A C82A C83A C78A -1(3) . . . . ?
 C81A C82A C83A N12A 175.9(18) . . . . ?
 C82A C83A N12A Eu2 -15(3) . . . . ?
 C82A C83A N12A C75A 179.4(18) . . . . ?
 C83A C78A C79A C80A 0(2) . . . . ?
 C83A N12A C75A C74 176.7(15) . . . . ?
 C83A N12A C75A C76A 2(3) . . . . ?
 C75A C76A C77A C78A -2(2) . . . . ?

_smtbx_masks_special_details       ?
loop_
  _smtbx_masks_void_nr
  _smtbx_masks_void_average_x
  _smtbx_masks_void_average_y
  _smtbx_masks_void_average_z
  _smtbx_masks_void_volume
  _smtbx_masks_void_count_electrons
  _smtbx_masks_void_content
 1 0.000 -0.562 0.250 1516.7 667.4
 '2 SO3CF3;H2O;H2O;H2O;H2O;H2O;H2O;H2O;H2O;H2O;H2O;H2O;H2O;H2O;H2O;H2O;H2O;H2O;CH3OH;CH3OH'
 2 0.000 -0.269 0.750 1516.7 667.2
 '2 SO3CF3;H2O;H2O;H2O;H2O;H2O;H2O;H2O;H2O;H2O;H2O;H2O;H2O;H2O;H2O;H2O;H2O;H2O;CH3OH;CH3OH'

_smtbx_masks_void_probe_radius     1.2
_smtbx_masks_void_truncation_radius  1.2
_shelx_res_file
;
TITL 2022ncs0228s_a.res in P2(1)/c
    2022ncs0228s.res
    created by SHELXL-2019/3 at 13:10:20 on 13-Jun-2025
REM Old TITL sb9 in P21/c #14
REM SHELXT solution in P2(1)/c: R1 0.162, Rweak 0.014, Alpha 0.092
REM <I/s> 0.283 for 769 systematic absences, Orientation as input
REM Formula found by SHELXT: C93 N27 O16 F15 S2 Eu2
CELL 1.54178 19.3306 15.9227 34.8428 90 92.705 90
ZERR 4 0.0003 0.0002 0.0007 0 0.002 0
LATT 1
SYMM -X,0.5+Y,0.5-Z
SFAC C H Eu F N O S
UNIT 384 552 8 24 48 148 8
ISOR 0.01 0.02 O8B O8A O2B O2A C27A C27B C26 O1 O10A O10B O12A O12B C90A =
 C90B C21 C27
ISOR 0.01 0.02 C85B C84B C89B C88B C87B C87A C86A C86B C85A C84A C89A C88A
ISOR 0.01 0.02 C41B C42B C43B C38B C39B C40B C41A C42A C43A C38A C39A C40A =
 C76 C77 C3
ISOR 0.01 0.02 C35B C35A C34B C34A C33A C33B C32B C32A C31B C31A F1
DFIX 1.43 0.04 O12A C90A
DFIX 1.37 C35B C34B
DFIX 1.37 C80 C81
DFIX 1.37 C34A C35A
SADI C30A C29 C31B C30A C32B C31B C37A C32B C33B C32B C34B C33B C35B C34B =
 C36A C35B C37 C36
DFIX 1.37 C80A C81A
SADI C30 C29A C31A C30 C32A C31A C33A C32A C34A C33A C35A C34A C36 C35A C37 =
 C32A C37 C36
DANG 1.25 O8B C92
DFIX 1.43 C27 O10B
SADI C76 C75 C77 C76 C78 C77 C83 C78 C79 C78 C80 C79 C81 C80 C82 C81 C83 C82
SADI C76A C75A C77A C76A C78A C77A C83A C78A C79A C78A C80A C79A C81A C80A =
 C82A C81A C83A C82A
ISOR 0.01 0.02 C30A C30 C29 C29A N6A N6 C37A C37 C36 C36A
DFIX 1.38 N6A C37A
ISOR 0.01 0.02 C75 C76 C77 C78 C79 C80 C81 C82 C83 N12
DFIX 1.38 N6 C37
ISOR 0.01 0.02 C75A C76A C77A C78A C79A C80A C81A C82A C83A N12A
DFIX 1.33 N6A C29
DFIX 1.33 N6 C29A
DFIX 1.41 C29 C30A
DFIX 1.41 C32B C33B
DFIX 1.41 C36A C37A
DFIX 1.41 C29A C30
DFIX 1.41 C32A C33A
DFIX 1.41 C37 C36
DFIX 1.37 C30A C31B
DFIX 1.37 C32B C37A
DFIX 1.37 C30 C31A
DFIX 1.37 C32A C37
SADI N6A C37A N6A C29
SADI N6 C37 N6 C29A
DFIX 1.41 C76 C75
DFIX 1.41 C78 C79
DFIX 1.41 C82 C83
DFIX 1.37 C76 C77
DFIX 1.37 C78 C83
DFIX 1.41 C75A C76A
DFIX 1.41 C78A C79A
DFIX 1.41 C82A C83A
DFIX 1.37 C76A C77A
DFIX 1.37 C78A C83A
SADI N12 C75 N12 C83
SADI N12A C75A N12A C83A
SIMU C90A C90B C21 C27

L.S. 50 0 72
PLAN  50
SIZE 0.03 0.037 0.424
TEMP -173.15(10)
CONF
list 4
MORE -1
BOND $H
ABIN
fmap 2
acta
SHEL 999 0.84
OMIT -2 0 4
OMIT -1 1 1
OMIT 0 0 2
OMIT 1 1 4
OMIT 1 2 4
OMIT 4 1 3
REM <olex2.extras>
REM <restraints
REM  <item "olex2.restraint.angle 117 C87A O12A C90A">
REM >
REM <HklSrc "%.\\2022ncs0228s.hkl">
REM </olex2.extras>

WGHT    0.095700
FVAR       0.15255   0.49578   0.44982
EU2   3    0.807730    0.234374    0.341002    11.00000    0.02720    0.02261 =
         0.03331   -0.00328   -0.00065    0.00264
EU1   3    0.683381    0.612474    0.392665    11.00000    0.04157    0.02017 =
         0.03517   -0.00443   -0.00255    0.00377
S1    7    1.118175    0.073887    0.480341    11.00000    0.08408    0.07664 =
         0.06912    0.00067   -0.01470    0.02341
O5    6    0.731309    0.344729    0.355632    11.00000    0.03292    0.01956 =
         0.03079   -0.00221    0.00202    0.00015
O7    6    0.807159    0.090880    0.353669    11.00000    0.04402    0.03256 =
         0.04838   -0.00215   -0.00613    0.00026
O6    6    0.713519    0.468701    0.383427    11.00000    0.03476    0.02610 =
         0.02859   -0.00213    0.00241    0.00431
O3    6    0.805278    0.613099    0.398742    11.00000    0.04836    0.02751 =
         0.05127   -0.00200    0.00056   -0.00535
O1    6    0.576720    0.547165    0.380795    11.00000    0.04485    0.04684 =
         0.07119   -0.02465   -0.00362    0.01028
N11   5    0.693888    0.199969    0.301599    11.00000    0.03495    0.02773 =
         0.02695    0.00276    0.00309    0.00559
O9    6    0.394793    0.178005    0.324470    11.00000    0.06336    0.05408 =
         0.05465    0.00316   -0.01333   -0.01373
N8    5    0.861995    0.383390    0.339599    11.00000    0.03105    0.03311 =
         0.05842   -0.01007    0.01015   -0.00415
O11   6    0.591922   -0.062640    0.512507    11.00000    0.07718    0.05522 =
         0.04698    0.00440    0.02280    0.00735
PART 1
N12   5    0.833393    0.219698    0.413584    21.00000    0.01987    0.02123 =
         0.02937   -0.00317   -0.01065    0.00284
PART 0
N5    5    0.700212    0.594273    0.316462    11.00000    0.06180    0.03872 =
         0.03802    0.00650   -0.00260   -0.00392
PART 1
N6    5    0.674134    0.538904    0.463080    10.55000    0.02282    0.03066 =
         0.02829   -0.01120    0.00489   -0.00053
PART 0
C63   1    0.648146    0.105280    0.347630    11.00000    0.03178    0.02156 =
         0.04305   -0.00289   -0.00007   -0.00189
AFIX  43
H63   2    0.680425    0.126778    0.366555    11.00000   -1.20000
AFIX   0
N4    5    0.739387    0.724697    0.442901    11.00000    0.05966    0.02855 =
         0.05032   -0.00763   -0.00013   -0.00332
C64   1    0.648356    0.137667    0.310382    11.00000    0.03384    0.02540 =
         0.03538   -0.00694   -0.00106    0.00588
O4    6    0.907352    0.665702    0.417670    11.00000    0.05587    0.06934 =
         0.10916   -0.02866    0.00574   -0.02368
C23   1    0.505092    0.252123    0.337572    11.00000    0.04852    0.03579 =
         0.03040   -0.00546   -0.00025    0.00971
AFIX  43
H23   2    0.515444    0.221854    0.360628    11.00000   -1.20000
AFIX   0
N7    5    0.806973    0.291252    0.270745    11.00000    0.04609    0.03620 =
         0.03563   -0.00203    0.01522    0.00223
C24   1    0.550373    0.312822    0.325048    11.00000    0.04125    0.03595 =
         0.02571   -0.00554   -0.00191    0.00426
AFIX  43
H24   2    0.592004    0.322960    0.339910    11.00000   -1.20000
AFIX   0
C15   1    0.595550    0.431033    0.238508    11.00000    0.05877    0.03601 =
         0.02896    0.00011   -0.01187    0.01145
AFIX  43
H15   2    0.570027    0.395989    0.220902    11.00000   -1.20000
AFIX   0
C65   1    0.602455    0.013193    0.398078    11.00000    0.03614    0.01938 =
         0.05139   -0.00026    0.00464    0.00286
C56   1    0.687345    0.237232    0.267809    11.00000    0.04237    0.03754 =
         0.03036   -0.00124   -0.00329    0.01044
N1    5    0.731330    0.749429    0.358221    11.00000    0.10546    0.03070 =
         0.05655    0.00402   -0.01368   -0.01554
C22   1    0.443547    0.236153    0.315532    11.00000    0.05410    0.03962 =
         0.03294   -0.00595   -0.00675   -0.00201
N9    5    0.935502    0.230884    0.364771    11.00000    0.04007    0.05097 =
         0.08060   -0.02628   -0.00903    0.00910
C68   1    0.598457   -0.037450    0.474910    11.00000    0.06745    0.02149 =
         0.04777   -0.00017    0.02217    0.00797
PART 1
C36   1    0.785255    0.473443    0.471311    10.55000    0.03197    0.02183 =
         0.01637   -0.00265    0.00793    0.00581
AFIX  43
H36   2    0.799400    0.503412    0.449447    10.55000   -1.20000
AFIX   0
PART 0
C16   1    0.586269    0.423150    0.278319    11.00000    0.04581    0.02989 =
         0.02954   -0.00360   -0.00888    0.01028
C59   1    0.599345    0.107417    0.282497    11.00000    0.03805    0.03632 =
         0.05242   -0.00980   -0.01137    0.00661
N10   5    0.880557    0.142988    0.294965    11.00000    0.04197    0.03712 =
         0.05946   -0.00994    0.01117    0.00871
PART 1
C37   1    0.717202    0.484013    0.482683    10.55000    0.02767    0.02477 =
         0.03959   -0.01145   -0.00321   -0.00499
PART 0
C14   1    0.640226    0.487748    0.225311    11.00000    0.05840    0.04499 =
         0.03193    0.01148   -0.00760    0.01586
AFIX  43
H14   2    0.646709    0.491099    0.198497    11.00000   -1.20000
AFIX   0
N3    5    0.591853    0.675821    0.439681    11.00000    0.05037    0.05022 =
         0.08385   -0.03764    0.00384    0.00693
C66   1    0.660631    0.018337    0.423079    11.00000    0.04289    0.02067 =
         0.04666    0.00221    0.01084   -0.00349
AFIX  43
H66   2    0.702492    0.039260    0.413508    11.00000   -1.20000
AFIX   0
C69   1    0.540020   -0.043906    0.450832    11.00000    0.03989    0.03023 =
         0.06950    0.00509    0.01516    0.00778
AFIX  43
H69   2    0.498325   -0.065126    0.460485    11.00000   -1.20000
AFIX   0

F2    4    1.107481    0.166556    0.418685    11.00000    0.07988    0.13979 =
         0.11490    0.03968   -0.02940    0.00755
C62   1    0.602395    0.042661    0.358063    11.00000    0.03437    0.02227 =
         0.05160   -0.00661    0.00343    0.00082
N2    5    0.586845    0.708113    0.355006    11.00000    0.08486    0.03366 =
         0.09082   -0.02681   -0.04214    0.02379
C17   1    0.623244    0.475157    0.303538    11.00000    0.05531    0.02868 =
         0.02747    0.00508   -0.00456    0.00647
AFIX  43
H17   2    0.618452    0.468565    0.330380    11.00000   -1.20000
AFIX   0
C61   1    0.555108    0.011590    0.329166    11.00000    0.03306    0.02863 =
         0.06785   -0.00579   -0.00530   -0.00783
AFIX  43
H61   2    0.524106   -0.032174    0.335300    11.00000   -1.20000
AFIX   0
C72   1    0.829828    0.429859    0.370300    11.00000    0.03719    0.02993 =
         0.06101   -0.01282    0.00656   -0.00107
AFIX  23
H72A  2    0.838758    0.490637    0.367158    11.00000   -1.20000
H72B  2    0.850989    0.412193    0.395443    11.00000   -1.20000
AFIX   0
C18   1    0.667636    0.537385    0.290448    11.00000    0.05797    0.02993 =
         0.03113    0.00470   -0.00721    0.00269
C19   1    0.537671    0.358985    0.292065    11.00000    0.04215    0.03260 =
         0.03194   -0.00570   -0.01018    0.00420

F3    4    1.194671    0.193493    0.456017    11.00000    0.09840    0.14994 =
         0.11280    0.02784   -0.02324   -0.01657
C48   1    0.842170    0.425429    0.302710    11.00000    0.04865    0.03031 =
         0.06938    0.00083    0.02144   -0.00611
AFIX  23
H48A  2    0.871767    0.475525    0.299720    11.00000   -1.20000
H48B  2    0.793540    0.444689    0.303323    11.00000   -1.20000
AFIX   0
PART 1
C83   1    0.787552    0.215378    0.441306    21.00000    0.03679    0.03893 =
         0.03385    0.00028    0.01076    0.00165
PART 2
C29   1    0.631508    0.536079    0.483749    10.45000    0.05737    0.04862 =
         0.05589   -0.00693   -0.01110    0.00453
PART 0
C50   1    0.959811    0.315243    0.376141    11.00000    0.02979    0.05802 =
         0.10202   -0.02811   -0.01139    0.00272
AFIX  23
H50A  2    1.010942    0.314700    0.379564    11.00000   -1.20000
H50B  2    0.940738    0.330200    0.401114    11.00000   -1.20000
AFIX   0
C70   1    0.541539   -0.020114    0.413303    11.00000    0.04264    0.02727 =
         0.05809   -0.00107    0.00943    0.00416
AFIX  43
H70   2    0.500982   -0.025972    0.397041    11.00000   -1.20000
AFIX   0
C13   1    0.677560    0.542238    0.250483    11.00000    0.06458    0.03322 =
         0.03401    0.00737   -0.00386    0.00673
PART 1
C82   1    0.719409    0.244604    0.434029    21.00000    0.04125    0.02685 =
         0.03321   -0.00181    0.00323   -0.00195
AFIX  43
H82   2    0.708142    0.270773    0.410040    21.00000   -1.20000
AFIX   0

PART 0
F1    4    1.194158    0.083590    0.420915    11.00000    0.11574    0.18751 =
         0.08977   -0.00285    0.00150    0.04932

C58   1    0.596915    0.145775    0.246092    11.00000    0.06338    0.05072 =
         0.03855   -0.00246   -0.01861   -0.00270
AFIX  43
H58   2    0.565134    0.125934    0.226525    11.00000   -1.20000
AFIX   0
C67   1    0.660253   -0.005450    0.460935    11.00000    0.05139    0.02272 =
         0.04759   -0.00305    0.00092    0.00519
AFIX  43
H67   2    0.700756   -0.000423    0.477303    11.00000   -1.20000
AFIX   0
C55   1    0.733464    0.311303    0.260509    11.00000    0.05948    0.03427 =
         0.02904    0.00155    0.00284    0.00610
AFIX  23
H55A  2    0.728636    0.327123    0.233035    11.00000   -1.20000
H55B  2    0.718821    0.359838    0.275922    11.00000   -1.20000
AFIX   0
C25   1    0.403463    0.133046    0.359459    11.00000    0.07742    0.04961 =
         0.04581   -0.00212    0.00767   -0.00248
AFIX 137
H25A  2    0.446390    0.100310    0.359421    11.00000   -1.50000
H25B  2    0.364094    0.095068    0.362154    11.00000   -1.50000
H25C  2    0.405901    0.172666    0.381005    11.00000   -1.50000
AFIX   0
PART 1
C35A  1    0.832585    0.421731    0.490295    10.55000    0.03329    0.03462 =
         0.03184   -0.00672    0.00752    0.00209
PART 0
C60   1    0.553142    0.042666    0.293264    11.00000    0.04352    0.04598 =
         0.05459   -0.00890   -0.01242   -0.00414
AFIX  43
H60   2    0.520287    0.021040    0.274677    11.00000   -1.20000
AFIX   0
C91   1    0.837601    0.065536    0.289090    11.00000    0.06013    0.03680 =
         0.06618   -0.01614    0.00851    0.00787
AFIX  23
H91A  2    0.866963    0.019813    0.279565    11.00000   -1.20000
H91B  2    0.800345    0.076658    0.269268    11.00000   -1.20000
AFIX   0
PART 1
C75   1    0.894493    0.188427    0.423993    21.00000    0.03662    0.04280 =
         0.02436   -0.01575   -0.00224    0.01790
PART 0
C47   1    0.849422    0.368353    0.268692    11.00000    0.06329    0.04160 =
         0.05409    0.00441    0.03035   -0.00184
AFIX  23
H47A  2    0.835553    0.399380    0.244937    11.00000   -1.20000
H47B  2    0.898682    0.352299    0.267105    11.00000   -1.20000
AFIX   0
C54   1    0.831030    0.229746    0.242375    11.00000    0.06281    0.04619 =
         0.05303   -0.00453    0.02930   -0.00170
AFIX  23
H54A  2    0.842916    0.259624    0.218655    11.00000   -1.20000
H54B  2    0.793175    0.189747    0.235630    11.00000   -1.20000
AFIX   0
C20   1    0.476003    0.342071    0.270316    11.00000    0.07602    0.04422 =
         0.04830    0.00385   -0.02576   -0.01012
AFIX  43
H20   2    0.466093    0.371778    0.247058    11.00000   -1.20000
AFIX   0
C6    1    0.697415    0.733191    0.477338    11.00000    0.07755    0.04573 =
         0.06118   -0.03126    0.00002   -0.00687
AFIX  23
H6A   2    0.713253    0.782973    0.492338    11.00000   -1.20000
H6B   2    0.704333    0.683021    0.493858    11.00000   -1.20000
AFIX   0
C98   1    0.429763    0.282659    0.282489    11.00000    0.06400    0.06030 =
         0.05634    0.00740   -0.03224   -0.01347
AFIX  43
H98   2    0.387680    0.273554    0.267890    11.00000   -1.20000
AFIX   0
C49   1    0.938487    0.380482    0.346896    11.00000    0.03662    0.05163 =
         0.08558   -0.02594    0.01432   -0.01078
AFIX  23
H49A  2    0.954955    0.436202    0.356026    11.00000   -1.20000
H49B  2    0.960780    0.368138    0.322522    11.00000   -1.20000
AFIX   0
C10   1    0.741199    0.652721    0.302225    11.00000    0.08645    0.03727 =
         0.04214    0.01591   -0.00644   -0.01669
PART 1
O8A   6    0.771291   -0.028794    0.325130    10.75000    0.09409    0.02750 =
         0.07147   -0.00273    0.01085   -0.01205
PART 2
C84B  1    0.574035    0.279067    0.444073   -21.00000    0.02362    0.02026 =
         0.02757   -0.00134   -0.00469    0.00430
PART 1
C81   1    0.667626    0.236883    0.460460    21.00000    0.03554    0.02962 =
         0.03250   -0.00497   -0.00183    0.00228

PART 0
O15   6    1.078039    0.134273    0.499894    11.00000    0.09391    0.10785 =
         0.11205   -0.01754   -0.00218    0.03966

C12   1    0.723313    0.602861    0.237532    11.00000    0.07214    0.05552 =
         0.03558    0.01048    0.00600   -0.00450
AFIX  43
H12   2    0.731901    0.606525    0.210962    11.00000   -1.20000
AFIX   0

O14   6    1.075416    0.012112    0.460495    11.00000    0.12378    0.08697 =
         0.11548    0.00599   -0.04235    0.00649
C53   1    0.893134    0.182241    0.257979    11.00000    0.05571    0.05456 =
         0.07354   -0.01630    0.03521    0.00435
AFIX  23
H53A  2    0.905292    0.138298    0.239359    11.00000   -1.20000
H53B  2    0.932947    0.221140    0.261146    11.00000   -1.20000
AFIX   0
C8    1    0.776535    0.801648    0.385228    11.00000    0.09916    0.03258 =
         0.05628    0.00650   -0.01496   -0.02090
AFIX  23
H8A   2    0.823153    0.776035    0.388145    11.00000   -1.20000
H8B   2    0.781604    0.858742    0.374467    11.00000   -1.20000
AFIX   0
C57   1    0.639297    0.210452    0.238729    11.00000    0.06562    0.04322 =
         0.03762   -0.00268   -0.01947    0.00744
AFIX  43
H57   2    0.636791    0.237441    0.214387    11.00000   -1.20000
AFIX   0
C45   1    0.810115    0.696364    0.453930    11.00000    0.06486    0.02954 =
         0.06128   -0.00045   -0.00740   -0.00662
AFIX  23
H45A  2    0.808086    0.655218    0.475149    11.00000   -1.20000
H45B  2    0.837812    0.745008    0.463462    11.00000   -1.20000
AFIX   0
C46   1    0.844686    0.657389    0.421524    11.00000    0.04800    0.03172 =
         0.07273   -0.00237   -0.00809   -0.00539
PART 2
C38B  1    0.927360    0.424349    0.469636    10.45000    0.03673    0.03348 =
         0.03986   -0.00701   -0.00796   -0.00479

PART 0
O13   6    1.177112    0.042596    0.502201    11.00000    0.09153    0.11114 =
         0.07053    0.00828   -0.01528    0.03378

C71   1    0.646345   -0.042520    0.539267    11.00000    0.09865    0.06023 =
         0.05200    0.01079   -0.00101   -0.01137
AFIX 137
H71A  2    0.687399   -0.075685    0.533726    11.00000   -1.50000
H71B  2    0.632255   -0.055298    0.565281    11.00000   -1.50000
H71C  2    0.657224    0.017412    0.537403    11.00000   -1.50000
AFIX   0
C28   1    0.567057    0.605176    0.461619    11.00000    0.04545    0.07982 =
         0.08363   -0.04894    0.02011   -0.01085
PART 2
AFIX  23
H28C  2    0.536197    0.571048    0.444331    10.45000   -1.20000
H28D  2    0.538483    0.627626    0.482115    10.45000   -1.20000
AFIX  23
PART 1
H28A  2    0.537580    0.627670    0.481699    10.55000   -1.20000
H28B  2    0.536970    0.570514    0.444146    10.55000   -1.20000
AFIX   0
C31A  1    0.636501    0.458833    0.530033    10.55000    0.04303    0.03470 =
         0.03873   -0.00703    0.00771   -0.00684
AFIX  43
H31A  2    0.621668    0.430560    0.552203    10.55000   -1.20000
AFIX   0
C30   1    0.593428    0.516503    0.511590    10.55000    0.03767    0.03366 =
         0.03733   -0.01244    0.01319   -0.01039
AFIX  43
H30   2    0.549973    0.529376    0.521804    10.55000   -1.20000
AFIX   0
C41A  1    1.049783    0.396784    0.457165    10.55000    0.03147    0.05131 =
         0.04669   -0.00026   -0.00620   -0.00738
PART 0
C52   1    0.947004    0.121063    0.315145    11.00000    0.04184    0.05627 =
         0.09919   -0.02923   -0.00424    0.02090
AFIX  23
H52A  2    0.979199    0.098433    0.296442    11.00000   -1.20000
H52B  2    0.939090    0.076813    0.334410    11.00000   -1.20000
AFIX   0
PART 1
C76   1    0.918063    0.161729    0.460342    21.00000    0.06648    0.06663 =
         0.05299   -0.00182   -0.01214    0.00768
AFIX  43
H76   2    0.965311    0.148719    0.466317    21.00000   -1.20000
AFIX   0
PART 0
C7    1    0.745708    0.807156    0.423220    11.00000    0.07955    0.02174 =
         0.08146   -0.00769   -0.01611    0.00261
AFIX  23
H7A   2    0.699108    0.832668    0.419884    11.00000   -1.20000
H7B   2    0.774540    0.844956    0.439900    11.00000   -1.20000
AFIX   0
PART 1
C78   1    0.800942    0.183034    0.478398    21.00000    0.07258    0.04915 =
         0.05582    0.00180   -0.01117   -0.00118
C79   1    0.750878    0.176917    0.506153    21.00000    0.06108    0.04071 =
         0.04041    0.00340   -0.01113   -0.00972
AFIX  43
H79   2    0.763063    0.156104    0.531116    21.00000   -1.20000
AFIX   0
PART 0
C92   1    0.805500    0.037311    0.325862    11.00000    0.08736    0.02838 =
         0.06279   -0.00245    0.00686    0.00444
PART 1
C80   1    0.683780    0.201476    0.496763    21.00000    0.04528    0.03940 =
         0.03233   -0.00186    0.00412   -0.00249
AFIX  43
H80   2    0.648705    0.194520    0.514698    21.00000   -1.20000
AFIX   0
C77   1    0.867616    0.155492    0.487201    21.00000    0.05139    0.06088 =
         0.04041    0.00451   -0.00265    0.00182
AFIX  43
H77   2    0.878948    0.132155    0.511792    21.00000   -1.20000
AFIX   0
PART 0
C5    1    0.619910    0.742570    0.465886    11.00000    0.07132    0.05565 =
         0.08405   -0.04044    0.01513   -0.00287
AFIX  23
H5A   2    0.593384    0.742386    0.489506    11.00000   -1.20000
H5B   2    0.612490    0.797739    0.453250    11.00000   -1.20000
AFIX   0
PART 1
C43A  1    0.940061    0.472126    0.457567    10.55000    0.04031    0.04122 =
         0.03150   -0.00720   -0.01168    0.00873
AFIX  43
H43A  2    0.915182    0.520941    0.449456    10.55000   -1.20000
AFIX   0
PART 0
C9    1    0.776319    0.714227    0.327956    11.00000    0.10662    0.05220 =
         0.05272    0.01696   -0.00634   -0.03439
AFIX  23
H9A   2    0.793171    0.761187    0.312286    11.00000   -1.20000
H9B   2    0.817240    0.687074    0.340820    11.00000   -1.20000
AFIX   0
C3    1    0.554502    0.761802    0.382932    11.00000    0.08575    0.05366 =
         0.10699   -0.02298   -0.03029    0.02541
AFIX  23
H3A   2    0.587932    0.805552    0.391832    11.00000   -1.20000
H3B   2    0.514026    0.790361    0.370303    11.00000   -1.20000
AFIX   0
C4    1    0.532005    0.715017    0.415978    11.00000    0.04876    0.06796 =
         0.14509   -0.06354   -0.01221    0.02472
AFIX  23
H4A   2    0.499867    0.670020    0.406935    11.00000   -1.20000
H4B   2    0.506238    0.753226    0.432581    11.00000   -1.20000
AFIX   0
C74   1    0.941016    0.176387    0.400373    11.00000    0.06762    0.05514 =
         0.09802   -0.01930   -0.05249    0.02618
PART 2
AFIX  23
H74C  2    0.985426    0.189615    0.414385   -21.00000   -1.20000
H74D  2    0.943447    0.117082    0.392010   -21.00000   -1.20000
AFIX  23
PART 1
H74A  2    0.939480    0.116761    0.392325    21.00000   -1.20000
H74B  2    0.986674    0.186400    0.413659    21.00000   -1.20000
AFIX   0
PART 0
C1    1    0.678703    0.807226    0.340618    11.00000    0.14772    0.02878 =
         0.08222    0.01191   -0.04560    0.00678
AFIX  23
H1A   2    0.699019    0.837172    0.318940    11.00000   -1.20000
H1B   2    0.666398    0.849695    0.359896    11.00000   -1.20000
AFIX   0
C51   1    0.979320    0.196833    0.334960    11.00000    0.03584    0.06121 =
         0.11652   -0.03158   -0.00024    0.01823
AFIX  23
H51A  2    1.024948    0.180930    0.346884    11.00000   -1.20000
H51B  2    0.987050    0.240987    0.315622    11.00000   -1.20000
AFIX   0
C2    1    0.614052    0.762872    0.326209    11.00000    0.14894    0.04151 =
         0.08614    0.00491   -0.04899    0.02961
AFIX  23
H2A   2    0.578490    0.805067    0.318414    11.00000   -1.20000
H2B   2    0.624311    0.729331    0.303238    11.00000   -1.20000
AFIX   0
C26   1    0.533411    0.651982    0.337304    11.00000    0.07855    0.05760 =
         0.11097   -0.02532   -0.03895    0.03071
PART 1
AFIX  23
H26A  2    0.487795    0.679640    0.339027    31.00000   -1.20000
H26B  2    0.542356    0.646047    0.309692    31.00000   -1.20000
AFIX  23
PART 2
H26C  2    0.548550    0.632207    0.312102   -31.00000   -1.20000
H26D  2    0.489670    0.683608    0.332868   -31.00000   -1.20000
AFIX   0
PART 0
C11   1    0.754937    0.655582    0.262433    11.00000    0.08722    0.05778 =
         0.05331    0.02223    0.00456   -0.01825
AFIX  43
H11   2    0.786991    0.695496    0.253517    11.00000   -1.20000
AFIX   0

C93   1    1.153656    0.128670    0.442462    11.00000    0.05162    0.11689 =
         0.08760   -0.01771   -0.03169    0.02622
PART 1
O10A  6    1.111036    0.374993    0.454664    10.55000    0.08741    0.10508 =
         0.10692    0.00406    0.00857   -0.00089
C39A  1    0.947083    0.342595    0.491588    10.55000    0.06141    0.03422 =
         0.05575   -0.00910   -0.02069    0.00954
AFIX  43
H39A  2    0.928808    0.300746    0.507696    10.55000   -1.20000
AFIX   0
PART 2
C40B  1    1.038188    0.366806    0.466586    10.45000    0.04954    0.04567 =
         0.03265    0.00344   -0.01491   -0.01223
AFIX  43
H40B  2    1.068742    0.322623    0.474389    10.45000   -1.20000
AFIX   0
PART 1
C42A  1    1.008709    0.466427    0.447126    10.55000    0.04705    0.04568 =
         0.05424   -0.01823   -0.01369   -0.00138
AFIX  43
H42A  2    1.027975    0.510838    0.432882    10.55000   -1.20000
AFIX   0
PART 0
C73   1    0.752214    0.414730    0.369831    11.00000    0.03573    0.02982 =
         0.02072    0.00242    0.00057    0.00179
PART 2
C87B  1    0.445311    0.338275    0.417824   -21.00000    0.04459    0.04460 =
         0.03750   -0.00954    0.00701    0.00168
C85B  1    0.515514    0.235200    0.451921   -21.00000    0.02245    0.04043 =
         0.03987   -0.00032   -0.00161    0.00002
AFIX  43
H85B  2    0.518640    0.184286    0.466110   -21.00000   -1.20000
AFIX   0
C88B  1    0.502217    0.382631    0.410908   -21.00000    0.03842    0.03624 =
         0.02749   -0.00810    0.00362    0.01140
AFIX  43
H88B  2    0.498315    0.433625    0.396818   -21.00000   -1.20000
AFIX   0
C89B  1    0.567501    0.354138    0.424369   -21.00000    0.02556    0.01658 =
         0.02192   -0.00073   -0.00719    0.00020
AFIX  43
H89B  2    0.607538    0.386658    0.419916   -21.00000   -1.20000
AFIX   0
O12B  6    0.381770    0.370564    0.401910   -21.00000    0.04747    0.05531 =
         0.02926   -0.00454    0.00861    0.00195
PART 1
C86A  1    0.472943    0.228645    0.448644    21.00000    0.05556    0.04282 =
         0.04855   -0.00663    0.01703   -0.00922
AFIX  43
H86A  2    0.438288    0.188344    0.453683    21.00000   -1.20000
AFIX   0
C85A  1    0.540578    0.210022    0.459502    21.00000    0.05914    0.03866 =
         0.03397   -0.00401    0.01455   -0.01257
AFIX  43
H85A  2    0.550231    0.160010    0.473627    21.00000   -1.20000
AFIX   0
C87A  1    0.452582    0.303154    0.430717    21.00000    0.05517    0.04493 =
         0.04045   -0.00598    0.00738   -0.00428
C88A  1    0.510983    0.356790    0.422995    21.00000    0.07268    0.04156 =
         0.03940   -0.01108    0.00179   -0.00681
AFIX  43
H88A  2    0.502704    0.409960    0.411291    21.00000   -1.20000
AFIX   0
C89A  1    0.578038    0.332597    0.432193    21.00000    0.05149    0.04065 =
         0.03447   -0.00687    0.01204    0.00295
AFIX  43
H89A  2    0.614012    0.369069    0.424879    21.00000   -1.20000
AFIX   0
O12A  6    0.385875    0.316115    0.421270    21.00000    0.06257    0.08071 =
         0.08077   -0.02354    0.02403   -0.01119
PART 2
C86B  1    0.452585    0.265579    0.439087   -21.00000    0.04210    0.03340 =
         0.02788   -0.00204    0.00057    0.01223
AFIX  43
H86B  2    0.412111    0.235350    0.445061   -21.00000   -1.20000
AFIX   0
C90B  1    0.321142    0.333522    0.412754   -21.00000    0.05937    0.08867 =
         0.07462   -0.00154   -0.00718   -0.00742
AFIX 137
H90A  2    0.304913    0.293451    0.392967   -21.00000   -1.50000
H90B  2    0.285834    0.376871    0.415803   -21.00000   -1.50000
H90C  2    0.329644    0.303949    0.437189   -21.00000   -1.50000
AFIX   0
PART 1
C90A  1    0.372140    0.380446    0.388745    21.00000    0.11535    0.12665 =
         0.16106   -0.03498    0.01367   -0.02269
AFIX 137
H90D  2    0.381880    0.354626    0.364045    21.00000   -1.50000
H90E  2    0.402227    0.429382    0.393132    21.00000   -1.50000
H90F  2    0.323579    0.398231    0.388376    21.00000   -1.50000
AFIX   0
C84A  1    0.596319    0.263066    0.450289    21.00000    0.04087    0.03035 =
         0.02670   -0.00321    0.00572    0.00113
C40A  1    1.012966    0.334642    0.481247    10.55000    0.06111    0.05204 =
         0.06567   -0.01369   -0.02238    0.00814
AFIX  43
H40A  2    1.037898    0.286213    0.489818    10.55000   -1.20000
AFIX   0
PART 2
C41B  1    1.062553    0.433057    0.441977    10.45000    0.05773    0.05620 =
         0.05180   -0.00757   -0.00680    0.00715
O10B  6    1.126018    0.412235    0.435563    10.45000    0.06588    0.08381 =
         0.06786   -0.03894   -0.00145    0.01061
C39B  1    0.973679    0.367037    0.478383    10.45000    0.04859    0.05225 =
         0.05046    0.00165   -0.01567    0.01046
AFIX  43
H39B  2    0.960379    0.322081    0.494375    10.45000   -1.20000
AFIX   0
C42B  1    1.016455    0.496582    0.430696    10.45000    0.06571    0.06261 =
         0.06727   -0.01699   -0.00387   -0.00875
AFIX  43
H42B  2    1.030064    0.541110    0.414546    10.45000   -1.20000
AFIX   0
PART 1
C38A  1    0.903028    0.411208    0.479484    10.55000    0.04356    0.03802 =
         0.03639   -0.01345    0.00011   -0.00951
PART 2
C43B  1    0.951698    0.492622    0.443539    10.45000    0.05778    0.05611 =
         0.05473   -0.00819    0.00031   -0.00186
AFIX  43
H43B  2    0.919706    0.535266    0.435680    10.45000   -1.20000
AFIX   0
PART 1
O2A   6    0.477272    0.534777    0.343233    10.59000    0.05140    0.04532 =
         0.09491   -0.00745   -0.02906   -0.00202
PART 2
O8B   6    0.824102   -0.040444    0.336107    10.25000    0.08018    0.06076 =
         0.10639    0.00813    0.01265    0.02119
PART 1
C34A  1    0.815245    0.376857    0.522599    10.55000    0.03375    0.03792 =
         0.03805   -0.00188   -0.00245    0.01091
AFIX  43
H34A  2    0.847630    0.340453    0.535468    10.55000   -1.20000
AFIX   0
C33A  1    0.748910    0.387073    0.535423    10.55000    0.06242    0.03355 =
         0.03597   -0.00135   -0.00573   -0.00341
AFIX  43
H33A  2    0.735094    0.356956    0.557318    10.55000   -1.20000
AFIX   0
PART 2
C34B  1    0.846536    0.378387    0.515402    10.45000    0.05929    0.05942 =
         0.05145    0.00513   -0.00960    0.00101
AFIX  43
H34B  2    0.882782    0.345075    0.526752    10.45000   -1.20000
AFIX   0
C33B  1    0.783500    0.380497    0.530408    10.45000    0.04756    0.05272 =
         0.05645    0.00412    0.01301   -0.01164
AFIX  43
H33B  2    0.774819    0.347663    0.552432    10.45000   -1.20000
AFIX   0
C35B  1    0.856836    0.425991    0.483105    10.45000    0.02454    0.03984 =
         0.03135   -0.00960    0.00959   -0.00581
PART 1
C32A  1    0.702432    0.441451    0.516255    10.55000    0.03095    0.02891 =
         0.03662   -0.00485    0.01125   -0.00526
PART 2
C31B  1    0.667382    0.437629    0.529993    10.45000    0.06751    0.06373 =
         0.06314   -0.00105   -0.00439   -0.00858
AFIX  43
H31B  2    0.658657    0.403378    0.551559    10.45000   -1.20000
AFIX   0
C32B  1    0.730969    0.430572    0.513804    10.45000    0.05321    0.05703 =
         0.04698    0.00114    0.00467   -0.00580
O2B   6    0.464669    0.523868    0.367940    10.41000    0.04916    0.08176 =
         0.10398    0.03849   -0.00339    0.00439
PART 1
C27A  1    0.529256    0.576046    0.352249    10.59000    0.03554    0.04614 =
         0.04938   -0.01358    0.00196    0.00463
PART 2
C27B  1    0.518347    0.562516    0.367749    10.41000    0.04312    0.03616 =
         0.04445   -0.00244    0.00479    0.01332
C36A  1    0.805545    0.472507    0.464580    10.45000    0.02813    0.03229 =
         0.02833   -0.01458    0.00790   -0.00461
AFIX  43
H36A  2    0.813458    0.499027    0.440760    10.45000   -1.20000
AFIX   0
C37A  1    0.740242    0.480371    0.481657    10.45000    0.03596    0.03453 =
         0.02994   -0.00678    0.00292   -0.00946
N6A   5    0.690876    0.532135    0.464852    10.45000    0.04090    0.03944 =
         0.03862   -0.00777   -0.00063    0.00402
PART 1
C29A  1    0.612859    0.556025    0.478219    10.55000    0.02837    0.02901 =
         0.02477   -0.01776   -0.00375   -0.00359
PART 2
C30A  1    0.615970    0.491359    0.516706    10.45000    0.05405    0.05510 =
         0.05020    0.00480    0.00634    0.00743
AFIX  43
H30A  2    0.573381    0.497537    0.528947    10.45000   -1.20000
AFIX   0
PART 1
C21   1    1.139954    0.439641    0.423223    10.55000    0.08881    0.08664 =
         0.07280   -0.02104    0.02934   -0.05515
AFIX 137
H21A  2    1.118031    0.427379    0.397908    10.55000   -1.50000
H21B  2    1.190251    0.433233    0.422173    10.55000   -1.50000
H21C  2    1.129056    0.497375    0.430586    10.55000   -1.50000
AFIX   0
PART 2
C27   1    1.143921    0.469109    0.406494    10.45000    0.06491    0.07558 =
         0.09184   -0.01645   -0.00693    0.00137
AFIX 137
H27A  2    1.107405    0.469465    0.386005    10.45000   -1.50000
H27B  2    1.187752    0.451674    0.395910    10.45000   -1.50000
H27C  2    1.149017    0.525611    0.417417    10.45000   -1.50000
AFIX   0
C76A  1    0.891627    0.151915    0.469002   -21.00000    0.02400    0.03431 =
         0.03119    0.00342    0.00372    0.01073
AFIX  43
H76A  2    0.936788    0.132114    0.476114   -21.00000   -1.20000
AFIX   0
C77A  1    0.839040    0.149858    0.493983   -21.00000    0.02970    0.04220 =
         0.03414    0.00116    0.00582    0.00987
AFIX  43
H77A  2    0.846205    0.126466    0.518937   -21.00000   -1.20000
AFIX   0
C78A  1    0.774711    0.182846    0.482011   -21.00000    0.03612    0.02389 =
         0.02546    0.00030   -0.00252    0.00118
C79A  1    0.718391    0.182125    0.505773   -21.00000    0.01594    0.03046 =
         0.02355    0.00311   -0.00763    0.00544
AFIX  43
H79A  2    0.724591    0.159799    0.530986   -21.00000   -1.20000
AFIX   0
C80A  1    0.653323    0.213106    0.493714   -21.00000    0.02793    0.02526 =
         0.02712    0.00419    0.00959    0.00537
AFIX  43
H80A  2    0.616330    0.210884    0.510692   -21.00000   -1.20000
AFIX   0
C81A  1    0.641806    0.247587    0.456737   -21.00000    0.01555    0.01295 =
         0.02046    0.00077    0.00039    0.00495
C82A  1    0.697908    0.248812    0.433151   -21.00000    0.01845    0.01618 =
         0.03077    0.00409   -0.00537    0.00408
AFIX  43
H82A  2    0.691740    0.272298    0.408160   -21.00000   -1.20000
AFIX   0
C83A  1    0.763645    0.216588    0.444824   -21.00000    0.01568    0.01623 =
         0.02310   -0.00173    0.00229   -0.00096
N12A  5    0.814639    0.214850    0.419859   -21.00000    0.02419    0.03221 =
         0.04100   -0.00009    0.01713   -0.00018
C75A  1    0.875339    0.184609    0.432597   -21.00000    0.02980    0.04338 =
         0.04088   -0.00305    0.01029    0.00276
HKLF 4


REM  2022ncs0228s_a.res in P2(1)/c
REM wR2 = 0.1453, GooF = S = 1.020, Restrained GooF = 1.015 for all data
REM R1 = 0.0501 for 14889 Fo > 4sig(Fo) and 0.0644 for all 18839 data
REM 1494 parameters refined using 747 restraints

END

WGHT      0.0852      0.4517

REM Highest difference peak  1.065,  deepest hole -0.699,  1-sigma level  0.089
Q1    1   0.8252  0.2800  0.3329  11.00000  0.05    1.07
Q2    1   0.6733  0.5659  0.3991  11.00000  0.05    0.96
Q3    1   0.6427  0.6024  0.3930  11.00000  0.05    0.93
Q4    1   0.8166  0.1853  0.3359  11.00000  0.05    0.86
Q5    1   0.8552  0.2392  0.3351  11.00000  0.05    0.84
Q6    1   0.7027  0.6071  0.4115  11.00000  0.05    0.78
Q7    1   1.1895  0.3970  0.4335  11.00000  0.05    0.70
Q8    1   0.7116  0.6000  0.3781  11.00000  0.05    0.66
Q9    1   0.7631  0.2223  0.3510  11.00000  0.05    0.63
Q10   1   0.3734  0.8384  0.3781  11.00000  0.05    0.63
Q11   1   0.6700  0.6596  0.4003  11.00000  0.05    0.60
Q12   1   0.7781  0.2711  0.3541  11.00000  0.05    0.57
Q13   1   0.7424  0.6172  0.3856  11.00000  0.05    0.54
Q14   1   0.7723  0.2223  0.3194  11.00000  0.05    0.51
Q15   1   0.7021  0.6756  0.3873  11.00000  0.05    0.48
Q16   1   0.9829 -0.0891  0.4291  11.00000  0.05    0.47
Q17   1   1.1664 -0.0015  0.4412  11.00000  0.05    0.46
Q18   1   1.1139  0.0168  0.4313  11.00000  0.05    0.44
Q19   1   0.3622  0.4585  0.3270  11.00000  0.05    0.43
Q20   1   1.1687  0.3681  0.3107  11.00000  0.05    0.41
Q21   1   1.0669  0.0433  0.4250  11.00000  0.05    0.40
Q22   1   1.1364  0.0581  0.4475  11.00000  0.05    0.36
Q23   1   1.0435  0.0533  0.5215  11.00000  0.05    0.35
Q24   1   1.0472  0.0389  0.4946  11.00000  0.05    0.35
Q25   1   1.1001  0.1785  0.4732  11.00000  0.05    0.34
Q26   1   0.4694  0.4801  0.3116  11.00000  0.05    0.33
Q27   1   1.1356  0.2025  0.3916  11.00000  0.05    0.33
Q28   1   0.9560  0.3233  0.3470  11.00000  0.05    0.32
Q29   1   0.5999  0.5614  0.4018  11.00000  0.05    0.32
Q30   1   0.6811  0.5820  0.2425  11.00000  0.05    0.32
Q31   1   0.9645  0.1810  0.3116  11.00000  0.05    0.32
Q32   1   0.5584 -0.0668  0.4532  11.00000  0.05    0.32
Q33   1   0.3771  0.4208  0.3525  11.00000  0.05    0.32
Q34   1   0.6119  0.5274  0.3658  11.00000  0.05    0.31
Q35   1   0.8485  0.3497  0.3262  11.00000  0.05    0.31
Q36   1   0.8508  0.1936  0.4699  11.00000  0.05    0.31
Q37   1   0.5119  0.6359  0.3507  11.00000  0.05    0.31
Q38   1   0.7431  0.2193  0.6064  11.00000  0.05    0.31
Q39   1   0.9103  0.3804  0.3316  11.00000  0.05    0.30
Q40   1   0.9595  0.2039  0.3782  11.00000  0.05    0.30
Q41   1   0.8279  0.1841  0.2482  11.00000  0.05    0.30
Q42   1   0.6956  0.5760  0.4494  11.00000  0.05    0.30
Q43   1   0.6993 -0.0563  0.5349  11.00000  0.05    0.30
Q44   1   0.4897  0.2980  0.4508  11.00000  0.05    0.30
Q45   1   0.3905  0.3826  0.4245  11.00000  0.05    0.30
Q46   1   0.7979  0.1659  0.5046  11.00000  0.05    0.30
Q47   1   0.7819  0.2963  0.2553  11.00000  0.05    0.30
Q48   1   0.7393  0.8972  0.3653  11.00000  0.05    0.30
Q49   1   0.8462  0.3928  0.3234  11.00000  0.05    0.30
Q50   1   0.8304  0.3014  0.2526  11.00000  0.05    0.29
;
_shelx_res_checksum                9691
_shelx_hkl_file
;
   0   0  -2   35.79    2.10
   0   0   2   38.52    2.25
   0   0   3    0.15    1.92
   0   0   3   -0.07    1.58
   0   0  -3   -0.22    1.33
   0   0   4 5185.74  352.28
   0   0   4 4632.13  352.22
   0   0  -4 4731.05  352.22
   0   0   5   -0.64    3.18
   0   0  -5    0.97    2.07
   0   0   5    0.30    2.66
   0   0  -6 2416.24  154.99
   0   0   6 2407.93  155.00
   0   0   7    3.55    4.56
   0   0  -7    1.45    2.58
   0   0   7   -2.14    3.47
   0   0   8  109.93    6.92
   0   0  -8   97.87    5.91
   0   0   9   -1.14    5.64
   0   0  -9    0.45    4.40
   0   0   9    3.03    4.14
   0   0  -9    0.55    2.99
   0   0 -10 1996.22  137.19
   0   0  10 2112.06  137.60
   0   0 -10 1728.30  137.20
   0   0  10 1724.76  137.26
   0   0  11    2.99    6.47
   0   0 -11   -0.46    5.30
   0   0 -11   -2.31    3.79
   0   0  11    1.11    4.74
   0   0 -12 1152.54   96.32
   0   0  12 1018.25   96.69
   0   0 -12 1583.26   96.65
   0   0  12 1558.37   96.75
   0   0  13   -4.73    5.42
   0   0 -13    0.49    3.80
   0   0  13   -1.28    7.58
   0   0  14  398.52   29.50
   0   0 -14  369.07   29.24
   0   0 -15   -0.58    4.01
   0   0  15   -0.20    5.33
   0   0 -16  503.75   37.20
   0   0  16  471.61   37.56
   0   0 -17   -2.47    4.60
   0   0 -18  347.34   27.12
   0   0 -19    0.77    4.39
   0   0 -19   -0.57    9.23
   0   0 -20   34.59    5.88
   0   0 -20   70.87   11.24
   0   0 -21   -4.69    4.95
   0   0 -21   -6.74   10.23
   0   0 -22  766.32   62.13
   0   0 -22  927.87   63.57
   0   0 -23    0.33    5.34
   0   0 -23    0.78   11.43
   0   0 -24   18.51    5.28
   0   0 -24   18.84   12.82
   0   0 -24   11.27    5.72
   0   0  24   26.51   15.30
   0   0 -25   -1.51    5.51
   0   0 -25   10.75   12.65
   0   0 -25    0.37    5.53
   0   0 -26  212.82   18.41
   0   0 -26  217.96   17.20
   0   0 -26  162.78   22.14
   0   0 -27   -4.84    5.58
   0   0 -27    2.26    6.07
   0   0 -27   -1.54   13.82
   0   0 -28    6.09    6.44
   0   0  28    2.32   20.51
   0   0 -28    1.66    6.08
   0   0 -29   -5.59    7.51
   0   0  29  -11.29   21.89
   0   0 -30   -2.38    7.90
   0   0 -31   -7.96    8.65
   0   0 -32   67.68   10.47
   0   0 -33    2.04    9.19
   0   0 -34  122.67   14.19
   0   0 -35    9.45   10.15
   0   0 -36    6.62   10.04
   0   0  37   -6.49   20.13
   0   0 -37   14.91   10.11
   0   0 -38   95.52   13.31
   0   0  38  137.74   22.24
   0   0  39  -37.37   20.24
   0   0 -39   -4.75    9.71
   0   0  40   16.07   19.25
   0   0 -40   32.00    9.95
   0   0 -40   21.81   32.17
   0   0  41   -9.97   18.75
   0   0 -41   -0.55    8.94
   0   0  42   72.53   17.82
   0   0 -42   39.86    8.99
   0   1  -2  225.65   12.49
   0  -1   2  233.85   12.52
   0  -1  -2  232.41   12.50
   0  -1   2  110.44   12.48
   0  -1  -2  119.77   12.35
   0  -1  -3   56.37    4.71
   0  -1   3   54.19    4.85
   0  -1   3   69.45    5.10
   0  -1  -3   56.29    4.55
   0   1  -3   63.93    4.59
   0  -1   4 2522.16  187.30
   0  -1  -4 2607.18  187.31
   0  -1   4 2550.88  187.35
   0  -1  -4 2526.92  187.18
   0   1  -4 2611.28  187.16
   0  -1  -5  174.99   12.85
   0  -1   5  176.36   12.95
   0  -1   5  160.42   13.10
   0  -1  -5  143.98   13.04
   0  -1  -5  176.21   12.68
   0  -1  -6 5115.86  391.66
   0  -1   6 4916.98  391.65
   0  -1   6 5676.97  391.78
   0  -1  -6 5766.62  391.59
   0  -1   7   30.70    4.70
   0  -1  -7   34.53    4.02
   0  -1   7   30.29    5.35
   0  -1  -7   35.07    4.07
   0  -1   8 1205.90   93.80
   0  -1  -8 1213.35   93.74
   0  -1   8 1374.69   93.99
   0  -1  -8 1339.68   93.73
   0  -1  -9  993.52   76.23
   0  -1   9 1024.40   76.32
   0  -1   9 1115.89   76.56
   0  -1  10  814.53   58.40
   0  -1 -10  827.38   58.32
   0  -1  10  706.18   58.58
   0  -1 -11  113.14    9.51
   0  -1  11  118.93   10.02
   0  -1  11   90.52   11.01
   0  -1 -12 1103.97   87.23
   0  -1  12 1073.10   87.33
   0  -1  13 1291.11   95.01
   0  -1 -13 1282.06   94.90
   0  -1 -13 1285.27   94.99
   0  -1  13 1292.99   95.44
   0  -1  14 1092.38   69.60
   0  -1 -14 1057.45   69.40
   0  -1  14  751.49   69.79
   0  -1 -14  821.38   69.32
   0  -1  15  424.14   22.90
   0  -1 -15  406.40   22.34
   0  -1 -15  226.10   22.41
   0  -1  15  159.86   23.02
   0   1 -15  192.06   22.00
   0  -1 -16   80.26    9.21
   0  -1  16   71.42   10.10
   0  -1 -16  123.32   11.40
   0  -1  16  122.42   12.65
   0   1 -16  123.99   10.73
   0  -1 -17   69.56    7.45
   0   1 -17   59.59    9.29
   0  -1  17   67.02   12.14
   0  -1  18   70.68   13.89
   0   1 -18   65.97   10.73
   0  -1 -19   83.46    8.50
   0   1 -19   67.97   10.33
   0  -1  19   66.88   14.09
   0  -1 -20    8.78    5.22
   0  -1  20   10.85    3.88
   0   1  20   11.11    3.63
   0  -1  20   19.28   13.34
   0   1 -20   15.39    8.12
   0  -1 -21    5.56    5.00
   0  -1  21    9.42    3.90
   0   1  21    4.57    3.93
   0   1 -21   20.55    8.82
   0   1  22   39.89   12.95
   0  -1 -22   19.72    5.81
   0  -1  22   31.59    4.83
   0   1  22   35.70    5.09
   0   1 -22   48.10   10.13
   0  -1 -22   40.67   13.05
   0  -1  22   40.11   15.57
   0  -1  23  325.08   30.60
   0   1  23  232.57   27.45
   0  -1 -23  311.59   27.67
   0   1 -23  277.79   25.05
   0  -1 -23  292.37   23.62
   0   1  23  301.69   22.13
   0  -1  23  281.62   22.03
   0   1 -24    9.11    5.24
   0  -1 -24   13.19    5.13
   0   1 -24   11.74   10.51
   0   1  24   24.24   19.01
   0  -1  24   18.14   18.24
   0  -1 -24   16.02   14.25
   0  -1 -24   11.26    5.64
   0  -1  24    8.47    4.88
   0   1  24   12.10    5.15
   0  -1 -25   88.57    8.67
   0   1 -25   88.40    8.95
   0  -1  25  100.58   22.33
   0   1  25   74.88   14.21
   0   1  25   52.51   22.42
   0   1 -25   58.34   13.39
   0  -1 -25   74.71   16.92
   0  -1 -25   85.36    9.85
   0  -1  25   85.23    8.23
   0   1  25   85.03    8.39
   0   1  26  238.88   32.96
   0  -1  26  205.93   35.03
   0  -1 -26  360.06   26.66
   0   1 -26  357.02   26.84
   0   1  26  320.43   38.30
   0   1  26  338.82   30.14
   0  -1  26  303.27   37.92
   0  -1 -26  275.22   32.15
   0  -1 -26  380.07   28.25
   0   1  26  348.71   26.40
   0  -1  26  355.83   26.35
   0   1  27   42.08   17.46
   0  -1 -27   22.90    6.58
   0   1 -27   14.02    6.78
   0  -1 -27   15.60   16.75
   0   1  27   14.36   15.46
   0  -1  27   56.08   25.05
   0   1  27   18.35   24.50
   0  -1  27   22.61   16.26
   0  -1 -27   11.68    6.28
   0   1  27   23.79    6.40
   0  -1  27   22.39    6.01
   0   1 -28   30.85    7.83
   0  -1 -28   34.17    7.40
   0   1  28   16.56   27.69
   0  -1 -28   21.61   17.44
   0  -1  28   27.11   26.68
   0  -1  28   31.49   17.46
   0  -1 -28   44.82    7.80
   0  -1  28   32.18    7.21
   0   1  28   39.92    6.73
   0   1  29   52.30   30.60
   0  -1  29   50.87   30.13
   0  -1 -29   46.85   18.28
   0  -1  29   54.74   19.08
   0  -1  29   36.14   24.60
   0   1  29   42.09    7.23
   0  -1  29   35.41    7.60
   0  -1 -29   41.69    8.04
   0   1 -29   41.70    8.51
   0  -1  30  299.00   44.39
   0   1  30  276.18   44.12
   0   1 -30  317.88   25.89
   0  -1 -30  315.71   25.78
   0   1  30  323.87   24.35
   0  -1  30  330.95   25.15
   0   1  30  334.46   25.16
   0  -1  31   28.43   33.60
   0   1  31    3.29    4.81
   0  -1 -31    7.97    8.19
   0   1 -31   -5.61    8.46
   0  -1  31   30.19   27.48
   0   1  31    1.99    7.14
   0  -1  31   -1.14    7.35
   0  -1  32   30.74   35.86
   0  -1 -32   31.76    8.96
   0   1 -32   27.96    9.84
   0   1  32   32.87    8.07
   0  -1  32   40.33    8.25
   0  -1 -33   66.18   10.35
   0   1 -33   62.64   11.02
   0   1  33   64.16    9.18
   0  -1  33   54.49    9.44
   0   1 -34   48.28   10.58
   0  -1 -34   34.86   10.15
   0  -1  34   55.53    9.19
   0   1  34   59.45    8.88
   0  -1 -35   12.61    9.59
   0   1 -35   -4.84   10.09
   0  -1  35    3.38    7.86
   0   1  35   -3.45    7.66
   0   1 -36    9.19   10.42
   0  -1 -36   15.15   10.14
   0   1  36   30.39   19.39
   0  -1  36   17.13    8.07
   0   1  36   20.16    7.83
   0   1  37   20.47   19.31
   0  -1 -37   21.68   10.25
   0   1 -37   33.19   11.18
   0  -1  37   34.63    8.07
   0   1  37   39.12    7.89
   0  -1  38   39.49   20.73
   0   1 -38    6.03   10.18
   0  -1 -38    1.97    9.89
   0   1  38    7.22   18.90
   0   1  39  -14.92   19.23
   0  -1 -39    6.66    9.20
   0  -1  39    4.58   20.35
   0   1 -39    0.22    9.91
   0   1 -40   22.44   31.78
   0   1 -40   -7.24    9.90
   0   1  40    9.02   17.92
   0  -1  40  -27.64   19.71
   0  -1 -40    6.79    9.15
   0  -1 -41   16.29    8.41
   0   1 -41   15.52    9.25
   0   1  41   38.94   18.00
   0  -1  41    1.26   18.84
   0  -1  42    8.99   17.26
   0   1  42   37.43   15.33
   0  -1 -42   19.83    7.75
   0   1 -42   29.84    8.59
   0   2   0 1814.15  136.97
   0   2   0 1860.79  136.96
   0   2   0 1916.16  136.81
   0   2  -1   67.50    5.88
   0   2   1   71.34    5.88
   0   2   1   66.91    5.80
   0   2  -1   73.89    5.35
   0   2   1   69.04    5.62
   0   2  -1   71.17    5.45
   0   2  -2  958.17   65.89
   0   2   2  891.91   65.81
   0  -2   2  891.32   65.67
   0   2  -2  933.66   65.66
   0  -2  -2  903.42   65.66
   0   2   2  849.12   65.66
   0  -2   3  970.90   53.96
   0   2   3  718.13   53.79
   0   2  -3  705.55   53.83
   0   2  -3  666.60   53.69
   0  -2  -3  682.49   53.70
   0   2   3  665.68   53.71
   0  -2   3  681.92   53.72
   0  -2  -3  928.35   53.76
   0   2   4 1470.52  110.32
   0  -2   4 1498.04  110.32
   0  -2  -4 1489.13  110.31
   0   2  -4 1471.61  110.31
   0  -2   4 1544.24  110.44
   0  -2  -4 1545.73  110.21
   0   2   4 1552.67  110.44
   0   2   5  128.62    7.24
   0  -2  -5  130.19    6.82
   0   2  -5  126.06    6.78
   0  -2   5  136.66    7.06
   0   2  -6   63.05    5.94
   0  -2  -6   59.43    5.96
   0   2   6   56.95    6.43
   0  -2   6   58.46    6.27
   0  -2   6   86.97    7.00
   0   2   6   87.09    7.01
   0  -2  -6   79.48    5.70
   0   2  -7   96.67    7.28
   0  -2   7   90.23    7.74
   0   2   7   85.73    7.61
   0  -2  -7   85.03    7.27
   0  -2   7   75.49    8.25
   0   2  -7   82.14    7.02
   0  -2  -7   81.27    6.95
   0   2   7   81.23    8.38
   0  -2  -8  303.38   23.85
   0  -2   8  297.56   24.02
   0   2   8  287.32   24.03
   0   2  -8  294.29   23.87
   0  -2   8  350.67   24.44
   0   2   8  339.32   24.49
   0  -2  -8  315.66   24.46
   0  -2  -8  325.76   23.78
   0   2  -8  345.82   23.67
   0  -2   9  140.55   12.50
   0   2  -9  143.51   12.11
   0  -2  -9  136.86   12.06
   0   2   9  147.85   12.58
   0  -2   9  164.89   13.16
   0   2   9  160.21   13.38
   0  -2  -9  170.92   13.36
   0  -2  -9  163.25   12.11
   0   2  -9  159.90   12.04
   0  -2  10 2445.27  183.55
   0  -2 -10 2425.93  183.49
   0   2 -10 2410.12  183.50
   0   2  10 2442.26  183.56
   0  -2  10 2549.93  183.79
   0   2  10 2610.16  183.87
   0  -2 -10 2621.28  183.45
   0   2 -10 2556.79  183.22
   0   2 -11  838.24   74.59
   0  -2 -11  834.39   74.57
   0  -2  11  840.65   74.67
   0   2  11  845.81   74.65
   0  -2  11 1260.37   75.39
   0   2  11 1310.34   75.55
   0  -2 -11 1229.28   74.84
   0   2 -11 1238.22   74.54
   0   2  12 1441.88  119.92
   0  -2  12 1475.80  119.92
   0  -2 -12 1460.81  119.85
   0   2 -12 1474.69  119.87
   0   2  12 1912.59  120.74
   0  -2  12 1972.03  120.64
   0   2 -12 1924.63  119.76
   0  -2  13  438.69   37.91
   0   2 -13  449.12   37.73
   0  -2 -13  450.48   37.73
   0   2  13  420.82   37.99
   0   2  13  644.85   39.36
   0  -2  13  653.10   39.15
   0   2 -13  617.20   37.83
   0  -2 -14  297.43   20.68
   0  -2  14  330.06   21.29
   0   2 -14  312.62   20.81
   0   2  14  329.47   21.16
   0  -2  14  180.54   21.74
   0   2 -14  194.69   20.34
   0   2  14  176.39   21.97
   0  -2 -15   10.49    4.39
   0   2 -15    9.01    4.38
   0  -2  15    8.38    5.85
   0   2  15    9.52    6.28
   0   2  15  109.99   10.69
   0  -2 -16   37.76    5.98
   0   2 -16   41.70    6.12
   0   2 -16   56.68    7.19
   0  -2  16   58.90   10.86
   0   2  16   66.50   11.34
   0  -2 -17  266.73   20.96
   0   2 -17  267.00   20.90
   0  -2  17  234.86   23.19
   0   2 -17  262.58   20.97
   0   2  17  260.18   23.75
   0  -2 -18  394.05   32.68
   0   2 -18  383.16   32.67
   0  -2  18  443.55   35.29
   0  -2 -18  481.06   34.40
   0   2 -18  458.26   32.83
   0   2  18  454.06   35.44
   0  -2 -19  244.93   15.37
   0   2 -19  232.35   15.21
   0   2  19   83.47   16.01
   0  -2 -19  175.87   17.83
   0  -2  19  121.23   18.52
   0   2  19  130.21   18.95
   0   2 -19  142.68   15.16
   0   2  20   70.20   12.04
   0  -2 -20   86.78    9.26
   0   2 -20   97.89    9.20
   0  -2  20   85.62    7.86
   0   2  20   89.46    7.75
   0   2 -20   96.84   10.46
   0  -2  20   69.06   15.04
   0   2  20  110.11   16.35
   0  -2  21  676.57   48.84
   0   2  21  565.44   46.80
   0   2 -21  622.36   45.12
   0   2  21  679.96   49.15
   0   2  21  581.24   43.55
   0  -2  21  574.38   43.55
   0  -2 -21  582.56   44.94
   0   2 -21  594.87   45.02
   0   2  22   73.90   17.16
   0  -2  22   45.76   17.02
   0   2 -22   64.33   10.70
   0   2  22   73.12    7.42
   0  -2  22   78.81    7.29
   0  -2 -22   77.90    8.59
   0   2 -22   84.61    9.02
   0   2  23   39.14   18.18
   0  -2  23   30.07   17.11
   0   2 -23   49.23    7.45
   0  -2 -23   46.15    7.01
   0  -2  23   45.48    5.66
   0   2  23   42.02    5.81
   0   2  24   37.59   13.30
   0  -2 -24   59.98    6.76
   0   2  24   63.65   12.76
   0  -2  24   57.04   19.72
   0  -2 -24   59.31   17.47
   0   2  24   30.37   19.54
   0  -2 -24   44.05    7.63
   0   2 -24   49.96    7.89
   0   2  24   56.60    6.49
   0  -2  24   58.58    6.59
   0   2 -25  154.20   13.56
   0  -2 -25  151.12   13.14
   0   2  25  149.42   26.66
   0  -2  25  124.06   25.35
   0   2  25  166.36   18.59
   0  -2 -25  133.61   22.06
   0  -2 -25  170.52   14.68
   0   2 -25  162.02   14.83
   0   2  25  157.07   12.93
   0  -2  25  154.56   12.96
   0  -2  26   96.76   26.15
   0   2 -26  172.41   15.11
   0  -2 -26  162.39   14.90
   0   2  26  162.07   28.45
   0  -2  26  149.39   27.92
   0  -2 -26  140.54   24.06
   0  -2 -26  223.46   16.76
   0   2 -26  196.05   16.52
   0  -2  26  182.74   14.70
   0   2  26  181.34   14.61
   0  -2  27   60.94   24.98
   0   2  27   69.97   27.82
   0  -2 -27   70.30   22.21
   0  -2  27  107.39   27.75
   0  -2 -27  150.86   12.94
   0   2 -27  146.55   13.01
   0  -2  27  123.60   11.11
   0   2  27  123.11   11.06
   0  -2 -27  110.65   11.48
   0   2 -27  113.93   11.81
   0   2  28  203.48   38.28
   0  -2 -28  236.09   31.79
   0  -2  28  234.13   28.36
   0  -2  28  286.13   37.87
   0  -2 -28  275.10   24.16
   0   2 -28  258.04   24.07
   0   2 -28  299.17   23.55
   0  -2 -28  299.54   23.19
   0   2  28  312.56   22.70
   0  -2  28  302.43   22.79
   0  -2 -29   93.61   10.64
   0   2 -29   99.88   11.65
   0  -2  29  102.14   10.45
   0   2  29  111.86   10.48
   0  -2  29   80.05   30.63
   0  -2 -29  100.33   22.97
   0  -2  29   77.16   21.11
   0  -2  30   32.11   31.39
   0  -2 -30   34.05   20.53
   0   2  30    5.01    5.26
   0  -2  30   23.12   27.74
   0  -2  30    6.89    7.03
   0   2  30   16.03    6.82
   0  -2 -30   17.03    7.82
   0   2 -30   21.96    8.69
   0  -2  31   85.64   35.16
   0  -2  31   28.16   29.24
   0  -2  31   64.02    8.93
   0   2  31   65.51    7.21
   0   2  31   61.42    8.64
   0  -2 -31   52.38    9.69
   0   2 -31   54.71   10.18
   0  -2  32  105.73   39.67
   0  -2 -32   95.13   12.32
   0   2 -32   96.24   13.01
   0  -2  32   94.56   34.22
   0   2  32  104.18   11.19
   0   2  32  116.33    9.93
   0  -2  32  117.59   11.49
   0   2  33   11.93    5.37
   0  -2  33   12.72    7.99
   0   2  33   14.55    7.60
   0   2 -33   16.05   10.03
   0  -2 -33   20.16    8.89
   0   2  34   31.47    5.41
   0  -2 -34   27.63    9.56
   0   2 -34   11.76   10.47
   0  -2  34   18.43    8.12
   0   2  34   17.15    7.76
   0   2 -35   97.04   13.84
   0  -2 -35   88.56   12.68
   0   2  35  112.29   19.83
   0   2  35  108.08   11.11
   0  -2  35  111.75   11.48
   0  -2 -36   -2.87    9.45
   0   2 -36   -5.67   10.48
   0   2  36  -18.62   18.06
   0  -2  36    0.88    7.71
   0   2  36   -2.77    7.31
   0   2  37    8.37   18.17
   0   2 -37   10.42   10.76
   0  -2 -37   22.93    9.70
   0  -2  37   19.58    7.60
   0  -2 -38   42.29   10.54
   0   2  38   70.70   18.61
   0   2 -38   57.43   11.44
   0   2 -39   73.68   32.05
   0   2  39   64.50   19.23
   0   2 -39   79.97   12.30
   0  -2 -39   82.33   11.66
   0  -2 -40   39.99   31.92
   0  -2 -40   24.26    9.10
   0   2  40  -11.10   17.50
   0   2 -40   15.62    9.74
   0   2  41   37.40   16.26
   0   2 -41    6.26    9.09
   0  -2 -41   23.74    8.43
   0  -2 -42    1.33    6.83
   0   2 -42    9.33    8.42
   0   3   0    0.84    3.02
   0   3   0    1.14    3.12
   0   3   0    3.17    2.04
   0   3  -1   35.78    4.33
   0   3  -1   35.28    4.37
   0   3   1   30.29    4.10
   0   3   1   32.22    4.26
   0   3  -1   38.52    3.26
   0   3   1   34.04    3.53
   0   3  -2 2482.03  177.91
   0   3  -2 2280.60  177.94
   0   3   2 2484.26  177.88
   0   3   2 2369.90  177.84
   0   3  -2 2368.29  177.56
   0  -3  -2 2554.10  177.52
   0   3  -2 2375.62  177.60
   0  -3   3   57.37    5.57
   0   3  -3   56.26    5.54
   0   3  -3   55.02    4.49
   0   3   3   53.57    5.22
   0   3  -3   56.03    4.38
   0  -3  -3   57.89    4.42
   0  -3  -3   42.39    4.75
   0  -3   4   12.52    4.92
   0   3  -4   46.21    4.77
   0   3   4   45.13    4.48
   0   3  -4   53.78    3.88
   0  -3  -4   53.07    3.90
   0  -3   4   60.54    4.20
   0   3   4   50.28    4.14
   0   3   5  276.46   21.25
   0   3  -5  268.68   21.35
   0  -3   5  251.87   21.14
   0  -3  -5  243.34   21.02
   0   3  -5  252.33   21.04
   0   3   5  238.51   21.12
   0  -3   6  919.18   74.13
   0   3  -6 1074.04   74.13
   0   3   6 1044.83   74.01
   0   3   6 1009.12   73.99
   0  -3   6 1070.69   74.01
   0   3  -6 1033.16   73.95
   0  -3  -6 1043.48   73.95
   0  -3  -6  927.21   73.75
   0  -3   7 1442.35   90.26
   0   3   7 1359.58   90.21
   0  -3  -7 1437.34   90.19
   0   3  -7 1422.84   90.20
   0   3   7 1243.78   90.42
   0  -3  -7 1267.68   89.91
   0  -3   7 1188.00   90.32
   0   3   7 1081.01   89.67
   0   3  -8  232.36   13.85
   0  -3  -8  232.37   13.88
   0   3   8  221.45   14.16
   0  -3   8  232.75   14.07
   0  -3  -8  159.04   13.44
   0   3   8  156.95   14.62
   0  -3   8  138.04   14.42
   0   3   8  129.82   13.15
   0  -3  -9  351.74   22.50
   0  -3   9  376.60   22.76
   0   3  -9  343.97   22.51
   0   3   9  363.24   22.77
   0  -3  -9  238.04   22.10
   0   3   9  207.74   23.02
   0  -3   9  198.67   22.84
   0   3  10  247.26   19.60
   0  -3  10  258.45   19.66
   0   3 -10  240.92   19.28
   0  -3 -10  249.14   19.33
   0   3  10  236.15   20.36
   0  -3 -10  283.91   19.28
   0   3  10  234.88   19.04
   0  -3  10  248.35   20.24
   0  -3 -10  267.45   20.62
   0   3 -11  111.22    7.86
   0  -3 -11  105.03    7.65
   0   3  11  107.70    8.55
   0  -3  11  117.45    8.50
   0   3  11   64.50    9.55
   0  -3 -11   69.36    7.53
   0  -3 -11   65.50   10.02
   0   3  11   40.85    7.34
   0  -3  11   60.98    9.61
   0  -3  12    3.62    4.92
   0   3  12    2.89    5.36
   0  -3 -12   47.38    4.95
   0  -3  12   54.20    7.54
   0   3  12   51.66    8.28
   0  -3 -12   49.40    8.25
   0   3  12   55.74    5.13
   0   3  13  178.01   13.53
   0  -3 -13  168.49   12.66
   0   3 -13  168.10   12.67
   0  -3  13  172.58   13.19
   0   3  13  140.43   14.74
   0  -3  13  111.60   14.43
   0  -3 -13  141.15   14.65
   0   3  13  113.65   12.58
   0  -3 -14  169.35   17.06
   0   3 -14  166.54   17.12
   0   3  14  300.42   19.98
   0   3  14  282.12   17.91
   0  -3  14  273.48   19.48
   0  -3 -14  269.73   19.53
   0  -3 -15  555.09   37.21
   0   3 -15  555.80   37.22
   0   3  15  481.32   38.65
   0   3  15  391.59   36.98
   0  -3  15  464.99   38.35
   0   3 -16 1843.94  129.44
   0  -3 -16 1765.73  129.37
   0   3  16 1844.07  130.67
   0   3  16 1575.71  129.39
   0  -3  16 1835.98  130.42
   0   3 -17    8.72    4.15
   0   3  17   36.48   11.42
   0  -3  17   46.78   10.62
   0   3 -18  337.08   24.98
   0  -3 -18  323.51   24.89
   0   3  18  291.41   27.80
   0  -3  18  263.26   27.37
   0  -3 -19    6.56    4.35
   0   3 -19    6.34    4.35
   0   3  19    6.54   12.86
   0  -3  19    6.91   11.76
   0   3  20  566.06   43.41
   0  -3 -20  556.77   39.71
   0   3 -20  571.05   39.79
   0   3  20  508.21   38.16
   0  -3  20  503.92   38.14
   0  -3  20  505.20   42.75
   0   3  20  467.11   40.38
   0  -3  21   94.04   17.62
   0   3  21   67.51   17.93
   0  -3 -21  155.68   11.62
   0   3 -21  155.56   11.45
   0  -3  21  114.92    9.64
   0   3  21  104.91    9.45
   0   3  21   50.37   12.35
   0  -3  22   43.49    5.47
   0   3  22   39.63    5.32
   0  -3 -22   26.81    6.12
   0   3 -22   21.85    6.10
   0  -3  22   60.61   16.94
   0   3  22   59.90   17.63
   0   3 -23    7.91    5.27
   0   3  23   11.33    4.61
   0  -3  23   12.52    4.73
   0  -3 -23    8.09    5.28
   0   3 -23    9.54    5.55
   0  -3  23   31.81   17.40
   0   3  23   -8.02   18.49
   0  -3  24  361.28   30.16
   0   3  24  379.21   36.79
   0  -3  24  341.92   36.40
   0   3 -24  350.44   27.44
   0  -3 -24  352.65   27.20
   0   3 -24  383.52   28.92
   0  -3 -24  367.87   28.80
   0   3  24  347.82   26.96
   0  -3  24  361.39   27.02
   0   3 -25  155.95   14.04
   0  -3 -25  147.01   13.58
   0  -3  25  162.80   13.43
   0   3  25  164.48   13.40
   0  -3 -25  193.62   15.42
   0   3 -25  175.69   15.29
   0  -3 -25  136.24   25.13
   0  -3  25  172.17   26.79
   0   3  25  159.87   27.72
   0  -3 -26  -10.13   20.15
   0  -3  26   -6.22   23.06
   0  -3  26  -20.81   23.04
   0  -3 -26    4.71    5.45
   0   3 -26   10.12    5.90
   0  -3 -26   -2.71    5.81
   0   3  26   -0.69    5.37
   0  -3  26    1.32    5.41
   0  -3  27   34.52   25.28
   0  -3 -27   29.80   22.11
   0  -3  27    8.56   24.25
   0  -3 -27   30.47    6.79
   0   3  27   37.29    6.49
   0  -3  27   33.83    6.77
   0   3 -27   41.85    7.75
   0  -3 -27   48.04    7.60
   0  -3  28   -7.63   26.35
   0  -3 -28   24.18   22.29
   0  -3  28   37.36   17.77
   0  -3  28    4.74    6.46
   0   3  28    0.55    6.01
   0  -3 -28   12.02    6.31
   0  -3 -29  127.67   27.26
   0  -3  29  127.17   34.92
   0  -3  29  149.19   23.88
   0  -3 -29  166.88   14.17
   0   3 -29  130.17   15.03
   0   3  29  153.77   12.96
   0   3  29  147.92   13.38
   0  -3  29  169.00   13.86
   0  -3  30    7.24   30.24
   0  -3  30   15.60   31.85
   0  -3 -30   15.79   23.88
   0  -3  30   20.70   20.44
   0   3  30   10.72    5.59
   0  -3 -30   10.01    7.45
   0   3 -30    4.67    7.30
   0  -3  30    6.86    6.95
   0   3  30   17.45    7.03
   0  -3  31   50.07   32.79
   0  -3 -31   72.63   25.56
   0  -3  31   54.65   34.75
   0  -3 -31   61.84    9.47
   0   3  31   62.25    8.64
   0   3  31   67.48    7.49
   0  -3  31   65.18    8.94
   0   3 -31   46.22    9.55
   0  -3  32  137.51   13.58
   0   3  32  154.56   13.49
   0   3  32  153.28   12.50
   0  -3 -32  129.62   14.32
   0   3  33   65.49    8.91
   0  -3  33   51.52    9.09
   0   3  33   62.78    7.33
   0  -3 -33   48.55    9.70
   0   3  33   77.12   16.95
   0   3  34    4.54    5.39
   0  -3  34    4.73    7.59
   0   3  34   10.02    7.20
   0  -3 -34   20.53    9.00
   0   3  34  -12.14   16.48
   0   3  35   11.07    5.15
   0  -3  35   -0.50    7.67
   0   3  35    5.38    7.39
   0  -3 -35   19.72    9.09
   0   3  35   30.90   17.08
   0   3  36  193.26   15.00
   0   3  36  152.42   22.85
   0  -3 -36  159.66   17.51
   0  -3  36  193.68   16.34
   0   3  36  199.64   16.10
   0  -3 -37    4.89    9.19
   0   3  37   25.87   17.37
   0   3 -37    6.82   10.86
   0  -3  37   12.73    7.38
   0   3 -38   -5.31   30.23
   0   3 -38   17.58   10.76
   0  -3  38   42.73   21.39
   0   3  38   -9.87   16.76
   0  -3 -38   21.37    8.82
   0  -3  39    8.87   20.66
   0   3 -39   11.54   10.31
   0  -3 -39   10.82    8.49
   0   3 -40  117.36   13.55
   0  -3 -40  112.51   12.28
   0  -3  40  113.15   22.02
   0  -3 -41    3.55    7.07
   0   3 -41    0.37    8.56
   0   4   0    8.26    2.56
   0   4   0    7.32    3.82
   0   4   0    5.73    3.54
   0   4  -1   88.88    7.13
   0   4  -1   91.84    8.12
   0   4  -1   85.85    8.04
   0   4   1   92.23    8.08
   0   4   1   89.12    7.94
   0   4  -2   89.91    6.77
   0   4  -2   83.59    7.80
   0   4  -2   80.65    7.95
   0   4   2   80.42    7.61
   0   4   2   79.61    7.59
   0  -4   3   14.02    4.40
   0  -4  -3   13.03    1.60
   0   4  -3   18.63    2.14
   0   4  -3   19.47    4.41
   0   4   3   15.19    3.65
   0  -4  -3   15.37    1.85
   0   4  -3   16.13    2.44
   0  -4   4   89.78   14.86
   0   4  -4  221.35   15.29
   0   4   4  216.22   15.05
   0   4  -4  206.96   14.43
   0   4  -4  245.92   14.43
   0   4  -4  216.01   14.47
   0  -4  -4  239.78   14.41
   0  -4  -4   84.29   14.42
   0  -4   5  332.01   22.27
   0   4   5  269.67   21.98
   0   4  -5  281.83   22.18
   0   4  -5  275.73   21.56
   0  -4  -5  278.11   21.57
   0  -4  -5  325.66   21.76
   0  -4   6 1071.43   82.96
   0   4   6 1111.55   82.85
   0   4  -6 1162.28   83.02
   0   4  -6 1186.98   82.66
   0  -4  -6 1137.51   82.64
   0  -4  -6 1092.10   82.58
   0  -4   7  673.45   63.87
   0   4  -7 1013.63   64.08
   0   4   7  936.24   63.86
   0   4  -7  999.32   63.71
   0  -4  -7  958.96   63.68
   0  -4  -7  732.28   63.44
   0  -4   8 1295.98   85.34
   0   4   8 1106.16   84.92
   0   4  -8 1099.65   85.10
   0  -4  -8 1080.22   84.81
   0   4  -8 1086.62   84.81
   0  -4  -8 1275.14   84.70
   0   4  -9  141.04    9.65
   0   4   9  127.04    9.05
   0  -4  -9  134.52    8.82
   0   4  -9  153.18    8.93
   0  -4  10 2769.78  221.84
   0   4 -10 3229.41  221.82
   0  -4 -10 3161.86  221.60
   0   4 -10 3217.59  221.61
   0  -4 -10 2847.29  221.32
   0  -4  11  686.36   40.23
   0  -4 -11  732.50   40.65
   0  -4 -11  704.78   39.15
   0  -4 -12  191.25   13.15
   0   4 -12  184.10   13.10
   0  -4 -12  146.67   12.98
   0   4  12  168.78   15.36
   0  -4 -12  173.68   15.64
   0   4  12  140.50   12.15
   0  -4  12  167.39   14.86
   0   4 -13   29.40    4.33
   0  -4 -13   30.58    4.20
   0   4  13    4.70    8.74
   0  -4  13    4.71    8.02
   0  -4 -13    8.33    4.46
   0  -4 -13    4.62    9.15
   0   4  13    2.92    3.18
   0  -4 -14   67.58    8.98
   0   4 -14   59.53    8.81
   0   4  14  146.79   13.47
   0  -4 -14  132.86   13.40
   0  -4  14  134.14   12.66
   0   4  14  158.38    9.03
   0  -4 -15  219.09   13.19
   0   4 -15  224.28   13.23
   0   4  15  138.02   16.06
   0  -4 -15  158.62   16.20
   0  -4  15  109.48   15.24
   0   4  15   93.36   12.10
   0   4 -16  122.44   10.16
   0  -4 -16  114.05   10.12
   0   4  16   96.55   14.56
   0  -4  16   74.85   13.62
   0  -4 -16  104.55   14.13
   0  -4 -17   -2.09    4.18
   0   4 -17    4.19    4.07
   0   4  17   -7.46   11.48
   0  -4  17   -1.17   10.58
   0  -4 -17   -1.78   11.31
   0   4 -18   51.79    6.44
   0  -4 -18   53.35    6.65
   0  -4  18   36.68   12.53
   0   4  18   34.35   13.72
   0  -4 -18   48.07   12.82
   0  -4  19   28.57    4.59
   0   4 -19   39.79    6.04
   0  -4 -19   37.27    5.78
   0   4  19   36.73   14.27
   0  -4  19   34.29   12.45
   0  -4  20   60.78    6.06
   0   4 -20   61.75    6.36
   0   4  20   62.12    6.11
   0  -4 -20   58.03    7.55
   0   4 -20   49.55    7.43
   0   4  20   69.22   16.16
   0  -4  20   48.83   14.90
   0   4  21    0.58    4.05
   0   4 -21    5.44    4.63
   0  -4  21    0.29    4.25
   0   4 -21    2.15    4.80
   0  -4 -21   -0.61    4.82
   0  -4  22    1.89    4.30
   0   4 -22   -0.86    4.71
   0   4  22    3.24    4.18
   0  -4  22    1.38   15.50
   0   4 -22   -0.33    5.00
   0  -4 -22    1.94    5.21
   0   4 -23   29.55    6.17
   0   4 -23   22.81    5.38
   0  -4  23   25.75    5.15
   0   4  23   21.31    5.11
   0   4 -23   30.81    6.32
   0  -4 -23   25.21    6.09
   0  -4  23   30.40   12.63
   0  -4  23   19.48   18.59
   0  -4 -24  485.63   36.05
   0   4 -24  467.87   35.96
   0  -4  24  492.85   37.32
   0  -4  24  462.40   43.24
   0  -4 -24  446.95   34.46
   0   4 -24  482.82   34.93
   0   4 -24  435.47   36.24
   0   4  24  449.05   34.31
   0  -4  24  449.35   34.34
   0  -4  25   48.75   23.16
   0  -4  25   57.04    7.05
   0   4  25   49.61    6.65
   0  -4 -25   44.04    6.69
   0   4 -25   58.26    7.78
   0   4 -25   55.50    8.89
   0   4 -25   48.26    7.48
   0  -4 -25   57.97    7.88
   0  -4 -26    8.08    5.59
   0  -4  26    8.65   25.55
   0   4 -26   -1.07    6.38
   0  -4 -26    2.14    5.74
   0  -4  26   17.34   23.93
   0  -4 -26   -6.21   22.66
   0   4 -26    6.73    7.07
   0  -4  26    8.23    5.91
   0   4  26    1.87    5.37
   0  -4  27   63.13   28.34
   0  -4 -27  113.00   26.08
   0  -4  27   68.24   27.57
   0   4 -27   23.45    8.87
   0   4  27   64.50    7.55
   0  -4  27   59.81    7.83
   0  -4 -27   74.11    8.04
   0   4 -27   67.74    9.43
   0  -4 -28  412.71   46.11
   0  -4  28  425.54   48.92
   0  -4  28  546.61   40.13
   0   4 -28  361.93   35.90
   0   4  28  464.58   34.27
   0   4  28  430.65   34.06
   0  -4  28  462.51   34.39
   0  -4 -28  467.62   34.71
   0   4 -28  504.60   35.27
   0  -4 -29   66.64   28.23
   0  -4  29   89.63   21.98
   0  -4  29   36.18   31.46
   0   4 -29  106.27   12.09
   0  -4 -29  110.16   10.61
   0   4 -29   69.37   11.50
   0   4  29  108.07   10.16
   0  -4  29  109.26   10.28
   0   4  29   93.05    9.64
   0  -4  30   -7.93   32.19
   0  -4  30   -7.94   32.36
   0  -4 -30   -2.11   26.04
   0   4  30    4.33    5.80
   0  -4 -30    5.08    7.07
   0   4 -30   -4.78    9.27
   0   4 -30   -6.59    6.98
   0   4  30    0.46    6.56
   0  -4  30    2.17    6.88
   0  -4  31  -10.51   34.31
   0  -4 -31   24.69   26.61
   0  -4  31   22.50   34.18
   0  -4 -31    2.08    7.57
   0   4 -31   12.79    9.75
   0   4  31   -7.79   14.27
   0   4  31    5.43    6.60
   0  -4  31    6.88    7.19
   0   4 -31    3.10    6.94
   0   4  31    2.88    5.86
   0   4  32  165.17   15.18
   0  -4  32  185.52   15.50
   0   4  32  173.21   14.63
   0   4 -32  189.51   17.70
   0   4  32  174.65   20.52
   0  -4 -32  182.68   16.34
   0   4  33   27.50    6.15
   0  -4  33   14.74    7.42
   0   4  33   21.13    7.28
   0   4  33   43.19   15.48
   0   4 -33   13.28   10.47
   0  -4 -33    9.76    8.50
   0   4  34   -0.61    5.59
   0   4  34    5.73    7.05
   0  -4  34    2.82    7.36
   0   4  34  -15.07   15.62
   0  -4 -34   -5.82    8.60
   0   4 -34    4.82   10.39
   0   4  35    4.18    5.29
   0  -4  35    7.76    7.29
   0  -4 -35   -1.19    8.53
   0   4  36   17.14    5.14
   0  -4  36   10.20    7.18
   0   4  36   -5.21   15.20
   0  -4 -36   15.59    8.88
   0  -4 -37    2.42    8.65
   0   4  37    0.93    4.65
   0   4 -37  -22.70   29.16
   0  -4  38    0.29   20.72
   0  -4 -38    0.17    8.27
   0   4  38   -2.77    4.11
   0  -4 -39  -13.70   32.19
   0  -4 -39   -9.17    7.90
   0  -4  39   23.35   20.03
   0  -4 -40   -8.24    6.81
   0  -4  40   21.22   19.46
   0  -4  41   18.04   17.82
   0   5   0    1.27    4.23
   0   5   0    0.14    4.20
   0   5  -1 2943.06  210.76
   0   5  -1 2899.09  211.18
   0   5   1 2822.40  211.15
   0   5  -1 2766.81  211.19
   0   5   1 2944.93  211.14
   0  -5  -2  769.25   60.22
   0   5  -2  848.24   60.24
   0   5  -2  866.42   60.86
   0   5   2  856.18   60.76
   0   5   2  805.33   60.73
   0  -5  -3  825.66   64.31
   0  -5   3  859.67   64.24
   0  -5   3  867.68   64.84
   0   5   3  960.83   65.07
   0   5  -3  974.97   65.23
   0   5  -3  981.78   64.53
   0  -5   4  133.77   10.08
   0   5  -4  110.94   10.08
   0   5   4  104.53    9.60
   0   5  -4  102.03    8.54
   0   5  -4  117.23    8.78
   0  -5  -4  124.34    9.36
   0  -5   5  643.96   40.54
   0   5  -5  534.95   40.50
   0   5   5  523.03   40.31
   0   5  -5  498.94   39.77
   0   5  -5  512.28   39.79
   0  -5  -5  535.49   39.74
   0  -5  -5  643.68   40.20
   0  -5   6  124.37   18.29
   0   5   6  259.27   18.31
   0   5  -6  276.11   18.66
   0   5  -6  247.39   17.67
   0  -5  -6  275.09   17.68
   0   5  -6  271.92   17.68
   0   5  -6  258.30   17.66
   0  -5  -6  147.22   17.65
   0  -5   7  160.89   11.39
   0   5  -7  114.84   10.80
   0   5   7  113.08   10.29
   0   5  -7  115.35    9.72
   0  -5  -7  112.63    9.58
   0   5  -7  109.24    9.59
   0  -5  -7  155.01    9.86
   0  -5   8  152.79   20.57
   0   5   8  308.10   20.55
   0   5  -8  328.04   21.00
   0   5  -8  333.23   20.12
   0  -5  -8  335.05   20.11
   0  -5  -8  184.73   19.76
   0  -5   9   18.70    6.51
   0   5   9   18.29    4.33
   0   5  -9   18.09    5.00
   0   5  -9   13.55    3.18
   0  -5  -9   16.17    3.20
   0  -5  -9   14.24    3.22
   0   5 -10  211.65   17.49
   0   5  10  198.70   17.02
   0  -5 -10  199.28   16.66
   0   5 -10  199.44   16.69
   0  -5 -10  242.25   16.67
   0  -5  11  775.06   64.69
   0   5 -11  976.60   64.63
   0   5  11  924.71   64.25
   0   5 -11  927.48   64.13
   0  -5 -11  950.74   64.14
   0  -5 -11  726.91   63.78
   0  -5  12   37.96    8.37
   0  -5 -12   47.79    9.76
   0   5  12   20.06    4.64
   0   5 -12   22.16    5.80
   0   5 -12   17.24    3.90
   0  -5 -12   17.19    3.93
   0  -5 -12   34.01    4.55
   0  -5  13  479.25   45.46
   0  -5 -13  499.40   45.94
   0   5 -13  780.96   45.46
   0   5  13  720.83   44.92
   0  -5 -13  727.01   44.82
   0   5 -13  749.64   44.86
   0  -5 -13  378.83   44.20
   0  -5  14  154.42   13.99
   0   5  14  115.21   10.75
   0   5 -14  122.22   11.57
   0   5 -14  120.15   10.50
   0  -5 -14  116.82   10.52
   0  -5 -14  108.08   10.70
   0  -5 -15 1244.29   85.16
   0  -5  15 1091.06   84.62
   0  -5 -15 1132.05   83.45
   0   5 -15 1052.05   83.34
   0   5 -15 1147.40   83.91
   0   5  15 1154.75   83.58
   0  -5 -16  248.15   24.12
   0  -5  16  224.42   23.26
   0   5 -16  262.94   21.46
   0   5  16  272.47   20.97
   0   5 -16  265.59   20.73
   0  -5 -16  261.85   20.75
   0  -5 -17   10.35   12.09
   0   5  17    1.85    4.65
   0   5 -17   12.10    6.33
   0   5 -17   -0.48    4.27
   0  -5 -17    4.54    4.16
   0  -5  17    8.46   11.19
   0   5 -18   94.70    9.84
   0  -5 -18   87.82    9.72
   0   5 -18   96.57   10.96
   0   5  18   94.21   10.09
   0   5 -18  103.51    9.04
   0  -5 -18  160.76   16.94
   0  -5  18  175.12   16.53
   0  -5 -19  627.63   48.94
   0   5 -19  602.63   48.87
   0   5 -19  628.42   49.55
   0   5  19  560.15   49.06
   0  -5  19  656.16   47.62
   0   5 -19  647.40   47.89
   0  -5  19  787.53   52.69
   0   5 -20  736.11   50.07
   0  -5 -20  769.34   50.16
   0  -5  20  654.29   53.28
   0  -5 -20  739.45   53.52
   0   5  20  702.24   50.24
   0   5 -20  714.35   50.67
   0   5  20  646.45   48.44
   0   5 -20  615.07   48.70
   0  -5  20  619.01   48.46
   0   5 -21    8.00    4.86
   0  -5 -21    2.47    4.76
   0  -5  21    1.32   15.57
   0  -5 -21    7.50   15.47
   0   5 -21    6.54    6.78
   0   5 -21    1.43    4.88
   0   5  21    7.18    4.10
   0  -5  21   11.00    4.26
   0   5 -22    3.89    4.73
   0  -5 -22    9.11    5.34
   0  -5  22    9.63   17.58
   0  -5 -22  -13.88   17.19
   0   5 -22   -0.14    5.04
   0   5 -22    7.18    6.76
   0   5  22    3.33    4.44
   0   5 -22   -1.06    5.30
   0  -5  22    2.31    4.39
   0  -5  23   71.97   13.50
   0  -5  23   63.16   20.08
   0  -5  23   37.73    5.78
   0   5 -23   31.45    6.39
   0   5  23   49.97    5.78
   0   5 -23   57.91    7.07
   0   5 -23   36.10    8.37
   0  -5 -23   28.29    6.27
   0   5 -23   28.30    6.63
   0  -5  24  174.60   26.72
   0  -5  24  169.61   13.70
   0   5 -24  163.79   14.07
   0   5  24  168.72   13.57
   0   5 -24  179.57   14.69
   0   5 -24  148.37   16.10
   0  -5 -24  159.48   15.02
   0  -5  25   23.44   25.28
   0  -5 -25   33.62    5.99
   0   5 -25   30.40    7.48
   0  -5  25   19.61   23.45
   0   5 -25   34.06    8.70
   0   5  25   37.09    6.03
   0   5 -25   35.69    6.47
   0  -5  25   38.18    6.05
   0  -5 -26  133.92   13.44
   0   5 -26  146.91   14.63
   0  -5  26  148.34   30.25
   0   5 -26  167.90   15.96
   0   5 -26  167.64   13.60
   0   5  26  169.85   13.33
   0  -5  26  167.87   13.40
   0  -5  27   61.30   32.55
   0  -5  27  122.97   29.93
   0  -5 -27  121.31   29.92
   0   5  27  133.69   14.99
   0  -5 -27  122.80   11.62
   0   5 -27  133.74   12.97
   0   5 -27  121.79   13.60
   0   5  27  122.24   11.25
   0   5  27  125.99   11.28
   0  -5  27  127.60   11.36
   0  -5  28   57.69   29.65
   0  -5 -28   40.99   27.28
   0  -5  28   71.39   19.85
   0   5  28   17.15    6.27
   0  -5 -28   28.35    6.78
   0   5  28   37.87   12.11
   0   5 -28   38.99    8.43
   0   5 -28    4.98    7.82
   0   5  28   18.47    6.32
   0  -5  28   23.41    6.55
   0  -5  29   43.78   32.22
   0  -5 -29  -12.67   28.60
   0  -5  29   18.06   21.01
   0   5  29    6.19    6.01
   0   5 -29    7.41    9.15
   0  -5 -29   14.82    6.90
   0   5  29    8.33   12.16
   0   5 -29    3.20    7.53
   0  -5  29    3.85    6.25
   0   5  29    1.43    6.13
   0  -5  30   52.02   35.88
   0  -5  30  104.59   35.01
   0  -5 -30   62.42   29.52
   0  -5 -30   75.36    9.05
   0   5  30   65.18   13.97
   0   5 -30   59.36   10.91
   0  -5  30   63.84    8.44
   0   5  30   64.02    8.20
   0   5 -30   45.03    9.62
   0   5  30   58.06    7.89
   0   5  31   20.17    6.53
   0   5  31   22.24    6.97
   0  -5  31   30.73    7.27
   0  -5 -31   35.25    7.83
   0   5  31   23.57   13.50
   0   5 -31   27.70   10.12
   0  -5  32   85.26    9.52
   0   5  32   81.58    9.21
   0   5  32   84.83    8.90
   0   5 -32   82.08   12.40
   0  -5 -32   62.33   10.15
   0   5  32   82.86   15.25
   0   5  33  101.49   10.28
   0   5  33  101.19    9.85
   0  -5  33  111.00   10.57
   0   5 -33   97.37   13.36
   0   5  33   92.67   16.11
   0  -5 -33   83.11   11.41
   0   5  34    3.93    5.77
   0  -5  34    2.62    6.80
   0  -5 -34   -2.41    7.93
   0   5 -34    0.25   10.87
   0   5  34    6.01   13.40
   0  -5 -35   22.26    8.23
   0   5 -35   19.85   10.82
   0   5 -35   18.25   26.74
   0   5  35   15.96    5.73
   0  -5  35   16.06    6.84
   0  -5 -36   65.65   10.09
   0   5 -36   55.12   12.49
   0   5  36   89.39    8.08
   0  -5 -37   77.46   10.87
   0   5 -37   88.15   13.38
   0   5  37  104.89    8.78
   0  -5  38    1.12   20.17
   0   5 -38    7.09   10.15
   0   5  38    5.56    4.19
   0  -5 -38   41.07   32.23
   0   5 -39   22.69   10.06
   0   5  39   29.46    4.28
   0   5 -40   20.05    9.15
   0  -5  40   46.57   18.36
   0  -5  41   74.80   17.64
   0   5 -41   49.93    9.44
   0   6   0 1078.51   78.49
   0   6   0 1045.33   78.57
   0  -6  -1   22.10    3.52
   0   6  -1    5.54    4.67
   0   6   1   10.20    4.50
   0   6   1    5.65    4.55
   0  -6  -2  124.23    9.93
   0   6  -2  128.22    9.91
   0   6  -2  133.77   11.14
   0   6   2  127.78   10.93
   0   6   2  111.63   10.78
   0  -6  -3  123.50    9.88
   0  -6   3  153.12   11.35
   0  -6   3  132.71    9.74
   0   6   3  120.40   11.03
   0   6  -3  131.38   11.60
   0   6  -3  127.53   10.16
   0  -6   4  859.27   63.55
   0   6   4  855.90   63.65
   0   6  -4  888.58   63.90
   0   6  -4  881.16   63.05
   0  -6  -4  796.77   63.49
   0  -6   5   13.92    5.39
   0   6   5   17.97    4.44
   0   6  -5   12.49    5.35
   0   6  -5    9.67    2.47
   0  -6  -5    8.67    3.68
   0  -6   6  761.62   66.17
   0   6  -6  989.03   66.59
   0   6   6  962.23   66.27
   0   6  -6  865.81   65.51
   0   6  -6  986.78   65.65
   0  -6  -6  818.58   65.87
   0  -6   7 1611.50  136.34
   0   6  -7 1833.59  135.81
   0   6   7 1944.19  136.39
   0   6  -7 2025.52  136.74
   0   6  -7 2008.95  135.85
   0  -6  -7 1726.62  135.97
   0   6  -8  117.13   10.37
   0   6   8  117.58   11.08
   0   6  -8  127.46   11.88
   0   6  -8  114.03   10.28
   0  -6   9  306.28   21.92
   0   6  -9  236.31   21.38
   0   6   9  268.11   20.91
   0   6  -9  254.53   20.39
   0  -6  -9  268.38   20.39
   0   6  -9  264.38   20.29
   0  -6  -9  292.73   20.49
   0  -6  10  405.10   44.50
   0   6  10  662.11   44.29
   0   6 -10  634.34   43.90
   0   6 -10  693.17   44.92
   0   6 -10  701.07   43.96
   0  -6 -10  709.20   43.96
   0  -6 -10  429.22   43.57
   0  -6  11 1297.65   93.23
   0   6 -11 1367.93   93.10
   0   6  11 1300.70   92.53
   0   6 -11 1297.13   92.29
   0  -6 -11 1272.78   92.27
   0  -6 -11 1112.95   92.08
   0  -6 -12   15.83   10.60
   0  -6  12   21.88    8.53
   0   6  12   18.11    4.33
   0   6 -12   21.95    6.21
   0  -6 -12   17.35    3.79
   0   6 -12   14.20    3.51
   0  -6 -12    9.03    4.16
   0  -6 -13   66.04   13.22
   0   6  13   80.97    7.93
   0   6 -13   80.72    9.44
   0   6 -13   76.20    7.51
   0  -6 -13   93.81    7.78
   0  -6  13   64.42   11.10
   0  -6 -14   60.09   12.40
   0   6 -14   13.15    6.16
   0   6  14   16.34    4.30
   0   6 -14   15.67    4.03
   0  -6 -14   18.03    4.04
   0  -6  14   68.79   10.35
   0   6  15  620.09   49.03
   0   6 -15  642.09   49.89
   0  -6 -15  661.39   49.08
   0   6 -15  626.55   48.97
   0  -6 -15  785.65   52.00
   0  -6  15  714.45   51.17
   0   6 -16  231.00   19.78
   0  -6 -16  245.30   19.84
   0  -6 -16  390.64   25.51
   0  -6  16  348.71   24.00
   0   6  16  234.71   19.79
   0   6 -16  248.76   21.14
   0   6 -16  239.42   19.26
   0   6 -17   56.53    6.54
   0  -6 -17   61.00    6.71
   0  -6 -17   60.35   14.78
   0   6 -17   43.62    8.62
   0   6  17   65.43    6.79
   0   6 -17   48.71    6.52
   0  -6  17   44.12   13.07
   0   6 -18  308.82   26.38
   0  -6 -18  325.18   26.51
   0  -6  18  414.06   31.12
   0   6 -18  347.09   27.86
   0   6 -18  332.70   25.71
   0  -6 -19  100.18    9.21
   0   6 -19   84.07    9.03
   0  -6 -19  118.20   18.08
   0   6 -19   83.58   11.09
   0  -6  19   86.67    7.81
   0   6 -19   87.79    8.78
   0  -6  19   79.55   16.18
   0  -6 -20  199.50   15.40
   0  -6 -20  209.29   22.89
   0  -6  20  162.99   21.74
   0   6 -20  196.74   17.28
   0   6 -20  170.93   14.47
   0  -6  20  167.64   13.79
   0   6  20  173.19   13.77
   0  -6 -21   40.75   17.81
   0   6 -21   27.94    5.90
   0  -6  21   19.28   16.68
   0   6 -21   22.78    8.47
   0  -6  21   22.44    4.74
   0   6 -21   20.54    5.85
   0   6  21   23.64    4.55
   0  -6  22  255.17   31.57
   0  -6 -22  361.28   32.82
   0   6 -22  292.23   23.76
   0  -6  22  258.81   26.23
   0   6 -22  376.31   26.59
   0  -6  22  306.61   23.03
   0   6 -22  315.43   23.55
   0   6  22  294.55   22.96
   0  -6 -23  146.88   23.97
   0   6 -23  134.63   11.25
   0  -6  23  128.64   23.20
   0   6 -23   99.91   13.02
   0   6 -23  104.61   10.77
   0   6  23  108.55    9.84
   0  -6  23  112.91    9.86
   0  -6 -24  131.03   24.69
   0  -6  24   58.60   24.39
   0   6 -24  171.12   14.62
   0   6  24  121.73   10.66
   0   6 -24  139.01   11.48
   0  -6  24  122.64   10.67
   0   6 -24   89.88   11.76
   0  -6  25  160.18   29.79
   0   6 -25  175.68   14.64
   0   6 -25  119.44   16.11
   0  -6  25  163.56   13.39
   0   6  25  159.68   13.26
   0   6 -25  167.29   13.99
   0  -6  26   16.05   29.52
   0  -6  26  -10.85   25.91
   0   6  26    9.71    5.85
   0   6 -26    6.78    7.93
   0  -6  26   14.83    5.65
   0   6  26   12.56    5.49
   0   6 -26    5.52    6.48
   0   6 -26   11.17    7.60
   0  -6  27  149.17   22.81
   0  -6 -27  144.12   33.56
   0  -6  27  134.31   31.87
   0   6 -27  153.88   14.76
   0   6 -27  115.81   15.41
   0  -6  27  142.80   13.02
   0   6  27  157.91   12.95
   0   6  27  155.16   13.13
   0   6 -27  170.64   13.57
   0  -6  28   10.42   20.26
   0  -6 -28    2.44   29.15
   0  -6  28  -11.44   29.13
   0   6  28    7.21    6.29
   0   6 -28    7.83    7.93
   0   6 -28    7.35    6.38
   0   6  28    4.93    5.78
   0  -6  28   12.60    6.03
   0   6 -28    3.33    8.28
   0  -6  29   82.54   33.50
   0  -6 -29   45.41   32.80
   0   6 -29   72.96   12.18
   0   6 -29   86.90   11.94
   0  -6  29   86.79    9.52
   0   6  29  126.31    9.92
   0   6  29   80.75    9.34
   0  -6  30   13.03    6.43
   0   6  30    6.50    6.06
   0   6 -30   10.33    9.53
   0   6  30    6.81    6.34
   0   6  31   87.42    9.25
   0  -6  31   77.48    9.16
   0   6  31   82.47    8.99
   0   6 -31   79.27   12.80
   0  -6  32   32.06    6.93
   0   6 -32   29.88   11.21
   0   6  32   26.44    6.66
   0   6 -33   51.92   12.03
   0   6  33   55.71    7.39
   0  -6  33   48.25    7.63
   0   6  34  141.90   12.13
   0   6 -34  125.26   15.62
   0   6  35   46.98    6.63
   0   6 -35   34.70   11.65
   0   6  36    1.35    5.15
   0   6 -36   -9.64   10.52
   0   6  37   29.85    5.29
   0  -6 -37    8.34   30.77
   0   6 -37   21.56   10.56
   0  -6  37   44.87   20.21
   0   6  38   86.98    7.89
   0  -6  38   87.99   20.73
   0   6 -38   89.69   12.42
   0   6  39    5.32    3.53
   0  -6  39   -0.48   18.25
   0   6 -39   -5.01    9.02
   0  -6  40    4.51   16.43
   0   6 -40    9.23    8.06
   0   7   0    4.18    4.48
   0  -7   0   -1.81    4.38
   0   7   1  453.16   35.32
   0   7  -1  461.14   35.30
   0   7   1  478.75   35.24
   0   7  -2   25.61    5.69
   0   7   2   30.76    5.47
   0  -7   2   32.09    5.38
   0  -7  -2   27.54    3.73
   0   7  -3  199.17   16.82
   0   7   3  198.68   16.57
   0  -7   3  218.42   16.64
   0  -7  -4  602.49   45.06
   0   7  -4  589.19   45.21
   0   7   4  564.60   44.94
   0   7  -4  598.15   44.28
   0  -7   4  646.63   44.99
   0  -7  -5    5.41    4.44
   0   7   5   20.74    4.71
   0   7  -5   28.52    5.67
   0   7  -5   22.50    2.91
   0  -7   5    0.79    5.50
   0   7  -6   86.61    9.95
   0   7   6   68.58    8.96
   0   7  -6   77.87    7.94
   0   7   7   24.96    5.30
   0   7  -7   23.09    6.64
   0   7  -7   21.83    3.92
   0  -7  -8 1400.18   93.61
   0   7  -8 1220.04   94.34
   0   7   8 1236.44   93.90
   0   7  -8 1197.20   93.21
   0  -7   8 1398.21   94.37
   0  -7  -9   71.05    5.06
   0  -7   9   74.51    8.30
   0   7  -9   28.21    3.62
   0   7   9   22.04    4.91
   0   7  -9   31.44    3.68
   0   7  -9   18.85    6.20
   0  -7  10  418.06   28.46
   0   7 -10  362.86   26.35
   0   7 -10  376.30   27.98
   0   7  10  342.57   27.06
   0   7 -10  322.59   26.43
   0   7 -11   33.16    3.78
   0   7 -11   39.34    7.25
   0   7 -11   29.16    4.05
   0   7  11   35.81    5.03
   0  -7  12 1722.45  105.56
   0  -7 -12 1681.36  106.36
   0   7 -12 1365.85  103.85
   0   7 -12 1461.39  105.08
   0   7  12 1396.66  104.17
   0   7 -12 1311.45  103.61
   0  -7  13  203.32   19.65
   0  -7 -13  229.87   22.01
   0   7  13  212.23   17.29
   0   7 -13  214.08   17.04
   0   7 -13  240.60   18.82
   0   7 -13  213.30   16.93
   0   7  13  214.57   16.59
   0  -7 -14  202.48   19.76
   0   7 -14  170.38   15.61
   0   7  14  164.62   13.85
   0   7 -14  156.62   13.63
   0   7 -14  161.43   13.63
   0  -7 -15  131.06   18.17
   0   7 -15  136.17   11.44
   0   7 -15  134.31   13.43
   0   7 -15  132.55   11.30
   0  -7  15  104.96   15.59
   0  -7 -16  177.31   19.46
   0   7 -16  139.06   12.37
   0   7 -16  148.21   14.66
   0   7  16  150.08   11.38
   0   7 -16  129.68   12.19
   0  -7  16  145.15   17.35
   0  -7 -17   47.12   16.29
   0   7 -17   57.48    9.41
   0   7 -17   52.08    6.89
   0  -7  17   32.80   13.52
   0  -7 -18   28.88   16.26
   0   7 -18   32.69    8.95
   0   7 -18   30.28    6.18
   0  -7  18   54.66   15.07
   0  -7  19  291.67   28.00
   0   7 -19  263.50   24.08
   0   7 -19  259.01   21.22
   0  -7 -20    2.09   18.07
   0   7 -20   -0.43    5.43
   0  -7  20   -3.50   15.43
   0   7 -20    3.10    8.48
   0   7 -20    4.12    5.98
   0  -7 -21   32.28   19.73
   0   7 -21    9.46    6.00
   0  -7  21   -6.24   17.10
   0   7 -21    8.90    9.05
   0   7 -21   18.08    6.27
   0  -7 -22  197.39   25.98
   0   7 -22  165.21   13.67
   0  -7  22  174.50   25.01
   0   7 -22  140.57   16.66
   0  -7  22  141.68   12.25
   0   7 -22  153.29   13.37
   0  -7  23  283.64   36.20
   0  -7 -23  421.54   37.53
   0   7 -23  295.61   26.52
   0   7 -23  399.59   29.82
   0  -7  23  326.17   25.58
   0   7 -23  350.23   26.37
   0   7  23  373.79   25.95
   0  -7  24   -3.36   27.49
   0  -7 -24    9.45   24.26
   0  -7  24  -11.63   22.86
   0   7  24   15.45    6.18
   0   7 -24   10.72    6.95
   0   7 -24   19.87    9.05
   0   7 -24    5.88    6.56
   0  -7  24    5.85    4.93
   0  -7  25   54.41   25.70
   0   7  25   63.58    8.17
   0   7 -25   44.00   10.98
   0  -7  25   74.50    7.44
   0   7 -25   69.55    8.71
   0   7 -25   79.03   10.15
   0  -7  26  645.17   49.04
   0  -7  26  457.23   56.56
   0   7 -26  650.08   45.82
   0   7 -26  505.08   47.27
   0  -7  26  570.08   44.60
   0   7  26  591.80   44.58
   0   7  26  619.31   44.82
   0   7 -26  644.04   45.15
   0  -7  27   37.66   19.70
   0  -7 -27   17.97   31.74
   0  -7  27   19.07   28.54
   0   7  27   15.87    6.53
   0   7 -27    7.73    8.43
   0   7 -27    5.35    8.70
   0   7 -27   10.81    6.89
   0  -7  27    9.64    5.56
   0   7  27   12.11    5.44
   0  -7  28   34.02   31.14
   0  -7 -28   42.61   32.69
   0   7 -28   45.72   10.36
   0   7  28   70.25    8.44
   0   7 -28   52.43   10.51
   0  -7  28   62.91    7.49
   0   7 -28   71.22    8.62
   0  -7  29   15.75    5.86
   0   7 -29   14.67    6.90
   0   7 -29   22.81    9.66
   0   7  29   18.34    6.91
   0   7 -30  602.14   45.07
   0   7  30  644.64   44.97
   0  -7  30  575.23   44.75
   0   7 -30  568.66   46.36
   0  -7  31    4.20    5.79
   0   7  31   10.82    6.45
   0   7 -31    2.47   10.01
   0   7  32   -1.87    6.39
   0   7 -32    3.47   10.37
   0   7  33   19.27    6.39
   0   7 -33   10.54   10.31
   0   7  34  148.62   12.24
   0   7 -34  112.33   15.47
   0   7  35   34.15    6.09
   0   7 -35   30.84   10.84
   0   7  36   15.70    5.21
   0   7 -36    7.82    9.84
   0  -7  36   20.85   19.32
   0   7  37   18.07    4.86
   0  -7  37   29.73   18.41
   0   7 -37   22.53    9.45
   0   7  38    5.29    3.99
   0   7 -38   10.53    8.37
   0  -7  38    0.23   17.41
   0   7  39   10.99   17.05
   0   7 -39   -4.57    7.65
   0  -7  39   16.28   16.42
   0   8   0  831.58   60.45
   0  -8   0  789.17   60.32
   0   8  -1 1108.23   76.38
   0   8   1 1053.55   76.27
   0  -8   1  921.85   76.34
   0   8  -2   74.22    7.87
   0  -8   2   56.39    8.91
   0   8   3  410.34   29.72
   0   8  -3  358.05   29.70
   0   8   4  869.96   71.07
   0   8  -4  912.84   71.35
   0  -8   4 1019.54   71.04
   0  -8  -4 1035.39   71.49
   0   8   5  394.32   26.85
   0   8  -5  398.58   27.32
   0  -8   5  297.87   26.68
   0  -8  -5  306.71   26.68
   0   8   6   12.66    4.26
   0   8  -6    6.84    5.77
   0  -8   6    5.93    6.07
   0  -8  -6    8.36    4.52
   0   8   7   27.06    4.78
   0   8  -7   33.94    6.33
   0  -8   7   13.45    6.76
   0  -8  -7   10.10    4.47
   0   8  -8   31.18    6.80
   0   8   8   23.77    4.70
   0  -8   8   31.04    7.78
   0   8  -9   87.00    9.71
   0   8   9   88.57    8.33
   0  -8   9   86.40   10.67
   0   8  10   14.68    4.08
   0   8 -10   13.52    6.27
   0  -8  10    6.47    7.90
   0   8  10    6.66    4.09
   0  -8  11    7.72    8.21
   0   8 -11    3.55    6.42
   0   8  11    7.01    3.66
   0   8  11    4.85    4.05
   0   8 -11    4.66    4.95
   0   8  11    8.55    4.12
   0  -8 -12   14.93   12.73
   0   8  12    5.27    4.09
   0   8 -12   14.32    6.57
   0   8  12    8.42    4.53
   0   8 -12   14.09    5.16
   0  -8  12   17.03    9.33
   0   8  12    6.30    4.19
   0  -8 -13  255.06   25.42
   0  -8  13  248.04   23.31
   0   8 -13  303.09   22.39
   0   8  13  291.90   19.82
   0   8  13  252.96   19.88
   0   8 -13  242.85   20.19
   0   8  13  235.08   19.88
   0  -8 -14  442.01   28.63
   0  -8  14  385.77   26.05
   0   8  14  262.72   21.34
   0   8 -14  268.88   23.84
   0   8 -14  270.18   21.86
   0   8  14  283.69   21.47
   0  -8 -15   31.34   16.28
   0   8 -15   27.77    8.44
   0   8  15   27.86    4.71
   0   8 -15   20.23    6.02
   0   8  15   30.38    4.90
   0  -8  15   24.93   11.84
   0  -8  16  576.83   44.73
   0  -8 -16  680.39   46.89
   0   8 -16  530.48   40.91
   0   8  16  528.61   40.50
   0   8 -16  564.19   43.37
   0   8  16  551.75   40.40
   0  -8 -17  383.27   31.55
   0  -8  17  325.59   28.77
   0   8 -17  302.08   23.30
   0   8  17  285.36   22.70
   0   8 -17  318.90   26.42
   0  -8  18  418.12   36.86
   0   8 -18  438.55   34.57
   0   8 -18  380.77   31.31
   0  -8 -19   -2.24   18.67
   0  -8  19   -2.75   15.56
   0   8  19    4.94    5.04
   0   8 -19    3.89    5.59
   0   8 -19   10.88    9.31
   0   8 -19    5.98    6.45
   0  -8 -20  349.39   32.13
   0   8 -20  237.40   21.30
   0  -8  20  234.19   29.06
   0   8 -20  306.18   25.61
   0   8 -20  287.05   21.46
   0  -8  21  168.30   31.11
   0  -8 -21  182.72   26.98
   0   8 -21  147.36   12.62
   0  -8  21  144.36   23.63
   0   8 -21   86.48   15.87
   0   8 -21  126.05   12.32
   0  -8  22  103.46   31.31
   0  -8 -22  163.46   27.94
   0   8 -22  141.02   12.49
   0  -8  22  132.09   24.52
   0   8 -22   94.27   16.09
   0   8 -22  129.73   12.35
   0  -8 -23  -15.65   25.51
   0  -8  23    1.72   29.18
   0   8 -23   -0.19    6.98
   0  -8  23   37.65   22.39
   0   8 -23   13.76   10.61
   0   8 -23   -3.16    7.06
   0  -8 -24   74.38   26.86
   0   8 -24   73.35   13.09
   0   8  24   74.60    8.45
   0   8 -24   74.61    9.32
   0   8 -24   57.40    9.59
   0   8 -25   62.86   12.86
   0   8  25   78.79    9.09
   0   8 -25   79.26    9.88
   0   8 -26   85.83   13.71
   0   8  26  102.73   10.08
   0   8 -26  114.40   10.88
   0   8 -26   77.44   11.84
   0  -8 -27   92.81   35.43
   0   8 -27   66.77   11.25
   0   8 -27   77.34   12.62
   0   8  27   94.00    9.53
   0   8 -27   81.11    9.93
   0   8  28   10.17    6.74
   0   8 -28   14.10    7.25
   0   8 -28    5.84    9.09
   0   8  29    4.80    6.78
   0   8 -29    4.51    6.88
   0   8 -29   -9.76    9.79
   0   8  30   41.67    7.45
   0   8 -30   35.68    7.25
   0   8 -30   23.81   10.59
   0   8  31    5.23    6.41
   0   8 -31    4.61    6.38
   0   8 -31    9.13    9.80
   0   8 -32   -3.31   10.15
   0   8  32    3.94    6.30
   0   8 -32   12.09    7.32
   0  -8 -33    4.18   27.06
   0   8 -33    6.04    6.83
   0   8  33   11.19    6.20
   0   8 -33   16.32    9.85
   0   8  34   92.12    8.93
   0   8 -34   76.74   12.15
   0   8  35   13.13    5.39
   0  -8  35   11.51   18.00
   0   8 -35   14.04    9.27
   0   8  36   16.30    5.09
   0  -8  36   35.63   17.95
   0   8 -36   19.16    9.28
   0   8  37   23.35    4.66
   0  -8  37   23.07   16.82
   0   8 -37   14.21    8.75
   0   8  37   32.84   18.61
   0   8  38   77.92    6.82
   0   8  38   37.98   18.13
   0  -8  38   69.85   16.24
   0   8 -38   67.54    9.44
   0   9   0    1.41    5.01
   0   9  -1   79.53    8.79
   0   9  -2  309.72   24.56
   0   9  -3  279.46   22.55
   0  -9  -3  282.98   23.22
   0  -9  -4  121.27   13.45
   0  -9   4  122.76   14.99
   0   9   4  149.33   11.98
   0   9  -4  160.69   13.44
   0   9   4  151.76   12.11
   0   9   4  147.16   12.20
   0   9   5  257.92   23.18
   0  -9   5  257.96   26.02
   0   9   5  320.19   22.99
   0   9  -5  355.26   24.48
   0   9   5  317.01   23.02
   0   9   5  300.87   23.05
   0   9  -5  298.21   22.98
   0   9   6   25.44    4.60
   0   9  -6   17.36    5.76
   0   9  -6   19.52    4.91
   0   9   6   18.23    5.12
   0   9   6   16.39    5.07
   0   9  -6   22.48    5.99
   0   9   6   21.50    4.72
   0   9   6   15.04    5.33
   0   9   7   25.67    4.93
   0   9  -7   21.32    5.94
   0   9   7   23.39    5.43
   0   9  -7   19.64    5.17
   0   9  -7   15.86    6.19
   0   9   7   21.41    5.15
   0   9   7   20.08    4.66
   0   9   7   21.40    5.22
   0   9   8  126.01   10.41
   0   9  -8  124.49   11.16
   0   9  -8  131.04   10.69
   0   9  -8  118.44   10.71
   0   9   8  113.57   10.51
   0   9   8  133.23   10.61
   0   9  -8  139.53   12.39
   0   9   8  132.62   10.96
   0   9   8   99.45   10.62
   0   9  -9 1184.24   84.39
   0   9  -9 1197.57   84.24
   0   9   9 1123.16   84.24
   0   9   9 1126.15   83.90
   0   9   9 1161.31   84.18
   0   9  -9 1232.91   85.87
   0   9   9 1071.93   84.31
   0   9 -10  228.51   18.68
   0   9 -10  254.24   18.20
   0   9  10  233.48   18.21
   0   9  10  219.26   17.67
   0   9 -10  253.22   20.09
   0   9  10  244.98   18.06
   0   9  10  214.93   18.28
   0   9 -11   81.50    9.21
   0   9 -11   70.58    8.14
   0   9  11   85.83    7.44
   0   9  11   88.96    8.20
   0   9  11   79.31    8.10
   0   9 -11   80.71   10.25
   0   9  11   97.23    8.25
   0   9  12   80.96    9.04
   0  -9 -12   77.91   17.18
   0   9 -12   95.56   10.06
   0   9 -12  104.37    8.88
   0   9 -12  104.22   11.45
   0   9  12  108.47    8.83
   0   9 -12  101.38    9.60
   0   9  12   91.42    8.29
   0   9  12   94.39    9.08
   0   9  13  786.96   59.66
   0  -9 -13  933.72   64.60
   0   9  13  791.98   59.28
   0   9 -13  779.91   59.72
   0   9  13  799.87   59.54
   0   9 -13  857.95   61.81
   0   9  13  816.62   59.40
   0   9 -13  844.10   59.89
   0   9 -13  799.36   59.44
   0   9 -14    8.72    7.60
   0   9  14   21.29    4.67
   0  -9 -14   26.35   16.33
   0   9 -14   19.25    4.24
   0   9 -14   14.80    6.26
   0   9  14   19.13    5.24
   0   9 -14   16.56    6.99
   0   9  14   14.45    4.53
   0   9  15   56.37    6.33
   0   9 -15   42.22    9.86
   0   9 -15   57.98    5.98
   0   9  15   53.95    6.60
   0   9  15   49.79    6.33
   0   9 -15   50.97    7.55
   0   9 -15   51.99    8.12
   0   9 -16   43.09    9.74
   0   9  16   40.10    5.67
   0  -9 -16   59.28   18.61
   0   9 -16   47.49    5.47
   0   9  16   43.59    6.03
   0   9 -16   42.34    7.35
   0   9 -16   39.98    8.21
   0   9  16   41.87    5.85
   0   9  17   98.77    9.76
   0   9 -17  114.65   14.44
   0   9 -17  116.03    9.81
   0   9 -17  111.44   11.11
   0   9  17  123.01   10.09
   0   9  17  116.98   10.17
   0   9 -17  117.32   11.76
   0  -9 -18  153.77   24.68
   0  -9  18   90.37   25.90
   0   9 -18  119.33   15.37
   0   9  18  122.24   10.31
   0   9  18  114.90   10.46
   0   9 -18  111.71   11.41
   0  -9 -19   79.65   23.24
   0  -9  19   34.02   26.40
   0   9  19   49.47    6.88
   0   9 -19   46.84   12.47
   0   9 -19   46.20    8.12
   0  -9 -20   43.62   23.01
   0  -9  20    4.60   26.42
   0   9 -20   18.25    6.63
   0   9  20   20.78    6.03
   0   9 -20   25.06   11.66
   0   9 -20   26.54    7.08
   0  -9  21   23.11   27.25
   0  -9 -21  -14.48   23.78
   0   9 -21    8.59    7.17
   0   9  21    6.80    5.91
   0   9 -21   13.03   11.42
   0   9 -21    6.39    7.40
   0  -9 -22   39.94   24.66
   0  -9  22   -3.56   29.23
   0   9 -22   24.19    7.69
   0   9  22   23.09    6.65
   0   9 -22   16.22   12.97
   0   9 -22   32.59    7.66
   0  -9 -23  112.30   29.11
   0   9 -23   54.65   14.49
   0   9 -23   82.40   10.09
   0   9 -23   90.36   10.55
   0  -9 -24   43.94   29.26
   0   9 -24   40.33   12.79
   0   9 -24   49.01    8.78
   0   9 -24   53.42    9.42
   0   9 -25  211.30   17.90
   0   9 -25  237.64   18.82
   0   9 -26   13.73    8.75
   0   9 -26   11.91    7.59
   0   9 -26   18.15    9.04
   0   9 -27   29.36    8.88
   0   9  27   36.31    7.51
   0   9 -27   30.69    8.07
   0   9 -27   41.30    9.80
   0   9 -28   10.53    8.24
   0   9  28    9.03    7.08
   0   9 -28   12.81    7.27
   0   9 -28    6.92    9.31
   0   9  29  127.08   11.43
   0   9 -29  110.07   12.22
   0   9 -29  110.12   11.68
   0   9 -29  127.87   13.87
   0   9 -30   18.01    7.84
   0   9  30   20.80    6.81
   0   9 -30   15.93    6.77
   0   9 -30    5.48    9.38
   0   9 -31   92.86   10.58
   0   9  31  107.26   10.04
   0   9 -31   97.18    9.99
   0   9 -31   83.65   12.78
   0   9  32   36.85    6.95
   0   9 -32   43.54   10.29
   0   9  33   41.61    6.79
   0   9  33   33.09   21.61
   0   9 -33   46.64   10.01
   0   9  34   15.00    5.52
   0   9  34   22.82   20.17
   0  -9  34   10.26   16.58
   0   9  35   18.18    5.15
   0  -9  35   -2.26   15.58
   0   9  35    5.50   19.32
   0   9  36    9.01    4.43
   0  -9  36   14.56   14.50
   0   9  37   12.33    4.05
   0  -9  37    6.91   12.21
   0  10   0   52.66    6.71
   0  10   0   48.82    7.09
   0  10   0   53.85    6.21
   0  10   0   71.43    7.05
   0  10   1  694.84   52.38
   0  10  -1  670.91   52.41
   0  10  -1  690.73   52.42
   0  10   1  727.40   52.56
   0  10  -1  716.80   52.26
   0  10  -1  735.06   52.55
   0  10   1  718.32   52.22
   0  10   2   74.69    7.38
   0  10  -2   70.95    7.85
   0 -10  -2   76.16   10.50
   0  10  -2   68.02    7.63
   0  10   2   68.74    6.73
   0  10  -2   57.26    6.91
   0  10  -2   66.31    8.29
   0  10  -2   64.13    7.53
   0  10   3  177.84   13.16
   0  10  -3  147.65   13.27
   0  10  -3  147.32   13.28
   0  10  -3  152.06   14.17
   0  10  -3  166.83   13.44
   0  10  -3  152.90   13.03
   0  10   3  167.35   12.76
   0  10   4  132.17   11.07
   0  10  -4  128.41   11.64
   0  10  -4  133.65   11.41
   0  10   4  114.88   11.60
   0  10  -4  133.54   12.34
   0  10   4  126.16   11.35
   0  10   4  133.42   11.35
   0  10  -4  137.62   11.30
   0  10  -4  128.32   11.15
   0  10   5  263.91   20.57
   0  10  -5  251.78   20.79
   0  10  -5  273.96   21.00
   0  10   5  275.22   21.19
   0  10  -5  269.04   21.94
   0  10   5  252.20   20.72
   0  10  -5  266.56   20.68
   0  10  -5  278.39   20.79
   0  10   5  277.67   20.92
   0  10  -6  482.35   36.44
   0  10  -6  479.97   36.61
   0  10   6  484.51   36.29
   0  10   6  492.57   36.71
   0  10  -6  488.51   37.64
   0  10   6  479.00   36.32
   0  10  -6  495.87   36.42
   0  10  -6  480.70   36.40
   0  10   6  490.20   36.52
   0 -10   7   41.69   14.37
   0  10  -7   94.22    9.41
   0  10   7   86.08    7.57
   0  10  -7  115.68    8.97
   0  10   7  100.68    8.75
   0  10   7   77.51    9.19
   0  10  -7  100.11   10.33
   0  10   7  107.83    8.86
   0  10  -7   70.29    8.80
   0  10   7   88.73    9.15
   0  10  -7   80.99    8.57
   0  10  -8   21.08    6.41
   0  10   8   26.49    4.03
   0  10   8   20.90    5.52
   0  10   8   28.54    6.30
   0  10  -8   28.90    5.97
   0  10  -8   23.86    6.96
   0  10   8   15.62    5.38
   0  10  -8   24.87    5.36
   0  10  -8   28.65    5.89
   0  10   8   26.19    5.74
   0 -10   9   32.48   14.77
   0  10   9   38.39    6.91
   0  10  -9   52.01    7.59
   0  10   9   55.45    6.37
   0  10  -9   43.11    6.13
   0  10   9   45.87    5.20
   0  10  -9   47.16    7.02
   0  10   9   45.77    6.88
   0  10  -9   39.81    7.68
   0  10  -9   54.14    6.73
   0  10   9   57.26    6.37
   0  10  10  275.00   23.10
   0  10 -10  288.29   24.94
   0  10  10  326.88   23.69
   0  10 -10  277.85   23.26
   0  10  10  295.34   23.12
   0  10 -10  306.65   23.81
   0  10  10  353.67   25.30
   0  10 -10  329.88   23.23
   0  10  10  303.90   23.39
   0  10  10  288.50   22.75
   0  10 -10  317.40   23.14
   0  10  11   40.03    5.71
   0  10 -11   35.64    5.89
   0  10 -11   41.38    8.22
   0 -10 -11   25.14   16.17
   0 -10  11   64.43   18.47
   0  10 -11   30.97    6.54
   0  10  11   32.86    6.66
   0  10  11   33.70    4.85
   0  10 -11   39.90    7.30
   0  10  11   42.08   10.30
   0  10 -11   36.93    5.48
   0  10  11   34.86    6.29
   0  10 -11   33.45    5.36
   0  10 -12   21.22    5.60
   0  10 -12   33.20    7.75
   0  10  12   33.63    5.67
   0  10  12   23.18    6.16
   0 -10 -12   29.81   16.85
   0 -10  12    9.70   17.46
   0  10  12   23.67    4.59
   0  10 -12   21.60    7.30
   0  10 -12   16.63    4.93
   0  10  12   18.80    6.01
   0  10 -13   18.66    7.90
   0  10  13   17.89    5.27
   0  10 -13   26.44    5.55
   0  10  13   32.89    6.51
   0 -10  13   52.25   19.29
   0 -10 -13   66.36   18.32
   0  10 -13   48.23    5.52
   0  10 -13   32.91    6.87
   0  10  13   28.69    5.90
   0  10  13   28.63    4.99
   0  10 -13   40.07    7.62
   0  10 -14  158.28   16.31
   0  10  14  155.08   13.36
   0  10 -14  153.07   13.40
   0  10 -14  171.63   14.64
   0 -10 -14  192.70   24.86
   0 -10  14  164.34   26.48
   0  10 -14  183.43   13.51
   0  10 -14  161.31   14.35
   0  10  14  161.41   13.20
   0  10  14  161.22   13.69
   0  10  15   15.48    5.22
   0  10 -15   20.26    8.16
   0  10 -15   19.30    7.64
   0  10  15   20.08    5.08
   0 -10 -15   29.74   20.04
   0 -10  15   27.85   21.84
   0  10  15   23.20   12.50
   0  10 -15   15.24    5.00
   0  10 -15   19.79    6.91
   0  10  15   13.93    5.60
   0  10 -16   13.43    8.54
   0  10  16    4.92    4.84
   0  10  16    9.97    5.20
   0  10 -16   13.53    7.86
   0 -10 -16    3.31   20.65
   0 -10  16    9.08   22.54
   0  10  16   -0.62   14.03
   0  10 -16    5.94    4.72
   0  10 -16    9.04    7.10
   0  10  16    7.22    5.37
   0  10 -17  332.14   27.29
   0  10 -17  306.24   24.69
   0 -10  17  245.55   37.13
   0 -10 -17  382.86   35.58
   0  10  17  290.53   28.93
   0  10 -17  303.31   23.47
   0  10  17  305.74   23.60
   0  10 -17  303.59   24.32
   0  10  17  305.14   23.42
   0 -10 -18  107.76   25.42
   0 -10  18   52.46   27.02
   0  10  18   78.84   19.33
   0  10 -18   81.78   10.66
   0  10 -18   98.52   13.25
   0  10 -18   77.06    9.96
   0  10  18   80.78    8.35
   0  10  18   71.35    8.13
   0 -10 -19   25.22   23.88
   0  10  19    0.43   19.76
   0  10 -19    5.23    9.51
   0  10  19    5.64    5.08
   0  10 -19   -6.15    7.55
   0  10  19    1.86    5.74
   0  10 -19    9.37    8.56
   0 -10 -20  -12.28   25.76
   0  10 -20   16.27   10.37
   0  10 -20   13.71    7.78
   0  10  20   15.44    6.12
   0  10 -20   17.95    8.84
   0 -10 -21  340.59   38.68
   0  10 -21  227.67   27.29
   0  10 -21  300.42   24.13
   0  10  21  306.83   22.77
   0  10 -21  281.13   23.41
   0  10 -22    9.96    9.15
   0  10  22   19.28    6.55
   0 -10 -22   13.62   26.47
   0  10 -22   22.43    8.06
   0  10  23   65.48    8.49
   0  10 -23   81.83   10.65
   0 -10 -23   72.88   29.98
   0  10 -23   62.17    9.74
   0  10 -23   48.05    9.69
   0  10 -24  209.02   18.26
   0  10 -24  178.12   17.63
   0  10  24  218.95   16.96
   0  10 -24  209.10   18.23
   0  10 -25   73.24   10.56
   0  10 -25   72.15    9.73
   0  10  25   74.64    8.93
   0  10 -25   61.38   10.45
   0  10 -26    4.42    8.32
   0  10  26   -8.07   26.11
   0  10 -26    0.90    7.63
   0  10 -26   -5.31    8.45
   0  10 -27   18.07    8.59
   0  10  27   22.53   25.14
   0  10 -27   17.75    7.70
   0  10 -27   -0.63    8.44
   0  10 -28  137.63   14.54
   0  10  28  131.27   27.70
   0  10 -28  148.63   13.51
   0  10 -28  151.39   13.88
   0  10 -29   -6.78    8.40
   0  10  29    1.86   23.74
   0  10 -29    6.13    6.79
   0  10 -29   -3.87    7.49
   0  10  30   13.71   23.29
   0  10 -30   -3.27    6.46
   0  10 -30   -0.50    6.93
   0  10 -31    9.24    6.02
   0  10  31   15.18    6.20
   0  10 -32   54.63    6.98
   0  10  32   65.05    7.51
   0  10  33   41.32    6.31
   0  10  34   -0.48    4.87
   0  10  35   17.51   17.80
   0  10  35   24.51    4.81
   0  10  36    3.80   16.75
   0  11   0    0.13    6.10
   0  11   0   -1.39    4.47
   0  11   0    0.16    7.42
   0  11   0   -1.92    5.66
   0  11   0    2.72    7.02
   0  11   0    0.38    4.80
   0  11   0    0.92    5.90
   0  11  -1   20.11    6.11
   0  11   1   15.16    4.87
   0  11   1   19.41    6.09
   0  11  -1   17.84    5.11
   0  11  -1   36.26    7.65
   0  11  -1   12.26    6.28
   0  11   1   13.22    5.76
   0  11  -1   33.99    7.46
   0  11   1   44.54    8.20
   0  11   1   32.69    7.75
   0  11  -1   20.54    5.19
   0  11  -1    7.86    6.24
   0  11  -2  489.11   37.96
   0  11  -2  461.49   37.67
   0  11   2  521.64   37.61
   0  11   2  556.61   38.76
   0  11  -2  576.60   38.56
   0  11   2  476.27   37.84
   0  11  -2  464.18   37.93
   0  11   2  551.74   38.74
   0  11  -2  545.95   38.32
   0  11  -2  548.06   37.96
   0  11  -2  451.73   37.85
   0  11  -3  192.12   19.68
   0  11  -3  247.60   19.08
   0  11  -3  229.41   18.74
   0  11   3  225.80   18.35
   0  11   3  262.73   20.09
   0  11  -3  281.92   19.68
   0  11   3  257.26   19.71
   0  11  -3  216.96   18.97
   0  11   3  219.32   18.78
   0  11   3  286.38   20.12
   0  11  -3  272.95   19.49
   0  11  -3  263.26   18.92
   0  11  -3  202.90   18.92
   0  11  -4   11.97    6.08
   0  11  -4   13.42    5.63
   0  11  -4   21.02    6.07
   0  11   4   20.39    6.72
   0  11  -4   28.13    6.84
   0  11  -4   24.27    6.50
   0  11   4   14.60    5.69
   0  11   4   33.25    8.86
   0  11   4   25.71    8.67
   0  11  -4   26.75    6.67
   0  11  -4   24.96    5.32
   0  11   4   13.16    5.80
   0  11  -4   10.15    5.95
   0  11   5   11.77    6.46
   0  11  -5   27.08    6.19
   0  11  -5   25.54    5.87
   0  11   5   19.71    6.80
   0  11  -5   17.33    7.07
   0  11   5   12.25    5.82
   0  11  -5   18.38    6.73
   0  11   5   17.19    9.00
   0  11  -5   19.81    6.86
   0  11   5   20.06    8.41
   0  11  -5   21.27    5.18
   0  11   5   23.80    6.04
   0  11  -5   25.62    6.04
   0  11  -5   17.12    6.15
   0  11   6  166.89   13.80
   0  11   6  133.30   12.46
   0  11  -6  175.42   12.45
   0  11  -6  128.10   12.06
   0  11  -6  106.77   11.71
   0  11   6  113.49   11.47
   0  11  -6  164.20   12.29
   0  11   6  167.01   14.16
   0  11  -6  134.05   11.71
   0  11   6  136.30   11.88
   0  11  -6  125.62   11.68
   0  11   6  101.31   11.40
   0  11  -6  104.59   12.28
   0  11   7  183.93   20.77
   0  11   7  202.61   19.97
   0  11   7  276.13   19.33
   0  11  -7  252.43   19.98
   0  11   7  243.49   18.60
   0  11  -7  288.25   19.54
   0  11  -7  195.40   19.53
   0  11   7  188.38   21.08
   0  11  -7  244.45   19.57
   0  11  -7  246.53   19.40
   0  11   7  255.32   19.59
   0  11  -7  282.30   20.96
   0  11   7  290.83   19.45
   0  11  -8    9.54    6.14
   0  11   8    9.84    6.17
   0  11  -8    9.21    5.39
   0  11   8    3.88    6.35
   0  11  -8    7.86    6.95
   0  11   8    3.16    5.44
   0  11   8    7.26    3.70
   0  11   8    7.00    9.71
   0  11   8   12.15    8.80
   0  11   8   10.67    4.93
   0  11  -8    8.50    5.12
   0  11   8    4.24    5.71
   0  11  -8   10.53    5.99
   0  11  -8   10.41    6.21
   0  11   9  181.22   14.80
   0  11  -9  172.60   14.27
   0  11  -9  182.81   14.68
   0  11   9  171.42   15.18
   0  11  -9  158.36   14.49
   0  11   9  163.77   14.30
   0  11  -9  172.79   15.19
   0  11   9  173.28   13.53
   0  11   9  195.61   17.00
   0  11   9  190.45   14.31
   0  11  -9  171.74   14.28
   0  11   9  160.18   14.21
   0  11  -9  161.95   15.75
   0  11 -10   28.83    7.04
   0  11  10   29.96    6.19
   0  11 -10   26.08    5.98
   0 -11 -10   31.40   17.79
   0  11  10   23.60    7.03
   0  11  10   28.23    6.23
   0  11 -10   33.04    7.84
   0  11  10   22.91    4.66
   0  11  10   33.29   10.75
   0  11 -10   26.75    5.64
   0  11  10   28.43    5.34
   0  11 -10   27.73    6.99
   0  11 -10   25.76    5.67
   0  11  10   32.99    6.43
   0  11 -11    4.30    6.55
   0  11  11    4.11    5.70
   0  11 -11   -3.29    5.67
   0 -11 -11   -0.75   18.17
   0  11  11    1.32    6.38
   0  11 -11    0.75    7.07
   0  11  11    4.46    5.53
   0  11  11   -0.22    4.18
   0  11  11    1.69   10.56
   0  11 -11    1.76    4.98
   0  11  11    1.15    5.96
   0  11 -11    8.77    4.90
   0  11 -12  159.60   15.88
   0  11  12  158.11   13.86
   0 -11 -12  220.52   25.87
   0  11  12  158.57   14.72
   0  11  12  168.32   13.37
   0  11 -12  172.91   15.13
   0  11 -12  165.31   13.96
   0  11  12  192.19   18.33
   0  11 -12  164.13   13.90
   0  11  12  171.14   14.12
   0  11 -13   52.20    7.12
   0  11 -13   42.80    9.28
   0  11  13   55.87    7.03
   0  11  13   68.82    8.88
   0  11  13   61.29   13.21
   0  11  13   64.46    7.78
   0  11 -13   57.44    7.13
   0  11 -13   55.07    9.36
   0  11  13   62.25    6.58
   0  11  14  199.44   13.98
   0  11 -14  178.22   16.50
   0  11 -14  194.26   13.93
   0  11 -14  170.82   15.33
   0 -11 -14  139.80   26.02
   0  11  14  111.28   18.37
   0  11 -14  141.32   13.80
   0  11 -14  148.70   14.77
   0  11  14  161.55   13.52
   0  11  14  160.34   14.29
   0  11  15   16.78    5.19
   0  11 -15    7.53    7.74
   0  11 -15    3.50    8.00
   0  11  15   12.45    5.39
   0 -11 -15   18.12   21.99
   0  11  15   13.48   13.73
   0  11 -15   19.39    5.56
   0  11 -15   19.57    7.54
   0  11  15   10.05    6.23
   0  11  16  103.45   10.79
   0 -11 -16  161.99   27.92
   0  11  16  169.37   19.97
   0  11 -16  135.96   11.23
   0  11 -16  124.05   12.56
   0  11  16  121.30   11.03
   0  11  16  126.25   11.47
   0  11 -16  143.87   13.18
   0 -11 -17    5.96   23.84
   0  11 -17   -0.12    5.35
   0  11  17    0.19    5.62
   0  11 -17    4.19    8.52
   0  11 -17    0.64    7.81
   0  11  17    1.51    5.75
   0  11 -18  133.50   13.36
   0  11 -18  126.47   12.81
   0  11  18  113.97   11.30
   0  11  18  130.77   11.46
   0 -11 -18  161.83   29.20
   0  11 -19  131.05   13.81
   0  11  19  133.46   11.70
   0  11 -19  122.68   13.21
   0  11  19  132.54   11.57
   0 -11  19   75.95   33.14
   0 -11 -19  121.52   30.31
   0  11 -20  323.54   24.66
   0  11  20  324.69   23.42
   0  11  20  270.73   23.09
   0  11 -20  301.56   24.28
   0 -11 -20  296.93   40.22
   0 -11  20  290.36   44.25
   0  11  21    1.78    6.52
   0  11 -21    3.67    8.98
   0  11 -21   -5.48    8.21
   0 -11 -21   55.65   28.41
   0 -11  21   39.63   32.60
   0  11 -22   47.52    9.21
   0  11  22   46.80    7.68
   0  11 -22   47.31    9.61
   0  11 -23   10.10    7.87
   0  11 -23    6.26    8.67
   0  11  23    2.77    6.59
   0  11 -24   23.85    8.18
   0  11  24   24.93    7.19
   0  11 -24   28.00    8.82
   0  11 -25   20.34    8.14
   0  11 -25   25.30    8.55
   0  11  25   25.23    7.06
   0  11 -26   61.00    9.14
   0  11 -26   64.57    9.32
   0  11  26   60.56    8.31
   0  11 -27    2.98    7.18
   0  11 -27    6.20    7.37
   0  11  27    7.42    6.59
   0  11 -28    3.54    6.89
   0  11 -28    2.72    7.04
   0  11  28   -0.96    6.44
   0  11 -29   29.42    6.86
   0  11  29   -0.91   23.36
   0  11 -30   22.04    6.24
   0  11  30   27.84   22.39
   0  11 -31   54.41    7.04
   0  11  31   91.93   22.66
   0  11 -32   27.18    5.22
   0  11  32   50.46   20.58
   0  11  33   16.72   18.75
   0  11  34   -5.53   17.68
   0  11  34   20.91    4.53
   0  12   0   13.54    5.29
   0  12   0   14.76    6.80
   0  12   0   38.40    9.00
   0  12   0   19.58    6.55
   0  12   0   43.14    8.88
   0  12   0   28.26    6.02
   0  12   0   20.92    6.50
   0  12  -1   13.01    6.34
   0  12  -1    4.86    5.09
   0  12   1    6.85    6.81
   0  12   1    5.20    4.94
   0  12  -1    3.84    8.25
   0  12   1    0.58    8.87
   0  12  -1    0.63    6.37
   0  12   1    2.67    6.19
   0  12   1   14.88    8.91
   0  12  -1    5.77    8.35
   0  12  -1    7.35    5.71
   0  12   1    2.88    5.66
   0  12   1   10.80    6.10
   0  12  -1    2.91    6.50
   0  12   2    2.37    4.74
   0  12  -2   10.64    5.43
   0  12  -2   -4.33    6.31
   0  12   2   -0.86    6.95
   0  12   2    3.15    9.17
   0  12  -2    6.24    8.32
   0  12   2    2.15    5.88
   0  12  -2    5.19    6.21
   0  12   2    3.57    8.55
   0  12  -2   12.86    7.88
   0  12   2    0.43    5.62
   0  12  -2   -0.58    5.59
   0  12  -2    7.09    6.16
   0  12  -3   52.06    7.49
   0  12  -3   60.94    8.36
   0  12  -3   80.77    9.98
   0  12  -3   46.68    8.38
   0  12   3   49.70    7.64
   0  12  -3   77.02    9.72
   0  12   3   83.49   10.63
   0  12   3   85.67   10.83
   0  12   3   56.86    7.55
   0  12  -3   73.06    7.72
   0  12  -3   53.05    8.10
   0  12  -4    6.52    6.31
   0  12  -4    4.74    5.67
   0  12  -4    5.64    8.11
   0  12   4    7.85    8.41
   0  12   4    0.93    6.13
   0  12  -4   -0.95    6.67
   0  12   4    6.05    9.36
   0  12  -4    9.81    7.85
   0  12   4    6.07    9.33
   0  12   4    0.72    5.62
   0  12  -4    6.19    5.71
   0  12  -4   -0.25    6.31
   0  12  -5   28.11    6.78
   0  12  -5   26.23    6.54
   0  12   5   30.48    7.40
   0  12  -5   34.17    8.56
   0  12   5   30.82    8.60
   0  12  -5   16.19    7.43
   0  12   5   24.84    6.65
   0  12  -5   32.41    8.14
   0  12   5   37.02    9.95
   0  12   5   43.60   10.35
   0  12  -5   34.70    6.21
   0  12   5   33.28    6.23
   0  12  -5   27.57    6.62
   0  12   5   24.03    6.85
   0  12  -6   46.34    7.38
   0  12   6   39.44    7.95
   0  12  -6   47.34    7.23
   0  12   6   50.36    9.08
   0  12  -6   69.45    9.23
   0  12  -6   39.07    8.04
   0  12   6   32.17    6.91
   0  12  -6   78.88    8.87
   0  12   6   62.79   11.41
   0  12   6   72.83   11.02
   0  12   6   55.97    7.11
   0  12  -6   37.07    7.50
   0  12   6   36.63    7.17
   0  12  -7  685.67   51.13
   0  12  -7  708.05   51.08
   0  12   7  690.42   51.17
   0  12   7  693.90   52.38
   0  12  -7  709.19   51.47
   0  12   7  680.29   51.69
   0  12   7  652.73   50.94
   0  12  -7  667.93   51.27
   0  12   7  706.23   52.35
   0  12  -7  693.34   51.39
   0  12   7  699.44   51.13
   0  12  -7  669.21   50.95
   0  12   7  672.85   50.96
   0  12  -8   12.80    6.35
   0  12   8   15.32    6.53
   0 -12  -8   47.15   19.36
   0  12   8   30.31    8.44
   0  12  -8   12.02    7.69
   0  12   8   11.42    6.17
   0  12   8   44.45   11.03
   0  12   8   58.98   11.28
   0  12   8   33.61    6.22
   0  12  -8   34.96    6.40
   0  12  -8   23.38    6.80
   0  12   8   11.79    6.71
   0  12  -8   26.49    6.21
   0  12  -9   71.24    8.80
   0  12   9   78.69    9.09
   0 -12  -9  111.08   22.47
   0  12   9   93.34   11.05
   0  12   9  105.72   13.61
   0  12   9   84.78    9.19
   0  12   9   87.10    7.61
   0  12  -9   88.35   10.25
   0  12   9  117.37   14.03
   0  12   9   95.86    8.73
   0  12  -9   80.28    8.96
   0  12  -9   65.40    8.77
   0  12  -9   64.22    9.63
   0  12   9   82.86    9.62
   0  12 -10  220.29   17.34
   0  12  10  238.06   17.19
   0 -12 -10  205.81   28.72
   0  12  10  188.38   20.32
   0  12  10  215.75   18.63
   0  12 -10  225.36   18.06
   0  12  10  210.96   16.44
   0  12  10  225.10   17.16
   0  12  10  192.46   20.52
   0  12  10  197.23   17.12
   0  12 -10  189.48   17.30
   0  12 -10  213.33   17.85
   0  12 -10  215.23   17.13
   0  12  10  203.62   17.68
   0  12 -11  416.49   32.22
   0  12  11  409.26   32.21
   0 -12 -11  478.97   42.56
   0  12  11  462.08   34.84
   0  12  11  469.80   33.37
   0  12  11  420.77   32.30
   0  12  11  400.98   31.74
   0  12 -11  425.26   32.87
   0  12  11  502.56   35.53
   0  12 -11  421.03   32.39
   0  12  11  428.16   32.52
   0  12 -11  433.60   32.75
   0  12 -11  428.10   32.13
   0  12 -12  109.54   10.28
   0  12  12  105.24   10.43
   0 -12 -12  131.01   25.33
   0  12  12  113.21   12.01
   0  12  12  141.05   15.60
   0  12  12   95.82   16.12
   0  12 -12  109.33    9.83
   0  12  12   99.91   10.70
   0  12 -12  118.68   10.53
   0  12 -12  108.38   11.84
   0  12  12  106.14    9.50
   0  12  12   93.91   10.25
   0  12  13   19.22    5.98
   0  12 -13   21.00    5.75
   0 -12 -13   42.63   23.24
   0  12 -13   13.06    8.07
   0  12  13   18.04    5.15
   0  12  13   19.95   12.67
   0  12  13    9.34   14.84
   0  12 -13    6.93    5.92
   0  12  13   22.49    6.80
   0  12 -14  250.65   18.38
   0  12  14  250.01   18.41
   0 -12 -14  206.08   31.90
   0  12  14  198.58   22.46
   0  12  14  193.15   24.05
   0  12  14  230.15   18.89
   0  12 -14  207.63   18.65
   0  12  14  230.46   18.12
   0  12 -14  231.87   19.61
   0  12  15  240.75   19.76
   0  12 -15  269.57   21.17
   0  12  15  241.42   19.65
   0 -12 -15  286.34   34.65
   0  12  15  261.77   25.95
   0  12 -15  254.41   20.04
   0  12  15  264.46   20.26
   0  12  16   -1.64    5.09
   0 -12 -16   -1.06   26.46
   0 -12  16   -6.48   26.61
   0  12  16   -5.47   18.14
   0  12  16    6.77    5.61
   0  12 -16   -0.35    8.48
   0  12 -16   -4.91    5.89
   0  12 -16    4.11    8.18
   0  12  16   -2.16    6.22
   0  12 -17   13.84    8.88
   0  12  17   15.67    5.99
   0 -12 -17   20.91   27.02
   0 -12  17   15.42   28.87
   0  12  17   16.80    6.39
   0  12 -17   12.21    8.14
   0  12  17   22.20   19.46
   0  12  18   29.93    6.51
   0  12 -18   38.76    9.38
   0 -12 -18   57.06   27.49
   0  12  18   27.32    6.55
   0  12 -18   28.34    8.82
   0  12  18   15.98   21.07
   0  12  19    5.21   23.74
   0  12 -19    8.03    8.47
   0  12  19    9.23    5.73
   0  12  19    4.10    6.12
   0  12 -19   -0.72    8.76
   0  12  20   63.74   28.14
   0  12 -20   88.43   10.93
   0  12 -20   89.79   11.34
   0  12  20   78.47    9.12
   0  12  21   -5.17   27.81
   0  12 -21   -0.32    7.91
   0  12 -21   13.68    8.73
   0  12  21    4.28    6.35
   0  12  22  -23.16   29.89
   0  12 -22   -4.51    8.01
   0  12 -22    6.33    8.32
   0  12  22    6.72    6.32
   0  12  23   85.97   16.30
   0  12  23   64.30   31.32
   0  12 -23  107.30   11.53
   0  12 -23   94.04   11.50
   0  12  23  110.77   10.27
   0  12  24    9.00   30.20
   0  12 -24   18.17    7.92
   0  12  24   20.51    6.62
   0  12 -24    9.90    7.86
   0  12  25   32.87   29.06
   0  12 -25   46.85    8.58
   0  12  25   51.00    7.42
   0  12 -25   41.89    8.58
   0  12  26   -6.43   27.30
   0  12 -26    2.22    7.06
   0  12 -26   -0.51    7.13
   0  12  26   -1.60    6.16
   0  12  27  245.30   33.52
   0  12 -27  241.11   20.39
   0  12  27  266.59   20.10
   0  12  28   83.56   25.13
   0  12 -28   86.81    9.53
   0  12  28   92.57    9.10
   0  12  29   86.58   24.66
   0  12 -29   96.27    9.95
   0  12  29  110.11    9.75
   0  12  30  -16.08   21.18
   0  12 -30   -4.90    5.21
   0  12  30    5.59    5.19
   0  12  31  102.40   21.55
   0  12 -31   79.45    8.67
   0  12  31  110.96    8.81
   0  12  32   54.01   18.93
   0  12  33   16.57   15.62
   0  13   0    5.87    5.53
   0  13   0    4.49    7.47
   0  13   0   -3.61   10.26
   0  13   0    0.80    6.63
   0  13   0   -7.35    9.59
   0  13   0    5.73    6.44
   0  13   0   -4.97    6.96
   0  13  -1  457.16   34.74
   0  13  -1  471.01   35.32
   0  13   1  465.73   35.32
   0  13  -1  444.58   36.67
   0  13  -1  455.22   36.04
   0  13   1  456.69   36.33
   0  13  -1  464.46   35.11
   0  13   1  485.41   35.02
   0  13   1  430.66   35.98
   0  13  -1  433.19   36.04
   0  13   1  436.72   35.12
   0  13  -1  447.05   35.15
   0  13   1  492.70   35.03
   0  13  -1  475.74   35.09
   0  13   2  -12.51    7.60
   0  13  -2    6.08    5.82
   0  13  -2    1.21    7.53
   0  13   2   -2.22   10.25
   0  13  -2   -2.51   10.66
   0  13  -2   -1.01    9.64
   0  13   2    4.11    6.92
   0  13  -2    7.89    6.81
   0  13   2    5.52    9.86
   0  13  -2   13.77    9.63
   0  13  -2    0.95    6.32
   0  13   2   -4.59    6.31
   0  13  -2    6.60    6.95
   0  13  -3  340.29   27.40
   0  13  -3  345.00   27.09
   0  13   3  366.67   28.98
   0  13  -3  390.76   28.51
   0  13  -3  368.40   27.43
   0  13   3  341.64   27.24
   0  13   3  353.47   29.02
   0  13  -3  352.42   28.06
   0  13  -3  358.93   27.44
   0  13   3  350.65   27.35
   0  13  -3  331.82   27.27
   0  13  -4    2.15    6.42
   0  13  -4    3.37    7.03
   0  13   4   23.31   10.04
   0  13   4   36.66   11.45
   0  13  -4   23.82    9.74
   0  13   4   10.86    6.92
   0  13  -4    2.45    7.50
   0  13  -4   12.80    9.16
   0  13   4   25.29   11.62
   0  13  -4    7.62    6.46
   0  13   4    6.46    6.16
   0  13  -4    5.37    6.97
   0  13  -5  218.50   18.03
   0  13   5  218.31   18.35
   0  13  -5  217.41   17.73
   0  13  -5  221.11   19.29
   0  13   5  212.75   20.53
   0  13   5  224.48   19.68
   0  13   5  219.72   17.86
   0  13  -5  222.23   18.27
   0  13  -5  217.36   18.83
   0  13   5  225.75   20.35
   0  13  -5  206.93   17.97
   0  13   5  202.68   17.85
   0  13   5  217.93   17.97
   0  13  -5  216.83   17.69
   0  13  -6    7.87    6.84
   0  13  -6   -1.22    6.86
   0  13   6   13.02    7.41
   0  13  -6   11.42    9.10
   0  13   6    8.71    9.86
   0  13  -6    9.82    7.61
   0  13   6   10.98    6.79
   0  13   6   -3.69   11.79
   0  13   6   15.59   11.53
   0  13  -6    0.33    8.99
   0  13  -6    7.41    6.59
   0  13   6   10.74    6.10
   0  13   6    6.01    6.43
   0  13  -6    0.93    6.86
   0  13  -7  163.26   14.09
   0  13  -7  165.43   14.38
   0  13   7  149.63   14.80
   0  13  -7  137.19   15.58
   0  13   7  162.13   16.06
   0  13   7  164.45   14.20
   0  13  -7  175.81   14.70
   0  13   7  139.09   17.58
   0  13   7  136.12   17.99
   0  13   7  144.48   13.99
   0  13  -7  172.86   14.18
   0  13   7  186.92   14.04
   0  13  -8  154.76   13.71
   0  13   8  149.98   14.29
   0  13  -8  158.21   14.18
   0  13   8  172.13   17.72
   0  13  -8  184.01   15.58
   0  13   8  171.43   15.74
   0  13   8  145.75   13.76
   0  13  -8  147.97   14.50
   0  13   8  181.72   18.57
   0  13   8  161.47   13.71
   0  13  -8  140.78   13.70
   0  13   8  157.68   13.78
   0  13  -9    9.21    6.10
   0  13  -9    8.74    7.39
   0  13   9    7.24    7.59
   0  13   9   17.72    9.20
   0  13  -9    8.18    7.86
   0  13   9    8.27    6.37
   0  13   9   11.01   12.47
   0  13   9    8.91   13.32
   0  13  -9   12.48    6.55
   0  13   9   11.27    6.11
   0  13   9    5.73    6.03
   0  13  -9   12.85    6.50
   0  13  10   -0.15    7.73
   0  13 -10    2.45    5.87
   0  13 -10    3.05    7.33
   0  13  10    5.53    8.93
   0  13 -10    3.10    8.06
   0  13  10    2.72    4.19
   0  13  10    0.23    6.61
   0  13  10   -5.84   13.82
   0  13  10    5.77   12.61
   0  13 -10    2.89    6.47
   0  13  10   -0.29    5.71
   0  13  10    5.14    6.39
   0  13 -10   10.78    6.24
   0  13  11   16.35    7.42
   0  13 -11   13.63    5.84
   0  13 -11   16.72    7.63
   0  13  11   20.35    9.57
   0  13  11   24.28   15.12
   0  13  11   26.87   13.34
   0  13 -11   15.58    8.29
   0  13  11   18.79    4.71
   0  13  11   13.33    6.88
   0  13  11    9.89    5.64
   0  13 -11   20.54    6.77
   0  13 -11    5.41    6.08
   0  13  11   14.49    6.48
   0  13  12   41.83    7.89
   0  13 -12   21.76    5.90
   0  13 -12   36.67    8.54
   0  13  12   43.06   16.36
   0  13  12   23.44   13.47
   0  13 -12   28.72    8.46
   0  13  12   29.02    5.44
   0  13 -12   31.81    7.07
   0  13 -12   36.13    6.58
   0  13  12   38.47    7.01
   0  13 -13   43.26    9.07
   0  13  13   38.75    8.42
   0  13  13   26.42   16.97
   0  13  13   30.17   14.28
   0  13 -13   50.77    9.25
   0  13  13   43.96    6.25
   0  13 -13   43.45    7.60
   0  13 -13   65.69    6.94
   0  13  13   46.78    7.32
   0  13  14   52.50    8.10
   0  13  14   46.80    6.44
   0  13 -14   41.93    9.28
   0  13  14   25.16   14.46
   0  13  14   22.61   18.09
   0  13 -14   28.25    7.49
   0  13  14   52.03    7.14
   0  13 -14   56.77    6.64
   0  13  15  564.37   41.88
   0  13  15  536.90   44.77
   0  13  15  651.75   46.62
   0  13  15  555.35   41.34
   0  13 -15  552.34   42.35
   0  13 -15  597.13   41.92
   0  13  15  509.72   41.45
   0  13  16    0.94   15.17
   0  13  16   29.82   20.58
   0  13  16   20.50    6.95
   0  13 -16   23.77    8.68
   0  13  16   12.01    5.80
   0  13  17    8.88   15.09
   0  13  17    9.08   22.22
   0  13 -17   16.69    8.50
   0  13  17    9.31    6.76
   0  13  17   10.14    5.91
   0  13 -17   21.98    8.64
   0  13  18   21.76   23.95
   0  13  18    0.32   15.25
   0  13 -18    8.68    8.35
   0  13  18   -0.86    6.03
   0  13  18   -4.71    6.19
   0  13 -18    1.29    8.48
   0  13  19  538.17   44.70
   0  13  19  447.49   33.51
   0  13 -19  428.10   34.37
   0  13  19  396.52   37.28
   0  13 -19  459.13   34.36
   0  13  20   27.02   14.67
   0  13  20   16.59   27.20
   0  13 -20   20.01    8.33
   0  13 -20    9.53    8.38
   0  13  20   22.73    6.41
   0  13  21   50.02   30.30
   0  13  21   28.26   13.92
   0  13 -21   39.72    8.90
   0  13  21   47.17    7.10
   0  13 -21   46.90    8.65
   0  13  22   15.32   30.84
   0  13 -22   10.98    7.63
   0  13 -22    2.32    7.48
   0  13  22   -2.53    6.11
   0  13  23  125.44   32.86
   0  13 -23  149.78   14.31
   0  13 -23  154.01   14.07
   0  13  23  165.26   13.42
   0  13  24   35.98   28.65
   0  13 -24   22.87    7.35
   0  13  24   20.76    6.20
   0  13 -24   25.99    7.11
   0  13  25   46.58   26.60
   0  13 -25   52.75    8.41
   0  13  25   67.08    7.65
   0  13  26   44.40   25.30
   0  13 -26   49.51    7.73
   0  13  26   57.06    7.07
   0  13  27   46.04   22.79
   0  13 -27   28.15    6.57
   0  13  27   34.82    6.12
   0  13  28    0.76   21.19
   0  13 -28    5.39    5.48
   0  13  28    7.36    5.08
   0  13  29  -11.92   19.48
   0  13 -29    0.97    4.86
   0  13  30   -4.84   17.76
   0  13  31    6.84   15.35
   0  14   0  294.68   24.38
   0  14   0  344.76   26.24
   0  14   0  297.59   24.09
   0  14   0  328.68   26.05
   0  14   0  298.84   24.26
   0  14   0  296.97   24.06
   0  14   1   23.44    8.48
   0  14  -1   34.12    8.28
   0  14  -1   35.34   12.52
   0  14  -1   52.75   11.68
   0  14   1   31.48   11.75
   0  14  -1   19.02    7.71
   0  14   1   30.62    7.65
   0  14  -1   48.93   11.42
   0  14   1   41.25   11.09
   0  14  -1   33.55    7.51
   0  14   1   46.29    7.70
   0  14   1   21.35    7.66
   0  14  -1   23.84    7.74
   0  14  -2   12.75    6.15
   0  14   2   16.95    8.21
   0  14  -2   12.66    7.69
   0  14   2   17.49   11.83
   0  14  -2   16.89   11.17
   0  14  -2    2.83   11.45
   0  14   2    8.00    6.95
   0  14  -2   10.80    7.59
   0  14   2   12.74   11.71
   0  14  -2   15.05   10.78
   0  14   2   14.25    6.97
   0  14  -2   12.15    6.97
   0  14  -2   14.01    7.14
   0  14  -3   46.23    7.20
   0  14  -3   39.91    8.17
   0  14  -3   40.69   12.83
   0  14   3   26.88   12.26
   0  14  -3   21.41   11.30
   0  14   3   47.46    8.04
   0  14  -3   35.70    8.27
   0  14  -3   31.16   10.87
   0  14   3   25.38   12.31
   0  14   3   26.07    7.57
   0  14  -3   26.47    7.72
   0  14  -3   59.55    8.10
   0  14  -4  393.83   29.33
   0  14  -4  387.69   28.97
   0  14   4  371.31   31.37
   0  14  -4  364.05   32.17
   0  14  -4  389.36   30.65
   0  14   4  389.50   31.27
   0  14  -4  388.91   29.35
   0  14   4  386.76   29.08
   0  14  -4  371.33   30.17
   0  14   4  358.13   31.61
   0  14   4  331.66   29.22
   0  14  -4  365.46   29.33
   0  14  -4  384.63   29.15
   0  14  -5  129.56   11.91
   0  14  -5  128.36   12.27
   0  14  -5  105.17   16.62
   0  14   5  145.20   15.03
   0  14   5  100.56   15.86
   0  14  -5  121.43   14.74
   0  14  -5  129.78   12.39
   0  14   5  131.85   11.93
   0  14   5  105.81   16.50
   0  14   5  100.65   11.91
   0  14  -5  123.38   12.25
   0  14   5  129.74   12.03
   0  14  -5  136.85   12.05
   0  14   6    1.97    8.25
   0  14  -6   15.85    7.00
   0  14  -6    4.33    6.99
   0  14   6    2.11   10.95
   0  14   6   17.04   12.78
   0  14  -6   14.18   10.35
   0  14  -6    8.95    7.59
   0  14   6    8.69    7.20
   0  14   6    1.87   12.52
   0  14   6    1.78    6.82
   0  14  -6   -3.48    7.06
   0  14  -6    2.27    6.65
   0  14   6    1.70    7.22
   0  14   7  179.09   16.15
   0  14  -7  168.37   15.43
   0  14  -7  185.39   15.63
   0  14   7  213.58   17.93
   0  14   7  186.00   19.40
   0  14  -7  205.59   17.57
   0  14  -7  171.29   15.87
   0  14   7  166.96   15.47
   0  14   7  180.87   19.65
   0  14   7  170.98   15.46
   0  14  -7  183.41   15.23
   0  14   7  173.66   15.36
   0  14  -8    8.99    6.51
   0  14   8   21.76    8.27
   0  14  -8   12.84    7.34
   0  14   8   28.88   13.13
   0  14  -8   29.07   10.81
   0  14   8   16.96   10.92
   0  14  -8   11.74    8.14
   0  14   8   10.27    7.19
   0  14   8    9.53   14.39
   0  14   8   13.59    6.65
   0  14  -8   10.76    6.44
   0  14   8    8.05    6.59
   0  14  -9    0.51    6.28
   0  14  -9    8.06    7.78
   0  14   9    4.29    7.88
   0  14   9    7.35   13.42
   0  14   9   14.19   11.02
   0  14  -9   16.30    8.04
   0  14   9    7.80    7.11
   0  14   9   23.79   14.98
   0  14   9   15.69    6.41
   0  14  -9   20.38    6.53
   0  14   9    6.64    6.52
   0  14 -10   11.22    6.13
   0  14  10   11.07    7.96
   0  14 -10   18.58    7.91
   0  14  10   23.01   11.10
   0  14  10   40.14   13.98
   0  14  10   13.41    7.25
   0  14 -10   19.05    8.27
   0  14  10   30.45   16.14
   0  14  10   35.30    6.30
   0  14 -10   27.83    7.39
   0  14 -10    9.71    6.46
   0  14  10    1.68    6.38
   0  14  11  584.39   43.50
   0  14 -11  517.18   42.80
   0  14 -11  608.11   43.55
   0  14  11  581.40   45.82
   0  14  11  622.14   46.70
   0  14 -11  582.64   43.53
   0  14 -11  601.58   43.41
   0  14 -11  572.77   42.93
   0  14  11  568.36   43.00
   0  14  12    8.47    7.70
   0  14 -12   11.04    8.29
   0  14  12   14.85   14.32
   0  14  12   -2.41   16.68
   0  14 -12   -2.11    8.09
   0  14 -12    2.56    7.01
   0  14 -12   -1.86    5.78
   0  14  12   15.61    6.18
   0  14  13   21.00    8.02
   0  14 -13   42.93    8.83
   0  14 -13   35.80    8.78
   0  14  13   20.24   14.89
   0  14  13   32.63   18.33
   0  14 -13   35.90    7.93
   0  14 -13   41.35    6.25
   0  14  13   34.05    6.90
   0  14 -14  291.50   23.49
   0  14  14  283.71   23.03
   0  14  14  314.15   27.18
   0  14 -14  265.33   23.28
   0  14 -14  334.81   23.07
   0  14 -14  258.21   22.04
   0  14  15  103.52   17.03
   0  14  15   98.17   21.61
   0  14  15   96.49   10.62
   0  14 -15   96.63   11.39
   0  14  16   86.89   22.08
   0  14  16   61.93   16.03
   0  14  16   61.37    8.50
   0  14 -16   64.22    9.79
   0  14  16   61.83    7.44
   0  14  17  101.94   24.40
   0  14  17  100.67   16.63
   0  14 -17   90.89   10.99
   0  14  17  101.28    9.20
   0  14  17   85.53   10.02
   0  14  18  226.46   29.14
   0  14 -18  180.44   15.69
   0  14  18  170.09   14.38
   0  14  18  171.46   20.10
   0  14 -18  172.47   15.95
   0  14  19   -3.40   13.22
   0  14  19    1.08   26.51
   0  14 -19    6.29    7.93
   0  14 -19   -1.57    7.71
   0  14  19    8.64    5.62
   0  14  20   31.33   27.22
   0  14 -20   26.78    8.05
   0  14 -20   31.44    7.75
   0  14  20   36.39    6.36
   0  14  21   35.06   29.60
   0  14 -21    7.51    7.30
   0  14  21    5.56    5.67
   0  14 -21   20.52    6.99
   0  14  22   55.21   28.57
   0  14 -22   54.98    8.73
   0  14 -22   67.46    8.05
   0  14  23   51.04   27.50
   0  14 -23   45.14    7.78
   0  14  24    3.74   24.48
   0  14 -24   10.40    6.49
   0  14  25   -1.26   22.64
   0  14 -25    8.11    6.14
   0  14  26    8.22   20.92
   0  14 -26   16.11    5.73
   0  14  27   59.36   20.34
   0  14 -27   64.23    7.22
   0  14  28   69.16   18.90
   0  14  29   30.58   16.49
   0  15   0    3.75    7.95
   0  15   0   -3.87   12.71
   0  15   0   -6.08   12.02
   0  15   0    4.47    7.32
   0  15   0   -9.72   11.00
   0  15   0    5.43    7.26
   0  15   0    2.41    7.19
   0  15   1    3.45    8.07
   0  15  -1    7.38    7.96
   0  15  -1   -3.81   12.08
   0  15   1   17.40   12.37
   0  15  -1   -1.31   13.37
   0  15  -1    3.30    7.45
   0  15   1    8.02    7.38
   0  15   1   -1.63   12.87
   0  15  -1   -2.41   11.83
   0  15   1    3.04    7.14
   0  15  -1    5.09    7.27
   0  15  -1   -0.13    7.22
   0  15   1    9.35    6.93
   0  15   2  110.57   12.57
   0  15  -2  102.88   12.23
   0  15   2  171.75   16.21
   0  15  -2  154.64   15.51
   0  15  -2  109.27   16.77
   0  15   2   93.89   11.53
   0  15  -2   95.67   11.69
   0  15   2  153.65   15.72
   0  15  -2  156.64   15.26
   0  15   2  135.58   11.85
   0  15  -2  118.79   12.03
   0  15  -2   79.95   11.48
   0  15  -3  172.22   15.39
   0  15  -3  159.58   18.11
   0  15  -3  166.57   19.53
   0  15   3  160.09   18.99
   0  15  -3  177.80   15.26
   0  15   3  199.34   15.11
   0  15   3  156.68   18.84
   0  15   3  157.78   15.20
   0  15  -3  135.91   15.15
   0  15  -3  191.61   14.95
   0  15  -4  119.85   12.57
   0  15   4  144.87   16.45
   0  15  -4  113.41   15.80
   0  15   4  111.35   16.64
   0  15  -4  125.99   18.17
   0  15  -4  151.75   12.71
   0  15   4  151.86   12.61
   0  15   4  105.82   17.18
   0  15  -4  104.61   12.68
   0  15   4  106.22   12.33
   0  15  -4  155.74   12.42
   0  15  -5   39.89    8.25
   0  15   5   52.92   13.68
   0  15  -5   56.70   15.11
   0  15   5   41.81   12.54
   0  15  -5   75.11   12.67
   0  15  -5   32.21    8.48
   0  15   5   40.15    8.02
   0  15   5   53.42   14.35
   0  15  -5   55.78    8.66
   0  15   5   43.33    7.85
   0  15  -5   39.67    7.51
   0  15  -6   36.03    7.83
   0  15  -6   31.15    7.96
   0  15   6   41.89    9.26
   0  15  -6   40.09   14.49
   0  15  -6   69.29   12.40
   0  15   6   54.12   13.04
   0  15   6   66.07   13.79
   0  15   6   30.77    7.94
   0  15  -6   33.03    8.42
   0  15   6   74.00   15.10
   0  15   6   53.48    7.71
   0  15  -6   52.67    8.45
   0  15   6   30.69    7.94
   0  15  -6   28.18    7.44
   0  15  -7   76.23    9.60
   0  15   7   81.82   10.89
   0  15  -7   77.05    9.86
   0  15   7  102.06   14.51
   0  15   7  121.91   15.42
   0  15  -7   66.15   16.10
   0  15   7   74.17    9.60
   0  15  -7   84.88   10.09
   0  15   7  111.41   16.21
   0  15  -7   83.92   10.12
   0  15   7   96.07    9.68
   0  15   7   68.26    9.43
   0  15  -7   76.09    9.13
   0  15   8   76.81   10.45
   0  15  -8   66.18    9.55
   0  15  -8   73.63    8.96
   0  15   8  100.05   15.33
   0  15  -8   76.57   16.57
   0  15   8   91.67   13.56
   0  15  -8   73.52    9.91
   0  15   8   69.60    9.31
   0  15   8  106.79   17.01
   0  15   8   87.35    9.05
   0  15   8   69.58    9.25
   0  15  -8   69.54    8.88
   0  15   9  199.75   17.82
   0  15  -9  218.44   17.52
   0  15  -9  200.29   16.87
   0  15   9  263.98   21.85
   0  15  -9  235.99   22.68
   0  15  -9  209.82   17.59
   0  15   9  175.38   17.09
   0  15   9  243.87   23.35
   0  15   9  239.82   17.04
   0  15   9  176.48   17.00
   0  15  -9  191.80   16.72
   0  15  10  234.08   18.89
   0  15 -10  187.27   17.77
   0  15 -10  243.94   18.69
   0  15  10  223.73   22.84
   0  15 -10  192.30   23.07
   0  15 -10  249.35   18.86
   0  15  10  226.77   23.88
   0  15 -10  195.16   18.59
   0  15  10  203.88   17.78
   0  15  10  231.32   18.13
   0  15 -10  253.43   17.91
   0  15 -11   15.45    5.71
   0  15 -11   15.08    7.91
   0  15  11   27.38    8.40
   0  15 -11   33.96   14.68
   0  15  11   44.95   14.89
   0  15 -11   19.41    8.01
   0  15  11   43.47   16.96
   0  15 -11   24.98    7.75
   0  15 -11   18.38    5.93
   0  15  11   21.32    6.61
   0  15 -12  196.97   16.54
   0  15  12  195.64   16.43
   0  15  12  190.70   21.11
   0  15 -12  136.95   20.94
   0  15 -12  198.92   16.39
   0  15  12  198.89   23.61
   0  15 -12  200.84   16.34
   0  15 -12  180.30   15.15
   0  15  12  175.15   15.47
   0  15  13  238.32   24.13
   0  15 -13  210.88   24.56
   0  15 -13  247.29   20.11
   0  15  13  285.25   27.75
   0  15 -13  265.43   20.35
   0  15  13  248.27   20.05
   0  15 -13  232.33   18.96
   0  15  14   13.08   19.38
   0  15 -14   12.92    7.65
   0  15 -14   -4.62   14.22
   0  15  14    7.43   14.49
   0  15 -14    9.16    7.93
   0  15  14    5.18    7.07
   0  15  15   34.43   20.48
   0  15 -15   11.77    7.34
   0  15 -15    1.72   13.64
   0  15  15   18.61   14.45
   0  15  15    6.22    6.84
   0  15 -15    6.01    8.06
   0  15  16   43.57   13.92
   0  15 -16   17.53   13.54
   0  15 -16   16.04    7.38
   0  15  16   13.25   21.87
   0  15 -17    0.63   12.87
   0  15 -17   -2.27    6.97
   0  15 -18   10.33   12.32
   0  15 -18   12.94    6.61
   0  15  19   -6.07   25.04
   0  15 -19    3.79    6.23
   0  15  20   49.89   27.84
   0  15 -20   67.24    8.78
   0  15  21   36.58   25.27
   0  15 -21   22.55    6.65
   0  15  22   96.73   24.51
   0  15 -22   65.79    8.27
   0  15  23  -17.64   21.83
   0  15 -23   -1.08    5.67
   0  15  24   13.56   20.32
   0  15  25   40.61   18.20
   0  15  26   73.28   17.06
   0  16   0   -2.60    8.15
   0  16   0   10.59   13.06
   0  16   0  -13.95   14.04
   0  16   0    4.13    7.27
   0  16   0  -17.18   12.73
   0  16   0   -2.88    7.16
   0  16   0    7.12    7.06
   0  16   1  509.62   39.65
   0  16  -1  524.52   39.60
   0  16  -1  625.16   41.67
   0  16   1  576.24   41.69
   0  16  -1  609.29   42.60
   0  16  -1  508.81   39.28
   0  16   1  488.30   39.24
   0  16   1  590.98   41.54
   0  16  -1  510.84   39.58
   0  16   1  526.44   39.64
   0  16  -1  497.06   39.20
   0  16   1  482.68   39.24
   0  16   2   -1.24    8.23
   0  16  -2   -6.44    7.83
   0  16  -2   -9.29   12.52
   0  16  -2   -7.76   13.94
   0  16   2  -13.89   13.47
   0  16  -2    3.57    7.03
   0  16   2    5.02    7.16
   0  16   2   14.97   13.21
   0  16   2    5.35    7.33
   0  16  -2    2.25    7.45
   0  16   2    4.28    6.74
   0  16  -2    3.29    6.96
   0  16  -3  117.87   12.97
   0  16   3  144.28   13.67
   0  16  -3  161.22   18.70
   0  16   3  172.84   17.34
   0  16  -3  184.39   16.92
   0  16  -3  134.27   12.68
   0  16   3  126.80   12.61
   0  16   3  147.98   17.68
   0  16   3  125.14   12.92
   0  16  -3  144.98   13.23
   0  16  -3  117.46   12.25
   0  16  -4   -4.25    7.21
   0  16  -4   -8.55   12.76
   0  16   4   -4.84   13.27
   0  16  -4    6.55   14.31
   0  16   4    8.02    6.97
   0  16  -4    5.81    7.17
   0  16   4    3.29   14.08
   0  16  -4    5.09    7.51
   0  16   4    3.95    6.93
   0  16  -4    1.77    6.62
   0  16  -5   72.58    9.00
   0  16   5   80.67   14.88
   0  16   5   86.57   14.57
   0  16  -5   85.52   15.80
   0  16  -5   66.00    9.00
   0  16   5   58.96    8.81
   0  16   5   77.46   15.66
   0  16   5   65.56    8.72
   0  16  -5   71.58    9.33
   0  16  -5   60.29    8.60
   0  16  -6    6.03    6.72
   0  16   6   -0.26   13.56
   0  16  -6   14.04   14.43
   0  16   6    6.31   13.17
   0  16   6   -3.05    6.92
   0  16  -6   -3.11    7.08
   0  16   6    4.33   14.24
   0  16  -6    2.65    7.42
   0  16   6    4.23    6.31
   0  16   6   -3.91    6.84
   0  16  -6   -2.24    6.20
   0  16  -7   26.57    6.78
   0  16   7   33.51    8.51
   0  16  -7   42.95   15.16
   0  16   7   38.13   13.77
   0  16  -7   38.84    7.50
   0  16   7   16.26    6.85
   0  16   7   40.49   15.51
   0  16  -7   22.01    7.61
   0  16   7   26.69    6.56
   0  16   7   19.98    6.85
   0  16  -7   18.52    6.29
   0  16   8    4.68    8.19
   0  16  -8    4.33    5.96
   0  16   8   11.85   13.57
   0  16  -8    8.13   14.20
   0  16  -8    3.08    7.08
   0  16   8   -0.87   15.55
   0  16   8    5.43    5.59
   0  16  -8    8.79    5.85
   0  16   8    3.56    6.38
   0  16  -9    4.23   14.57
   0  16   9   -5.26   13.97
   0  16  -9   21.71    7.22
   0  16   9    8.67   15.86
   0  16  -9   17.60    5.79
   0  16   9   21.29    8.02
   0  16  -9   18.58    5.74
   0  16   9   12.66    6.26
   0  16 -10    5.60   14.86
   0  16  10   -4.72   13.72
   0  16 -10   20.16    6.99
   0  16  10   34.92   16.32
   0  16 -10    5.33    5.27
   0  16  10    8.97    7.64
   0  16 -10    7.69    5.21
   0  16  11    3.12   13.63
   0  16 -11    4.15   14.42
   0  16 -11   -0.25    6.75
   0  16  11    2.56   17.38
   0  16  11    7.70    7.34
   0  16 -11    6.64    5.03
   0  16  12   -6.15   13.62
   0  16 -12   -9.47   13.93
   0  16 -12   -3.96    6.66
   0  16  12  -10.66   17.80
   0  16  12   19.88    7.19
   0  16 -12    5.33    4.47
   0  16  13   91.06   20.28
   0  16 -13   84.38    9.68
   0  16 -13  111.81   16.40
   0  16  13  115.61   15.59
   0  16  13   81.14    9.97
   0  16  14   29.59   19.31
   0  16 -14   34.20    6.95
   0  16  14   31.81   12.77
   0  16 -14   16.25   13.72
   0  16  15   15.06   20.29
   0  16 -15    9.63    6.05
   0  16 -15   -3.84   13.02
   0  16  16   17.22   20.97
   0  16 -16   -5.97    5.78
   0  16 -16  -12.90   12.28
   0  16  17  326.08   32.19
   0  16 -17  275.74   25.16
   0  16  18   24.54   22.88
   0  16  19   15.12   22.56
   0  16  20   -7.57   20.88
   0  16  21  183.60   24.93
   0  16  22   27.10   17.84
   0  16  23   28.37   15.83
   0  16  24   -0.22   13.31
   0  17   0   12.32    7.40
   0  17   0   -2.67    6.32
   0  17   0   -7.71   13.50
   0  17   0   -1.12   12.46
   0  17   0   -0.84    6.67
   0  17   0   -0.21    5.98
   0  17  -1   -6.97    7.04
   0  17   1    4.32    7.31
   0  17   1   -0.11    6.28
   0  17  -1    3.34    6.37
   0  17   1    3.15   12.64
   0  17  -1    3.75   13.84
   0  17   1   -7.74    6.69
   0  17  -1    6.20    6.68
   0  17   1   -1.35    6.01
   0  17  -1    8.48    5.81
   0  17   2   54.00    9.19
   0  17  -2   53.72    8.53
   0  17  -2   81.86   15.18
   0  17   2   67.63   13.92
   0  17   2   54.72    7.81
   0  17  -2   54.82    8.13
   0  17   2   53.75    8.20
   0  17  -2   69.82    8.72
   0  17  -2   56.14    7.72
   0  17   2   65.10    7.72
   0  17  -3   45.83    8.24
   0  17   3   61.68    9.07
   0  17   3   53.99   13.75
   0  17  -3   60.66   15.20
   0  17   3   56.65    7.96
   0  17  -3   59.87    7.96
   0  17   3   58.62   13.90
   0  17  -3   62.17    8.74
   0  17   3   60.52    8.25
   0  17  -3   58.95    7.42
   0  17  -4   17.10    6.59
   0  17   4   11.02   12.33
   0  17  -4    8.33   14.19
   0  17  -4    8.23    6.48
   0  17   4   11.70    6.51
   0  17   4    5.34   13.40
   0  17   4    9.77    6.24
   0  17  -4   13.34    7.20
   0  17  -4   10.89    5.77
   0  17  -5  178.80   16.70
   0  17  -5  252.90   22.45
   0  17   5  262.27   20.84
   0  17  -5  229.52   16.76
   0  17   5  216.45   21.33
   0  17  -5  203.46   17.38
   0  17   5  194.43   16.68
   0  17  -5  186.78   16.34
   0  17  -6  -15.35   14.35
   0  17   6   10.34   12.60
   0  17  -6   14.06    6.45
   0  17   6   10.58   14.26
   0  17  -6    1.46    5.37
   0  17   6   -1.05    5.86
   0  17  -6   -3.80    5.97
   0  17   7   51.84   13.25
   0  17  -7   39.91   14.70
   0  17  -7   36.68    6.73
   0  17   7   40.30   14.54
   0  17  -7   23.84    5.74
   0  17   7   39.14    7.89
   0  17  -7   21.46    6.04
   0  17   8   25.99   12.94
   0  17  -8   52.86   14.50
   0  17  -8   26.75    6.39
   0  17   8   22.16   15.02
   0  17  -8    7.53    5.04
   0  17   8   26.67    7.62
   0  17   9  256.84   20.14
   0  17  -9  263.52   21.42
   0  17  -9  223.26   15.77
   0  17   9  267.06   22.00
   0  17   9  193.34   16.31
   0  17  10    4.43   16.07
   0  17 -10   14.12    6.04
   0  17 -10    9.92    4.24
   0  17 -10   24.18   13.60
   0  17  10   10.52   12.52
   0  17  11   56.15   16.80
   0  17 -11   35.87    6.57
   0  17 -11   48.07   13.71
   0  17  12  184.08   21.26
   0  17 -12  135.39   12.35
   0  17 -12  182.92   17.88
   0  17  13  259.58   26.07
   0  17 -13  235.46   22.59
   0  17  14    7.14   17.86
   0  17 -14   11.12   11.33
   0  17  15   -7.32   18.25
   0  17  16   12.03   18.58
   0  17  17   27.60   18.71
   0  17  18    2.04   17.14
   0  17  19   28.19   16.13
   0  17  20    3.60   13.64
   0  18   0   22.21    5.70
   0  18   0   14.39    5.27
   0  18  -1   17.15    5.69
   0  18  -1   27.79    5.42
   0  18  -2   22.33    5.63
   0  18  -2   16.51    5.12
   0  18  -3   19.26    5.66
   0  18  -3   30.38   13.41
   0  18  -3   25.33    5.26
   0  18  -4   95.46    8.46
   0  18  -4  106.72   15.43
   0  18  -4   70.63    7.95
   0  18  -5   73.50    7.02
   0  18  -5   83.25   14.15
   0  18  -6   59.73    6.89
   0  18  -6   57.17   13.92
   0  18  -7   16.10    5.02
   0  18  -7   21.69   12.72
   0  18  -8   61.70   13.54
   0  18  -9   30.48   12.02
   0  18   9   19.80   14.18
   0  18 -10   44.22   12.45
   0  18  10   53.26   14.20
   0  18 -11   40.11   11.54
   0  18  11   51.82   14.47
   0  18 -12    7.34    9.90
   0  18  12   12.64   13.79
   0  18  13   36.54   15.36
   0  18  14   54.88   15.12
   0  18  15    7.34   14.11
   1   0 -42   20.35    8.09
  -1   0  42   10.08   15.99
   1   0 -41    1.49    8.86
  -1   0  41  -10.38   17.61
   1   0 -41   11.29   31.43
   1   0 -40   87.01   12.36
  -1   0  40  116.32   20.72
  -1   0  39    8.89   19.51
   1   0 -39    8.00    9.84
  -1   0  38   45.90   20.42
   1   0 -38   30.06   10.60
   1   0 -37   -8.12   10.24
   1   0 -36  158.76   16.55
   1   0 -35   13.10   10.04
   1   0 -34   49.33   10.68
   1   0 -33   -5.61    9.21
   1   0 -32  263.12   22.34
   1   0 -31    2.27    8.28
   1   0 -30   31.38    7.15
   1   0 -30   19.56    7.68
   1   0 -29   -3.68    7.59
  -1   0  29   12.37   20.42
  -1   0  29  -29.29   29.43
   1   0 -29   -3.39    5.87
   1   0 -28   36.58    7.13
  -1   0  28   55.95   21.65
  -1   0  28   46.73   28.15
   1   0 -28   49.52   16.11
   1   0 -28    1.65    6.16
   1   0 -27    0.64    6.30
  -1   0  27   11.56   19.15
  -1   0  27  -11.33   24.36
   1   0 -27    3.69   14.44
   1   0 -27   -2.38    5.99
   1   0 -26    9.42    5.34
  -1   0  26  -10.57   16.49
  -1   0  26    9.07   21.46
   1   0 -26   11.77   13.91
   1   0 -26   11.00    5.89
   1   0 -25    6.37   13.27
  -1   0  25   10.81   19.50
   1   0 -25   -2.54    5.97
   1   0 -25   -2.03    5.28
   1   0 -24  353.85   33.66
  -1   0  24  350.25   38.27
   1   0 -24  377.08   30.39
   1   0 -23    5.04   11.11
   1   0 -23   -0.97    5.07
   1   0 -22  146.04   17.41
  -1   0  22  127.57   20.76
  -1   0  22   85.30   18.73
  -1   0  21    2.25   14.12
   1   0 -21    2.33   10.38
   1   0 -21    0.29    4.44
  -1   0  21   -5.24   11.56
  -1   0  20  739.55   54.43
   1   0 -20  708.35   52.40
   1   0 -20  693.08   51.49
  -1   0  20  564.55   53.36
   1   0 -19   -1.98    9.11
  -1   0  19    5.80   11.67
   1   0 -19    1.53    4.44
   1   0 -18 1151.32  100.73
  -1   0  18 1198.70  101.81
   1   0 -17   -3.33    8.29
  -1   0  17   -2.83   10.36
   1   0 -17   -0.22    4.55
   1   0 -16  454.40   18.64
  -1   0  16  500.04   20.72
  -1   0  15    4.49    8.64
   1   0 -15    0.96    4.36
   1   0 -14 1459.83   91.85
  -1   0  14  979.19   92.13
  -1   0  13    2.42    7.78
   1   0 -13    3.43    3.66
   1   0 -12  569.14   46.09
  -1   0  12  719.93   47.07
  -1   0  11   -2.40    6.83
   1   0 -11    1.24    3.45
   1   0 -10  115.09   11.42
  -1   0  10  201.88   13.07
  -1   0   9    3.95    5.63
   1   0  -9   -1.89    3.45
   1   0  -8  386.53   19.53
  -1   0   8  123.05   19.50
  -1   0   7    1.86    4.65
   1   0  -7    0.52    2.79
   1   0  -6  801.08   67.51
  -1   0   6 1118.78   67.81
  -1   0   5   -0.07    3.42
   1   0  -5   -0.06    2.08
   1   0  -4  206.54   11.03
  -1   0   4   78.97   11.04
  -1   0   3   -0.48    2.19
   1   0  -3    0.81    1.45
   1   0  -2 6249.49  439.29
  -1   0   2 5761.27  439.32
   1   0  -1   -0.21    0.85
   1   0  -1    0.02    1.13
  -1   0   0  151.69   13.95
  -1   0   0  246.50   14.02
   1   0   1   -0.79    1.14
   1   0   1    0.34    0.80
   1   0   1   -0.47    1.00
  -1   0  -2 6318.06  453.06
   1   0   2 6440.31  453.13
   1   0   2 6241.09  453.07
   1   0   2 5879.59  453.09
  -1   0  -3    0.62    1.48
   1   0   3    1.51    2.20
   1   0   3   -0.63    1.85
  -1   0  -3    0.92    1.62
  -1   0  -4  181.14   14.73
   1   0   4  157.51   14.86
  -1   0  -4  224.13   14.79
   1   0   4  222.62   14.83
  -1   0  -5   -0.37    2.64
  -1   0  -5    1.88    2.85
  -1   0  -5    0.26    2.25
   1   0   5   -0.38    2.77
  -1   0  -6  480.85   38.33
  -1   0  -6  464.58   38.26
  -1   0  -6  596.66   38.41
   1   0   6  558.59   38.44
  -1   0  -7    1.91    3.42
  -1   0  -7   -0.21    3.65
   1   0   7   -1.67    3.54
  -1   0  -7    1.06    2.71
  -1   0  -8  669.33   40.07
  -1   0  -8  658.51   39.91
   1   0   8  430.14   39.80
  -1   0  -8  451.41   39.72
  -1   0  -9    0.25    4.26
  -1   0  -9    1.28    4.57
   1   0   9    1.59    4.28
  -1   0  -9    0.11    3.15
  -1   0 -10  246.88   19.55
   1   0  10  253.89   19.67
  -1   0 -10  256.90   19.50
  -1   0 -11   -0.12    5.07
   1   0  11   -0.71    4.94
  -1   0 -11    2.65    3.63
  -1   0 -12  359.25   23.47
   1   0  12  358.10   23.74
  -1   0 -13   -0.43    5.97
   1   0  13    2.76    5.42
  -1   0 -13    0.50    3.90
  -1   0 -14   56.45    6.41
   1   0  14   67.46    7.38
  -1   0 -15    0.72    6.45
   1   0  15   -6.38    5.69
  -1   0 -15   -0.99    4.19
   1   0  16  139.94   12.61
  -1   0 -16  126.97   11.67
  -1   0 -17    1.38    3.91
   1   0  17   -0.97    6.34
  -1   0 -18  525.10   40.98
   1   0  18  555.13   41.42
   1   0  19    3.41    6.92
  -1   0 -19   -5.33    4.81
   1   0  20 1059.16   75.09
  -1   0 -20  951.14   74.63
  -1   0 -21    4.87    4.57
  -1   0 -22  721.72   48.57
  -1   0 -22  520.58   49.15
  -1   0 -23   -6.52    5.27
  -1   0 -23    4.42   11.57
  -1   0 -24  778.22   57.40
  -1   0 -24  761.52   55.90
  -1   0 -24  682.15   58.61
  -1   0 -25    2.27    5.86
  -1   0 -25   -0.56    5.01
  -1   0 -25   -0.90   12.57
  -1   0 -26   40.43    7.41
  -1   0 -26   26.18   13.98
  -1   0 -26   76.75    8.59
   1   0  26   32.17   19.26
  -1   0 -27    8.94    6.40
   1   0  27  -13.23   19.57
  -1   0 -28  209.45   17.76
  -1   0 -29   -2.48    7.41
  -1   0 -30    6.07    7.47
  -1   0 -31   -2.56    8.58
  -1   0 -32   -2.23    9.01
  -1   0 -33    2.30    9.48
  -1   0 -34   13.39    9.63
  -1   0 -35   -1.66    9.58
   1   0  36   50.50   20.39
  -1   0 -36   45.92   10.81
  -1   0 -37   17.27   10.42
   1   0  37  -13.59   19.84
  -1   0 -38    9.02   10.11
   1   0  38   17.93   19.70
  -1   0 -39    0.21    9.85
   1   0  39    1.95   19.66
  -1   0 -39   33.63   32.25
  -1   0 -40  119.72   13.41
   1   0  40  100.61   21.68
  -1   0 -41    5.77    8.72
   1   0  41  -12.16   18.34
   1   0  42   27.25   17.46
  -1   0 -42   36.35    8.07
  -1   1  42   11.20   15.79
  -1  -1  42    4.92   16.99
   1  -1 -42    4.06    7.53
   1   1 -42   -1.69    8.43
  -1  -1  41   22.99   18.84
  -1   1  41   -9.50   16.49
   1  -1 -41   -4.47    8.39
   1   1 -41   11.04    9.29
   1   1 -40   32.15   10.11
  -1  -1  40    8.93   19.75
  -1   1  40   42.41   18.54
   1  -1 -40   37.06   10.02
   1  -1 -39    7.34    9.72
  -1   1  39    3.44   18.34
   1   1 -39   22.76   10.19
  -1  -1  39  -10.02   20.20
   1   1 -38   -6.22   10.33
   1  -1 -38    6.36    9.86
   1   1 -37   -1.42   10.33
   1  -1 -37   -1.13   10.01
  -1   1  37  -20.09   19.43
   1  -1 -36    9.14    9.81
   1   1 -36   -0.48   10.10
  -1   1  36    3.48    7.67
  -1  -1  36    5.58    7.89
   1   1 -35   29.50   10.23
   1  -1 -35   21.90    9.76
  -1   1  35   37.41    8.19
  -1  -1  35   25.46    8.27
   1  -1 -34    4.27    9.35
   1   1 -34    3.55    9.45
  -1   1  34   12.73    7.66
  -1  -1  34   16.61    8.05
   1   1 -33    1.15    9.40
   1  -1 -33   -4.60    9.19
  -1  -1  33    0.78    7.74
  -1   1  33    2.82    7.43
   1  -1 -32  253.38   21.68
   1   1 -32  226.14   21.72
  -1   1  32  260.32   20.62
  -1  -1  32  263.41   20.70
   1   1 -31   78.32   10.76
   1  -1 -31   76.18   10.51
  -1  -1  31   39.21   27.18
  -1   1  31   74.96    9.60
  -1  -1  31   78.07    9.52
  -1  -1  30   47.04   26.33
  -1  -1  30   74.97   32.02
   1   1 -30   54.69    9.54
   1  -1 -30   49.41    8.95
   1   1 -30   49.38    8.59
   1  -1 -30   60.48    8.69
  -1  -1  30   55.18    8.30
  -1   1  30   51.86    8.00
  -1  -1  29    6.81   22.74
  -1  -1  29   43.12   29.58
   1  -1 -29   21.82   18.09
  -1   1  29   -0.83   18.54
  -1   1  29    7.53    4.60
   1  -1 -29   -0.90    6.64
   1   1 -29   13.42    7.26
   1  -1 -29    7.60    6.03
   1   1 -29    8.46    6.03
  -1  -1  29    3.50    6.77
  -1   1  29    9.19    6.41
   1  -1 -28  505.42   52.03
  -1   1  28  552.50   49.88
  -1  -1  28  521.23   58.41
   1  -1 -28  644.52   47.20
   1   1 -28  614.18   47.27
   1  -1 -28  593.27   48.38
  -1   1  28  643.16   46.31
  -1   1  28  653.95   46.75
  -1  -1  28  655.25   46.80
  -1   1  27   42.52   18.13
  -1  -1  27   32.34   21.26
   1  -1 -27   45.34   17.33
  -1  -1  27   22.37   24.72
  -1   1  27   16.80   15.54
  -1   1  27   13.98    4.61
   1  -1 -27   26.85    6.53
   1   1 -27   27.41    6.74
   1  -1 -27   11.50    6.35
  -1  -1  27   20.95    6.34
  -1   1  27   23.33    5.92
   1  -1 -26   60.25   16.40
   1   1 -26   43.94   13.03
  -1  -1  26   51.73   23.27
  -1   1  26   12.97   16.75
   1  -1 -26   54.40    7.02
   1   1 -26   60.50    7.22
   1  -1 -26   48.40    7.85
  -1   1  26   51.42    7.05
  -1  -1  26   50.43    6.87
  -1  -1  25   47.99   21.97
   1  -1 -25   86.84   16.96
  -1  -1  25   62.85   14.80
   1   1 -25   53.45   13.46
  -1   1  25   33.22   16.41
   1  -1 -25   73.71    8.35
   1   1 -25   72.25    8.33
   1  -1 -25  101.74    9.69
  -1   1  25   80.63    8.16
  -1  -1  25   87.20    8.02
  -1  -1  24  585.91   50.78
   1   1 -24  562.38   46.10
   1  -1 -24  633.80   47.96
  -1   1  24  445.74   48.18
  -1  -1  24  455.59   49.56
   1  -1 -24  644.84   43.69
   1   1 -24  641.28   43.79
   1  -1 -24  507.84   44.78
  -1   1  24  565.67   43.38
  -1  -1  24  579.04   43.46
  -1  -1  23   71.17   17.01
  -1   1  23   81.68   15.33
   1  -1 -23   65.04    8.57
  -1   1  23   75.25    7.52
  -1  -1  23   78.71    7.44
  -1  -1  23   81.50   18.43
   1   1 -23   68.81   12.54
   1  -1 -23   90.71   15.19
  -1  -1  22  191.27   27.05
   1  -1 -22  300.43   23.04
  -1  -1  22  279.74   21.54
  -1   1  22  291.77   21.46
   1   1 -22  282.47   24.48
   1  -1 -22  287.39   26.25
  -1  -1  22  266.77   28.42
   1  -1 -21  358.98   29.27
  -1   1  21  384.03   27.85
  -1  -1  21  387.59   27.82
  -1  -1  21  306.74   33.09
   1  -1 -21  320.71   31.40
   1   1 -21  335.89   30.06
  -1   1  20   20.53   10.19
   1  -1 -20    6.79    4.46
  -1   1  20    5.79    3.86
  -1  -1  20   10.88    3.97
   1  -1 -20   12.56   11.48
   1   1 -20    8.38    8.60
  -1  -1  20   17.43   13.04
  -1   1  19   -8.54    9.64
   1  -1 -19    4.58    4.46
   1  -1 -19   -2.64   10.72
   1   1 -19    0.48    7.91
  -1  -1  19   -8.87   11.88
  -1   1  18   43.68    9.75
   1  -1 -18   17.83    5.46
   1   1 -18   37.56    8.35
  -1  -1  18   58.75   12.02
  -1  -1  17  205.71   17.51
   1   1 -17  193.98   14.97
  -1  -1  16  227.99   17.75
   1   1 -16  209.70   15.80
  -1  -1  15  375.47   26.46
   1   1 -15  343.55   24.95
  -1  -1  14  221.43   23.99
   1   1 -14  252.29   23.20
  -1  -1  13  174.05   11.23
   1   1 -13  176.25    9.74
  -1  -1  12  134.10    9.66
   1   1 -12  106.68    8.04
  -1  -1  11  283.71   22.45
   1  -1 -11  279.64   21.48
   1   1 -11  275.28   21.74
  -1  -1  10 4045.57  303.69
   1  -1 -10 4303.12  303.54
   1   1 -10 4112.29  303.35
   1  -1  -9   79.04    9.66
   1   1  -9   75.14    9.54
   1  -1  -8   48.29    6.48
   1   1  -8   45.27    6.29
  -1  -1   8   33.41    6.92
   1  -1  -7 1368.01  102.36
  -1  -1   7 1306.02  102.44
   1  -1  -7 1659.12  102.47
   1   1  -7 1314.88  102.22
  -1   1   6 4804.84  325.69
   1  -1  -6 4567.61  325.65
  -1  -1   6 4595.03  325.74
   1  -1  -6 3969.77  325.62
   1   1  -6 4463.55  325.53
   1  -1  -5   82.94    6.21
  -1  -1   5   84.41    6.34
   1   1  -5   78.75    5.82
   1  -1  -4   14.77    3.02
  -1   1   4   19.02    2.34
  -1  -1   4   17.25    3.09
   1   1  -4   16.94    2.60
  -1  -1   3 2243.07  161.51
  -1   1   3 2349.89  161.47
   1  -1  -3 2181.18  161.51
   1  -1  -3 2127.82  161.50
   1   1  -3 2105.72  161.62
   1   1  -2 3560.50  241.97
   1   1  -2 3270.57  242.03
   1  -1  -2 3232.44  241.88
  -1  -1   2 3269.13  242.04
  -1   1   2 3278.88  241.84
  -1  -1   2 3335.86  241.86
   1   1  -1    0.14    1.73
   1   1  -1    2.57    1.63
  -1   1   1    2.17    1.09
   1   1  -1    2.63    1.07
  -1  -1   1    3.55    1.70
   1  -1  -1    3.00    1.25
  -1  -1   0  493.45   29.35
   1  -1   0  434.35   29.25
  -1  -1  -1 1673.61  126.90
   1  -1   1 1758.40  126.93
   1   1   1 1833.93  127.05
   1  -1   1 1849.45  126.92
  -1  -1  -1 1596.83  126.99
   1   1   2   58.32    3.50
   1  -1   2   58.60    3.45
  -1  -1  -2   30.76    3.11
   1  -1   2   28.93    3.19
   1   1   2   30.40    3.21
  -1  -1  -2   32.28    3.28
  -1  -1  -3  386.62   32.09
   1  -1   3  357.98   32.08
   1  -1   3  476.34   32.12
   1   1   3  509.91   32.16
  -1  -1  -3  472.93   32.08
  -1  -1  -4   10.44    2.12
   1  -1   4   11.00    2.64
   1   1   4   12.27    2.96
   1  -1   4    9.94    3.48
   1  -1   4   13.37    2.64
  -1  -1  -4   10.41    2.03
  -1  -1  -5    6.77    2.57
   1  -1   5    6.53    3.00
   1  -1   5   17.97    3.27
   1   1   5   17.30    3.50
  -1   1  -5   16.47    2.62
   1  -1   5   21.70    4.12
  -1  -1  -5   16.49    2.54
  -1  -1  -6  177.15   15.98
   1  -1   6  166.52   16.07
  -1   1  -6  227.92   15.97
   1  -1   6  242.82   16.54
   1   1   6  245.27   16.41
  -1  -1  -6  231.90   16.02
   1  -1   7 1198.65   88.21
  -1  -1  -7 1196.79   88.17
  -1   1  -7 1183.28   88.01
   1  -1   7 1202.29   88.36
   1   1   7 1241.98   88.30
  -1  -1  -7 1203.78   88.10
   1  -1   8 3283.37  223.15
  -1  -1  -8 3271.06  223.13
   1  -1   8 2820.50  223.18
   1   1   8 2922.89  223.17
  -1  -1  -8 2970.10  223.00
  -1  -1  -9  456.74   40.84
   1  -1   9  425.39   40.92
   1  -1   9  638.20   41.50
   1   1   9  660.73   41.49
  -1  -1  -9  616.62   41.18
  -1  -1  -9  632.74   41.09
  -1  -1 -10  201.38   21.05
   1  -1  10  208.23   21.22
   1  -1  10  360.39   22.22
   1   1  10  335.35   22.20
  -1  -1 -10  346.97   21.79
  -1  -1 -10  335.42   21.59
  -1  -1 -11 3906.85  234.38
   1  -1  11 3940.10  234.45
   1  -1  11 2799.49  234.35
   1   1  11 2732.11  234.33
  -1  -1 -11 2954.63  234.16
  -1  -1 -11 3052.97  234.20
  -1  -1 -12  700.80   63.52
   1  -1  12  695.99   63.63
   1   1  12 1051.12   64.49
  -1  -1 -12 1031.42   64.06
   1  -1  12 1079.00   64.50
  -1  -1 -13    4.70    4.15
   1  -1  13    7.44    5.60
  -1  -1 -13    2.31    6.85
   1  -1  13    7.84    7.68
   1   1  13    7.20    7.52
   1  -1  14 2062.26  149.48
  -1  -1 -14 2045.90  149.36
   1   1  14 1998.59  149.95
  -1  -1 -14 2050.77  149.47
   1  -1  14 1988.21  149.94
   1  -1  15  275.05   24.72
  -1  -1 -15  285.28   24.33
  -1  -1 -15  369.46   25.36
   1  -1  15  337.73   26.38
   1   1  15  364.68   26.41
  -1  -1 -16  490.77   38.69
   1  -1  16  535.59   39.04
   1   1  16  506.29   40.20
   1  -1  16  502.74   40.23
  -1  -1 -16  515.28   39.33
  -1  -1 -17   35.26    6.08
   1  -1  17   33.20    7.69
  -1  -1 -17   50.83    9.43
   1   1  17   60.30   11.72
   1  -1  17   63.18   11.55
  -1  -1 -18   25.90    5.82
   1  -1  18   37.58    7.32
  -1  -1 -18   53.70    9.69
  -1   1 -18   44.53    8.54
   1  -1  18   43.59   11.69
   1   1  18   53.54   12.25
  -1  -1 -19  132.21   12.38
   1  -1  19  145.02   13.63
   1   1  19  155.42   17.77
   1  -1  19  141.66   17.32
  -1   1 -19  132.39   13.90
   1   1  20  108.55   16.58
  -1   1 -20   95.84   11.74
   1  -1  20  100.12   15.90
   1   1  20   91.18    8.46
   1  -1  20   98.85    8.58
  -1  -1 -20  121.90   10.38
  -1   1 -21   13.60    8.82
   1   1  21   -5.15   14.16
   1  -1  21   23.41   14.47
   1   1  21    5.44    4.24
   1  -1  21   10.83    4.10
  -1  -1 -21   10.04    5.23
   1   1  22   61.80   16.99
  -1   1 -22   58.10   11.15
   1  -1  22   39.07   16.33
   1   1  22   67.22    6.91
   1  -1  22   72.11    6.96
  -1  -1 -22   75.23    8.43
  -1   1 -23   11.62    9.78
   1   1  23   41.86   17.19
   1  -1  23   12.81   17.39
  -1  -1 -23   27.75    6.49
   1  -1  23   23.07    5.28
   1   1  23   23.20    4.95
  -1   1 -24    6.84    5.05
  -1  -1 -24   14.51    5.12
   1   1  24    4.04   18.14
  -1  -1 -24    2.59   14.07
  -1   1 -24    4.17    9.89
   1   1  24    3.80   12.30
   1  -1  24   17.63   18.16
  -1  -1 -24    6.13    5.51
   1   1  24   11.55    5.11
   1  -1  24    3.22    4.89
   1   1  25   94.79   20.61
  -1   1 -25  144.09   12.92
  -1  -1 -25  147.25   12.78
   1  -1  25  144.07   18.31
   1   1  25  105.63   24.94
   1  -1  25  123.93   24.91
  -1  -1 -25  135.76   20.18
  -1  -1 -25  180.39   14.38
   1  -1  25  146.77   12.45
   1   1  25  150.37   12.52
   1   1  26   90.35   25.39
  -1   1 -26  227.15   18.67
  -1  -1 -26  228.12   18.58
  -1  -1 -26  163.89   25.10
   1  -1  26  165.46   30.07
   1  -1  26  170.86   23.11
   1   1  26  207.00   31.62
  -1  -1 -26  266.38   20.36
   1   1  26  247.33   18.21
   1  -1  26  251.37   18.38
  -1  -1 -27   19.01   16.65
   1  -1  27    8.92   24.80
   1   1  27   17.02   24.51
   1  -1  27   -6.06   20.29
   1  -1  27   15.95    6.15
   1   1  27   13.29    6.12
  -1   1 -27    3.76    6.33
  -1  -1 -27   11.61    6.50
  -1  -1 -28  356.42   40.87
   1   1  28  420.50   48.34
   1  -1  28  435.08   48.02
  -1   1 -28  486.95   35.70
  -1  -1 -28  482.89   35.68
   1   1  28  473.81   35.11
   1  -1  28  468.64   35.18
  -1  -1 -29   46.55    8.85
  -1   1 -29   59.00    9.53
   1  -1  29   20.68   29.38
   1   1  29   97.72   31.51
   1  -1  29   82.24    8.59
   1   1  29   57.64    8.56
  -1   1 -30   -1.04    8.14
  -1  -1 -30    7.48    7.72
   1  -1  30    5.36    7.27
   1   1  30    4.29    6.69
   1   1  30    3.13   32.44
   1  -1  31  -21.66   34.11
   1   1  31   28.91   34.05
   1   1  31   20.74    5.30
   1  -1  31   47.44   28.65
   1  -1  31   15.93    7.57
   1   1  31   16.04    7.46
  -1  -1 -31   21.73    8.69
  -1   1 -31   11.64    8.65
   1  -1  32  240.31   19.48
   1   1  32  246.25   19.49
   1   1  32  233.75   18.23
   1  -1  32  187.07   43.76
  -1  -1 -32  230.31   20.33
  -1   1 -32  212.77   20.54
   1  -1  33   24.53    8.37
   1   1  33   22.78    8.03
  -1  -1 -33   32.58    9.36
  -1   1 -33   33.35   10.17
   1  -1  34    7.40    7.99
   1   1  34   -0.39    7.75
  -1   1 -34   15.97    9.88
  -1  -1 -34    6.61    9.31
   1   1  35   30.64    8.33
   1  -1  35   36.08    8.44
  -1   1 -35   30.52   10.61
  -1  -1 -35   30.60   10.07
   1   1  35   42.10   18.52
   1   1  36  149.87   12.46
   1  -1  36  131.48   12.46
  -1   1 -36  104.55   14.42
   1   1  36  117.13   21.48
  -1  -1 -36   87.68   14.03
   1  -1  37    2.55    7.49
   1   1  37   11.30    7.38
   1   1  37   -2.00   19.38
   1  -1  37  -37.44   21.30
  -1   1 -37   -2.39   10.57
  -1  -1 -37   -3.15    9.81
   1  -1  38   24.07    7.73
   1   1  38   15.48    7.29
  -1   1 -38   20.81   10.48
   1  -1  38   18.64   20.64
   1   1  38   34.24   19.15
  -1  -1 -38   18.46   10.23
  -1   1 -39   23.29   10.31
  -1  -1 -39   22.99    9.49
   1  -1  39   25.09   20.46
   1   1  39   14.70   19.01
  -1  -1 -40   -5.31    8.88
   1  -1  40    1.35   19.51
  -1   1 -40   -7.99    9.68
   1   1  40  -16.34   18.14
  -1   1 -41   -1.11    8.98
   1  -1  41   -3.75   18.76
  -1  -1 -41    6.77    8.39
   1   1  41  -10.80   17.79
   1  -1  42   16.34   16.58
   1   1  42    3.42   15.89
  -1   1 -42    1.78    7.92
  -1  -1 -42   -2.58    6.82
   1   2 -42   35.79    9.34
   1  -2 -42   37.82    7.88
   1  -2 -41  -17.48   31.55
   1  -2 -41    6.28    7.82
   1   2 -41    8.18    9.21
  -1  -2  41    1.76   19.08
   1   2 -40  -24.77   30.93
  -1   2  40    7.74   16.68
   1  -2 -40   -4.98    8.91
   1   2 -40   -0.83    9.69
   1  -2 -39   41.63    9.88
  -1   2  39   56.04   18.19
   1   2 -39   42.00   11.12
   1   2 -38    5.82   10.45
   1  -2 -38    5.45    9.55
   1  -2 -37   55.73   10.68
   1   2 -37   52.35   11.76
  -1   2  37   67.13   18.93
  -1  -2  36   21.93    7.86
   1  -2 -36   18.32    9.79
   1   2 -36    8.54   10.35
  -1   2  36   20.36   18.11
  -1   2  35   33.02    7.88
  -1  -2  35   12.47    8.02
   1   2 -35    7.34   10.53
   1  -2 -35    8.19    9.51
  -1   2  34   12.45    7.50
  -1  -2  34   23.53    7.95
   1   2 -34   13.80   10.23
   1  -2 -34   11.81    8.96
  -1   2  33   21.04    7.71
  -1  -2  33   24.69    7.97
  -1   2  33   15.79    5.27
   1  -2 -33   24.15    9.12
   1   2 -33   26.68    9.72
   1   2 -32   63.48   10.88
   1  -2 -32   61.81   10.27
  -1  -2  32   61.80    8.97
  -1   2  32   60.60    8.73
  -1   2  32   60.95    7.03
  -1  -2  31   34.60   29.78
   1  -2 -31   13.62   21.35
  -1  -2  31   42.25   22.04
  -1   2  31   19.40    5.39
   1   2 -31   21.86    8.88
   1  -2 -31   22.78    8.42
   1   2 -31   14.68    8.04
  -1   2  31   12.21    7.17
  -1  -2  31   30.95    7.58
  -1  -2  30   90.50   31.24
   1  -2 -30  135.82   12.23
   1   2 -30  129.08   12.67
  -1  -2  30   84.83   34.09
   1  -2 -30   51.58   23.59
  -1  -2  30  136.18   22.42
   1   2 -30  102.48   12.01
   1  -2 -30   81.83   11.49
  -1   2  30  114.53   10.00
  -1  -2  30  120.91   11.34
  -1   2  30  111.12   11.03
  -1  -2  29   37.55   27.23
   1  -2 -29   17.96   21.55
  -1  -2  29   51.73   29.89
   1  -2 -29   68.58    9.24
   1  -2 -29   75.96    9.42
   1   2 -29   52.68    8.85
  -1   2  29   66.03    8.46
  -1   2  29   69.28    7.24
  -1  -2  29   76.22    8.82
  -1  -2  28   30.50   23.87
   1  -2 -28  -10.33   19.36
  -1  -2  28  -18.82   27.09
  -1   2  28   -2.09    4.72
   1  -2 -28    5.30    6.56
   1  -2 -28   -3.28    6.12
   1   2 -28   -5.36    5.89
  -1   2  28    3.15    6.10
  -1  -2  28    3.56    6.42
   1  -2 -27   15.36   19.04
  -1  -2  27   24.67   24.81
  -1   2  27   27.92   15.87
  -1   2  27   19.77    5.09
   1  -2 -27   29.14    6.59
   1  -2 -27   30.63    6.98
   1   2 -27   31.59    7.04
  -1  -2  27   25.44    6.49
  -1   2  27   25.11    6.36
   1  -2 -26  183.84   14.62
  -1  -2  26  187.52   14.45
  -1   2  26  163.89   14.24
   1   2 -26  153.23   15.76
   1  -2 -26  150.46   15.68
  -1  -2  26  217.71   20.88
  -1   2  26  192.60   20.10
  -1  -2  26  234.48   28.86
   1  -2 -26  177.49   23.99
   1  -2 -25   89.44   19.21
  -1  -2  25   64.21   21.50
  -1   2  25   59.59   14.74
  -1   2  25   69.48   22.64
   1  -2 -25   81.59    8.84
   1   2 -25  106.87   10.06
   1  -2 -25  112.36   10.49
  -1   2  25   90.14    8.62
  -1  -2  25   85.24    8.57
  -1  -2  24   74.99   20.29
   1  -2 -24   63.36   17.59
  -1   2  24  102.03   22.01
  -1  -2  24   47.56   19.10
  -1   2  24   82.83   14.98
   1  -2 -24   85.17    8.50
   1   2 -24   92.89    9.88
   1  -2 -24   87.10    9.70
  -1   2  24   94.05    8.45
  -1  -2  24   86.71    8.50
  -1   2  23   93.58   14.24
  -1  -2  23   56.72   18.55
   1   2 -23   74.69    9.23
   1  -2 -23   79.17    9.13
  -1   2  23   85.64    7.87
  -1  -2  23   82.36    7.93
  -1   2  23   88.86   20.01
   1  -2 -23   98.47   17.43
  -1  -2  23  114.81   19.16
  -1   2  22   11.01   10.56
   1   2 -22    6.18    4.69
   1  -2 -22    2.15    5.11
  -1  -2  22    7.08    4.43
  -1   2  22    5.45    4.24
  -1  -2  22  -10.81   15.53
   1   2 -22   -3.17    8.81
   1  -2 -22   -1.47   14.04
  -1   2  22    3.44   16.60
  -1   2  21  127.54   16.08
  -1  -2  21  158.53   20.06
   1   2 -21  164.19   13.60
   1  -2 -21  159.95   13.58
  -1   2  21  143.95   12.05
  -1  -2  21  144.37   11.87
  -1   2  21  154.69   20.48
   1   2 -21  163.89   14.82
  -1   2  20  200.34   19.69
  -1  -2  20  234.93   22.42
   1   2 -20  189.30   17.42
   1  -2 -20  200.54   17.34
  -1   2  20  215.48   16.09
  -1  -2  20  207.00   16.09
   1   2 -20  213.02   18.39
  -1   2  20  258.62   23.16
  -1  -2  19 1027.73   79.45
   1  -2 -19 1064.43   77.58
   1   2 -19 1087.39   77.64
   1   2 -19  991.15   77.43
  -1   2  19 1018.06   79.83
   1   2 -18  105.52    8.95
   1  -2 -18   95.66    9.08
  -1   2  18   63.07   14.06
   1   2 -18   73.29   10.06
  -1  -2  18   56.45   13.45
   1  -2 -17   11.58    4.24
   1   2 -17   11.90    4.36
  -1   2  17    1.15   10.77
  -1  -2  17   -8.79   10.17
   1   2 -17    3.42    6.42
  -1  -2  16  234.88   19.28
   1   2 -16  184.00   16.75
   1  -2 -16  195.82   16.71
   1   2 -16  224.45   17.35
  -1   2  16  244.51   20.28
  -1  -2  15 1298.43   97.27
  -1   2  15 1171.31   96.73
   1  -2 -15 1354.09   96.53
   1   2 -15 1418.31   96.54
  -1   2  15 1345.65   97.55
   1   2 -15 1260.22   96.26
  -1   2  14  467.26   39.85
  -1  -2  14  517.90   40.59
   1  -2 -14  519.83   39.46
   1   2 -14  563.87   39.60
  -1   2  14  537.52   40.93
   1   2 -14  536.22   39.50
   1  -2 -13  389.46   30.79
  -1   2  13  294.87   30.30
  -1  -2  13  331.91   31.00
   1   2 -13  554.03   30.53
   1  -2 -13  497.15   30.45
   1   2 -13  359.90   30.13
  -1   2  13  349.45   31.20
  -1  -2  12  871.91   56.95
  -1   2  12  880.20   56.53
   1  -2 -12  897.30   56.69
   1  -2 -12  595.50   55.97
   1   2 -12  609.69   56.01
   1   2 -12  816.73   56.07
  -1   2  12  866.56   57.14
  -1   2  11 1542.35  103.56
   1  -2 -11 1523.53  103.65
  -1  -2  11 1544.75  103.86
   1   2 -11 1205.04  103.27
   1  -2 -11 1183.50  103.24
   1   2 -11 1487.68  103.21
  -1   2  11 1576.77  104.04
  -1  -2  10  163.93   16.46
   1  -2 -10  159.07   16.36
   1  -2 -10  252.51   15.87
   1   2 -10  257.34   15.93
   1   2 -10  173.33   15.69
  -1   2  10  165.70   16.80
   1  -2  -9 1867.53  135.23
  -1  -2   9 1850.03  135.27
   1  -2  -9 1857.52  135.10
   1   2  -9 1797.52  135.08
  -1   2   9 1848.56  135.42
   1   2  -9 1848.51  134.88
   1  -2  -8 4509.76  327.59
  -1  -2   8 4518.27  327.65
  -1   2   8 4609.66  327.42
   1  -2  -8 4349.27  327.51
   1   2  -8 4352.67  327.51
  -1   2   8 4598.89  327.77
  -1   2   7   59.74    4.04
   1  -2  -7   43.43    5.45
  -1  -2   7   51.32    5.59
  -1   2   7   46.91    6.16
  -1   2   6  800.77   48.82
  -1  -2   6  725.17   49.12
   1  -2  -6  675.83   49.12
   1  -2  -6  528.72   48.84
   1   2  -6  550.95   48.85
  -1   2   6  716.76   49.28
   1  -2  -6  681.45   48.67
  -1   2   5 1722.82  125.20
   1  -2  -5 1559.88  125.45
  -1  -2   5 1662.87  125.42
   1  -2  -5 1873.51  125.42
   1   2  -5 1970.51  125.43
   1  -2  -5 1638.91  125.12
  -1  -2   4  281.11   16.24
  -1   2   4  275.28   15.84
   1   2  -4  156.53   16.37
  -1   2   4  178.05   15.77
   1   2  -4  152.73   15.90
   1  -2  -4  147.77   15.91
   1  -2  -4  252.95   15.70
  -1  -2   3 2309.17  180.13
  -1   2   3 2241.33  180.01
   1   2  -3 2905.42  180.17
   1  -2  -3 2621.74  180.15
   1   2  -3 2684.58  180.49
   1  -2  -2   71.93    9.60
   1   2  -2   83.64    9.60
  -1   2   2   91.63    9.59
   1   2  -1 3310.38  228.49
   1   2  -1 3080.50  228.39
  -1  -2   1 3009.21  228.57
  -1  -2   0   52.07    4.65
   1   2   0   51.83    4.53
  -1   2   0   57.21    4.43
  -1   2   0   53.38    4.45
  -1  -2  -1  564.82   39.39
  -1   2  -1  517.68   39.42
  -1   2  -1  535.22   39.40
   1   2   1  542.63   39.31
   1  -2   1  528.03   39.31
   1   2   1  532.85   39.49
   1  -2   2 1874.96  109.19
  -1  -2  -2 1692.46  109.10
  -1   2  -2 1356.21  109.16
   1   2   2 1301.52  109.32
  -1   2  -2 1294.99  109.18
   1  -2   2 1302.01  109.12
   1   2   2 1259.51  109.12
  -1  -2  -2 1638.03  109.34
   1   2   2 1726.89  109.13
   1  -2   3 2774.31  210.01
   1   2   3 2837.36  210.06
   1   2   3 3049.73  210.25
   1  -2   3 2994.88  210.08
   1   2   3 2996.42  210.08
  -1  -2  -3 2705.32  210.13
   1  -2   4   50.89    3.18
   1  -2   4   53.16    4.92
   1   2   4   47.45    3.80
  -1  -2  -4   44.65    3.35
  -1  -2  -5  222.79   19.31
   1   2   5  211.28   19.41
   1  -2   5  202.35   19.41
  -1   2  -5  224.49   19.33
   1  -2   5  310.46   19.39
   1   2   5  333.55   19.68
   1  -2   5  342.19   20.02
  -1  -2  -5  294.84   19.33
   1  -2   6  118.95   12.14
  -1   2  -6  124.32   11.98
  -1  -2  -6  115.87   11.89
   1   2   6  112.38   12.17
   1  -2   6  202.71   12.98
   1   2   6  198.26   12.61
  -1  -2  -6  170.49   11.97
  -1   2  -6  189.58   11.60
   1  -2   7 1626.84  117.60
  -1   2  -7 1648.84  117.58
  -1  -2  -7 1653.76  117.57
   1   2   7 1548.60  117.57
   1  -2   7 1571.88  117.78
   1   2   7 1624.05  117.71
  -1   2  -7 1619.09  117.20
  -1  -2  -7 1545.39  117.42
  -1  -2  -8  170.77   10.55
   1  -2   8  163.32   10.83
   1   2   8  153.01   10.90
  -1   2  -8  166.39   10.52
   1   2   8   90.92   11.06
   1  -2   8   96.25   11.40
  -1  -2  -8  108.56   10.22
  -1   2  -8   97.13    9.98
  -1  -2  -9   58.57    5.35
   1   2   9   57.61    6.08
   1  -2   9   53.64    6.34
  -1   2  -9   51.71    5.31
   1  -2   9   47.94    7.36
  -1  -2  -9   41.76    5.48
  -1   2  -9   46.80    5.31
   1   2   9   44.67    7.05
  -1   2 -10  605.06   49.68
  -1  -2 -10  586.57   49.65
   1  -2  10  591.72   49.75
   1   2  10  553.47   49.72
   1   2  10  767.49   50.31
   1  -2  10  765.19   50.40
  -1   2 -10  784.44   49.50
  -1  -2 -10  766.61   49.83
   1  -2  11  299.30   19.85
   1   2  11  281.03   19.80
  -1  -2 -11  276.31   19.51
  -1   2 -11  290.90   19.60
   1  -2  11  197.03   20.23
   1   2  11  216.47   20.36
  -1   2 -11  210.45   19.09
  -1  -2 -11  234.34   19.46
  -1   2 -12 1441.72  106.75
  -1  -2 -12 1451.85  106.73
   1   2  12 1512.88  106.86
   1  -2  12 1479.83  106.83
   1  -2  12 1426.84  107.18
   1   2  12 1437.69  107.19
  -1  -2 -12 1447.94  106.78
  -1   2 -12 1421.81  106.36
   1   2  13  451.99   33.16
   1  -2  13  523.41   33.18
  -1  -2 -13  478.82   32.87
  -1   2 -13  501.08   32.90
   1   2  13  364.49   33.60
   1  -2  13  379.44   33.67
  -1   2 -13  368.86   32.42
  -1  -2 -13  399.88   32.96
   1   2  14  982.11   67.07
  -1   2 -14  912.67   66.89
  -1  -2 -14  882.63   66.84
   1  -2  14  955.64   67.07
  -1  -2 -14  914.41   67.35
   1   2  14  872.18   67.67
   1  -2  14  850.93   67.56
  -1   2 -14  848.72   66.47
  -1  -2 -15   14.79    4.41
   1   2  15   10.43    6.20
  -1   2 -15    7.67    4.26
   1  -2  15   13.05    5.63
  -1  -2 -15   20.91    8.34
   1   2  15   32.93    9.18
   1  -2  15   25.63    9.37
  -1   2 -15   18.08    5.88
   1   2  16  139.88   12.78
   1  -2  16  145.93   12.90
  -1  -2 -16  146.61   12.04
  -1   2 -16  146.93   12.19
   1   2  16  146.88   15.26
  -1  -2 -16  145.69   14.48
  -1   2 -16  113.22   12.13
   1  -2  16  108.61   14.89
   1  -2  17  154.08   12.57
   1   2  17  166.71   12.37
  -1  -2 -17  150.57   11.60
  -1   2 -17  143.04   11.69
  -1  -2 -17  105.39   13.96
  -1   2 -17   85.68   11.51
   1  -2  17   82.64   14.65
   1   2  17   86.81   14.83
  -1   2 -18   50.64    6.81
   1   2  18   62.47    8.02
  -1  -2 -18   55.37    6.64
   1  -2  18   63.81    8.11
  -1  -2 -18   37.42   10.67
  -1   2 -18   37.78    7.51
   1  -2  18   45.12   12.27
   1   2  18   33.37   12.21
   1  -2  19  763.70   57.93
  -1   2 -19  685.35   57.50
  -1  -2 -19  711.60   57.48
   1   2  19  711.36   57.89
  -1  -2 -19  923.81   59.11
   1  -2  19  806.82   59.95
  -1   2 -19  789.72   57.33
   1   2  19  914.67   60.41
  -1  -2 -20  102.46   14.06
  -1  -2 -20   83.97    9.51
  -1   2 -20  119.06   10.20
   1  -2  20  103.30    8.41
   1   2  20   88.00    8.22
   1   2  20  110.06   16.57
  -1   2 -20   89.17   10.69
   1  -2  20   92.09   16.32
  -1  -2 -21  172.92   12.71
  -1   2 -21  185.10   12.79
   1   2  21  117.80   10.60
   1  -2  21  132.46   10.56
  -1   2 -21   86.91   12.55
   1  -2  21   77.08   17.91
   1   2  21   60.17   18.76
   1  -2  22  212.57   24.92
  -1  -2 -22  278.93   19.42
  -1   2 -22  263.49   19.32
   1   2  22  209.20   17.41
   1  -2  22  215.91   17.41
   1   2  22  172.88   24.96
   1  -2  23  346.51   35.14
   1   2  23  352.24   35.32
  -1   2 -23  398.74   29.35
  -1  -2 -23  410.48   29.40
   1  -2  23  370.33   27.61
   1   2  23  367.28   27.56
  -1   2 -24  186.22   15.18
  -1  -2 -24  179.41   14.83
   1  -2  24  214.54   25.74
   1   2  24  195.34   26.25
  -1   2 -24  180.32   16.38
  -1  -2 -24  205.20   16.46
   1  -2  24  181.77   14.68
   1   2  24  182.62   14.62
  -1  -2 -25   46.72    6.85
  -1   2 -25   41.05    7.18
  -1  -2 -25   27.40   18.48
   1  -2  25    8.25   20.35
   1  -2  25   32.06   14.45
   1   2  25   69.44   22.39
  -1  -2 -25   71.74    8.62
  -1   2 -25   76.08    8.39
   1   2  25   58.08    6.95
   1  -2  25   58.69    7.00
   1  -2  26   74.70    8.86
   1   2  26   77.98    8.76
   1   2  26   88.71   25.26
   1  -2  26  102.59   16.91
  -1  -2 -26   70.79   20.41
   1  -2  26   74.74   24.96
  -1  -2 -26   92.16    8.93
  -1   2 -26  100.09    9.75
   1  -2  27  293.09   22.98
   1   2  27  287.89   22.90
   1   2  27  213.30   36.80
   1  -2  27  324.49   36.99
  -1  -2 -27  271.29   31.90
   1  -2  27  310.64   28.64
  -1  -2 -27  299.55   23.33
  -1   2 -27  311.75   23.73
   1   2  28   65.94   28.24
   1  -2  28   34.00   26.07
  -1  -2 -28   36.54   20.44
   1  -2  28   20.40   25.80
   1  -2  28   25.80    7.12
   1   2  28   27.41    6.93
  -1   2 -28   28.09    7.79
  -1  -2 -28   38.89    7.36
   1   2  29   -1.45   30.00
   1  -2  29  -37.46   30.74
  -1  -2 -29   -0.79   21.11
   1  -2  29    7.92   25.45
  -1   2 -29   -4.69    8.50
  -1  -2 -29    3.44    6.78
   1  -2  29    3.50    6.84
   1   2  29   -0.70    6.35
  -1  -2 -30  180.84   15.84
  -1   2 -30  162.54   16.48
   1  -2  30  178.57   15.28
   1   2  30  169.11   14.99
   1  -2  30  172.00   37.94
   1  -2  31   32.00   34.03
   1   2  31   39.34    6.11
   1  -2  31   28.79   29.51
   1  -2  31   28.94    7.82
   1   2  31   33.53    7.67
  -1  -2 -31   26.78    8.46
  -1   2 -31   33.14   10.03
   1  -2  32   20.85    7.82
   1   2  32   23.26    7.45
   1   2  32   20.55    5.68
  -1  -2 -32    5.66    8.44
  -1   2 -32   13.93    9.79
   1  -2  33   75.00    9.64
   1   2  33   69.32    7.68
   1   2  33   64.50    9.30
  -1  -2 -33   70.46   10.91
  -1   2 -33   64.24   11.47
   1   2  33   67.08   17.66
   1   2  34   42.47    8.30
   1  -2  34   44.25    8.75
   1   2  34   51.94    6.36
  -1   2 -34   41.71   11.20
   1   2  34   45.01   18.34
  -1  -2 -34   33.66    9.85
   1   2  35   -3.10    7.54
   1  -2  35   -0.77    7.88
   1   2  35    1.60    4.95
   1   2  35  -10.51   18.00
  -1  -2 -35    1.55    9.15
  -1   2 -35   -5.50   10.20
   1  -2  36   35.61    8.22
   1   2  36   36.31    7.88
  -1   2 -36   33.54   11.28
   1   2  36   14.91   18.55
  -1  -2 -36   26.96   10.07
   1  -2  37   36.57    7.84
   1   2  37   31.90    7.82
   1   2  37   50.86   18.86
  -1  -2 -37   28.45    9.98
  -1   2 -37   39.67   11.19
  -1   2 -38    0.47   30.73
   1  -2  38   11.36    7.12
  -1  -2 -38  -17.44    9.25
  -1   2 -38   -9.86   10.58
   1   2  38   16.89   17.93
  -1  -2 -39  -22.72   33.31
  -1  -2 -39    0.19    8.83
  -1   2 -39    9.11   10.02
   1   2  39    5.52   18.04
  -1  -2 -40   15.74    8.77
  -1   2 -40    9.91    9.72
   1   2  40    3.03   17.38
  -1   2 -41   28.93    9.51
  -1  -2 -41   29.46    8.05
   1   2  41   16.28   15.76
  -1   2 -42    6.01    7.90
  -1  -2 -42   -4.12    6.44
   1  -3 -41   14.02    7.73
   1  -3 -40   11.55    8.04
   1   3 -39    1.28   29.73
   1  -3 -39   -5.16    8.43
   1  -3 -38  132.52   14.08
  -1   3  38  142.98   20.31
   1  -3 -37   13.56    9.22
  -1   3  37   33.88   16.93
   1  -3 -36   -9.69    9.16
  -1   3  36   -5.08   16.79
  -1   3  36    4.17    4.60
   1  -3 -35   -1.91    8.85
  -1   3  35   12.30   16.51
  -1  -3  35    6.76    7.55
  -1   3  35   -0.90    4.95
  -1   3  34  253.60   25.57
   1  -3 -34  228.91   20.78
  -1   3  34  242.09   19.69
  -1  -3  34  234.53   19.85
  -1   3  34  247.03   18.82
   1  -3 -33   26.79    8.86
  -1  -3  33   21.87    8.00
  -1   3  33   32.18    7.78
  -1   3  33   37.56    5.98
   1  -3 -32   12.91    8.32
  -1   3  32   10.86    5.60
  -1  -3  32   12.16    7.41
  -1   3  32   11.12    7.16
  -1  -3  31   32.26   33.12
   1  -3 -31   52.02    9.51
  -1  -3  31   66.94   22.72
   1  -3 -31   45.20   25.41
  -1  -3  31   22.13   34.09
   1   3 -31   53.33    9.91
  -1   3  31   69.83    7.37
  -1  -3  31   64.59    8.73
  -1   3  31   59.70    8.54
  -1  -3  30   71.34   32.77
  -1  -3  30  106.22   35.07
  -1  -3  30  125.61   23.05
   1  -3 -30  125.26   26.63
   1  -3 -30   95.13   10.31
   1   3 -30   58.17   10.54
  -1   3  30   98.92    9.75
  -1  -3  30   88.87    9.89
  -1   3  30   83.80    8.65
   1  -3 -29    7.91    5.57
   1   3 -29    7.54    5.90
  -1  -3  29    4.94   27.09
  -1  -3  29    1.41   28.37
   1  -3 -29   22.16   22.88
  -1   3  29    7.12    5.27
   1  -3 -29    7.86    6.90
   1   3 -29    5.50    7.49
  -1  -3  29    1.40    6.78
  -1   3  29    1.81    6.28
   1  -3 -28    4.49    5.91
   1   3 -28    3.28    5.75
  -1  -3  28    7.61   25.51
   1  -3 -28  -13.53   22.16
  -1  -3  28   38.49   27.83
  -1   3  28    3.27    5.08
   1   3 -28    9.91    7.55
   1  -3 -28    1.48    6.29
   1   3 -28   12.28    7.50
  -1  -3  28    0.67    6.26
  -1   3  28    4.22    5.96
  -1  -3  27   63.20   25.57
   1  -3 -27   48.11   21.88
  -1   3  27   45.45    6.33
   1  -3 -27   44.44    7.31
   1   3 -27   43.34    8.24
   1  -3 -27   48.04    7.66
   1   3 -27   57.46    8.31
  -1   3  27   51.92    7.05
  -1  -3  27   50.54    7.30
   1   3 -26   66.21    8.31
   1  -3 -26   69.03    7.72
  -1  -3  26   59.91    7.39
  -1   3  26   66.24    7.50
   1  -3 -26   53.24    8.40
   1   3 -26   59.71    8.65
   1  -3 -26   37.85   20.45
  -1  -3  26   82.97   23.84
  -1  -3  26   34.20   16.30
   1  -3 -25   -3.54   18.68
  -1  -3  25  -10.11   20.30
  -1   3  25   -6.38   13.25
  -1  -3  25   -2.33   20.38
   1   3 -25   -4.73    5.54
   1  -3 -25   -1.84    5.13
   1   3 -25    6.99    5.38
   1  -3 -25    3.66    5.59
  -1   3  25    2.12    5.03
  -1  -3  25    9.34    5.39
  -1  -3  24   12.36   18.81
   1  -3 -24   19.71   18.20
  -1   3  24    4.36   12.45
  -1  -3  24    8.43   18.85
   1  -3 -24    4.84    4.99
   1   3 -24    6.46    5.60
   1   3 -24   24.79    5.82
   1  -3 -24   19.43    5.87
  -1   3  24   18.01    5.15
  -1  -3  24   14.01    5.21
  -1  -3  23  234.92   25.44
   1  -3 -23  235.90   24.28
  -1  -3  23  192.74   25.41
   1   3 -23  228.38   15.17
   1  -3 -23  143.45   15.77
   1   3 -23  147.07   15.83
  -1  -3  23  179.28   14.59
  -1   3  23  185.41   14.59
  -1  -3  22  213.19   23.31
   1   3 -22  155.42   15.55
   1  -3 -22  162.39   15.61
  -1  -3  22  186.26   14.30
  -1   3  22  186.45   14.22
  -1   3  22  225.74   24.47
  -1   3  21   -1.60    8.56
   1   3 -21   43.49    6.16
   1  -3 -21   39.10    5.92
  -1   3  21   15.72    4.52
  -1  -3  21   24.20    4.65
  -1   3  21   20.85   16.15
  -1  -3  21    2.34   15.03
  -1  -3  20  366.62   31.04
  -1   3  20  328.87   27.98
   1   3 -20  351.89   26.92
   1  -3 -20  345.37   26.92
  -1   3  20  342.96   25.48
  -1  -3  20  328.14   25.46
  -1   3  20  383.29   31.86
  -1   3  19   16.15    7.17
   1   3 -19    0.52    4.40
   1  -3 -19    4.40    4.41
  -1   3  19    9.39   13.23
  -1  -3  19   14.26   11.83
  -1   3  18  800.86   55.32
   1  -3 -18  840.23   56.28
  -1  -3  18  807.91   56.78
   1  -3 -18  640.70   54.47
   1   3 -18  637.99   54.48
  -1   3  18  874.33   57.61
   1  -3 -17  129.26   14.55
  -1   3  17  125.02   11.98
  -1  -3  17  144.01   14.93
   1   3 -17  105.31   10.83
   1  -3 -17  122.16   10.98
  -1   3  17  155.25   16.26
   1  -3 -16  892.36   57.35
  -1  -3  16  761.13   57.35
  -1   3  16  815.47   56.40
   1   3 -16  671.12   55.91
   1  -3 -16  674.57   55.91
  -1   3  16  829.72   58.04
   1  -3 -15   -1.97    8.47
  -1   3  15   10.81    5.68
   1   3 -15    3.91    3.88
   1  -3 -15    2.34    3.95
  -1   3  15   13.00   10.24
  -1  -3  15    4.59    8.66
  -1  -3  14 1420.89   97.79
  -1   3  14 1405.06   97.03
   1  -3 -14 1496.81   97.70
   1  -3 -14 1134.35   96.85
   1   3 -14 1190.88   96.90
  -1   3  14 1454.26   98.25
   1  -3 -13   -2.67    7.63
  -1   3  13   11.33    4.73
   1  -3 -13    5.15    3.61
   1   3 -13    4.82    3.90
  -1   3  13    5.04    8.20
  -1  -3  13    8.14    7.41
  -1  -3  12 2099.45  167.45
  -1   3  12 2045.62  166.87
   1  -3 -12 2374.56  167.50
   1   3 -12 2545.73  167.24
   1  -3 -12 2602.25  167.25
  -1   3  12 2074.01  167.67
  -1  -3  11  197.83   19.79
  -1   3  11  191.21   18.70
   1  -3 -11  235.29   20.01
   1   3 -11  336.44   19.27
   1  -3 -11  327.04   19.26
  -1   3  11  170.11   20.29
   1  -3 -10  603.12   47.30
  -1  -3  10  587.70   47.22
  -1   3  10  567.28   46.51
   1  -3 -10  709.63   46.90
   1   3 -10  739.22   46.95
  -1   3  10  592.78   47.51
  -1   3   9   47.03    4.51
   1  -3  -9   44.26    7.39
   1  -3  -9   37.33    4.79
   1   3  -9   45.34    4.79
  -1  -3   9   43.04    6.76
   1  -3  -9   39.72    4.43
  -1   3   8  111.09    7.83
  -1  -3   8   98.44    9.28
   1  -3  -8   86.89    9.68
   1   3  -8   94.88    8.70
   1   3  -8   93.44    8.20
   1  -3  -8   87.00    8.20
   1  -3  -8   97.89    7.78
  -1  -3   7  323.82   27.68
  -1   3   7  334.15   26.97
   1  -3  -7  315.30   27.89
   1   3  -7  462.37   27.81
   1  -3  -7  429.01   27.49
   1   3  -7  452.90   27.52
   1  -3  -7  351.17   27.03
  -1  -3   6   13.83    4.50
  -1   3   6   13.26    2.01
  -1   3   6   23.76    2.89
   1   3  -6   18.92    4.21
   1   3  -6   28.29    3.15
   1  -3  -6   28.12    3.15
   1  -3  -6   17.77    2.18
  -1  -3   5   17.39    4.08
  -1   3   5   23.56    2.78
   1   3  -5   19.12    3.95
   1   3  -5   19.76    2.71
   1  -3  -5   22.37    2.74
   1  -3  -5   15.35    2.00
  -1  -3   4  819.40   67.04
  -1   3   4  966.67   67.00
   1   3  -4 1019.63   67.41
   1   3  -4 1010.14   67.01
   1  -3  -4 1005.43   67.02
   1  -3  -4  822.97   66.81
  -1  -3   3  548.70   41.11
   1   3  -3  572.46   41.04
   1  -3  -3  554.74   41.04
  -1   3   3  552.16   41.12
   1   3  -3  575.11   41.56
   1  -3  -2   30.57    3.04
   1   3  -2   36.05    3.66
   1   3  -2   35.06    3.04
  -1   3   2   31.58    3.61
   1   3  -2   34.05    4.74
   1   3  -1   57.52    7.10
  -1   3   1   55.99    7.11
   1   3  -1   59.91    7.82
  -1   3   1   52.02    7.15
   1   3  -1   56.79    7.75
   1   3   0 1639.60  118.05
   1   3   0 1619.22  117.78
   1  -3   0 1586.65  117.77
   1   3   0 1614.66  118.32
  -1   3   0 1621.40  118.05
   1   3   0 1706.36  118.32
   1  -3   1  706.63   53.74
   1   3   1  732.10   53.74
   1   3   1  707.81   54.03
   1   3   1  713.25   54.25
  -1   3  -1  679.80   54.01
  -1   3  -1  683.53   53.90
   1   3   1  727.85   54.28
   1   3   2   61.98    5.43
  -1   3  -2   60.77    4.76
  -1   3  -2   56.65    4.41
   1   3   2   62.93    5.41
   1   3   2   73.04    4.16
   1   3   2   66.64    4.88
  -1   3  -2   62.86    3.75
   1  -3   2   64.91    4.14
  -1  -3  -3 1227.55   93.02
   1  -3   3 1272.82   93.09
  -1   3  -3 1351.13   93.27
   1   3   3 1383.96   93.55
  -1   3  -3 1392.40   93.36
   1   3   3 1360.89   93.17
   1  -3   3 1302.14   93.16
  -1   3  -3 1232.75   92.98
   1   3   3 1298.27   93.55
  -1  -3  -3 1127.84   93.34
   1  -3   4 1392.34   90.83
   1   3   4 1143.69   91.18
  -1   3  -4 1178.51   91.01
   1   3   4 1103.45   90.90
   1  -3   4 1118.27   90.90
   1   3   4 1386.40   91.05
  -1  -3  -4 1366.54   91.11
   1  -3   5  743.04   55.25
   1  -3   5  742.59   54.67
  -1   3  -5  709.24   54.87
   1   3   5  770.75   55.09
   1  -3   5  715.21   54.83
  -1   3  -5  752.26   54.84
   1   3   5  721.81   54.84
  -1  -3  -5  760.68   54.83
  -1  -3  -5  777.53   54.88
   1   3   5  789.07   54.97
   1   3   6 4075.24  305.67
  -1   3  -6 4158.97  305.67
  -1  -3  -6 4216.20  305.67
   1  -3   6 4061.86  305.65
   1   3   6 4343.87  305.77
  -1  -3  -6 4308.80  305.62
   1  -3   6 4305.32  305.97
   1  -3   6 4130.27  305.50
   1   3   7 3370.64  259.66
   1  -3   7 3405.00  259.66
  -1  -3  -7 3520.21  259.68
  -1   3  -7 3533.17  259.69
   1   3   7 3783.88  259.85
  -1  -3  -7 3671.70  259.59
   1  -3   7 3700.86  260.00
  -1  -3  -8   48.83    4.99
   1  -3   8   46.69    5.72
   1   3   8   43.43    5.56
  -1   3  -8   46.92    5.01
  -1  -3  -8   47.90    4.91
   1   3   8   53.60    6.81
   1  -3   8   52.72    6.96
   1  -3   9  550.43   43.18
   1   3   9  552.58   43.20
  -1  -3  -9  556.01   43.11
  -1   3  -9  559.99   43.12
  -1  -3  -9  614.50   43.03
   1   3   9  654.63   43.70
   1  -3   9  609.97   43.75
  -1  -3 -10  123.90   10.46
   1   3  10  101.45   10.95
  -1   3 -10  112.71   10.46
   1  -3  10  109.85   10.83
   1   3  10  171.49   12.23
  -1  -3 -10  148.82   10.63
   1  -3  10  145.97   12.11
  -1   3 -11   28.39    4.55
   1   3  11   32.18    5.68
   1  -3  11   24.44    5.75
  -1  -3 -11   25.56    4.30
  -1  -3 -11   32.81    4.94
   1   3  11   32.90    7.66
   1  -3  11   24.95    7.24
  -1   3 -12  340.45   25.58
  -1  -3 -12  337.95   25.52
   1   3  12  354.82   25.75
   1  -3  12  344.06   25.77
   1   3  12  302.56   26.41
  -1  -3 -12  327.75   25.62
   1  -3  12  303.45   26.57
   1  -3  13  504.20   34.79
   1   3  13  503.53   34.95
  -1   3 -13  500.37   34.63
  -1  -3 -13  503.20   34.57
   1   3  13  382.78   35.48
  -1  -3 -13  406.72   34.55
   1  -3  13  342.71   35.26
   1  -3  14   30.54    6.79
  -1  -3 -14   37.29    5.74
   1   3  14   34.25    7.28
  -1   3 -14   37.28    5.85
  -1   3 -14   79.48    6.67
  -1  -3 -14   75.29    7.59
   1   3  14   78.95   10.39
   1  -3  14   76.50   10.18
  -1   3 -15  231.12   14.54
   1  -3  15  249.88   15.14
   1   3  15  229.76   15.14
  -1  -3 -15  212.99   14.32
  -1   3 -15  113.87   13.78
  -1  -3 -15  100.75   14.25
   1   3  15  111.54   16.41
   1  -3  15  103.50   16.11
   1   3  16   24.60    6.68
  -1   3 -16   25.56    5.06
  -1  -3 -16   28.20    5.08
   1  -3  16   27.95    6.77
   1  -3  16   18.27   10.44
   1   3  16   29.46   10.19
  -1   3 -16   27.25    5.93
   1  -3  17   92.28    9.95
  -1  -3 -17   98.94    9.17
   1   3  17  117.21   10.09
  -1   3 -17   94.98    9.15
   1  -3  17   37.79   12.68
   1   3  17   30.80   13.02
   1  -3  18  589.58   46.72
   1   3  18  585.03   46.64
  -1  -3 -18  576.70   46.40
  -1   3 -18  570.24   46.41
   1   3  18  720.03   49.18
   1  -3  18  674.87   48.78
  -1  -3 -18  755.38   48.48
  -1  -3 -19  292.89   18.98
  -1   3 -19  261.38   18.80
   1  -3  19  116.59   21.48
   1   3  19  138.07   21.97
  -1  -3 -19  177.99   21.45
   1   3  20  668.09   49.69
  -1  -3 -20  652.80   46.39
  -1   3 -20  625.77   46.29
   1  -3  20  583.22   44.75
   1   3  20  601.86   44.76
   1   3  20  545.06   46.97
   1  -3  20  591.78   49.18
  -1  -3 -20  759.22   48.89
   1  -3  21   10.13   14.05
   1   3  21   -2.50   14.97
  -1   3 -21   -1.56    5.01
  -1  -3 -21    9.62    5.41
  -1   3 -21   -2.99    4.60
   1  -3  21    1.33    4.27
   1   3  21   -1.37    4.22
  -1  -3 -21   -3.68   13.04
   1   3  21    3.00    8.29
   1   3  22  821.77   67.06
  -1   3 -22  900.64   63.34
  -1  -3 -22  920.87   63.31
  -1   3 -22  811.65   61.64
   1  -3  22  834.95   61.59
   1   3  22  823.38   61.57
   1  -3  22  819.93   66.74
  -1  -3 -22  833.95   65.70
   1   3  23   10.70    4.75
   1  -3  23    9.59    4.78
  -1  -3 -23   -1.73    5.48
  -1   3 -23    0.70    5.06
   1  -3  23   21.07   17.87
   1   3  23   31.62   18.35
  -1  -3 -24   16.75    5.20
   1   3  24   15.92    5.11
   1  -3  24   13.97    5.25
  -1   3 -24   30.95    6.53
  -1  -3 -24   29.73    6.44
   1   3  24   33.01   20.35
   1  -3  24    1.69   19.25
   1  -3  25    9.69    5.57
   1   3  25   11.52    5.26
  -1  -3 -25    6.56    5.43
   1  -3  25   29.39   20.98
   1   3  25   -2.99   22.08
   1  -3  26  273.40   21.20
   1   3  26  268.08   21.12
  -1  -3 -26  270.04   21.35
   1  -3  26  278.10   26.30
   1   3  26  278.57   35.50
   1  -3  26  253.53   33.89
   1   3  27   47.36    6.90
   1  -3  27   37.29    6.86
  -1  -3 -27   33.85    6.91
   1  -3  27   39.76   17.66
  -1  -3 -27   25.56   21.61
   1   3  27   34.58   25.99
   1  -3  27   45.93   25.49
  -1  -3 -28    3.34    6.47
   1  -3  28   -2.60   27.46
  -1  -3 -28    2.68   22.49
   1  -3  28   46.46   28.23
   1  -3  28   -3.45    6.63
   1   3  28   -1.55    6.11
  -1  -3 -29  175.30   15.84
  -1  -3 -29  161.66   29.33
   1  -3  29  161.43   35.95
   1  -3  29  179.73   15.45
   1   3  29  200.28   15.47
   1  -3  30  -32.71   32.38
  -1  -3 -30  -25.44   23.88
  -1   3 -30   -7.93    7.17
   1   3  30    6.54    6.74
   1  -3  30    2.85    7.20
  -1  -3 -30    3.74    7.31
  -1  -3 -31   41.06   25.13
   1  -3  31   37.44   34.19
  -1  -3 -31   64.82    9.50
   1   3  31   60.99   15.82
  -1   3 -31   33.87    8.97
   1   3  31   60.12    8.48
   1  -3  31   55.92    8.81
   1   3  31   66.75    7.40
   1  -3  32   17.48    7.52
   1   3  32    2.84    7.24
   1   3  32   -0.37    5.74
  -1  -3 -32    1.83    8.15
  -1   3 -32   -8.99    9.95
   1   3  32   16.01   15.07
   1  -3  33  136.48   12.33
   1   3  33  127.03   10.99
   1   3  33  120.20   12.04
   1   3  33  121.30   19.46
  -1   3 -33  103.89   14.62
  -1  -3 -33  107.84   13.16
   1   3  34   49.20    8.17
   1  -3  34   35.33    8.33
   1   3  34   28.97    6.34
   1   3  34   47.19   17.33
  -1  -3 -34   46.96    9.51
  -1   3 -34   45.36   11.46
   1  -3  35   10.67    7.61
   1   3  35    5.85    7.23
   1   3  35    4.22    5.21
  -1  -3 -35   11.80    9.01
  -1   3 -35    4.83   10.91
   1   3  35   -0.26   16.92
   1  -3  36   12.44    7.48
   1   3  36   10.00    6.98
   1   3  36   13.59    5.15
   1   3  36    9.66   17.64
  -1   3 -36    9.55   10.58
  -1  -3 -36   17.59    9.22
   1   3  37    5.15    4.60
  -1   3 -37  -10.82   29.91
   1   3  37    5.67    6.80
   1  -3  37    9.77    7.28
   1   3  37   -3.57   17.50
  -1  -3 -37   -2.00    9.12
   1  -3  37  -14.01   21.19
  -1   3 -37   12.01   10.85
  -1  -3 -38  118.72   34.51
   1  -3  38  148.52   12.57
   1  -3  38  123.92   24.34
   1   3  38  126.03   20.70
  -1   3 -38  123.23   15.32
  -1  -3 -38  127.83   13.99
  -1   3 -39    4.87   10.05
   1   3  39   18.26   16.58
  -1  -3 -39   -7.98    8.31
   1  -3  39   -7.66   20.47
  -1  -3 -40   24.85    7.93
  -1   3 -40   23.46    9.91
   1  -3  40   43.44   19.67
  -1  -3 -41    6.30    6.46
   1  -3  41  -17.83   18.22
  -1   3 -41    2.75    8.99
  -1  -4  41   16.49   17.93
   1  -4 -41    3.60    5.75
   1   4 -41   -1.40    8.44
   1  -4 -40  -22.69   32.15
   1   4 -40   11.99    9.58
   1  -4 -40    2.39    7.09
  -1  -4  39   12.85   20.57
   1   4 -39    4.07    9.98
   1  -4 -39    3.58    7.94
   1   4 -38    9.31   28.73
   1  -4 -38   12.52    8.79
   1   4 -38   21.94   10.70
   1   4 -37    8.35   10.31
   1  -4 -37    3.99    8.73
  -1   4  37   -1.72    4.54
   1  -4 -36    9.69    8.91
  -1   4  36   22.17   14.81
   1   4 -36    1.96   10.89
  -1   4  36   11.97    4.97
   1   4 -35    3.49   10.69
   1  -4 -35    0.40    8.53
  -1   4  35   16.55   15.33
  -1  -4  35   11.81    7.53
  -1   4  35   10.12    5.31
  -1   4  34   16.93   15.48
   1   4 -34   20.20   10.52
   1  -4 -34   15.96    8.68
  -1  -4  34   24.80    7.75
  -1   4  34   26.34    5.81
   1  -4 -33    6.00    8.46
   1   4 -33   15.31   10.63
  -1   4  33   11.61   14.73
  -1  -4  33   11.36    7.49
  -1   4  33   18.26    7.10
  -1   4  33   21.61    5.89
   1  -4 -32   -1.37    7.99
   1   4 -32    4.09    9.38
  -1   4  32   21.60   14.50
  -1   4  32   -1.84    5.68
  -1   4  32    3.68    6.90
  -1  -4  32   -0.74    7.15
  -1  -4  31    2.07   33.88
  -1  -4  31   67.63   36.06
  -1  -4  31   42.43   24.23
   1  -4 -31   46.05   27.37
  -1   4  31   51.44    7.30
   1  -4 -31   56.28    9.33
   1   4 -31   54.02   10.51
   1   4 -31   52.94    9.57
  -1  -4  31   67.94    8.58
  -1   4  31   58.00    8.24
  -1  -4  30  156.21   46.94
   1   4 -30  374.29   31.71
   1  -4 -30  391.24   31.04
   1  -4 -30  298.61   43.04
  -1  -4  30  238.03   47.52
  -1  -4  30  381.82   38.53
   1   4 -30  351.64   32.33
  -1   4  30  427.19   30.22
  -1  -4  30  409.76   30.55
  -1   4  30  427.43   30.50
  -1  -4  29  125.86   38.17
  -1  -4  29  215.28   38.02
   1  -4 -29  213.24   33.60
   1  -4 -29  208.03   18.23
   1   4 -29  188.63   19.02
   1   4 -29  201.75   19.92
  -1   4  29  232.90   17.48
  -1   4  29  237.85   17.88
  -1  -4  29  224.66   17.92
  -1  -4  28   12.77    6.12
  -1   4  28   11.41    6.07
  -1  -4  28    9.20   28.11
   1  -4 -28   26.86   24.91
  -1   4  28   11.68    5.59
   1   4 -28    8.97    7.53
   1  -4 -28   12.55    6.43
   1   4 -28   14.63    7.45
   1  -4 -28   14.09    6.23
   1   4 -28   11.78    6.19
   1  -4 -27   94.94   26.89
  -1  -4  27   69.67   27.91
  -1   4  27  124.70   11.21
  -1  -4  27  137.88   11.33
  -1   4  27  133.84   10.89
   1  -4 -27   87.68   11.24
   1   4 -27  106.43   12.21
   1   4 -27  131.91   13.54
   1  -4 -27  144.83   12.67
   1   4 -27  129.74   12.49
   1  -4 -26  707.38   62.57
  -1  -4  26  790.18   57.39
  -1  -4  26  685.58   63.93
  -1   4  26  719.76   53.98
  -1   4  26  741.66   54.09
  -1  -4  26  730.05   54.14
   1  -4 -26  763.51   54.43
   1   4 -26  746.40   54.78
   1   4 -26  674.50   56.02
   1   4 -26  675.16   55.68
   1  -4 -26  720.39   55.77
   1   4 -25  150.75   15.04
   1  -4 -25  162.41   15.22
   1  -4 -25  178.92   26.72
  -1  -4  25  156.27   26.84
  -1  -4  25  112.46   28.64
   1  -4 -25  168.74   13.78
   1   4 -25  163.43   14.13
   1   4 -25  164.79   15.68
  -1  -4  25  163.70   13.62
  -1   4  25  169.54   13.59
   1  -4 -24   44.49    7.50
   1   4 -24   38.81    7.28
   1  -4 -24   64.91   20.51
  -1  -4  24   44.77   20.41
  -1  -4  24    9.40   21.53
   1   4 -24   49.66    7.30
   1  -4 -24   54.94    6.41
   1   4 -24   42.12    8.47
  -1   4  24   50.75    6.25
  -1  -4  24   51.32    6.33
   1   4 -23   75.95    9.87
   1  -4 -23   78.00    9.74
  -1  -4  23   91.72   19.86
   1   4 -23  115.66    9.55
   1   4 -23  106.55   11.15
  -1  -4  23   96.77    8.81
  -1   4  23   98.61    8.82
  -1  -4  23   87.01   22.96
   1  -4 -22  436.94   34.70
   1   4 -22  428.09   34.69
  -1  -4  22  549.35   40.65
   1   4 -22  444.74   35.10
  -1  -4  22  446.54   33.25
  -1   4  22  444.08   33.24
   1  -4 -21  113.51   11.42
   1   4 -21   96.85   11.42
   1   4 -21  116.78   12.46
   1   4 -21  126.61   10.39
  -1  -4  21  126.98   10.29
  -1   4  21  129.81   10.29
  -1  -4  21  143.03   19.27
   1  -4 -20   67.68   14.11
   1   4 -20   42.71    6.50
   1  -4 -20   42.25    6.43
  -1   4  20   43.53    5.24
  -1  -4  20   44.75    5.20
  -1  -4  20   49.68   14.82
   1  -4 -19   42.56   12.65
   1  -4 -19   32.88    5.64
   1   4 -19   34.32    5.84
  -1  -4  19   30.34    4.45
  -1  -4  19   34.85   13.01
   1  -4 -18   39.11   11.40
   1  -4 -18   31.50    5.37
   1   4 -18   30.36    5.51
  -1  -4  18   16.29   11.29
   1  -4 -17  113.94   14.51
   1   4 -17  124.42   10.71
   1  -4 -17  119.14   10.67
  -1  -4  17   87.56   14.25
   1  -4 -16   49.47   10.40
  -1   4  16   35.87    5.35
   1  -4 -16   31.56    5.37
   1   4 -16   31.37    5.13
  -1  -4  16   37.79   10.41
   1  -4 -15    3.43    9.43
  -1   4  15    2.18    4.02
   1   4 -15   23.75    5.41
   1   4 -15   17.78    4.19
   1  -4 -15   17.42    4.33
  -1  -4  15   11.23    9.30
  -1   4  14  596.77   30.79
   1  -4 -14  571.41   32.95
  -1  -4  14  555.78   32.87
   1  -4 -14  291.68   30.65
   1   4 -14  296.20   30.70
   1   4 -14  338.41   31.17
   1  -4 -13  121.78   14.24
  -1  -4  13   89.36   13.47
   1  -4 -13  215.96   12.22
   1   4 -13  218.05   12.29
   1   4 -13  207.60   12.85
  -1   4  12  378.02   33.93
   1  -4 -12  437.79   35.64
  -1  -4  12  371.42   35.33
   1  -4 -12  566.79   34.85
   1   4 -12  590.30   34.90
   1   4 -12  614.85   35.32
   1  -4 -11  140.00   13.58
  -1  -4  11  142.91   12.90
  -1   4  11  111.29   10.48
   1   4 -11  175.62   12.22
   1  -4 -11  164.37   11.50
   1   4 -11  176.68   11.56
  -1  -4  10  483.17   35.19
   1  -4 -10  491.89   35.56
   1   4 -10  515.89   35.02
  -1   4  10  485.73   34.39
   1  -4 -10  483.22   34.55
   1   4 -10  489.40   34.57
   1  -4 -10  387.27   34.10
   1  -4  -9   32.74    7.54
   1   4  -9   37.75    5.76
  -1   4   9   37.78    4.43
   1   4  -9   49.42    4.62
   1  -4  -9   48.01    4.67
   1  -4  -9   29.43    3.98
  -1  -4   9   42.72    6.61
  -1  -4   8 3876.17  308.66
   1   4  -8 4460.65  308.84
  -1   4   8 4372.32  308.42
   1   4  -8 4330.51  308.52
   1  -4  -8 4479.78  308.55
   1  -4  -8 4042.86  308.17
  -1  -4   7  283.65   18.88
  -1   4   7  223.66   18.10
   1   4  -7  200.94   18.67
   1  -4  -7  214.30   18.10
   1   4  -7  215.61   18.11
   1  -4  -7  277.56   17.84
  -1   4   6   23.50    3.81
   1   4  -6   20.03    5.15
   1  -4  -6   31.71    3.45
   1   4  -6   27.56    3.34
   1  -4  -6   31.98    2.97
  -1  -4   5 1047.31   54.51
   1   4  -5  658.98   54.55
  -1   4   5  591.62   54.10
   1   4  -5  638.36   54.04
   1  -4  -5  608.25   54.04
   1  -4  -5  997.74   54.06
  -1  -4   4  516.12   37.21
  -1   4   4  468.41   37.15
   1   4  -4  517.50   37.69
   1   4  -4  502.30   37.14
   1  -4  -4  510.15   36.98
   1   4  -4  519.80   36.97
   1  -4  -4  486.47   37.02
  -1  -4   3  109.61   10.15
   1   4  -3  127.26   10.17
   1  -4  -3  134.37    9.76
   1   4  -3  136.16    9.74
   1   4  -3  144.48   11.10
  -1   4   3  119.08   10.23
   1   4  -3  121.23   11.12
   1   4  -2   40.49    4.07
   1  -4  -2   44.66    3.11
  -1   4   2   35.87    4.23
   1   4  -2   47.91    5.71
   1   4  -2   40.56    5.57
  -1  -4   1  171.10   10.86
   1   4  -1  131.60   11.10
   1   4  -1  126.62   11.81
   1   4  -1  121.10   11.86
  -1   4   1  131.60   11.28
  -1   4   1  133.94   11.29
   1   4   0 1256.20   90.86
   1   4   0 1204.04   91.24
   1   4   0 1282.34   91.21
  -1   4   0 1218.12   90.91
  -1  -4  -1 5242.00  351.93
   1   4   1 4938.63  352.01
   1  -4   1 4695.22  351.57
   1   4   1 4895.94  352.28
   1   4   1 4898.35  352.25
  -1   4  -1 4876.90  352.03
  -1  -4  -2 1417.17  117.26
   1   4   2 1667.91  117.16
   1   4   2 1668.95  117.60
   1  -4   2 1650.76  117.16
  -1   4  -2 1533.86  117.34
  -1   4  -2 1618.46  117.59
   1   4   2 1642.27  117.82
   1   4   2 1694.95  117.82
  -1  -4  -3 4124.91  323.01
   1  -4   3 4253.22  323.09
   1   4   3 4475.38  323.62
   1   4   3 4627.87  323.64
  -1   4  -3 4638.63  323.48
  -1   4  -3 4424.88  323.24
   1   4   3 4535.64  323.09
   1  -4   3 4622.28  323.10
  -1   4  -3 4550.13  323.00
   1  -4   4 1412.59   74.81
  -1   4  -4  967.13   75.17
   1   4   4  983.05   75.33
  -1   4  -4  956.75   74.95
   1   4   4  895.46   74.83
   1  -4   4  931.31   74.83
  -1   4  -4  907.40   74.67
  -1  -4  -4 1349.67   75.40
   1  -4   5 1086.46   60.50
   1  -4   5 1055.04   59.52
   1   4   5  753.19   60.06
  -1   4  -5  730.77   59.74
  -1   4  -5  763.83   59.95
   1  -4   5  723.40   59.66
  -1   4  -5  685.50   59.44
   1   4   5  722.73   59.67
  -1  -4  -5 1041.45   60.07
   1  -4   6 2535.03  194.06
   1   4   6 2729.82  194.02
  -1   4  -6 2563.90  193.84
  -1  -4  -6 2768.28  193.69
   1  -4   6 2728.83  193.70
   1   4   6 2601.00  193.67
  -1  -4  -6 2593.24  193.73
  -1   4  -7  182.18   15.70
   1   4   7  182.74   15.78
   1  -4   7  180.80   15.55
  -1   4  -7  176.31   15.34
   1   4   7  171.13   15.53
  -1  -4  -7  175.60   15.32
  -1   4  -8 1372.86  107.67
   1   4   8 1341.55  107.75
   1  -4   8 1228.32  107.48
   1   4   8 1119.84  107.45
  -1  -4  -8 1262.24  107.47
  -1   4  -8 1249.88  107.47
  -1  -4  -8 2204.60  107.75
   1   4   8 2349.85  108.40
   1  -4   9  131.41    9.05
  -1   4  -9   57.56    6.79
   1   4   9   50.34    6.92
   1   4   9   50.34    6.86
  -1   4  -9   47.70    6.10
  -1  -4  -9   43.41    6.08
   1  -4   9   45.84    6.58
   1   4   9  133.87    8.96
   1  -4  10  220.46   14.95
  -1   4 -10  220.71   14.72
   1   4  10  216.67   15.04
  -1  -4 -10  230.85   14.68
  -1  -4 -10  240.39   14.64
   1   4  10  239.33   16.05
   1  -4  10  250.34   16.46
   1   4  11    9.13    4.76
  -1  -4 -11    9.41    3.69
  -1   4 -11   12.43    3.67
   1  -4  11    6.59    4.92
  -1  -4 -11    1.45    3.96
   1   4  11    8.49    7.26
   1  -4  11   -0.21    7.26
  -1  -4 -12  833.01   73.57
   1  -4  12  842.92   73.65
   1   4  12  854.52   73.71
  -1   4 -12  840.92   73.58
  -1  -4 -12 1243.39   73.92
   1   4  12 1256.70   74.85
   1  -4  12 1273.66   74.93
   1   4  12 1108.43   73.22
   1   4  13   80.60   10.55
   1  -4  13   75.27   10.28
  -1   4 -13   81.05    9.98
  -1  -4 -13   80.91    9.89
   1   4  13  181.78   13.38
  -1  -4 -13  158.81   10.92
   1   4  13  168.65    9.95
  -1  -4 -13  179.95   14.07
   1  -4  13  191.58   13.57
  -1   4 -14  408.30   30.80
  -1  -4 -14  408.80   30.79
   1   4  14  381.47   30.92
   1  -4  14  419.92   31.01
  -1  -4 -14  381.51   30.95
   1   4  14  433.96   32.60
   1  -4  14  397.44   32.33
  -1  -4 -14  409.65   32.71
  -1   4 -15  404.15   28.87
   1  -4  15  419.90   29.21
  -1  -4 -15  411.84   28.90
   1   4  15  392.74   29.08
   1   4  15  329.21   30.47
  -1  -4 -15  304.71   28.92
   1  -4  15  306.67   30.34
  -1  -4 -16  209.97   17.09
  -1   4 -16  199.06   16.98
   1   4  16  229.35   17.78
   1  -4  16  227.74   17.56
   1   4  16  179.47   20.03
   1  -4  16  177.12   19.70
  -1   4 -17  129.10   11.10
  -1  -4 -17  114.24   10.86
   1  -4  17  106.25   15.12
   1   4  17  128.46   15.95
  -1   4 -18   53.87    7.16
  -1  -4 -18   56.90    7.28
   1  -4  18   80.37   13.46
   1   4  18   88.77   14.58
  -1   4 -19    3.91    4.70
  -1  -4 -19    1.39    4.56
   1  -4  19   -4.57   12.46
   1   4  19   -9.20   12.93
   1  -4  19    1.75    3.63
  -1   4 -20   37.32    6.19
  -1  -4 -20   35.81    5.79
   1  -4  20   41.93   13.88
   1   4  20   19.39   15.26
  -1   4 -20   26.78    5.21
   1  -4  20   26.95    4.56
   1   4  20   22.00    4.57
  -1  -4 -21   23.79    5.60
  -1   4 -21   22.60    5.69
   1   4  21   17.71   16.03
   1  -4  21   -0.63   14.15
  -1   4 -21   17.73    5.05
   1   4  21    7.74    4.25
   1  -4  21    9.27    4.39
   1  -4  22  127.63   20.45
   1   4  22  155.43   21.72
  -1  -4 -22  138.21   19.62
  -1   4 -22  108.56   11.85
  -1  -4 -22  120.98   12.12
  -1   4 -22  119.77   10.88
   1  -4  22  127.95   10.59
   1   4  22  130.13   10.52
  -1   4 -23   95.03   10.20
   1  -4  23   53.07   20.19
   1   4  23   68.93   21.69
  -1  -4 -23  120.17   20.55
  -1   4 -23  118.54    9.98
   1   4  23  113.23    9.55
   1  -4  23  108.94    9.68
  -1  -4 -24   50.70    6.49
  -1   4 -24   47.24    7.27
   1  -4  24   71.20   21.90
   1   4  24   54.79    6.56
   1  -4  24   53.25    6.77
  -1   4 -24   49.47    6.92
  -1   4 -25   92.24    9.84
  -1  -4 -25   91.75    9.29
   1  -4  25   86.77   24.77
   1  -4  25   92.37    9.21
   1   4  25   96.29    9.09
  -1   4 -25   96.52    9.33
  -1   4 -26  358.51   25.68
  -1  -4 -26  331.02   25.02
   1  -4  26  261.29   37.85
   1  -4  26  376.84   30.03
  -1   4 -26  228.11   26.16
  -1   4 -26  328.10   24.91
   1   4  26  330.49   24.80
   1  -4  26  320.46   24.82
  -1   4 -27   55.97    8.62
  -1  -4 -27   42.05    7.18
  -1  -4 -27   57.40   25.51
   1  -4  27   59.03   27.33
   1  -4  27   45.19   17.40
  -1   4 -27   24.77    8.12
   1  -4  27   48.22    7.02
   1   4  27   37.51    6.89
   1  -4  28   -1.77   30.02
  -1   4 -28    2.51    8.25
  -1  -4 -28    5.25    6.41
   1   4  28   12.98   12.49
  -1  -4 -28   10.20   25.99
   1  -4  28   36.53   29.18
  -1   4 -28  -10.04    7.52
   1   4  28   -0.44    6.18
   1  -4  28    1.25    6.50
   1  -4  29   55.41   33.87
  -1  -4 -29   62.55   29.27
   1  -4  29   94.64   32.89
  -1   4 -29   86.74   12.26
   1   4  29  118.90   10.94
   1  -4  29  110.10   11.00
  -1   4 -29  119.52   12.54
  -1  -4 -29  111.72   11.39
   1   4  29  140.43   15.97
   1  -4  30  227.62   45.07
  -1  -4 -30  306.31   40.76
  -1   4 -30  278.46   27.83
  -1   4 -30  320.04   27.75
   1   4  30  357.20   29.48
  -1  -4 -30  333.76   26.84
   1   4  30  338.08   26.26
   1   4  30  355.31   26.02
   1  -4  30  367.86   26.44
   1   4  31  121.73   16.98
  -1  -4 -31  104.62   11.35
   1  -4  31  103.55   10.93
   1   4  31  102.06   10.67
   1   4  31   94.88    9.95
   1  -4  31   81.92   36.99
   1  -4  32   17.42    7.43
   1   4  32   -5.01    7.09
   1   4  32    6.99    6.01
   1   4  32    0.72   15.17
  -1  -4 -32   -5.27    7.95
   1   4  33   18.50    7.23
   1  -4  33   11.48    7.50
   1   4  33   12.25    6.08
   1   4  33   20.18   15.53
  -1  -4 -33   10.90    8.43
   1   4  34  122.04   11.11
   1  -4  34  134.26   12.22
   1   4  34  126.22   11.98
  -1  -4 -34  105.83   13.08
   1   4  34  124.83   18.99
   1   4  35    1.02    6.85
   1  -4  35    1.79    7.20
   1   4  35    2.85    5.51
   1   4  35   10.35   16.22
  -1  -4 -35   -0.39    8.28
   1   4  36    5.38    5.15
   1  -4  36   10.61    7.06
   1   4  36    2.91    6.49
  -1  -4 -36   -1.52    8.30
   1   4  36   11.82   16.11
   1  -4  37   11.93    6.75
   1   4  37    7.39    4.78
   1   4  37    9.94   15.13
   1  -4  37   30.87   21.05
  -1  -4 -37   -3.60    8.22
  -1  -4 -38   15.44   31.82
   1   4  38   40.14    5.28
   1  -4  38   43.97   20.65
  -1  -4 -38   34.94    8.61
   1  -4  39  -10.71   19.68
  -1  -4 -39   -0.72    7.15
   1  -4  40   21.72   19.07
   1  -4  41    3.47   17.74
   1   5 -41    3.63    8.21
  -1  -5  41   27.84   16.61
  -1  -5  40   50.11   19.06
   1   5 -40   22.76    9.12
   1  -5 -39   61.95   32.21
  -1  -5  39   45.34   20.20
   1   5 -39   44.88   10.63
   1   5 -38   73.48   12.81
   1  -5 -38   61.47   10.53
   1  -5 -37   36.08    8.62
   1   5 -37   28.06   10.95
  -1   5  37   36.90    5.45
   1  -5 -36   13.56    8.13
   1   5 -36    7.24   10.66
  -1   5  36   18.57    5.19
   1   5 -35  140.24   15.39
   1  -5 -35  114.19   13.52
  -1   5  35  139.97   11.52
   1  -5 -34   53.48    9.64
   1   5 -34   66.43   12.25
  -1   5  34   57.60    7.32
  -1   5  33   29.01   13.23
   1  -5 -33   20.66    8.37
   1   5 -33   26.88   10.59
  -1  -5  33   22.31    7.40
  -1   5  33   31.78    6.38
  -1   5  32    3.25   12.74
   1  -5 -32   -0.56    7.57
   1   5 -32   -0.98   10.18
  -1   5  32    9.36    5.97
  -1  -5  32   -0.59    6.89
  -1   5  31  106.46   15.28
   1  -5 -31  104.38   11.12
   1   5 -31  116.22   13.26
  -1  -5  31   79.97   25.42
  -1   5  31   94.28   10.16
  -1  -5  31   98.02   10.37
  -1   5  31   89.29    9.70
  -1  -5  30   55.53   37.25
  -1  -5  30   58.08   23.11
  -1  -5  30  137.47   36.82
   1  -5 -30   65.57   30.71
   1  -5 -30   64.24    9.32
  -1   5  30   61.89   13.85
   1   5 -30   86.77   11.45
   1   5 -30   52.37   10.37
  -1   5  30   71.20    8.28
  -1  -5  30   79.36    8.84
  -1   5  30   73.16    8.62
  -1  -5  29   26.06   32.83
   1  -5 -29    2.24   27.22
  -1  -5  29   45.01   31.91
  -1   5  29   11.89    5.90
   1   5 -29    8.36    8.41
   1  -5 -29    5.43    6.77
  -1   5  29   -4.95   11.94
   1   5 -29    4.18    7.64
  -1   5  29    9.86    6.29
  -1  -5  29   13.58    6.44
  -1  -5  28   38.92   32.09
   1  -5 -28   38.79   27.16
  -1  -5  28    6.82   27.94
  -1   5  28   25.49    6.20
   1  -5 -28   12.56    6.69
   1   5 -28   25.70    8.42
   1   5 -28   20.68    8.48
  -1   5  28   16.46    6.23
  -1  -5  28   25.23    6.58
  -1  -5  27   40.65   27.07
   1  -5 -27   51.15   26.50
  -1   5  27   30.56    6.38
   1   5 -27   53.25    8.51
   1  -5 -27   39.04    6.85
   1   5 -27   14.80    8.23
  -1  -5  27   32.44    6.61
  -1   5  27   30.61    6.31
  -1  -5  26  123.28   10.44
  -1   5  26  121.22   10.36
  -1   5  26  111.97   10.35
  -1  -5  26   79.57   18.92
   1  -5 -26  106.97   27.38
  -1  -5  26   64.71   25.56
   1  -5 -26  106.41   10.69
   1   5 -26   93.09   11.48
   1   5 -26  112.02   12.88
   1   5 -26  124.35   12.02
   1  -5 -26  119.64   11.84
   1   5 -25   33.77    7.01
   1  -5 -25   41.59    6.89
  -1  -5  25   -4.34   25.25
  -1  -5  25   44.42   22.63
   1  -5 -25   38.83   23.84
  -1  -5  25   25.99   15.53
  -1   5  25   35.81    6.12
   1   5 -25   41.22    7.18
   1  -5 -25   29.37    6.03
   1   5 -25   42.61    8.68
  -1  -5  25   36.59    6.22
  -1   5  25   33.05    6.01
   1  -5 -24   13.36    5.33
   1   5 -24   12.37    5.69
  -1  -5  24   -3.64   19.61
  -1  -5  24   14.44   23.68
   1  -5 -24    4.44    4.83
   1   5 -24    6.06    6.16
   1   5 -24   10.61    7.21
  -1   5  24   -1.05    4.80
  -1  -5  24    2.86    5.03
   1   5 -24    3.36    5.35
   1   5 -23   26.68    6.08
   1  -5 -23   15.81    5.32
  -1  -5  23   22.06   18.69
  -1  -5  23   46.61   22.13
   1  -5 -23   17.11    4.54
   1   5 -23   22.43    6.05
   1   5 -23   18.10    7.58
  -1   5  23   10.58    4.84
   1   5 -23   20.99    5.51
  -1  -5  23   21.06    5.10
   1  -5 -22   54.18    7.21
   1   5 -22   54.29    7.36
  -1  -5  22   22.69   18.12
   1   5 -22   57.15    6.87
   1   5 -22   62.49    9.27
  -1  -5  22   53.60    6.28
  -1   5  22   55.66    6.13
   1   5 -22   51.30    6.73
   1  -5 -22   59.88   18.30
   1   5 -21  356.52   25.96
   1  -5 -21  373.24   26.04
   1   5 -21  364.66   26.80
   1   5 -21  322.59   24.56
  -1  -5  21  307.62   24.31
  -1   5  21  301.28   24.27
   1  -5 -21  371.50   31.32
  -1  -5  21  283.08   31.19
   1   5 -20  338.65   21.58
   1  -5 -20  322.90   21.62
  -1  -5  20  161.41   25.22
   1  -5 -20  249.68   26.30
   1   5 -20  334.03   22.68
   1   5 -20  274.68   20.10
  -1   5  20  237.94   19.77
  -1  -5  20  232.17   19.80
   1   5 -19   10.04    4.62
   1  -5 -19    5.83    4.45
   1  -5 -19    3.26   13.43
   1   5 -19   11.40    6.63
  -1   5  19   -1.81    3.57
   1   5 -19    1.95    4.37
  -1  -5  19    2.18    3.68
  -1  -5  19   -2.07   13.05
  -1  -5  18  381.88   38.74
   1  -5 -18  512.93   39.33
   1  -5 -18  481.55   36.31
   1   5 -18  473.83   36.28
   1   5 -18  498.26   37.13
  -1  -5  17  442.51   35.68
   1  -5 -17  512.80   36.16
   1   5 -17  421.24   33.07
   1  -5 -17  429.25   33.11
  -1   5  17  407.05   32.77
   1   5 -17  448.40   33.85
  -1  -5  16  492.93   48.17
   1  -5 -16  581.03   48.61
  -1   5  16  628.97   46.59
   1   5 -16  677.36   47.52
   1   5 -16  621.92   46.83
   1  -5 -16  663.13   46.90
   1  -5 -15   56.19   12.28
   1   5 -15   72.57    8.70
  -1   5  15   75.84    7.05
   1   5 -15   72.60    7.42
   1  -5 -15   77.22    7.46
   1  -5 -14  173.06   13.39
  -1  -5  14  165.49   12.39
   1   5 -14   76.29    8.19
   1  -5 -14   74.99    8.16
   1   5 -14   87.11    9.67
  -1   5  14   81.31    7.95
   1  -5 -13 1810.40  118.16
  -1  -5  13 1656.95  117.78
   1  -5 -13 1579.94  116.90
   1   5 -13 1529.97  116.87
   1   5 -13 1616.35  117.38
  -1   5  13 1522.20  116.66
  -1  -5  12   96.20   11.40
   1  -5 -12   95.98   12.50
  -1   5  12  104.80    8.98
   1   5 -12  105.29   10.35
   1  -5 -12  109.32    9.23
   1   5 -12  107.82    9.16
   1  -5 -11    8.65    8.37
   1   5 -11   -0.63    5.25
  -1   5  11   -0.96    3.17
   1   5 -11    1.11    3.18
   1  -5 -11    0.85    3.03
  -1  -5  11   -2.26    6.75
   1  -5 -11    3.94    2.96
   1  -5 -10   34.10    8.66
   1   5 -10   46.04    6.46
  -1   5  10   38.79    4.50
   1   5 -10   40.91    4.50
   1  -5 -10   43.09    4.44
  -1  -5  10   35.91    7.13
   1  -5 -10   26.18    3.95
  -1  -5   9  743.02   53.36
  -1   5   9  714.57   52.76
   1   5  -9  786.23   53.51
   1   5  -9  761.94   52.84
   1  -5  -9  742.85   52.81
   1  -5  -9  647.17   52.43
  -1   5   8  318.18   18.19
   1   5  -8  324.71   19.22
   1  -5  -8  338.81   18.16
   1   5  -8  354.18   18.20
  -1  -5   7  597.74   51.95
  -1   5   7  737.95   51.79
   1   5  -7  756.98   52.45
   1  -5  -7  760.50   51.69
   1   5  -7  757.79   51.68
   1  -5  -7  646.28   51.41
  -1  -5   6   13.33    4.79
   1   5  -6   14.29    5.16
  -1   5   6   17.07    3.63
   1   5  -6   18.84    2.57
   1   5  -6   18.86    3.30
   1  -5  -6   20.04    2.65
   1  -5  -6   18.02    2.63
  -1  -5   5   36.25    4.41
   1   5  -5    7.39    5.06
   1   5  -5    5.39    1.54
  -1   5   5    4.24    3.16
   1   5  -5    4.20    2.77
   1   5  -5    4.06    1.92
   1  -5  -5    3.55    1.93
  -1  -5   4 1101.94   64.89
   1   5  -4  829.17   65.27
  -1   5   4  823.91   64.83
   1   5  -4  808.94   64.70
   1  -5  -4  811.27   64.44
   1  -5  -4 1033.33   64.85
   1   5  -3  573.32   43.94
   1   5  -3  570.06   43.50
   1  -5  -3  575.43   43.53
   1   5  -3  584.82   44.68
   1   5  -3  582.28   44.56
  -1   5   3  557.10   44.07
   1   5  -2  729.52   57.57
   1   5  -2  697.06   58.13
   1   5  -2  754.64   58.14
  -1   5   2  685.02   57.70
  -1  -5   1  976.74   57.01
  -1  -5   1  982.53   56.28
   1   5  -1  642.90   56.33
   1   5  -1  670.92   56.84
   1   5  -1  634.25   56.84
  -1   5   1  637.16   56.47
   1   5   0  596.64   44.06
  -1   5   0  600.62   44.19
   1   5   0  581.25   44.61
   1   5   0  599.59   44.54
  -1  -5  -1 1278.90   87.79
   1   5   1 1187.58   87.83
   1   5   1 1144.01   88.12
  -1   5  -1 1160.46   87.91
   1   5   1 1176.51   88.22
  -1   5  -2   72.13    6.18
   1   5   2   75.42    6.62
   1   5   2   74.50    6.63
  -1   5  -3 1294.76   92.92
   1   5   3 1277.52   93.12
   1   5   3 1299.83   93.09
  -1   5  -3 1178.74   92.45
  -1  -5  -3 1288.00   92.32
   1  -5   3 1275.33   92.38
   1  -5   4 1588.58   82.21
  -1   5  -4 1073.72   82.76
   1   5   4 1078.16   82.88
  -1   5  -4 1033.59   82.34
  -1   5  -4 1051.31   82.09
   1  -5   4  997.13   82.17
   1   5   4  947.66   82.15
  -1  -5  -4 1510.39   83.06
   1  -5   5 1093.60   70.79
  -1   5  -5  962.21   70.44
   1   5   5  926.82   70.54
  -1   5  -5  950.94   70.06
  -1   5  -5  941.08   69.72
   1   5   5  892.88   69.89
   1  -5   5  970.33   69.92
  -1  -5  -5 1034.94   70.42
   1  -5   6  193.76   32.54
   1   5   6  486.31   32.89
  -1   5  -6  512.14   32.84
  -1   5  -6  474.69   32.31
   1  -5   6  575.41   32.31
  -1   5  -6  477.01   31.87
   1   5   6  487.12   32.22
  -1  -5  -6  234.25   32.16
   1  -5   7 1346.17  114.49
   1   5   7 1646.76  114.49
  -1   5  -7 1594.81  114.08
  -1   5  -7 1706.43  114.47
  -1   5  -7 1487.40  113.70
   1   5   7 1650.12  114.03
   1  -5   7 1681.26  114.04
  -1  -5  -7 1421.69  114.05
  -1   5  -8   40.75    5.43
  -1   5  -8   37.05    6.10
   1   5   8   45.08    6.23
   1   5   8   41.05    5.47
   1  -5   8   40.74    5.44
   1  -5   9   19.19    7.93
  -1   5  -9   80.71    6.76
   1   5   9   64.53    6.61
   1   5   9   61.69    6.02
   1  -5   9   72.16    6.15
  -1  -5  -9   25.98    5.39
   1  -5  10   32.56    8.79
   1   5  10   56.66    7.08
  -1   5 -10   59.33    6.97
  -1  -5 -10   79.69    6.25
   1   5  10   76.85    6.84
   1  -5  10   90.55    6.86
  -1  -5 -10   28.03    6.09
   1  -5  11  271.02   23.05
  -1   5 -11  293.30   22.00
   1   5  11  274.93   21.91
  -1   5 -11  278.30   21.47
   1   5  11  286.81   21.69
  -1  -5 -11  274.08   21.44
   1  -5  11  293.93   21.72
  -1  -5 -11  260.31   21.45
   1  -5  12   13.81    8.04
  -1   5 -12    1.44    4.95
   1   5  12    8.36    4.87
   1   5  12    7.05    4.85
  -1   5 -12    3.44    3.26
   1  -5  12    3.60    4.63
  -1  -5 -12    2.77    3.36
  -1  -5 -12   12.26    4.60
   1  -5  13   56.65   10.50
  -1  -5 -13   37.77   11.70
   1   5  13   51.91    7.08
  -1   5 -13   58.48    7.22
  -1  -5 -13   64.92    6.24
  -1   5 -13   59.52    6.31
  -1  -5 -13   45.90    6.89
   1  -5  14   43.32   11.07
  -1  -5 -14   44.56   12.31
   1   5  14   84.26    8.26
  -1   5 -14   74.12    8.09
  -1  -5 -14   75.90    7.22
  -1   5 -14   72.62    7.10
  -1  -5 -14   44.23    7.60
   1  -5  15   33.90   10.36
  -1  -5 -15   39.09   12.02
  -1   5 -15    6.51    5.69
   1   5  15    6.42    5.20
  -1  -5 -15    7.44    4.07
  -1   5 -15   10.82    4.18
  -1  -5 -15   27.46    5.89
  -1  -5 -16   45.28   12.98
   1   5  16   36.82    7.15
  -1   5 -16   42.59    7.28
  -1   5 -16   34.74    5.55
  -1  -5 -16   36.68    5.66
   1  -5  16   53.74   11.32
  -1  -5 -16   35.83    7.13
  -1  -5 -17  114.65   14.54
  -1   5 -17   44.00    7.66
   1   5  17   40.57    7.52
  -1   5 -17   28.46    5.60
  -1  -5 -17   35.18    5.77
   1  -5  17  143.29   13.92
  -1  -5 -18  134.88   14.44
  -1   5 -18  145.11   14.41
  -1  -5 -18  312.06   21.74
   1  -5  18  297.23   20.91
  -1   5 -18  157.21   15.66
  -1   5 -18  186.93   13.80
   1   5  19  113.80    9.63
  -1   5 -19  124.73   10.20
   1  -5  19  109.52    9.64
  -1   5 -19  124.37   12.45
  -1  -5 -19  129.76   11.15
   1  -5  19  100.82   17.02
  -1   5 -20   40.42    7.79
  -1   5 -20   41.99    6.02
   1  -5  20   39.72    5.16
   1   5  20   34.42    4.97
   1  -5  20   56.43   15.98
   1   5  21  293.14   28.50
  -1   5 -21  322.31   28.71
   1   5  21  361.88   26.63
   1  -5  21  368.40   26.70
  -1   5 -21  353.77   27.01
   1  -5  22  331.07   31.60
  -1   5 -22  328.02   23.15
  -1   5 -22  254.28   24.40
  -1   5 -22  275.74   22.78
   1  -5  22  301.01   22.41
   1   5  22  290.46   22.36
   1   5  23   18.42    8.71
  -1   5 -23   17.27    6.16
   1  -5  23    0.85   19.09
  -1   5 -23   27.42    7.50
   1   5  23   16.31    4.89
   1  -5  23   16.98    5.16
  -1   5 -23   19.76    6.07
  -1   5 -24   28.79    7.42
   1   5  24   28.35    9.26
   1  -5  24   37.06   21.47
  -1   5 -24   47.63    8.74
   1   5  24   36.44    5.94
   1  -5  24   42.09    6.04
  -1   5 -24   39.76    6.73
   1   5  25  171.76   15.90
  -1   5 -25  176.46   14.50
   1  -5  25  157.97   28.53
   1  -5  25  135.76   19.91
  -1   5 -25  124.59   15.28
  -1   5 -25  166.79   13.79
   1   5  25  152.68   13.30
   1  -5  25  167.31   13.44
  -1   5 -26  125.98   13.69
   1   5  26  149.86   15.86
   1  -5  26  117.10   20.54
   1  -5  26  108.13   29.96
  -1   5 -26  178.51   15.58
  -1   5 -26  156.72   13.22
   1   5  26  145.70   12.61
   1  -5  26  153.29   12.80
   1  -5  27    8.96   30.15
   1   5  27   24.87   11.37
  -1   5 -27   26.43    8.15
  -1  -5 -27   33.20    6.75
   1  -5  27   11.54   18.34
   1  -5  27   21.99   28.10
  -1   5 -27   31.77    8.57
  -1   5 -27   44.01    7.21
   1  -5  27   38.79    6.73
   1   5  27   30.53    6.37
  -1  -5 -28  131.81   31.54
   1  -5  28   87.72   31.42
   1   5  28  141.27   15.21
  -1   5 -28  121.09   12.48
  -1  -5 -28  121.32   10.69
  -1   5 -28   67.08   11.78
  -1   5 -28   92.67   10.53
   1  -5  28  104.54   10.35
   1   5  28  106.97   10.23
   1  -5  29   29.33   35.60
  -1  -5 -29   53.30   30.09
   1  -5  29   39.91   32.38
   1   5  29   23.43    6.57
  -1   5 -29   36.09    9.82
   1   5  29   42.47   12.78
  -1  -5 -29   20.22    7.06
  -1   5 -29   12.68    7.91
   1   5  29   29.48    6.58
   1  -5  29   24.38    7.01
  -1  -5 -30   -6.06   29.37
   1  -5  30  -14.88   33.71
   1   5  30   -0.22   13.27
  -1  -5 -30   10.16    6.98
  -1   5 -30   -4.56    9.34
   1   5  30    1.64    6.11
  -1   5 -30    4.55    7.35
   1  -5  30   -1.17    6.69
   1   5  30   -1.46    6.49
   1  -5  31   35.91    7.51
   1   5  31   38.70    7.22
   1   5  31   26.87    6.85
   1   5  31   30.29   13.90
  -1   5 -31   43.59   11.01
  -1  -5 -31   33.91    8.19
   1   5  32    5.91    6.56
   1  -5  32    2.25    7.07
   1   5  32    2.29    6.19
  -1  -5 -32    3.67    7.70
   1   5  32   10.77   14.16
  -1   5 -32    2.79   10.42
   1   5  33    2.24    6.61
   1  -5  33   -0.70    7.03
   1   5  33    1.63    6.04
   1   5  33    1.38   14.20
  -1   5 -33   -1.03   10.93
  -1  -5 -33    2.75    7.83
  -1   5 -34   33.30   26.82
   1   5  34   79.83    8.92
   1  -5  34   73.63    8.97
   1   5  34   82.60    8.43
  -1  -5 -34   60.19   10.07
  -1   5 -34   65.91   12.71
   1   5  34   50.54   15.47
   1   5  35   69.61    7.62
   1  -5  35   64.28    8.67
  -1   5 -35   66.16   12.61
  -1  -5 -35   52.84    9.61
   1  -5  36    7.48    6.47
   1   5  36    1.40    5.30
  -1   5 -36    7.66   10.86
  -1  -5 -37   28.64   31.66
   1   5  37   46.90    6.08
  -1   5 -37   40.21   11.64
   1  -5  37   41.36   20.94
   1   5  38   63.98    6.49
   1  -5  38   59.43   20.71
  -1   5 -38   46.08   11.72
   1   5  39  124.09    9.96
  -1   5 -39  113.19   14.12
   1  -5  39  132.53   22.17
  -1   5 -40   10.45    8.78
   1  -5  40   34.14   17.93
   1   6 -40   67.66    9.50
  -1  -6  40   48.49   17.89
   1   6 -39  -11.50    8.78
  -1  -6  39   -8.77   18.10
   1  -6 -38   -4.66   30.31
  -1  -6  38   -5.28   19.38
   1   6 -38    6.07    9.71
  -1   6  38    3.65    4.14
   1   6 -37   19.65   10.11
  -1   6  37    6.41    4.64
   1   6 -36   66.98   12.66
  -1   6  36   91.67    8.44
   1   6 -35   19.67   10.51
  -1   6  35   19.23    5.69
   1   6 -34    2.95   10.66
  -1   6  34   17.28    5.89
   1   6 -33   28.46   10.90
   1  -6 -33   14.36    8.00
  -1   6  33   44.04    6.64
   1  -6 -32   79.13    9.85
   1   6 -32   66.71   12.38
  -1  -6  32   71.27    8.81
  -1   6  32   83.41    8.71
   1   6 -31   38.29   10.75
   1  -6 -31   39.43    8.03
  -1   6  31   36.02    6.92
  -1  -6  31   40.33    7.19
   1   6 -30   51.41   10.68
   1  -6 -30   42.26    8.35
  -1  -6  30   55.94    7.78
  -1   6  30   71.11    7.89
  -1  -6  29   30.48   35.90
  -1  -6  29   77.53   32.60
  -1  -6  29   58.95   22.04
   1  -6 -29    2.44   31.98
  -1   6  29   43.05    7.59
   1   6 -29   64.80   10.20
   1  -6 -29   57.02    8.14
   1   6 -29   46.15    9.67
  -1  -6  29   59.23    7.59
  -1  -6  28   24.50   33.15
  -1  -6  28   -7.12   30.55
   1  -6 -28   -1.18   29.93
  -1   6  28   -1.61    6.23
   1   6 -28   -5.39    7.97
  -1   6  28    6.89    5.77
  -1  -6  28    0.31    5.85
   1   6 -28   13.95    8.80
   1  -6 -28   -5.82    6.27
  -1  -6  27   97.16   30.40
   1  -6 -27   96.15   31.36
   1   6 -27  112.44   11.75
   1   6 -27   77.07   12.46
  -1   6  27   91.53    9.79
  -1   6  27   99.81    9.69
  -1  -6  27  112.49    9.85
   1   6 -27  101.75   10.08
   1  -6 -26   17.12   26.18
  -1  -6  26   -2.34   24.92
  -1   6  26   -4.96    5.79
   1   6 -26    3.84    7.83
  -1   6  26    9.78    5.42
  -1  -6  26   -2.15    5.41
   1   6 -26    1.61    6.12
   1   6 -26    1.17    7.17
  -1  -6  25  218.20   21.53
   1  -6 -25  198.53   30.43
  -1  -6  25  182.32   28.53
   1   6 -25  188.80   14.65
   1   6 -25  119.85   15.87
  -1   6  25  161.68   13.27
   1   6 -25  152.34   13.72
  -1  -6  25  164.06   13.37
  -1   6  25  150.79   13.52
  -1  -6  24   12.33    5.08
   1   6 -24   15.94    6.00
  -1   6  24    6.16    4.91
  -1  -6  24   27.08   21.46
  -1   6  24    6.67    5.60
   1   6 -24   15.22    6.19
   1   6 -24    9.24    7.70
   1  -6 -24   12.06    5.42
  -1  -6  23  100.37   22.16
  -1  -6  23   94.47    8.81
  -1   6  23  101.50    8.75
   1   6 -23   90.74    9.62
  -1   6  23  100.24    9.16
   1   6 -23  108.83   10.13
   1   6 -23   91.55   12.09
   1  -6 -23   85.21    9.96
   1   6 -23   90.77   10.06
   1   6 -22   90.53    9.05
   1  -6 -22   94.40    9.06
  -1  -6  22   43.98   19.28
   1  -6 -22   94.41   21.03
   1   6 -22   65.06    8.55
   1   6 -22   76.93   11.23
  -1  -6  22   76.72    7.59
   1   6 -22   77.82    8.25
  -1   6  22   77.65    8.01
  -1   6  22   80.48    7.56
   1   6 -21  142.83   13.61
   1  -6 -21  148.96   13.75
  -1  -6  21  209.82   22.84
   1  -6 -21  158.04   22.79
  -1  -6  21  121.75   25.86
   1   6 -21  155.91   13.16
   1   6 -21  134.36   15.29
  -1  -6  21  153.25   12.42
   1   6 -21  157.83   12.98
  -1   6  21  161.29   12.36
   1   6 -20   75.80    8.69
   1  -6 -20   70.51    8.67
   1   6 -20   71.18   10.78
   1   6 -20   78.77    8.29
  -1  -6  20   94.24    7.63
  -1   6  20   84.99    7.47
   1   6 -19   40.75    6.24
   1  -6 -19   44.91    6.24
   1  -6 -19   55.08   15.93
   1   6 -19   43.82    8.64
  -1  -6  19   45.28    5.12
  -1   6  19   42.40    5.02
   1   6 -19   39.63    6.22
  -1  -6  19   71.79   14.96
   1  -6 -18  347.15   26.39
   1   6 -18  324.96   26.28
   1  -6 -18  429.42   31.49
  -1  -6  18  355.91   30.28
   1   6 -18  334.54   27.51
   1   6 -18  323.14   25.50
   1  -6 -17    0.23    3.94
   1   6 -17   -4.43    3.74
   1  -6 -17   12.28   13.40
   1   6 -17    2.07    6.57
   1   6 -17    2.22    4.66
  -1  -6  17   -3.13   11.10
   1  -6 -16  188.89   17.05
   1   6 -16  195.08   17.06
   1   6 -16  208.37   18.58
   1   6 -16  219.71   16.63
  -1  -6  15  307.07   28.94
   1  -6 -15  386.59   30.09
   1   6 -15  348.93   26.76
   1  -6 -15  345.14   26.80
   1   6 -15  359.44   28.00
  -1  -6  14  367.83   20.51
   1  -6 -14  436.34   22.20
   1  -6 -14  199.56   16.85
   1   6 -14  183.34   16.71
   1   6 -14  199.97   18.13
  -1   6  14  192.00   16.53
   1  -6 -13  679.77   47.25
  -1  -6  13  621.50   46.34
   1   6 -13  618.09   45.94
  -1   6  13  578.58   44.69
   1   6 -13  601.92   44.91
   1  -6 -13  585.44   44.91
   1  -6 -12   59.15   10.93
   1   6 -12   45.45    7.25
  -1   6  12   42.51    5.12
   1   6 -12   49.62    5.30
   1  -6 -12   51.10    5.30
  -1  -6  12   54.75    9.19
   1  -6 -11    5.72    9.29
  -1   6  11   25.23    3.81
   1   6 -11   30.36    6.32
   1   6 -11   26.86    3.71
   1  -6 -11   27.67    3.91
  -1  -6  11   10.44    7.29
  -1  -6  10  132.29    8.47
   1  -6 -10  142.40   10.54
   1   6 -10   30.94    6.76
  -1  -6   9 1450.69  100.77
  -1   6   9 1391.49  100.22
   1   6  -9 1312.60   99.95
   1   6  -9 1424.66  100.99
   1  -6  -9 1353.15  100.09
   1   6  -9 1383.41  100.10
   1   6  -9 1325.18  100.20
  -1  -6   8    4.74    5.72
   1   6  -8    8.02    5.29
   1   6  -8    8.60    2.23
  -1   6   8    4.69    3.18
   1   6  -8    4.87    2.34
   1  -6  -8   10.80    2.43
   1   6  -8    8.70    3.18
   1  -6  -8    4.26    2.39
  -1  -6   7   35.85    5.55
   1   6  -7   15.50    2.15
   1   6  -7   17.98    5.66
  -1   6   7   18.15    3.65
   1  -6  -7   12.08    2.55
   1   6  -7   18.28    3.36
   1   6  -7   13.95    2.48
   1  -6  -7   32.91    3.04
  -1  -6   6   27.23    5.64
  -1   6   6   37.78    4.63
   1   6  -6   39.44    6.37
   1   6  -6   38.60    4.19
   1  -6  -6   37.66    3.44
   1   6  -6   37.65    3.44
   1  -6  -6   29.55    3.97
  -1  -6   5 1214.17   65.69
   1   6  -5  832.65   66.03
  -1   6   5  820.52   65.45
   1   6  -5  864.08   65.30
   1  -6  -5  768.60   64.92
   1  -6  -5 1168.22   65.55
  -1  -6   4  937.28   64.91
   1   6  -4  881.82   64.85
   1   6  -4  856.78   65.62
  -1   6   4  828.54   65.03
  -1  -6   3   22.09    3.86
   1   6  -3   17.81    3.30
   1   6  -3   15.42    5.32
  -1   6   3   13.52    4.03
   1   6  -3   20.06    5.70
  -1  -6   2  268.87   20.83
  -1  -6   2  286.34   19.71
   1   6  -2  247.98   19.82
   1   6  -2  247.92   20.74
   1   6  -2  230.52   20.68
  -1  -6   1  404.94   29.31
   1   6  -1  396.58   29.62
   1   6  -1  379.01   30.29
   1   6  -1  384.42   30.33
  -1   6   1  391.78   29.85
  -1  -6   0   17.52    4.56
   1   6   0   13.74    3.72
   1   6   0   16.88    5.22
   1   6   0   20.54    5.22
  -1   6   0   15.74    4.33
  -1  -6  -1   -1.18    3.49
   1   6   1   -2.61    4.80
  -1   6  -1    3.25    4.13
   1   6   1   -0.17    4.67
  -1  -6  -2 1252.73   83.17
  -1   6  -2 1057.57   83.49
   1   6   2 1081.17   83.80
   1   6   2 1041.57   83.71
   1  -6   3    2.13    2.18
  -1  -6  -3    1.53    2.18
  -1   6  -3    7.25    4.17
   1   6   3    3.68    4.51
   1   6   3    6.18    4.86
   1   6   4   34.95    7.72
  -1   6  -4   31.85    7.44
   1  -6   4   90.89    6.03
  -1  -6  -4   93.08    8.17
   1  -6   5  150.25    8.98
   1   6   5   52.29    6.90
  -1   6  -5   49.97    5.18
  -1   6  -5   50.82    6.69
  -1   6  -5   49.83    4.66
  -1  -6  -5  131.91    7.45
   1  -6   6 1071.48   68.08
  -1   6  -6  914.49   67.68
  -1   6  -6  845.51   67.00
   1   6   6  903.16   67.71
  -1   6  -6  890.49   66.67
  -1  -6  -6 1047.40   67.58
   1   6   7  236.70   15.71
  -1   6  -7  217.22   14.57
  -1   6  -7  253.43   15.74
  -1   6  -7  242.00   13.96
   1  -6   8  556.02   39.87
  -1   6  -8  521.33   39.26
   1   6   8  523.22   39.25
  -1   6  -8  513.21   38.66
  -1   6  -8  495.64   38.15
  -1  -6  -8  581.95   38.91
   1  -6   9 1342.52   87.16
  -1   6  -9 1160.31   86.13
  -1   6  -9 1237.72   86.75
   1   6   9 1213.36   86.67
  -1   6  -9 1065.75   85.64
  -1  -6  -9 1308.25   86.25
   1   6  10   10.46    4.45
  -1   6 -10   12.16    5.43
  -1   6 -10   11.35    3.44
  -1   6 -10    9.80    2.30
  -1  -6 -10    2.06    3.83
   1   6  11  546.68   39.37
  -1   6 -11  497.83   39.47
  -1   6 -11  479.59   38.83
   1  -6  11  548.12   40.41
  -1  -6 -11  541.03   38.93
   1   6  12  466.41   37.09
  -1   6 -12  519.05   37.48
   1  -6  12  531.98   38.43
  -1  -6 -12  466.41   36.77
  -1   6 -13 2352.72  151.81
   1   6  13 2221.35  151.49
   1  -6  13 2096.15  152.21
  -1  -6 -13 1769.36  150.93
  -1   6 -14   27.83    6.91
   1   6  14   23.55    5.38
   1  -6  14    9.47   10.32
  -1  -6 -14   14.87    5.81
   1  -6  15   41.16   11.24
  -1  -6 -15   28.24   13.12
  -1   6 -15   12.13    6.86
   1   6  15   19.03    5.37
   1  -6  16  240.34   23.10
  -1   6 -16  234.57   18.63
   1   6  16  220.93   19.62
  -1   6 -16  250.54   20.70
   1  -6  17  749.89   50.40
  -1   6 -17  588.36   46.08
  -1   6 -17  628.83   48.09
   1   6  17  579.59   47.30
  -1  -6 -18  253.84   25.38
   1  -6  18  234.89   24.27
   1   6  18  241.20   19.91
  -1   6 -18  293.49   21.42
   1  -6  18  226.91   17.97
  -1   6 -18  234.64   18.58
  -1  -6 -19   36.75   16.31
   1   6  19   35.31    6.81
  -1   6 -19   47.16    9.07
  -1   6 -19   32.22    5.87
   1  -6  19   22.53    4.41
   1  -6  20  488.31   40.68
  -1   6 -20  488.34   37.35
  -1   6 -20  453.21   34.52
   1   6  20  450.90   34.05
   1  -6  20  451.44   34.08
  -1  -6 -21    9.63   17.51
  -1   6 -21    9.10    5.75
   1  -6  21   17.90   17.50
  -1   6 -21   -6.04    8.53
  -1   6 -21   -2.00    5.65
   1   6  21    0.51    4.18
   1  -6  21    2.74    4.29
  -1  -6 -22  157.03   24.03
  -1   6 -22  135.21   12.96
  -1   6 -22  189.80   16.19
  -1   6 -22  150.41   12.86
   1  -6  22  142.84   11.97
   1   6  22  144.61   11.90
  -1   6 -23   69.94    9.28
   1  -6  23   74.27   22.17
  -1   6 -23   67.81   11.27
   1  -6  23   79.81    7.77
   1   6  23   76.17    7.67
  -1   6 -23   84.71    8.83
  -1   6 -24   65.48    9.36
   1  -6  24   91.88   23.84
   1  -6  24   63.81   16.31
  -1   6 -24   87.35   11.50
  -1   6 -24   78.76    8.83
   1   6  24   69.43    7.76
   1  -6  24   83.54    7.95
  -1   6 -25   14.11    7.46
   1  -6  25   21.01   16.11
   1  -6  25   -9.05   24.07
  -1   6 -25   17.97    8.43
   1  -6  25    6.94    5.38
  -1   6 -25    5.00    6.36
   1   6  25    7.95    5.15
  -1   6 -26    1.23    7.38
   1  -6  26  -11.22   25.94
   1  -6  26  -11.26   17.25
  -1   6 -26    7.80    8.25
  -1   6 -26    8.01    6.72
   1  -6  26    3.47    5.52
   1   6  26    4.36    5.33
   1  -6  27  106.91   36.17
  -1   6 -27  156.27   14.61
   1  -6  27   85.84   31.64
  -1   6 -27  128.78   15.25
   1   6  27  139.37   12.47
  -1   6 -27  156.38   13.28
   1  -6  27  150.49   12.65
  -1  -6 -28  154.41   34.97
   1  -6  28  104.91   34.95
  -1   6 -28  117.36   14.45
  -1   6 -28  144.48   15.41
   1   6  28  172.24   12.89
   1  -6  28  125.67   12.50
   1   6  28  136.75   12.45
  -1   6 -28  161.60   13.25
   1  -6  29   74.69   33.84
  -1  -6 -29   96.51   33.69
  -1   6 -29   68.82   10.49
   1   6  29   50.55    7.88
   1   6  29   50.38    7.42
  -1   6 -29   51.24    8.04
   1  -6  29   50.97    7.69
  -1   6 -29   46.90    9.51
   1  -6  30   82.43    8.86
   1   6  30   87.58    9.03
   1   6  30   73.55    8.65
   1   6  31   67.30    8.47
   1  -6  31   65.93    8.35
   1   6  31   70.69    8.17
  -1   6 -31   63.89   11.83
   1   6  32   16.87    6.29
   1  -6  32   21.36    6.68
   1   6  32    9.38    6.53
  -1   6 -32   18.38   10.79
   1   6  33   82.48    9.02
   1  -6  33   78.22    9.14
  -1   6 -33   89.64   13.02
   1  -6  34   24.51    6.71
   1   6  34   29.20    6.32
  -1   6 -34   11.13   10.91
   1   6  35   60.35    7.35
  -1  -6 -35   46.02   30.37
   1  -6  35   55.66    7.68
  -1   6 -35   54.91   11.96
   1   6  36   25.40    5.75
  -1   6 -36   18.27   10.97
   1   6  37   22.20    5.16
  -1   6 -37   23.04   10.45
   1  -6  37   44.39   19.65
   1   6  38    9.13    4.28
  -1   6 -38   13.04    9.63
   1  -6  38    4.10   18.78
   1   6  39    6.31    3.65
  -1   6 -39   12.68    9.15
  -1   6 -40   10.21    8.24
   1  -6  40   42.21   16.86
   1   7 -39   27.94    8.21
  -1  -7  39   14.93   17.22
  -1   7  39   12.84   16.85
  -1   7  38    8.21    3.97
   1   7 -38   -0.18    8.60
  -1  -7  38   20.04   17.33
  -1   7  37    4.72    4.47
   1   7 -37   -3.74    9.13
   1   7 -36   -0.43    9.64
   1   7 -36    6.08    6.33
  -1   7  36   16.82    5.06
  -1   7  35   15.68    5.59
   1   7 -35   31.10   10.55
  -1   7  34    6.31    5.71
   1   7 -34   -6.80    9.83
  -1   7  33   20.60    6.23
   1   7 -33   10.80   10.37
  -1   7  32  101.64    9.77
   1   7 -32   77.27   13.09
  -1   7  31    4.49    6.27
   1   7 -31   10.41    9.90
  -1   7  30   43.15    7.26
   1   7 -30   34.56   10.24
   1   7 -29   45.41   10.02
  -1   7  29   48.45    7.61
  -1  -7  29   21.92   22.36
  -1  -7  29   47.12    6.88
   1   7 -29   46.79    7.54
  -1  -7  28  295.60   30.71
   1  -7 -28  272.13   40.69
   1   7 -28  299.51   23.03
   1   7 -28  220.91   23.88
  -1   7  28  284.35   21.42
   1   7 -28  269.53   21.59
  -1  -7  28  264.77   21.15
   1  -7 -27   27.19   30.69
  -1  -7  27   83.40   30.28
  -1   7  27   54.07    7.63
   1   7 -27   43.60    9.67
   1   7 -27   56.51   10.28
   1   7 -27   55.45    7.85
  -1  -7  27   47.46    6.82
  -1  -7  26   45.49   26.48
  -1   7  26   55.38    7.49
   1   7 -26   52.08    9.49
   1   7 -26   45.13   10.38
  -1  -7  26   52.73    6.86
   1   7 -26   53.68    8.06
   1  -7 -25   62.56   29.01
  -1  -7  25   32.37   25.19
  -1   7  25   33.89    6.78
   1   7 -25   53.77    8.34
   1   7 -25   15.41    9.04
  -1  -7  25   34.21    5.80
   1   7 -25   32.14    7.18
   1   7 -24  558.93   38.42
  -1  -7  24  476.13   47.77
   1   7 -24  450.02   40.35
  -1  -7  24  491.80   37.31
   1   7 -24  487.53   37.85
  -1   7  24  477.78   37.55
  -1  -7  23  126.63   33.62
   1  -7 -23  244.94   30.01
  -1  -7  23  126.24   28.23
   1   7 -23  173.49   17.82
   1   7 -23  250.72   21.08
   1   7 -23  234.07   17.63
  -1   7  23  239.40   17.32
  -1  -7  23  212.34   16.86
  -1  -7  22   -1.39   24.36
   1  -7 -22   44.63   20.77
  -1  -7  22   31.12   18.82
  -1   7  22   20.77    5.62
   1   7 -22   14.20    6.61
   1   7 -22   16.16    8.94
   1   7 -22   12.87    6.10
  -1  -7  22   16.64    4.61
   1  -7 -21   36.00   19.23
  -1  -7  21   28.12   23.36
  -1  -7  21   58.45   18.25
  -1   7  21   18.00    5.51
   1   7 -21   41.25    6.64
   1   7 -21   22.39    9.36
   1   7 -21   35.08    6.41
  -1  -7  20   83.14   17.68
  -1  -7  20   88.59   23.55
   1  -7 -20   87.61   18.74
   1   7 -20   79.54    7.03
   1   7 -20   31.22    9.60
   1   7 -20   54.16    6.99
   1  -7 -19    6.29    4.15
   1   7 -19    8.88    3.98
   1  -7 -19   -1.84   15.91
   1   7 -19    1.36    7.93
   1   7 -19    6.24    5.45
  -1  -7  19  -10.42   14.65
   1  -7 -18    1.23    3.86
   1   7 -18    2.21    3.83
   1  -7 -18   15.32   14.82
   1   7 -18   -0.43    7.64
   1   7 -18   -2.52    5.44
  -1  -7  18   -4.38   12.82
   1   7 -17  199.89   18.35
   1  -7 -17  236.92   18.61
  -1  -7  17  274.14   23.34
   1   7 -17  221.53   20.61
   1   7 -17  238.11   18.25
   1  -7 -16  134.51   10.93
   1   7 -16  140.57   10.85
   1  -7 -16  103.13   17.40
   1   7 -16  132.63   13.35
   1   7 -16  108.75   10.79
   1  -7 -15   17.35    3.99
   1   7 -15   12.38    3.41
   1  -7 -15    7.74   12.89
   1   7 -15   14.37    6.95
  -1   7  15   15.46    3.84
   1   7 -15    8.29    4.96
  -1  -7  15   -5.11   10.40
   1   7 -14  358.15   26.50
   1  -7 -14  363.41   26.56
   1  -7 -14  337.64   30.10
  -1  -7  14  299.37   28.61
   1   7 -14  378.25   28.24
   1   7 -14  328.89   26.17
   1   7 -13   53.98    5.76
   1  -7 -13   47.33    5.78
   1   7 -13   50.63    5.86
   1  -7 -13  105.81   13.29
   1   7 -13   56.93    8.71
   1   7 -13   64.12    6.54
  -1  -7  13   96.06   10.68
  -1  -7  12   81.71   10.71
   1   7 -12   79.62    9.58
   1  -7 -12   80.62    7.05
   1   7 -12   76.57    7.21
   1   7 -12   71.80    6.89
   1  -7 -12   89.66   13.27
  -1   7  11  578.60   43.94
   1   7 -11  623.89   45.42
   1   7 -11  598.18   43.92
   1  -7 -11  587.29   43.92
   1   7 -11  645.18   44.06
  -1  -7  11  508.63   45.03
   1  -7 -11  538.89   45.96
   1   7 -10 1238.47   86.92
  -1   7  10 1157.23   85.77
   1   7 -10 1210.70   85.63
   1  -7 -10 1215.93   85.65
   1   7 -10 1245.11   85.78
   1  -7 -10  956.98   87.03
  -1  -7  10  948.96   86.30
  -1   7   9   37.30    4.95
   1   7  -9   41.51    7.08
  -1  -7   9   55.36    7.71
   1   7  -9   45.51    4.77
  -1   7   8  646.70   50.15
   1   7  -8  667.25   51.12
   1   7  -8  708.80   50.05
  -1  -7   8  669.78   50.65
   1   7  -7   64.21    7.81
  -1   7   7   57.38    5.74
   1   7  -7   68.56    5.47
   1  -7  -6 1466.88  109.20
   1   7  -6 1481.29  110.15
  -1   7   6 1482.29  109.40
   1   7  -6 1523.07  109.19
  -1  -7   6 1483.91  109.42
   1  -7  -5  833.93   47.78
  -1   7   5  576.94   47.53
   1   7  -5  528.96   48.15
   1   7  -5  522.74   47.20
  -1  -7   5  817.76   47.70
   1  -7  -4  613.54   53.95
  -1   7   4  812.03   54.17
   1   7  -4  870.63   54.97
   1   7  -4  820.16   53.83
  -1  -7   4  619.58   54.96
  -1  -7   4  670.88   53.72
   1   7  -3   92.59    8.41
   1   7  -3   90.80    6.28
  -1  -7   3   32.05    8.42
  -1  -7   3   40.84    6.26
   1   7  -2  244.51   22.33
   1   7  -2  221.87   22.17
   1   7  -2  243.53   21.36
   1   7  -1  724.80   56.36
   1   7  -1  716.64   56.21
   1   7  -1  731.32   55.62
  -1   7   1  709.60   55.84
  -1  -7   1  927.69   56.44
   1   7   0   -0.41    5.15
  -1   7   0   -0.79    4.42
   1   7   0   -2.43    5.03
  -1  -7   0   -0.79    4.41
  -1   7  -1   75.22    8.52
   1   7   1   81.93    9.05
   1   7   1   86.57    9.15
   1   7   2   18.83    5.40
  -1   7  -2    5.15    4.33
   1   7   2   17.62    5.35
  -1  -7  -2    9.73    3.29
   1  -7   2   11.80    3.18
  -1   7  -3  324.16   26.22
   1   7   3  365.52   26.69
  -1  -7  -4   24.16    6.67
   1  -7   4   23.92    7.56
   1   7   4   67.11    7.01
  -1   7  -4   73.67    6.67
  -1  -7  -5  256.45   21.80
   1  -7   5  245.00   22.16
  -1   7  -5  302.87   21.87
   1   7   5  299.48   22.05
  -1  -7  -6  169.76   12.47
   1  -7   6  155.93   13.49
  -1   7  -6  123.05   12.30
   1   7   6  123.04   12.38
  -1  -7  -7   29.66    5.36
   1  -7   7   15.90    7.66
  -1   7  -7   27.26    3.43
   1   7   7   34.74    5.69
  -1   7  -7   31.44    5.88
  -1  -7  -8  612.94   33.16
   1  -7   8  687.03   34.61
   1   7   8  394.23   33.05
  -1   7  -8  406.00   33.19
  -1   7  -8  343.50   32.15
  -1  -7  -9  205.64   17.58
   1  -7   9  217.07   19.36
  -1   7  -9  216.54   17.18
  -1   7  -9  241.15   18.58
   1   7   9  247.72   18.26
  -1  -7 -10 2428.67  176.25
   1  -7  10 2471.18  177.20
  -1   7 -10 2526.77  176.95
  -1   7 -10 2258.64  176.05
   1   7  10 2480.48  176.72
  -1  -7 -11  276.61   25.08
  -1   7 -11  342.64   25.04
   1   7  11  358.47   25.77
  -1   7 -11  379.05   26.39
   1  -7  11  302.61   27.01
  -1   7 -12 1086.61   82.43
   1   7  12 1160.40   82.99
  -1   7 -12 1207.77   83.45
   1  -7  12 1013.24   83.74
   1  -7  13  209.97   20.11
  -1   7 -13  228.48   18.30
  -1   7 -13  202.73   16.76
   1   7  13  228.42   17.43
  -1   7 -13  201.11   16.51
   1   7  13  205.95   16.15
   1  -7  14  859.61   58.47
  -1  -7 -14  868.55   59.53
  -1   7 -14  714.89   55.48
  -1   7 -14  814.89   57.27
  -1   7 -14  715.98   56.03
   1   7  14  742.09   56.45
   1  -7  15  225.06   19.96
  -1  -7 -15  233.84   22.16
  -1   7 -15  179.85   14.80
   1   7  15  184.25   15.51
  -1   7 -15  195.31   17.11
  -1   7 -15  161.26   15.01
  -1  -7 -16  524.58   39.83
   1  -7  16  453.51   37.87
  -1   7 -16  484.29   36.47
   1   7  16  448.82   35.01
  -1   7 -16  429.18   34.68
  -1   7 -16  452.60   34.09
  -1  -7 -17  120.78   18.69
  -1   7 -17  105.36   12.43
  -1   7 -17   88.74    9.38
  -1   7 -17   95.64    9.31
   1  -7  17  102.38   16.34
  -1  -7 -18   94.09   19.29
  -1   7 -18  103.53   12.75
  -1   7 -18   98.28    9.65
  -1   7 -18   86.91    9.27
   1  -7  18   95.43   17.52
  -1  -7 -19   11.65   17.82
   1  -7  19    4.00   15.59
  -1   7 -19   14.76    5.15
  -1   7 -19   30.91    9.90
  -1   7 -19   16.95    5.93
  -1  -7 -20    0.74   18.70
  -1   7 -20    2.55    5.38
   1  -7  20   -0.74   16.81
  -1   7 -20   12.91    9.90
  -1   7 -20    6.74    4.88
  -1   7 -20    1.00    6.10
   1  -7  21  441.43   40.07
  -1  -7 -21  530.54   42.04
  -1   7 -21  430.71   32.81
  -1   7 -21  383.33   35.99
  -1   7 -21  424.57   32.62
  -1  -7 -22   28.71   21.50
  -1   7 -22    8.74    6.11
   1  -7  22   29.64   20.54
  -1   7 -22   -1.23    9.55
  -1   7 -22    8.97    6.55
   1  -7  22   10.15    4.49
  -1  -7 -23   81.44   23.79
  -1   7 -23   73.33    8.93
   1  -7  23   68.53   15.30
   1  -7  23   52.75   23.35
  -1   7 -23   78.02   12.81
  -1   7 -23   74.03    8.63
   1  -7  23   58.04    7.05
  -1  -7 -24  248.53   34.49
  -1   7 -24  247.53   21.13
   1  -7  24  242.59   25.23
   1  -7  24  228.53   33.78
  -1   7 -24  278.78   24.32
  -1   7 -24  286.82   20.93
   1  -7  24  248.65   19.93
  -1  -7 -25   -9.38   25.10
   1  -7  25   -7.24   25.46
  -1   7 -25   10.67    8.10
  -1   7 -25   11.45    9.01
  -1   7 -25   13.89    7.26
   1  -7  25    7.97    5.21
   1   7  26    2.87    6.27
  -1   7 -26    3.67    8.27
  -1   7 -26   -2.80    8.86
   1   7  26    1.46    5.10
  -1   7 -26    0.59    7.10
   1  -7  26    3.93    5.16
   1  -7  27   59.58   31.16
   1   7  27   37.05    7.37
  -1   7 -27   40.83    9.99
   1  -7  27   38.88    6.42
   1   7  27   41.77    6.34
  -1   7 -27   38.52    8.02
  -1   7 -27   52.22    9.96
  -1  -7 -28  208.25   39.66
   1  -7  28  281.10   40.71
  -1   7 -28  263.47   19.45
  -1   7 -28  146.58   19.15
  -1   7 -28  214.14   17.47
   1  -7  28  193.12   16.51
   1   7  28  214.06   16.48
   1   7  28  203.56   17.01
  -1   7 -29   26.59    7.59
   1  -7  29   21.29    6.13
   1   7  29   15.67    5.85
   1   7  29   20.81    7.06
  -1   7 -29   24.72   10.51
   1  -7  30    8.01    5.79
  -1   7 -30   21.28    7.15
   1   7  30   16.87    6.89
  -1   7 -30   21.34   10.05
   1  -7  31   17.51    5.91
  -1   7 -31   16.85    6.84
   1   7  31   18.54    6.94
  -1   7 -31   26.12   10.63
   1  -7  32  224.76   18.87
   1   7  32  246.07   19.15
  -1   7 -32  268.01   21.90
   1   7  33    1.62    6.21
  -1  -7 -33    1.26   28.16
   1  -7  33   -0.55    5.68
  -1   7 -33   13.69   10.89
   1   7  34   44.37    6.81
  -1   7 -34   38.59   11.10
   1   7  35    7.19    5.51
  -1   7 -35   -0.23   10.12
   1  -7  35   -4.09   18.79
   1   7  36   66.16    6.93
  -1   7 -36   32.76   11.13
   1  -7  36   31.11   19.57
   1   7  37    0.45    4.58
   1  -7  37   -3.69   17.75
  -1   7 -37   -3.86    9.60
   1   7  38   -1.42    4.03
   1  -7  38  -10.59   17.40
  -1   7 -38   14.47    9.05
   1  -7  39   15.13   15.46
  -1   7 -39   14.15    7.84
  -1   8  38   -7.03   16.69
  -1  -8  38   10.40   14.75
  -1   8  37   47.97    5.52
   1   8 -37   33.13    8.60
  -1  -8  37   44.92   16.49
  -1   8  37   48.22   18.83
  -1   8  36   76.17    7.48
  -1  -8  36   84.85   18.69
   1   8 -36   62.87   10.54
  -1   8  35    8.48    5.16
   1   8 -35    1.60    9.34
   1  -8 -34   13.47   27.32
   1   8 -34    4.49    9.66
  -1   8  34    3.35    5.53
   1   8 -34    0.61    6.60
   1   8 -33   20.17   10.02
   1   8 -33   20.14    7.60
  -1   8  33   24.67    6.28
   1   8 -32  119.84   13.57
  -1   8  32  106.92   10.58
   1   8 -31   45.51   10.88
  -1   8  31   45.00    7.45
   1   8 -30   32.26    9.94
   1   8 -30   20.50    6.56
  -1   8  30   24.71    6.92
   1   8 -29    2.33    9.09
  -1   8  29    6.48    6.65
   1   8 -29   11.56    6.65
   1   8 -28    0.23    9.35
  -1   8  28    9.43    6.57
  -1  -8  28    6.66   20.77
   1   8 -28   -0.54    6.62
  -1  -8  27   13.47   37.58
  -1  -8  27   44.69   20.79
   1  -8 -27   61.29   33.91
   1   8 -27   60.53   10.83
  -1   8  27   79.07    8.77
   1   8 -27   64.20   11.44
   1   8 -27   77.55    9.07
  -1  -8  26   29.65   34.40
   1   8 -26    3.87    8.38
  -1   8  26   14.18    6.73
   1   8 -26   15.76    8.81
   1   8 -26   11.12    6.89
  -1  -8  25   47.32   32.79
   1   8 -25   44.46    9.07
  -1   8  25   55.09    7.64
   1   8 -25   38.35   10.70
   1   8 -25   55.29    8.15
   1   8 -24   38.10    8.25
  -1   8  24   33.90    6.89
   1   8 -24   20.19   10.41
   1   8 -24   31.38    7.49
   1  -8 -23  229.59   30.96
   1   8 -23  183.03   19.67
   1   8 -23  200.76   15.83
   1   8 -23  163.91   16.26
   1  -8 -22   29.04   22.95
   1   8 -22   30.42   10.96
   1   8 -22   40.94    7.26
   1   8 -22   36.45    7.70
   1  -8 -21   -3.26   21.33
  -1  -8  21   13.12   24.96
   1   8 -21    6.57    9.55
   1   8 -21    2.27    6.45
   1   8 -21    7.14    6.13
  -1  -8  20  170.00   31.02
   1   8 -20  227.56   21.01
   1   8 -20  212.07   17.33
   1   8 -20  196.54   17.30
  -1  -8  19  506.69   50.33
  -1  -8  19  486.00   54.67
   1  -8 -19  771.97   53.06
   1   8 -19  567.72   45.69
   1   8 -19  638.03   45.71
   1   8 -19  728.82   49.10
   1   8 -18  159.43   16.64
  -1  -8  18  139.68   19.89
   1  -8 -18  195.12   23.32
  -1  -8  18  151.64   26.28
   1   8 -18  157.80   12.44
   1   8 -18  159.20   13.51
  -1   8  18  150.08   12.79
  -1  -8  17    0.54   12.81
  -1  -8  17   -6.23   19.24
   1  -8 -17    4.89   16.43
   1   8 -17    7.52    8.06
  -1   8  17   -0.65    4.17
   1   8 -17    1.31    5.83
  -1   8  17    2.27    4.38
  -1  -8  16  273.38   21.29
  -1  -8  16  258.74   27.28
   1  -8 -16  281.18   23.94
  -1   8  16  174.71   15.23
  -1   8  16  189.58   15.25
   1   8 -16  193.10   15.89
   1   8 -16  218.12   18.87
  -1  -8  15  349.14   23.51
   1  -8 -15  370.06   26.20
  -1   8  15  227.84   18.34
  -1   8  15  246.85   18.44
   1   8 -15  261.39   18.98
  -1   8  15  206.75   18.29
   1   8 -15  242.45   21.16
  -1  -8  14  465.24   38.00
   1  -8 -14  496.71   39.74
   1   8 -14  495.81   37.55
  -1   8  14  503.57   35.11
  -1   8  14  450.84   35.00
  -1   8  14  469.12   35.14
   1   8 -14  454.72   35.42
  -1  -8  13   10.04    9.21
   1  -8 -13    6.51   12.55
  -1   8  13    5.63    3.77
  -1   8  13    9.42    4.22
   1   8 -13    6.63    6.77
   1   8 -13    4.43    5.11
  -1   8  13    9.97    4.21
  -1   8  12  239.57   18.68
   1  -8 -12  309.44   23.77
  -1  -8  12  265.07   21.37
  -1   8  12  243.19   18.58
   1   8 -12  251.21   20.92
  -1   8  12  263.98   18.61
   1   8 -12  238.34   18.90
  -1   8  12  236.67   18.62
  -1   8  12  222.62   18.32
  -1   8  11  105.56    8.99
  -1   8  11   84.66    8.70
  -1   8  11   89.97    8.87
   1   8 -11   92.28   11.00
  -1   8  11  108.69    8.45
   1   8 -11  112.45    9.32
  -1   8  11  110.49    9.06
  -1   8  10  291.00   22.00
  -1   8  10  290.27   21.84
   1   8 -10  276.40   23.80
   1   8 -10  275.28   22.09
   1   8  -9  560.71   43.46
   1   8  -9  566.73   41.98
  -1   8   8    5.30    3.24
   1   8  -8    3.58    5.92
   1   8  -8    1.27    2.60
   1   8  -7  148.84   13.32
   1   8  -7  136.11   11.12
  -1  -8   7  142.27   15.71
   1   8  -6    3.05    5.78
   1   8  -6    3.69    2.70
  -1  -8   6    4.88    8.83
   1  -8  -5    7.84    3.99
   1   8  -5   -1.07    5.65
   1   8  -5   -0.71    2.75
  -1  -8   5   -1.10    8.35
   1   8  -4  125.78   11.46
   1  -8  -4  100.18   10.28
   1   8  -4  121.93    9.64
   1   8  -3   29.68    6.19
   1   8  -3   16.40    3.48
   1   8  -2  691.79   53.07
  -1  -8   2  719.89   53.34
   1   8  -1  588.27   49.25
  -1  -8   1  730.06   49.51
   1   8   0    8.97    5.36
   1   8   0   10.80    5.43
  -1   8   0   14.20    4.42
  -1  -8   0   24.08    5.46
   1   8   1  505.56   39.61
   1   8   1  561.00   39.88
  -1   8  -1  504.11   39.28
   1   8   2 1486.52  110.30
  -1   8  -2 1495.21  109.93
  -1  -8  -3  886.65   69.85
   1  -8   3  924.27   69.59
   1   8   3  934.46   69.60
  -1   8  -3  970.01   69.33
  -1  -8  -4   41.22    7.46
   1  -8   4   40.37    7.74
   1   8   4   33.62    6.03
  -1   8  -4   29.78    5.80
  -1  -8  -5  671.16   51.49
   1  -8   5  649.64   51.48
   1   8   5  703.75   51.41
  -1   8  -5  698.85   51.25
  -1  -8  -6  960.33   66.09
   1  -8   6  935.86   66.36
   1   8   6  832.60   65.97
  -1   8  -6  824.32   65.92
  -1  -8  -7  563.56   45.93
   1  -8   7  529.94   46.40
  -1   8  -7  703.38   46.47
   1   8   7  664.70   46.37
  -1  -8  -8  118.90   10.13
   1  -8   8  103.67   12.06
   1   8   8  106.80   10.21
  -1   8  -8   92.45   10.42
  -1  -8  -9   11.99    4.82
   1  -8   9   12.19    8.27
   1   8   9   -1.00    4.60
  -1   8  -9   -0.27    5.61
   1   8  10  105.16    8.95
  -1   8 -10  120.59   10.92
   1   8  10  104.12    9.97
   1   8  11   29.85    4.96
   1   8  11   45.81    5.11
   1   8  11   30.54    5.84
  -1   8 -11   35.20    7.21
   1  -8  12   20.30   10.48
   1   8  12   13.74    4.16
   1   8  12   12.97    4.30
  -1   8 -12   17.41    6.57
   1   8  12   11.84    4.64
   1   8  12   13.68    4.19
   1   8  12    9.70    4.68
  -1   8 -12   15.15    5.22
   1  -8  13   14.67   11.20
   1   8  13    9.98    4.30
   1   8  13    6.30    4.19
  -1   8 -13    2.09    6.52
   1   8  13   13.48    4.39
   1   8  13   11.79    4.69
  -1   8 -13    9.64    5.43
   1   8  13    8.70    4.62
  -1  -8 -14   65.65   16.78
   1   8  14   84.52    7.73
  -1   8 -14  105.90   11.10
   1   8  14   98.15    7.50
  -1   8 -14   69.68    8.40
   1   8  14   72.18    7.64
   1  -8  14   62.11   13.45
   1   8  14   64.47    7.54
  -1   8 -15  112.03   13.55
   1   8  15  114.71   10.39
  -1   8 -15  126.96   11.29
   1   8  15  133.51   10.64
   1  -8  15  156.62   17.49
   1   8  16  281.39   23.03
  -1   8 -16  350.79   26.69
  -1   8 -16  296.69   23.71
   1   8  16  311.38   23.23
  -1  -8 -17   46.52   18.44
   1   8  17   77.20    6.72
  -1   8 -17   88.82   11.90
  -1   8 -17   56.21    8.33
   1  -8  17   43.63   15.96
  -1  -8 -18  210.30   25.21
   1  -8  18  137.88   21.59
  -1   8 -18  187.45   18.28
  -1   8 -18  158.92   14.30
  -1  -8 -19  750.93   53.31
   1  -8  19  625.00   51.24
  -1   8 -19  618.41   48.88
  -1   8 -19  568.14   45.09
  -1   8 -19  610.02   45.25
   1  -8  20  419.49   38.96
  -1   8 -20  433.56   31.20
  -1   8 -20  347.73   34.91
  -1   8 -20  375.95   30.99
  -1  -8 -21   26.95   22.49
  -1   8 -21    4.75    6.77
   1  -8  21    4.42   19.49
  -1   8 -21    7.99   11.47
  -1   8 -21    7.64    6.60
  -1  -8 -22   68.87   25.61
  -1   8 -22   40.54    7.95
   1  -8  22   10.69   22.51
  -1   8 -22   22.86   12.79
  -1   8 -22   53.99    7.91
  -1  -8 -23  245.27   32.40
  -1   8 -23  211.24   16.24
   1  -8  23  183.41   29.81
  -1   8 -23  179.33   15.49
  -1  -8 -24  310.97   36.95
   1  -8  24  272.31   35.14
  -1   8 -24  245.98   21.70
  -1   8 -24  258.97   25.58
  -1   8 -24  278.43   21.39
  -1  -8 -25   62.21   30.30
   1  -8  25   40.90   33.15
   1  -8  25   26.46   25.74
  -1   8 -25   24.60    9.08
   1   8  25   28.54    6.91
  -1   8 -25   22.38   11.27
  -1   8 -25   24.55    7.80
   1  -8  26   37.17   35.61
  -1   8 -26   15.49    8.76
   1   8  26   21.91    7.09
  -1   8 -26   27.93   10.47
  -1   8 -26   34.55    7.98
  -1   8 -27   47.97    8.68
   1   8  27   48.08    7.90
  -1   8 -27   58.80   10.48
  -1   8 -28   82.47    9.83
   1   8  28   81.44    9.44
  -1   8 -28   69.33   11.62
  -1   8 -29   11.94    7.18
   1   8  29    3.15    6.93
  -1   8 -29   16.01    9.59
  -1   8 -30   -5.87    7.04
   1   8  30    4.68    6.86
  -1   8 -30    1.97    7.30
  -1   8 -30   -8.33   10.19
  -1   8 -31    3.94    7.10
   1   8  31    7.89    6.61
  -1  -8 -31   11.73   25.61
  -1   8 -31    7.46    6.65
  -1   8 -31    8.79    9.81
  -1   8 -32    4.09   10.26
  -1   8 -32   -3.41    6.13
   1   8  32   -1.07    6.47
  -1   8 -33   16.38   10.34
   1   8  33    4.49    6.18
  -1   8 -34   22.36   10.30
   1  -8  34   27.23   18.13
   1   8  34   17.96    6.01
  -1   8 -35   26.04    9.64
   1  -8  35   -6.81   17.17
   1   8  35    6.93    5.40
  -1   8 -36   25.09    9.79
   1  -8  36   14.97   17.51
   1   8  36   33.18    5.50
  -1   8 -37   45.84    9.48
   1  -8  37   33.90   16.94
   1   8  37   43.89    5.57
   1  -8  38    4.06   14.70
  -1   8 -38   18.89    7.61
   1   8  38    9.23    3.64
  -1  -9  37   -3.68   12.92
  -1  -9  36   17.49   14.82
  -1   9  36   11.68    4.45
  -1  -9  35   55.16   16.59
  -1   9  35   57.76   19.71
  -1   9  35   27.38    5.48
  -1   9  34   24.46   20.47
  -1   9  34   62.83    7.15
  -1   9  33   25.17   21.30
   1   9 -33   39.57    7.66
  -1   9  33   36.55    6.51
   1   9 -32   13.50    8.70
   1   9 -32   15.53    7.35
  -1   9  32    9.82    6.07
   1   9 -31   92.81   12.45
   1   9 -31   96.92    9.72
  -1   9  31  108.33   10.05
   1   9 -31   91.63   11.19
   1   9 -30    7.35    9.23
   1   9 -30    1.17    6.28
  -1   9  30    9.74    6.58
   1   9 -30   -1.73    8.16
   1   9 -29   56.85   11.05
   1   9 -29   76.83    8.95
   1   9 -29   71.59   10.49
  -1   9  29   72.58    8.84
   1   9 -28   71.21   11.36
   1   9 -28   82.81    9.57
   1   9 -28   73.20   10.96
  -1   9  28   79.41    9.24
   1   9 -27  330.35   28.41
   1   9 -27  345.88   27.48
  -1   9  27  369.24   27.20
   1   9 -26   26.83    9.18
  -1   9  26   35.62    7.43
   1   9 -26   32.41    7.74
  -1  -9  25   27.81   35.81
   1   9 -25   81.13   10.85
   1  -9 -25   93.00   34.89
   1   9 -25   76.37   13.49
   1   9 -25   89.50    9.95
  -1  -9  24    4.04   32.43
   1   9 -24   19.28    8.15
   1   9 -24    7.79   10.02
   1   9 -24   12.71    7.51
  -1  -9  23  214.85   44.32
   1  -9 -23  395.18   40.39
   1   9 -23  269.87   29.52
   1   9 -23  325.79   25.72
   1   9 -23  347.05   26.11
   1   9 -22   28.92    7.94
   1   9 -22   42.25   12.38
   1   9 -22   44.21    8.06
  -1   9  21   40.17    6.92
   1  -9 -21   40.41   22.43
   1   9 -21   34.44    7.58
   1   9 -21   39.45   11.66
   1   9 -21   42.87    7.72
  -1   9  20   19.75    6.07
   1  -9 -20   33.49   21.95
   1   9 -20   10.53   10.33
   1   9 -20   24.43    7.19
  -1   9  19    7.25    5.41
   1   9 -19   14.18    9.89
   1   9 -19    3.20    6.50
  -1   9  19    5.10    4.45
   1  -9 -19   -4.83   20.05
   1   9 -18  136.70   15.60
   1   9 -18  142.42   11.06
  -1   9  18  126.99   11.23
  -1   9  18  121.01   11.10
   1   9 -18  130.52   12.23
  -1  -9  18  131.26   26.39
   1  -9 -18  170.32   24.14
   1   9 -17  134.94   13.91
  -1  -9  17   55.75   23.90
   1  -9 -17   84.18   20.81
   1   9 -17   78.59    8.44
  -1   9  17   94.85    8.73
  -1   9  17  101.98    8.97
   1   9 -17  102.93    9.99
   1   9 -16   14.55    8.78
  -1   9  16   21.09    4.79
  -1   9  16   22.67    5.22
   1  -9 -16    6.63   17.21
  -1  -9  16    2.24   19.63
   1   9 -16   14.87    4.39
  -1   9  16   20.44    5.05
   1   9 -16   18.30    6.36
  -1   9  15  236.00   17.43
   1   9 -15  241.85   20.84
   1   9 -15  237.22   18.67
   1  -9 -15  264.50   25.82
  -1  -9  15  193.44   28.30
   1   9 -15  204.20   17.36
   1   9 -15  208.40   18.07
  -1   9  15  234.72   17.54
  -1   9  15  220.72   17.38
  -1  -9  14    5.73   17.19
   1  -9 -14    5.85   15.22
   1   9 -14   -5.00    5.03
   1   9 -14    2.67    7.73
  -1   9  14   -0.33    4.59
   1   9 -14    0.12    5.91
  -1   9  14   -1.92    4.66
   1   9 -14    3.37    7.03
  -1   9  14    0.95    4.26
   1  -9 -13  178.66   21.16
   1   9 -13  177.21   14.67
   1   9 -13  158.13   13.76
  -1   9  13  174.50   13.57
   1   9 -13  183.07   16.53
  -1   9  13  191.70   13.62
   1   9 -13  156.87   14.07
  -1   9  13  157.22   13.53
  -1   9  13  163.42   13.31
   1  -9 -12  122.54   17.35
  -1  -9  12  111.16   19.79
   1   9 -12  104.94   10.90
   1   9 -12  100.99    9.58
  -1   9  12  105.81    9.24
  -1   9  12  112.14    9.76
  -1   9  12  108.47    9.33
   1   9 -12   96.30   11.97
  -1   9  12  106.05    9.03
  -1   9  12  109.10    9.60
   1   9 -12  100.21    9.99
  -1  -9  11  449.72   35.97
   1  -9 -11  453.48   33.86
   1   9 -11  371.75   29.11
  -1   9  11  380.69   28.89
   1   9 -11  390.59   29.53
  -1   9  11  376.04   29.19
   1   9 -11  411.21   31.32
  -1   9  11  391.68   28.94
  -1   9  11  388.69   28.96
  -1   9  11  376.10   28.66
   1   9 -11  383.46   29.22
   1  -9 -10  185.37   22.94
  -1  -9  10  126.63   24.00
   1   9 -10  249.79   18.75
  -1   9  10  249.80   18.42
   1   9 -10  237.05   19.08
  -1   9  10  210.29   18.56
  -1   9  10  288.23   18.51
   1   9 -10  282.79   21.03
  -1   9  10  224.29   18.04
  -1   9  10  228.61   18.43
  -1  -9   9  343.16   31.50
   1   9  -9  326.26   26.31
   1   9  -9  312.87   26.00
  -1   9   9  356.58   25.72
  -1   9   9  319.88   25.99
   1   9  -9  362.62   27.84
  -1   9   9  372.89   25.83
  -1   9   9  334.20   25.45
  -1   9   9  352.78   25.88
  -1  -9   8  365.70   30.04
   1   9  -8  312.44   24.93
   1   9  -8  332.46   25.18
  -1   9   8  320.14   24.72
  -1   9   8  330.44   25.03
  -1   9   8  344.34   24.83
   1   9  -8  331.90   26.61
  -1   9   8  321.09   24.95
  -1   9   7  639.23   47.82
   1   9  -7  605.72   48.00
   1   9  -7  663.45   48.14
  -1   9   7  727.18   48.22
   1   9  -7  634.41   49.48
  -1   9   7  581.13   47.87
  -1   9   7  687.56   48.00
   1   9  -7  667.23   48.00
   1   9  -6   64.94    7.34
  -1   9   6   63.83    6.58
   1   9  -6   66.36    7.12
  -1   9   6   53.08    6.93
  -1   9   6   65.11    6.71
   1   9  -6   61.94    8.75
  -1   9   6   67.18    6.70
   1   9  -6   53.49    6.71
   1   9  -5  399.97   30.18
   1   9  -5  408.08   30.04
  -1   9   5  417.52   29.82
  -1   9   5  323.03   30.03
  -1   9   5  424.20   29.97
   1   9  -5  446.28   31.61
   1   9  -5  384.41   29.88
  -1   9   5  409.93   29.95
   1   9  -4   25.75    6.79
   1   9  -4   25.74    5.01
  -1   9   4   33.39    5.47
   1   9  -4   27.06    5.69
  -1  -9   3  257.89   15.25
   1   9  -3   84.53   12.55
  -1  -9   2    7.93    6.96
   1   9  -2   14.33    5.75
   1   9  -1  189.61   16.44
   1   9   0   43.44    7.20
  -1   9  -1    3.35    4.11
   1   9   2    3.12    5.06
  -1   9  -2    6.05    4.54
   1   9   2    3.46    5.02
   1   9   3   16.04    4.72
   1   9   3   11.37    5.03
   1   9   3   10.70    5.18
   1   9   3    5.58    4.95
  -1   9  -3   12.28    4.87
  -1  -9  -3   22.28    7.63
   1   9   4  151.45   12.40
   1   9   4  156.10   12.56
   1   9   4  150.60   12.70
  -1  -9  -4  145.39   14.51
  -1   9  -4  150.92   13.21
   1   9   4  148.75   13.45
   1   9   5    9.22    5.28
  -1   9  -5   10.19    4.58
  -1  -9  -5   20.20    6.75
  -1   9  -5   16.57    5.14
   1   9   5   15.38    5.04
   1   9   5   10.05    5.11
  -1   9  -6   72.99    7.10
   1   9   6   59.48    7.26
   1   9   6   58.93    7.11
  -1  -9  -6   67.99    8.64
   1   9   6   70.34    7.73
   1   9   6   59.19    7.22
  -1   9  -6   74.24    7.83
  -1   9  -7  352.79   26.17
   1   9   7  344.84   26.22
   1   9   7  355.27   26.11
   1   9   7  352.69   27.14
  -1   9  -7  377.26   27.33
   1   9   7  301.42   26.25
  -1   9  -8   20.66    5.63
  -1   9  -8   12.62    5.21
   1   9   8   17.84    4.92
   1   9   8   13.73    4.82
   1   9   8   13.40    4.84
  -1   9  -8   14.95    5.87
   1   9   8   16.54    5.02
  -1   9  -9   58.71    7.54
  -1   9  -9   52.84    7.06
   1   9   9   68.44    7.02
   1   9   9   60.53    5.82
   1   9   9   62.69    6.88
   1   9   9   59.72    7.37
  -1   9  -9   51.25    7.84
   1   9   9   71.87    7.30
  -1   9 -10  108.63    9.42
  -1   9 -10  103.47    9.92
   1   9  10   97.52    9.58
   1   9  10  101.96    8.74
  -1   9 -10  122.02   11.24
   1   9  10  114.87    9.38
   1   9  10  116.66   10.33
   1   9  10   91.77    9.48
   1   9  11  829.34   63.50
  -1   9 -11  848.78   63.47
  -1   9 -11  885.54   63.77
   1   9  11  847.05   63.66
   1   9  11  857.88   63.30
   1   9  11  851.23   63.51
  -1   9 -11  892.38   65.19
   1   9  11  930.49   63.78
   1   9  12   73.81    7.71
   1  -9  12  100.22   13.40
  -1   9 -12   71.57    8.17
   1   9  12   68.88    7.17
   1   9  12   69.99    7.38
  -1   9 -12   61.28    9.38
   1   9  12   72.09    7.70
   1   9  13   17.07    5.29
   1  -9  13   20.84   11.83
  -1  -9 -13   12.74   16.16
  -1   9 -13   21.75    6.55
   1   9  13   14.02    5.17
  -1   9 -13   16.21    6.33
   1   9  13   16.80    5.17
   1   9  13   14.30    4.65
  -1   9 -13   20.00    7.19
   1   9  14    5.87    4.58
  -1   9 -14   13.89    7.28
   1   9  14    3.31    4.90
   1  -9  14    1.01   12.77
  -1  -9 -14  -10.16   16.87
  -1   9 -14    2.60    3.78
   1   9  14    1.76    5.13
  -1   9 -14    2.16    6.17
   1   9  14    4.16    4.78
  -1   9 -14    2.17    6.18
   1   9  15  286.63   23.30
  -1   9 -15  278.29   25.82
  -1   9 -15  332.33   23.38
  -1   9 -15  302.03   23.98
   1   9  15  306.23   23.50
  -1   9 -15  305.40   24.05
   1   9  16  222.01   17.54
  -1   9 -16  231.00   20.83
  -1  -9 -16  282.80   28.53
  -1   9 -16  228.25   17.55
  -1   9 -16  219.98   18.38
   1   9  16  232.89   17.81
  -1   9 -16  214.93   18.58
  -1   9 -17   61.18    8.82
  -1   9 -17   81.31   11.58
   1   9  17   67.46    6.87
   1   9  17   60.08    7.21
  -1   9 -17   67.78    8.67
   1   9  17   67.45    7.35
  -1  -9 -18    6.03   21.40
  -1   9 -18    5.50    5.83
  -1   9 -18   -0.89    6.97
   1   9  18    0.82    5.17
  -1   9 -18    2.78    8.61
  -1   9 -18    0.43    6.61
   1   9  18   -0.68    4.67
  -1   9 -19  107.20   10.49
  -1   9 -19   96.92   11.04
  -1   9 -19  107.13   14.47
   1   9  19   98.38    9.52
  -1   9 -19   94.89   10.72
  -1  -9 -20   17.36   24.32
  -1   9 -20    9.34    6.53
   1   9  20    4.62    5.69
  -1   9 -20    1.27    7.84
  -1   9 -20    8.72   10.26
  -1   9 -20    8.07    7.08
  -1  -9 -21    1.02   25.63
  -1   9 -21   28.68    7.49
   1   9  21   13.84    6.20
  -1   9 -21   18.24    8.29
  -1   9 -21    6.61   10.96
  -1   9 -21   10.36    7.44
  -1  -9 -22  223.91   31.86
   1  -9  22   98.98   34.61
  -1   9 -22  157.82   14.88
  -1   9 -22  170.42   15.17
  -1   9 -22  118.05   18.58
   1   9  22  166.63   13.92
  -1   9 -22  170.08   14.94
  -1   9 -23   70.11    9.69
   1   9  23   72.43    8.29
  -1   9 -23   60.29    9.50
  -1   9 -23   52.83    9.90
  -1   9 -24   -1.46    8.00
   1  -9  24    6.21   32.33
  -1  -9 -24   14.35   28.98
  -1   9 -24    1.58    7.53
  -1   9 -24    5.17    8.29
  -1   9 -25   18.94    8.23
  -1  -9 -25   -1.26   29.41
  -1   9 -25   27.56    8.23
  -1   9 -25   33.18    9.08
  -1   9 -26   29.90    9.35
  -1   9 -26   38.37    8.48
  -1   9 -26   35.01    8.33
  -1   9 -27  214.60   20.52
  -1   9 -27  241.41   19.51
  -1   9 -27  236.53   19.51
  -1   9 -28   22.57    9.73
  -1   9 -28   21.65    7.80
  -1   9 -28   13.53    7.67
   1   9  28   25.02    7.27
  -1   9 -29   47.76   10.97
  -1   9 -29   57.15    8.97
   1   9  29   63.68    8.54
  -1   9 -29   72.82    8.93
  -1   9 -30   11.65   10.03
  -1   9 -30   18.15    7.32
   1   9  30   26.74    6.91
  -1   9 -30   19.18    6.76
  -1   9 -31   83.71   12.98
  -1   9 -31   95.60   10.26
   1   9  31  109.69   10.16
   1  -9  32   34.10   16.81
  -1   9 -32   21.06   10.27
  -1   9 -32   30.85    6.49
   1   9  32   27.93    6.64
   1  -9  33  120.33   18.23
  -1   9 -33   94.86   12.59
   1   9  33   96.47    9.63
   1  -9  34   27.54   15.72
  -1   9 -34    7.13    9.32
   1   9  34   10.22    5.46
   1  -9  35   32.77   16.01
   1   9  35   75.74    7.44
   1  -9  36   -3.91   13.62
   1   9  36   10.21    4.47
   1   9  37   40.57    4.98
  -1  10  36    4.73   15.40
  -1  10  35   26.63   18.13
  -1  10  34   13.58   18.23
  -1  10  34    8.57    4.90
  -1  10  33  108.94    9.92
  -1  10  32   -6.09    5.67
   1  10 -31   40.05    6.91
   1  10 -31   50.10    8.04
  -1  10  31   58.51    7.28
  -1  10  30   10.85   22.86
   1  10 -30   29.69    6.68
  -1  10  30   27.21    6.68
   1  10 -30   21.54    7.85
  -1  10  29   35.06   22.72
   1  10 -29   18.99    6.74
   1  10 -29   16.86    8.35
  -1  10  28   -8.59   24.14
   1  10 -28    4.15    6.77
   1  10 -28    0.16    8.44
   1  10 -27   -0.86    7.81
   1  10 -27  -10.86    7.30
   1  10 -27   -0.52    8.83
  -1  10  26   74.95   26.58
   1  10 -26  120.17   12.03
   1  10 -26   99.23   11.13
   1  10 -26   93.40   12.52
   1  10 -25   13.68    8.17
   1  10 -25   23.18    9.63
   1  10 -25   19.54    7.82
   1  10 -24   47.39   10.63
  -1  10  24   56.39    7.91
   1  10 -24   46.39    8.76
  -1 -10  23   49.23   36.02
  -1  10  23   94.71    9.80
   1  10 -23   94.10   12.49
   1 -10 -23   76.77   33.43
   1  10 -23   43.15   14.97
   1  10 -23  101.66   10.66
   1  10 -22   45.15   10.62
  -1  10  22   50.26    7.38
   1  10 -22   36.15   13.73
   1  10 -22   36.88    8.58
   1 -10 -22   70.53   28.28
  -1 -10  22   65.59   33.47
   1  10 -21   66.29   11.05
  -1  10  21   50.82    7.50
  -1 -10  21   47.40   31.38
   1 -10 -21   89.12   26.68
   1  10 -21   43.27   13.97
   1  10 -21   57.48    8.92
  -1  10  20   10.76    6.06
   1  10 -20   14.47    9.69
   1 -10 -20   22.22   24.50
  -1 -10  20  -35.78   29.90
  -1  10  20    9.36   18.83
   1  10 -20    3.84   11.17
   1  10 -20   18.05    7.68
   1  10 -19  317.72   24.40
   1 -10 -19  374.95   35.90
  -1  10  19  342.20   29.76
  -1  10  19  287.38   22.54
  -1  10  19  264.85   22.30
   1  10 -19  299.75   23.30
   1  10 -19  307.16   27.30
   1  10 -18   12.41   10.13
  -1  10  18   -2.80    5.52
   1  10 -18   10.63    9.05
   1 -10 -18    4.30   21.38
  -1  10  18   10.77   15.47
   1  10 -18    5.81    4.68
  -1  10  18    7.98    5.12
   1  10 -18    4.88    7.35
   1  10 -17   13.96    9.95
   1  10 -17   14.06    8.86
  -1  10  17   15.13    5.37
   1 -10 -17   21.90   21.30
  -1  10  17   12.65   13.87
   1  10 -17   15.29    4.90
   1  10 -17   13.37    7.02
  -1  10  17   12.66    5.46
  -1  10  16    1.30    4.49
   1  10 -16    6.26    9.20
   1  10 -16   17.16    8.76
  -1  10  16    4.66    4.91
   1 -10 -16   -3.84   19.46
  -1  10  16   10.32   13.59
   1  10 -16    8.74    4.68
  -1  10  16    2.64    5.25
   1  10 -16    7.69    7.04
   1  10 -15  242.01   23.16
  -1  10  15  228.28   19.60
   1  10 -15  278.40   21.15
   1  10 -15  249.49   19.82
  -1  10  15  297.71   24.09
   1  10 -15  272.31   19.78
   1  10 -15  254.98   20.36
  -1  10  15  248.63   19.53
  -1  10  15  243.03   19.78
   1  10 -14   36.78    5.94
  -1  10  14   38.10    5.59
   1  10 -14   50.07    9.73
   1  10 -14   30.16    8.28
  -1  10  14   23.99    5.18
   1 -10 -14    4.11   17.55
   1  10 -14   14.71    5.14
  -1  10  14   24.44    5.95
   1  10 -14   22.23    6.91
   1  10 -13   28.24    6.17
   1  10 -13   25.95    8.89
  -1  10  13   28.48    5.26
   1 -10 -13   47.88   17.01
  -1  10  13   32.93    4.99
   1  10 -13   35.41    8.13
  -1  10  13   23.26    5.72
   1  10 -13   30.52    5.36
  -1  10  13   28.24    5.98
   1  10 -13   24.06    6.89
  -1  10  12  140.92   12.34
   1  10 -12  151.35   15.25
   1 -10 -12  186.81   21.39
   1  10 -12  160.90   12.98
  -1  10  12  143.05   12.99
   1  10 -12  147.50   12.75
  -1  10  12  152.13   12.40
   1  10 -12  152.44   13.61
   1  10 -12  159.01   12.44
  -1  10  12  145.92   11.98
  -1  10  12  130.30   12.61
   1  10 -12  144.11   13.02
  -1  10  11   98.64    9.60
   1  10 -11   98.43   12.09
   1 -10 -11  105.63   18.07
  -1  10  11  114.59   10.21
   1  10 -11  108.04   10.10
  -1  10  11   98.70    8.93
  -1  10  11  101.14    9.43
   1  10 -11  114.14   11.12
   1  10 -11  102.57    9.72
  -1  10  11  108.99   12.65
   1  10 -11  106.21    9.48
  -1  10  11  109.77    9.88
   1  10 -11  102.72    9.47
  -1  10  10   35.85    5.56
   1  10 -10   28.82    7.84
   1  10 -10   30.47    6.09
   1 -10 -10   18.07   14.38
   1  10 -10   14.63    5.92
  -1  10  10   22.17    5.75
   1  10 -10   30.71    7.48
  -1  10  10   28.94    4.41
  -1  10  10   39.17    5.41
  -1  10  10   14.28    9.17
   1  10 -10   14.44    4.98
   1  10 -10   25.54    5.58
  -1  10  10   26.00    5.94
  -1  10   9   -2.99    5.38
   1 -10  -9    1.56   13.09
  -1  10   9    2.11    3.63
  -1  10   9    3.17    4.60
   1  10  -9    5.06    6.83
  -1  10   9    4.27    4.87
   1  10  -9   -4.91    7.00
   1  10  -9    3.16    5.69
  -1  10   9   -2.64    5.27
   1  10  -9    4.62    4.94
  -1  10   8  477.11   39.33
  -1 -10   8  469.06   43.89
  -1  10   8  558.94   39.02
  -1  10   8  511.27   38.65
   1  10  -8  523.42   39.21
   1  10  -8  543.20   39.53
  -1  10   8  558.14   39.09
   1  10  -8  541.22   40.93
   1  10  -8  526.55   39.14
   1  10  -8  513.61   39.21
  -1  10   8  506.23   39.19
  -1  10   7    6.49    5.22
  -1 -10   7    8.60   12.23
   1  10  -7   -1.63    6.32
  -1  10   7    2.89    3.26
  -1  10   7    3.59    4.84
   1  10  -7    9.60    5.76
   1  10  -7    9.09    6.26
  -1  10   7    6.03    4.80
   1  10  -7    8.19    5.34
  -1  10   7   -0.44    5.32
   1  10  -7    4.77    5.29
  -1  10   6  109.53   10.82
  -1 -10   6  121.38   15.77
  -1  10   6  111.31    9.24
   1  10  -6  117.52   10.74
   1  10  -6  124.15   10.93
  -1  10   6  115.24   10.16
  -1  10   6  103.99   10.32
   1  10  -6  133.09   12.16
   1  10  -6  122.80   10.56
  -1  10   6  117.57   10.56
   1  10  -6  118.65   10.29
  -1  10   5    5.91    5.18
  -1 -10   5   13.77   10.87
   1  10  -5    3.79    6.00
  -1  10   5   -0.09    4.89
  -1  10   5   -0.76    5.49
   1  10  -5    0.89    4.85
   1  10  -5   -1.24    5.42
  -1  10   5    3.76    5.12
   1  10  -5   -2.62    6.05
   1  10  -5   -0.22    5.66
   1  10  -4  200.94   16.59
   1  10  -4  185.01   16.49
  -1  10   4  207.54   16.23
   1  10  -4  228.25   16.50
   1  10  -4  212.40   16.25
   1  10  -4  188.45   17.69
   1  10  -3  367.57   27.32
  -1  10   3  348.26   27.05
   1  10  -3  344.84   27.36
   1  10  -3  352.20   27.02
   1  10  -3  370.00   27.33
   1  10  -3  377.32   28.59
   1  10  -2   63.75    7.64
  -1  10   2   60.16    7.10
   1  10  -2   66.03    7.60
   1  10  -2   66.53    6.75
  -1  10   2   60.74    7.28
   1  10  -2   61.96    7.69
   1  10  -2   58.41    8.39
   1  10  -1  668.24   49.59
   1  10  -1  647.08   49.58
  -1  10   1  666.86   49.43
   1  10  -1  691.95   49.33
   1  10  -1  662.75   49.58
  -1  10   1  656.70   49.26
  -1  10   1  666.46   49.51
  -1  10   1  659.00   49.45
   1  10  -1  702.28   50.86
  -1  10   0   48.04    6.42
   1  10   0   56.32    6.87
   1  10   0   47.00    5.71
  -1  10   0   39.33    6.68
  -1  10   0   44.08    5.70
   1  10   0   44.75    7.02
  -1  10   0   60.46    6.63
   1  10   1  225.83   18.14
  -1  10  -1  214.23   17.97
  -1  10  -1  204.10   18.06
  -1  10  -1  244.76   18.21
   1  10   1  253.35   18.44
   1  10   1  248.22   17.74
  -1  10  -1  223.62   17.85
  -1  10  -2   36.89    6.23
   1  10   2   37.09    4.41
   1  10   2   49.24    6.22
  -1  10  -2   37.77    6.30
  -1  10  -2   35.77    5.75
   1  10   2   41.61    5.17
  -1  10  -2   43.58    5.89
  -1 -10  -2   40.86    9.84
   1  10   3  634.20   46.65
  -1  10  -3  596.06   46.64
   1  10   3  614.86   46.20
  -1  10  -3  599.88   46.54
   1  10   3  664.44   46.43
  -1  10  -3  643.81   46.68
   1  10   3  640.52   46.68
  -1  10  -3  633.06   47.51
  -1  10  -3  616.79   46.65
  -1 -10  -3  689.08   49.24
  -1  10  -4  105.20   11.04
   1  10   4  135.65   10.98
   1  10   4  121.25    9.86
  -1  10  -4  127.59   10.87
   1  10   4  126.61   11.25
  -1  10  -4  123.86   10.74
  -1  10  -4  139.29   11.66
   1  10   4  122.14   10.95
  -1  10  -4  123.28   10.85
  -1 -10  -4  122.71   13.44
   1  10   5  206.10   15.86
   1 -10   5  242.63   20.57
  -1  10  -5  181.40   15.20
   1  10   5  192.53   15.14
   1  10   5  198.68   15.28
  -1  10  -5  202.70   15.02
  -1  10  -5  183.18   15.05
  -1  10  -5  171.29   15.70
   1  10   5  175.42   15.96
  -1  10  -5  174.65   15.00
   1  10   5  168.80   15.06
  -1  10  -6  110.59    9.81
   1  10   6  106.18   10.20
  -1  10  -6  101.08    9.60
  -1  10  -6  112.05    9.50
   1  10   6  110.00    9.76
   1  10   6   92.61    9.62
  -1  10  -6   97.62   10.15
   1  10   6  100.76   10.24
  -1  10  -6   94.62    9.59
  -1  10  -7  407.42   30.67
   1  10   7  389.02   30.80
   1  10   7  384.51   29.88
   1  10   7  413.54   30.65
  -1  10  -7  406.54   30.58
  -1  10  -7  426.88   30.39
  -1  10  -7  425.93   30.42
   1  10   7  382.89   30.48
   1  10   7  420.80   31.53
  -1  10  -7  409.45   31.50
  -1  10  -8  235.83   18.12
   1  10   8  253.99   18.29
   1  10   8  219.53   17.08
   1  10   8  220.59   18.07
  -1  10  -8  233.58   17.58
  -1  10  -8  231.48   17.95
   1  10   8  221.74   18.56
  -1  10  -8  209.62   17.70
  -1  10  -8  211.77   18.81
   1  10   8  221.61   17.75
  -1  10  -9   22.36    4.92
  -1  10  -9   27.19    6.20
   1  10   9   20.56    6.22
   1  10   9   25.69    6.10
  -1  10  -9   15.93    6.44
   1  10   9   21.42    4.07
  -1  10  -9   23.57    4.84
   1  10   9   18.91    5.61
  -1  10  -9   18.69    5.43
  -1  10  -9   19.47    6.05
  -1  10 -10  165.52   14.16
  -1  10 -10  168.20   13.38
   1  10  10  171.37   14.04
   1  10  10  156.82   13.07
   1  10  10  156.83   14.18
  -1  10 -10  166.08   14.22
   1  10  10  157.02   16.07
  -1  10 -10  174.29   13.51
  -1  10 -10  170.00   13.64
   1  10  10  173.48   13.77
  -1  10 -10  169.53   15.09
   1  10  11   11.34    5.96
   1  10  11    4.12    5.82
   1  10  11    1.24    4.12
  -1  10 -11    9.34    6.59
   1  10  11    1.45    9.71
  -1  10 -11    4.04    4.47
   1  10  11    9.24    4.89
  -1  10 -11    5.55    4.75
  -1  10 -11    8.54    6.06
   1  10  12  416.32   33.03
   1  10  12  425.35   32.40
   1  10  12  434.30   32.89
  -1  10 -12  446.99   33.14
  -1  10 -12  427.66   32.66
   1  10  12  441.99   32.70
  -1  10 -12  450.46   34.49
  -1  10 -12  445.68   32.59
  -1  10 -13    9.49    6.68
   1  10  13    9.96    5.17
   1  10  13    4.37    6.08
  -1 -10 -13    1.52   17.96
  -1  10 -13    7.20    6.89
   1  10  13   11.45    5.54
   1  10  13    5.37    4.59
  -1  10 -13    7.33    4.46
   1  10  13    5.78    5.78
  -1  10 -14   10.48    7.21
   1  10  14   23.09    5.41
  -1 -10 -14   28.81   19.97
   1  10  14   20.36    6.06
   1  10  14   22.34    6.03
  -1  10 -14   20.59    7.04
  -1  10 -14   26.65    5.04
  -1  10 -14   25.63    7.25
   1  10  14   19.89    5.08
   1  10  14   16.91    5.78
  -1  10 -15   67.00   10.23
   1  10  15   63.42    7.77
  -1  10 -15   71.99    9.44
  -1 -10 -15   70.07   22.26
   1  10  15   89.45   14.23
  -1  10 -15   86.19    7.68
   1  10  15   75.56    7.67
  -1  10 -15   74.03    9.41
   1  10  15   76.15    8.33
   1  10  16  224.98   18.31
  -1  10 -16  247.24   21.53
  -1  10 -16  260.09   19.49
  -1 -10 -16  246.76   31.53
   1  10  16  191.69   23.31
  -1  10 -16  247.88   18.45
  -1  10 -16  221.57   19.42
   1  10  16  238.73   18.68
   1  10  16  229.95   18.40
  -1  10 -17    1.83    7.44
   1  10  17   -2.13    5.33
  -1 -10 -17    1.89   23.46
   1  10  17   13.99   14.70
  -1  10 -17   11.65    8.13
   1  10  17    1.88    4.77
   1  10  17    4.32    5.37
  -1  10 -17    0.15    7.34
   1  10  18   26.71   15.76
   1 -10  18   13.57   26.27
  -1 -10 -18    8.92   24.49
  -1  10 -18   49.52    8.51
   1  10  18   39.32    6.45
   1  10  18   38.39    6.27
  -1  10 -18   40.71    8.24
   1  10  19  446.87   37.74
  -1 -10 -19  517.67   45.88
  -1  10 -19  439.70   33.17
   1  10  19  435.50   32.37
   1  10  19  409.53   32.24
  -1  10 -19  442.23   33.11
   1  10  20   48.33   20.48
  -1 -10 -20   77.18   27.35
   1 -10  20    5.21   29.25
   1  10  20   49.95    7.36
  -1  10 -20   61.79    9.28
  -1  10 -20   43.31    9.09
  -1  10 -21    7.47    7.45
  -1 -10 -21   -2.28   28.10
   1 -10  21   -3.70   32.14
  -1  10 -21   14.09    8.19
   1  10  21   12.33    6.27
  -1  10 -21   16.08    8.22
  -1  10 -22   39.40    8.40
   1 -10  22   11.87   32.17
  -1 -10 -22   22.66   29.32
  -1  10 -22   19.09    8.38
   1  10  22   26.20    6.95
  -1  10 -22   20.39    8.47
  -1  10 -23  147.83   14.87
  -1  10 -23  149.28   14.60
   1  10  23  149.98   13.52
  -1  10 -23  160.67   14.65
   1  10  24    7.51    6.88
  -1  10 -24    2.86    7.76
  -1  10 -24   -4.82    8.10
  -1  10 -24  -13.01    8.61
  -1  10 -25   22.95    8.19
   1  10  25   26.30    7.44
  -1  10 -25   23.60    8.33
  -1  10 -25   47.60    9.48
  -1  10 -26   43.95    8.51
   1  10  26   44.98    7.92
  -1  10 -26   36.64    8.64
  -1  10 -26   52.17   10.03
  -1  10 -27   18.93    7.48
  -1  10 -27   12.87    8.06
  -1  10 -27   39.30    9.29
  -1  10 -28    6.81    6.79
  -1  10 -28   11.41    7.52
  -1  10 -28   11.76    8.96
  -1  10 -29   60.90    8.68
  -1  10 -29   50.06   10.02
  -1  10 -30   69.53    9.03
  -1  10 -30   88.74   10.99
   1  10  31   -2.00    6.12
  -1  10 -31    1.32    6.14
   1  10  32    7.99    5.77
  -1  10 -32   -4.83    5.59
   1  10  33   17.14    5.57
   1  10  34   52.24    6.46
   1  10  35   16.23    4.54
   1  10  36   -0.67    3.74
  -1  11  35  -10.84   15.07
  -1  11  34   64.39   17.92
  -1  11  33   78.86    7.64
  -1  11  33   56.76   19.75
  -1  11  32   38.53   20.24
   1  11 -31    8.15    5.06
  -1  11  31  -10.17   21.08
   1  11 -30   56.18    7.99
   1  11 -30   44.81    7.02
   1  11 -29   58.52    8.82
   1  11 -29   56.46    7.78
  -1  11  29   84.45   23.45
   1  11 -28  115.08   10.84
   1  11 -28   97.57   11.67
   1  11 -27   14.53    7.25
  -1  11  27   21.93    6.87
   1  11 -27   17.49    8.46
   1  11 -26   13.82    7.47
  -1  11  26    8.12    6.73
   1  11 -26    1.01    8.75
   1  11 -25   31.24    8.10
   1  11 -25   37.53    9.50
  -1  11  25   38.21    7.46
   1  11 -24   22.46    8.06
  -1  11  24   34.07    7.05
   1  11 -24   13.50    9.32
   1  11 -23    5.18    7.85
   1  11 -23   16.80    9.66
  -1  11  23   11.00    6.80
   1  11 -22   34.18    8.62
   1  11 -22   34.16   10.28
  -1  11  22   35.20    7.22
  -1 -11  21   -3.94   31.73
   1 -11 -21  -10.11   26.53
   1  11 -21   13.74   10.22
  -1  11  21    8.98    6.82
   1 -11 -20  119.70   28.29
  -1 -11  20   59.57   33.14
   1  11 -20   93.39   11.06
  -1  11  20   96.16    9.83
   1  11 -20  103.77   12.84
   1 -11 -19  122.08   27.64
  -1 -11  19   56.67   32.31
   1  11 -19  111.13   11.41
  -1  11  19   91.27    9.60
   1  11 -19   98.38   14.98
  -1  11  19  106.13    9.99
   1  11 -19  108.86   12.98
   1  11 -18  194.05   20.37
  -1 -11  18  196.60   36.17
   1 -11 -18  229.57   31.98
   1  11 -18  218.06   16.28
   1  11 -18  192.36   17.31
  -1  11  18  178.31   16.18
  -1  11  18  197.56   16.24
   1  11 -18  223.02   18.37
   1  11 -17   96.15   13.83
  -1  11  17  101.73    9.85
   1  11 -17   98.23   12.54
  -1 -11  17  139.18   30.42
   1  11 -17  119.38    9.94
  -1  11  17   90.40    9.94
   1  11 -17   97.68   11.39
   1  11 -16  210.31   20.12
  -1  11  16  206.23   16.47
   1  11 -16  205.92   18.47
   1 -11 -16  233.42   29.61
  -1 -11  16  218.42   33.06
  -1  11  16  224.05   22.36
   1  11 -16  195.59   16.64
   1  11 -16  211.16   17.59
  -1  11  16  206.27   16.77
  -1  11  15    2.28    5.26
   1  11 -15    3.69    8.30
   1  11 -15    6.14    5.62
   1  11 -15   10.82    8.85
  -1  11  15    3.55    5.17
   1 -11 -15   17.49   20.86
  -1 -11  15   15.08   24.69
  -1  11  15    5.81   14.00
   1  11 -15    5.49    5.36
   1  11 -15    1.21    7.36
  -1  11  15    4.37    6.06
  -1  11  14  185.02   14.90
   1  11 -14  188.84   17.94
  -1  11  14  180.57   14.67
   1  11 -14  199.16   16.81
   1  11 -14  192.67   15.16
   1 -11 -14  251.91   27.06
  -1 -11  14  152.16   29.23
  -1  11  14  194.69   20.15
   1  11 -14  160.08   14.97
   1  11 -14  178.02   15.92
  -1  11  14  184.25   15.25
  -1  11  13  191.04   16.25
   1  11 -13  212.27   19.11
   1 -11 -13  213.08   26.90
  -1 -11  13  185.93   29.65
   1  11 -13  202.49   17.71
   1  11 -13  209.43   16.42
  -1  11  13  197.60   15.87
  -1  11  13  195.50   20.19
   1  11 -13  195.45   16.36
  -1  11  13  211.35   16.63
   1  11 -13  210.75   17.13
   1  11 -12   32.40    6.35
  -1  11  12   35.43    6.16
   1  11 -12   30.85    8.45
  -1 -11  12    1.09   19.74
   1 -11 -12   30.89   18.19
   1  11 -12   23.45    7.62
  -1  11  12   29.37    7.66
  -1  11  12   24.42    6.21
   1  11 -12   29.30    8.56
  -1  11  12   26.15    5.11
  -1  11  12   30.28   11.96
   1  11 -12   21.90    5.92
  -1  11  12   34.18    6.59
   1  11 -12   28.64    5.66
   1  11 -11   63.22   10.05
   1  11 -11   64.24    8.11
  -1  11  11   56.59    7.64
  -1 -11  11   78.75   20.54
   1 -11 -11   91.72   19.34
  -1  11  11   76.16    8.62
   1  11 -11   76.01    8.96
  -1  11  11   58.53    7.44
  -1  11  11   58.90    6.74
   1  11 -11   63.52    9.74
  -1  11  11   99.45   12.31
  -1  11  11   84.44   11.21
   1  11 -11   69.49    7.63
   1  11 -11   65.41    7.60
  -1  11  11   68.66    8.28
   1  11 -10   18.69    7.51
   1  11 -10   22.52    6.05
  -1  11  10   24.43    5.64
  -1 -11  10   34.33   17.47
   1 -11 -10   42.84   16.64
   1  11 -10   29.08    7.07
  -1  11  10   28.10    7.25
  -1  11  10   21.25    4.50
   1  11 -10   18.11    7.68
  -1  11  10   19.78    5.83
  -1  11  10   29.54    9.54
  -1  11  10   33.28   10.56
   1  11 -10   26.93    5.87
  -1  11  10   28.46    6.42
   1  11 -10   21.98    5.81
   1  11  -9   15.92    6.14
  -1  11   9   21.11    5.84
   1  11  -9   13.57    7.14
   1 -11  -9   -4.34   15.37
  -1 -11   9   -8.42   15.60
  -1  11   9   10.40    6.46
   1  11  -9    5.38    6.77
   1  11  -9   13.24    7.41
  -1  11   9    6.38    5.46
  -1  11   9    9.37    3.93
  -1  11   9    7.42    9.38
  -1  11   9   10.54    8.83
   1  11  -9    4.88    5.26
  -1  11   9   10.32    6.05
   1  11  -9    9.05    6.05
   1  11  -9    8.76    5.56
   1  11  -8   14.31    5.96
   1  11  -8    2.69    6.62
  -1  11   8   10.57    5.39
   1 -11  -8    3.55   14.96
  -1  11   8   -1.96    6.63
   1  11  -8    4.00    7.08
  -1  11   8    9.03    3.73
  -1  11   8    6.57    5.26
   1  11  -8    6.07    7.19
  -1  11   8   -4.24    8.67
   1  11  -8   -0.51    6.76
  -1  11   8   14.94    9.54
   1  11  -8    9.51    5.42
   1  11  -8    1.60    6.04
   1  11  -8    9.42    5.70
  -1  11   8    3.24    5.82
  -1  11   7  227.55   17.04
   1  11  -7  211.69   17.07
   1  11  -7  224.29   17.04
  -1  11   7  158.96   18.12
  -1  11   7  183.49   17.48
  -1  11   7  211.74   16.03
   1  11  -7  241.24   17.33
  -1  11   7  235.08   16.81
   1  11  -7  220.04   17.49
   1  11  -7  148.20   17.33
  -1  11   7  183.15   18.41
   1  11  -7  175.03   16.78
  -1  11   7  240.78   16.85
   1  11  -7  263.94   19.05
  -1  11   6   35.37    7.08
  -1  11   6   13.68    5.82
   1  11  -6   25.89    7.36
   1  11  -6   33.72    7.02
  -1  11   6   42.81    8.86
  -1  11   6   42.76    8.53
   1  11  -6   27.99    6.02
   1  11  -6   28.17    6.34
  -1  11   6   24.65    6.48
   1  11  -6   10.89    6.67
  -1  11   6   18.40    5.81
   1  11  -6   16.21    6.21
  -1  11   5  105.00   10.96
  -1  11   5  109.70   11.76
  -1  11   5  106.05    9.75
   1  11  -5   92.68   10.22
   1  11  -5   93.75   10.36
  -1  11   5  122.28   11.94
   1  11  -5  125.38   10.76
  -1  11   5  103.77   10.28
   1  11  -5  105.88    9.91
   1  11  -5  109.97   10.35
  -1  11   5  106.44    9.88
   1  11  -5   93.48   11.27
   1  11  -4  322.19   23.79
  -1  11   4  329.40   23.38
   1  11  -4  321.28   24.07
  -1  11   4  271.27   24.70
   1  11  -4  297.29   24.18
   1  11  -4  350.95   24.06
  -1  11   4  310.58   23.69
   1  11  -4  273.68   24.26
  -1  11   4  280.26   24.68
   1  11  -4  281.84   23.83
   1  11  -4  327.93   25.42
   1  11  -3  112.14   10.60
   1  11  -3  126.29   10.04
  -1  11   3  100.60    9.31
   1  11  -3  105.11   11.23
  -1  11   3  110.00   10.11
   1  11  -3  110.91   10.80
   1  11  -3  112.57   10.66
   1  11  -3   94.58   11.14
  -1  11   3   91.98   11.85
   1  11  -3  104.72    9.94
   1  11  -3  122.12   11.76
   1  11  -2   24.59    6.66
  -1  11   2   31.29    5.20
   1  11  -2   36.29    7.01
   1  11  -2   32.36    5.57
  -1  11   2   33.97    6.75
   1  11  -2   44.60    8.34
  -1  11   2   27.07    5.83
   1  11  -2   36.94    7.13
   1  11  -2   26.47    4.09
  -1  11   2   53.19    8.14
   1  11  -2   48.21    8.01
   1  11  -2   48.60    6.09
   1  11  -2   20.81    6.38
  -1  11   2   24.54    6.45
   1  11  -1  340.10   27.05
  -1  11   1  348.70   26.42
   1  11  -1  369.59   26.55
  -1  11   1  361.81   26.92
   1  11  -1  314.89   27.51
  -1  11   1  307.77   27.32
   1  11  -1  371.79   26.96
  -1  11   1  362.79   26.72
   1  11  -1  381.16   26.90
   1  11  -1  339.81   26.06
   1  11  -1  318.14   27.34
   1  11  -1  353.84   26.77
  -1  11   1  356.32   26.81
  -1  11   0  504.11   37.66
   1  11   0  529.66   37.36
  -1  11   0  479.91   37.33
   1  11   0  504.49   37.72
   1  11   0  527.46   38.34
  -1  11   0  538.36   38.11
   1  11   0  493.76   37.63
  -1  11   0  492.48   37.51
   1  11   0  467.58   36.96
   1  11   0  546.11   38.21
   1  11   0  524.75   37.68
  -1  11   0  480.24   37.57
  -1  11  -1  201.17   15.20
  -1  11  -1  184.34   14.78
   1  11   1  189.18   14.64
   1  11   1  171.99   15.44
  -1  11  -1  182.22   15.82
   1  11   1  179.45   16.42
  -1 -11  -1  177.91   19.42
   1  11   1  174.96   14.10
   1  11   1  188.13   15.33
  -1  11  -1  185.03   15.00
   1  11   1  163.99   16.05
   1  11   1  187.77   15.06
  -1  11  -1  192.54   14.97
  -1  11  -1  181.20   15.12
  -1  11  -2    3.24    5.77
  -1  11  -2   -0.41    5.08
   1  11   2    3.56    4.21
  -1  11  -2    1.01    6.74
   1  11   2   -3.06    5.63
   1  11   2    1.81    3.35
  -1  11  -2    2.24    5.69
  -1  11  -2    2.75    6.49
   1  11   2    2.33    8.09
   1  11   2   -2.33    8.26
  -1  11  -2    3.03    4.86
   1  11   2    3.33    5.01
  -1  11  -2    7.67    5.50
  -1  11  -3   43.27    6.41
  -1  11  -3   49.55    7.10
  -1  11  -3   53.36    8.03
  -1  11  -3   40.38    7.01
   1  11   3   50.16    7.07
   1  11   3   44.60    5.04
   1  11   3   60.53    9.48
  -1  11  -3   53.69    7.81
   1  11   3   51.90    9.03
  -1  11  -3   47.90    6.19
   1  11   3   49.46    6.53
  -1  11  -3   33.51    6.59
   1  11   3   49.50    7.07
  -1  11  -4  888.87   64.01
   1  11   4  878.98   64.18
  -1  11  -4  929.33   64.09
  -1  11  -4  827.71   64.26
   1  11   4  853.91   64.85
   1  11   4  772.05   64.51
   1  11   4  874.45   64.04
  -1  11  -4  890.18   64.06
  -1  11  -4  799.87   64.20
   1  11   4  855.55   64.71
   1  11   4  868.99   64.12
  -1  11  -4  841.86   64.02
   1  11   4  873.79   64.05
  -1  11  -4  911.42   64.02
  -1  11  -5  212.70   16.45
   1  11   5  205.11   16.89
  -1  11  -5  198.86   16.46
   1  11   5  196.97   18.04
  -1  11  -5  195.23   16.83
   1  11   5  209.77   17.52
   1  11   5  200.97   16.51
  -1  11  -5  200.07   16.56
  -1  11  -5  213.26   16.79
   1  11   5  214.45   18.10
   1  11   5  202.98   16.46
  -1  11  -5  208.79   16.30
   1  11   5  197.78   16.50
  -1  11  -5  197.12   16.37
  -1  11  -5  202.85   17.10
   1  11   6    8.37    6.50
  -1  11  -6    9.85    5.53
  -1  11  -6    0.72    5.76
   1  11   6    4.87    6.97
  -1  11  -6    5.95    6.51
  -1  11  -6   11.78    6.55
   1  11   6    6.21    5.26
  -1  11  -6    6.80    6.27
   1  11   6    6.74    8.96
   1  11   6    3.89    9.01
   1  11   6    4.87    5.07
  -1  11  -6    8.66    4.92
  -1  11  -6    4.47    5.73
  -1  11  -6    9.38    5.22
   1  11   6    9.77    5.83
   1  11   7    7.98    6.62
  -1  11  -7   11.24    6.16
  -1  11  -7   16.07    5.44
   1  11   7   11.35    7.11
  -1  11  -7   27.69    6.81
  -1  11  -7    4.45    6.29
   1  11   7   16.12    9.61
  -1  11  -7   34.54    6.80
   1  11   7   20.10    5.33
  -1  11  -7    8.02    5.50
   1  11   7   13.65    6.02
  -1  11  -8  251.03   18.47
  -1  11  -8  221.84   18.82
   1  11   8  234.18   19.00
  -1  11  -8  236.24   19.06
   1  11   8  230.36   19.24
   1  11   8  226.99   17.79
  -1  11  -8  228.09   18.88
   1  11   8  238.28   20.66
   1  11   8  253.53   18.74
   1  11   8  225.97   18.58
  -1  11  -8  238.42   18.47
  -1  11  -9   14.10    5.51
   1  11   9    7.10    5.58
   1 -11   9    8.02   15.71
   1  11   9    9.31    6.86
  -1  11  -9   14.38    6.77
   1  11   9    9.63    4.02
  -1  11  -9   10.95    6.50
   1  11   9   13.43   10.39
   1  11   9    8.48    5.18
  -1  11  -9    9.49    4.97
  -1  11  -9    5.45    6.47
   1  11   9    8.51    6.21
  -1  11  -9    6.29    5.09
   1  11  10   78.35    7.64
  -1  11 -10   63.80    7.35
   1 -11  10   34.87   18.28
  -1  11 -10   57.22    8.26
   1  11  10   63.80    8.75
  -1  11 -10   69.30    8.40
   1  11  10   53.83   12.25
  -1  11 -10   50.51    7.11
   1  11  10   54.39    7.28
   1  11  10   67.06    8.14
   1  11  10   63.66    6.33
  -1  11 -10   61.84    6.98
  -1  11 -10   57.80    8.17
  -1  11 -11   98.37   10.24
   1  11  11  103.76   10.25
   1 -11  11  135.00   23.64
   1  11  11  120.14   11.61
  -1  11 -11  108.24   11.37
   1  11  11  130.97   14.41
  -1  11 -11  122.55   10.42
   1  11  11  116.47   10.39
   1  11  11  104.80   10.96
   1  11  11  109.77    9.65
  -1  11 -11  129.25   10.03
  -1  11 -11  105.02   11.28
   1  11  12   10.96    5.57
  -1  11 -12    7.18    5.12
  -1 -11 -12   18.81   20.99
   1 -11  12   15.97   20.84
   1  11  12   17.05    7.24
   1  11  12   11.22    4.63
  -1  11 -12   17.25    7.05
   1  11  12   13.50   12.04
  -1  11 -12   16.18    5.20
   1  11  12   21.36    6.29
   1  11  13   37.51    6.51
  -1  11 -13   49.19    6.04
   1 -11  13   25.69   21.45
  -1 -11 -13   25.05   21.60
   1  11  13   39.33    7.95
   1  11  13   37.61   12.73
   1  11  13   36.46    7.12
  -1  11 -13   33.23    6.01
   1  11  13   31.07    5.61
  -1  11 -13   39.92    7.75
   1  11  14  114.12   11.02
  -1  11 -14  126.70   12.26
   1 -11  14  150.00   26.76
  -1 -11 -14  164.82   26.89
   1  11  14  149.61   17.02
  -1  11 -14  126.90   11.07
   1  11  14  116.45   10.68
   1  11  14  126.34   11.45
   1  11  15   43.90    6.34
  -1  11 -15   48.19    8.42
   1  11  15   40.68    6.28
   1 -11  15   29.28   23.98
  -1 -11 -15   45.28   24.06
   1  11  15   44.62   15.10
  -1  11 -15   37.75    6.29
   1  11  15   35.64    6.93
  -1  11 -15   39.95    8.36
   1  11  16   15.39    5.45
  -1  11 -16   15.85    7.86
   1  11  16    6.07    5.54
  -1 -11 -16    8.24   24.69
   1 -11  16    2.98   24.64
   1  11  16   14.50   16.04
  -1  11 -16    9.41    5.30
  -1  11 -16   14.33    7.96
   1  11  16    9.32    6.03
   1 -11  17   74.69   28.23
  -1 -11 -17   69.90   27.11
   1  11  17   41.25    6.52
   1  11  17   55.11    7.10
  -1  11 -17   56.02    9.05
  -1  11 -17   50.99    8.94
   1  11  17   50.71    7.38
  -1  11 -18  390.84   29.13
  -1  11 -18  371.82   29.24
   1  11  18  356.12   28.33
   1  11  18  368.23   28.26
  -1 -11 -18  413.90   43.71
  -1  11 -19   16.83    8.23
   1  11  19   18.49    6.32
  -1  11 -19    9.10    8.38
   1  11  19   17.78    5.85
  -1  11 -20  123.04   12.44
   1  11  20  123.70   11.13
  -1  11 -20  120.66   12.83
   1  11  20  107.30   10.67
  -1  11 -21   93.47   10.93
   1  11  21   95.80    9.76
  -1  11 -21   83.99   11.04
  -1 -11 -21   84.05   33.38
  -1  11 -22  146.82   13.51
  -1  11 -22  133.18   13.95
   1  11  22  135.60   12.55
   1  11  23   15.63    6.86
  -1  11 -23   19.91    8.07
  -1  11 -23   16.34    8.35
  -1  11 -24    6.38    7.62
   1  11  24    7.64    6.78
  -1  11 -24    7.30    8.23
  -1  11 -25   16.77    7.41
   1  11  25   22.77    6.92
  -1  11 -25   20.46    8.15
   1  11  26  102.23   10.26
  -1  11 -26   96.55   10.45
  -1  11 -26   95.46   11.04
   1  11  27  122.79   11.77
  -1  11 -27  129.42   12.48
   1  11  28   18.95    6.70
  -1  11 -28   24.71    7.44
   1  11  29    9.05   22.23
   1  11  29    4.44    6.22
  -1  11 -29   13.09    6.80
   1  11  30  -29.58   22.37
  -1  11 -30    3.60    6.21
   1  11  31   13.99   20.89
  -1  11 -31   10.12    5.55
   1  11  32   17.16   19.66
  -1  11 -32   20.63    5.13
   1  11  33  -13.44   19.04
   1  11  34   13.47   16.59
  -1  12  33   24.19   14.87
  -1  12  32    2.87   17.11
  -1  12  31   18.07   18.87
  -1  12  30   40.58   20.61
  -1  12  30   38.51    6.00
   1  12 -30   31.47    5.76
  -1  12  29   87.67   23.59
  -1  12  29  126.59   10.44
   1  12 -29  105.03   10.54
  -1  12  28   21.86   22.62
   1  12 -28    6.91    6.69
  -1  12  28    0.59    5.82
   1  12 -28   -3.09    5.97
  -1  12  27   63.26   24.09
   1  12 -27   68.39    9.49
  -1  12  27   72.78    8.41
   1  12 -27   81.11    8.94
  -1  12  26    6.28   23.73
   1  12 -26   13.45    8.12
  -1  12  26   19.63    6.37
   1  12 -26   19.00    7.01
  -1  12  25  324.46   39.27
   1  12 -25  348.58   29.26
  -1  12  25  394.57   28.51
   1  12 -25  370.51   28.89
  -1  12  24   -1.64   25.94
  -1  12  24   -6.88    6.33
   1  12 -24   -0.68    8.56
   1  12 -24    1.26    7.44
  -1  12  23   44.56   27.69
  -1  12  23   43.48    7.56
   1  12 -23   51.21   10.20
   1  12 -23   57.98    8.77
   1  12 -22   76.18   10.28
   1  12 -22   86.34   11.70
  -1  12  22   80.03    9.06
  -1  12  21  217.50   29.63
   1  12 -21  169.04   17.49
  -1  12  21  192.14   15.37
   1  12 -21  181.63   16.38
  -1  12  21  173.77   19.08
  -1  12  20   15.40    6.49
   1  12 -20   28.65   10.12
   1  12 -20   16.63    8.39
  -1  12  20   20.29   22.76
  -1  12  20   29.55   12.93
   1  12 -19   35.74   10.13
  -1  12  19   29.90    6.64
   1  12 -19   33.50    8.85
  -1  12  19   15.87   13.16
  -1  12  19   17.88   20.83
  -1  12  18   22.47   13.07
  -1  12  18   11.03   19.53
   1 -12 -18   32.87   25.73
  -1 -12  18  -18.05   30.55
   1  12 -18    8.50    8.24
  -1  12  18   19.42    6.30
  -1  12  18   15.22    6.09
   1  12 -18    8.90    9.80
  -1  12  17   23.60    5.96
   1  12 -17   16.60    9.53
   1 -12 -17   38.61   25.03
  -1 -12  17   44.51   29.00
  -1  12  17   21.24   17.49
  -1  12  17   29.29   12.93
   1  12 -17   22.96    6.02
  -1  12  17   17.21    6.30
   1  12 -17   21.22    8.35
   1  12 -16   24.58    5.98
  -1  12  16   28.90    6.20
   1  12 -16   26.89    9.63
   1 -12 -16   83.81   25.49
  -1 -12  16   25.88   27.76
  -1  12  16   55.81   13.27
  -1  12  16   60.23   17.57
   1  12 -16   49.42    6.63
  -1  12  16   29.32    6.81
   1  12 -16   32.06    8.60
   1  12 -15   12.21    5.75
   1  12 -15   11.86    9.04
  -1  12  15    8.67    5.36
   1 -12 -15   18.68   22.27
  -1  12  15   17.12   12.06
  -1  12  15    2.39   15.55
   1  12 -15   12.43    5.97
  -1  12  15    9.45    6.55
   1  12 -15   16.58    8.14
   1  12 -14   32.11    6.40
  -1  12  14   37.25    5.99
   1 -12 -14   34.96   22.36
  -1  12  14   30.51    5.76
   1  12 -14   36.85    9.58
  -1  12  14   42.18   15.57
  -1  12  14   18.53   12.00
   1  12 -14   24.47    6.48
  -1  12  14   28.72    6.83
   1  12 -13  228.83   17.73
  -1  12  13  212.15   17.45
   1 -12 -13  231.75   29.34
  -1  12  13  214.52   20.82
  -1  12  13  216.01   17.12
   1  12 -13  237.39   19.27
  -1  12  13  211.19   22.62
   1  12 -13  207.96   17.80
  -1  12  13  222.58   17.98
  -1  12  12  122.23   12.43
   1  12 -12  147.75   14.93
   1  12 -12  132.70   12.88
   1 -12 -12  263.97   27.23
  -1  12  12  193.17   16.72
   1  12 -12  147.52   14.33
  -1  12  12  141.16   11.94
  -1  12  12  123.60   12.73
  -1  12  12  207.95   17.96
   1  12 -12  181.85   13.05
  -1  12  12  124.09   12.88
   1  12 -12  150.38   12.46
   1  12 -11   29.58    8.30
   1  12 -11   26.57    6.96
  -1  12  11   25.90    6.53
   1 -12 -11   49.88   20.02
  -1  12  11   42.36    8.43
   1  12 -11   46.73    8.89
  -1  12  11   29.18    6.53
  -1  12  11   29.86    5.20
   1  12 -11   31.70    8.99
  -1  12  11   38.59   11.27
  -1  12  11   36.60   13.30
   1  12 -11   33.52    6.61
  -1  12  11   27.53    6.95
   1  12 -11   34.02    6.39
  -1  12  10   22.61    5.98
   1  12 -10   29.91    7.62
   1  12 -10   28.60    6.65
   1 -12 -10   41.44   19.59
  -1  12  10   17.07    7.93
   1  12 -10    9.56    8.27
  -1  12  10   22.36    6.39
  -1  12  10   12.41    4.55
   1  12 -10   19.86    8.72
  -1  12  10   19.67   11.96
  -1  12  10    4.18   10.77
   1  12 -10   12.17    6.36
   1  12 -10   24.20    6.34
  -1  12  10   17.54    7.16
   1  12 -10   14.53    7.16
   1  12  -9  510.08   36.45
   1  12  -9  499.74   36.61
  -1  12   9  471.20   36.55
  -1  12   9  502.62   37.27
  -1  12   9  495.08   37.99
   1  12  -9  514.56   37.15
   1  12  -9  458.87   36.88
  -1  12   9  452.43   35.77
  -1  12   9  478.06   36.26
   1  12  -9  479.49   36.44
  -1  12   9  506.48   38.33
   1  12  -9  502.97   36.64
  -1  12   9  501.61   36.32
   1  12  -9  465.46   38.07
  -1  12   9  456.22   36.27
   1  12  -8  374.31   28.84
  -1  12   8  390.00   28.87
   1  12  -8  371.22   28.69
  -1  12   8  372.22   30.21
  -1  12   8  395.03   29.60
   1  12  -8  383.88   29.22
  -1  12   8  357.92   27.88
  -1  12   8  377.14   28.49
   1  12  -8  381.01   28.72
  -1  12   8  381.24   30.75
  -1  12   8  367.89   28.55
   1  12  -8  356.81   28.72
   1  12  -8  394.76   30.42
  -1  12   8  375.60   28.62
   1  12  -7  100.42   10.59
   1  12  -7   99.65   10.68
  -1  12   7  114.63   10.97
  -1  12   7  112.55   13.25
  -1  12   7  109.52   12.10
  -1  12   7  111.05   10.31
   1  12  -7   92.49   10.58
   1  12  -7   98.20   11.49
   1  12  -7  122.11   11.84
  -1  12   7  130.73   14.13
  -1  12   7  120.71   10.15
   1  12  -7  105.36   10.39
  -1  12   7   95.45   10.33
   1  12  -7  101.90   11.71
  -1  12   6   12.09    6.89
   1  12  -6    6.89    6.19
   1  12  -6   12.94    6.74
  -1  12   6   11.64    7.80
   1  12  -6   17.32    7.59
  -1  12   6    4.77    5.54
   1  12  -6   17.93    8.17
  -1  12   6   14.06    9.57
  -1  12   6   18.79    9.85
  -1  12   6   11.91    5.53
  -1  12   6   10.60    6.16
   1  12  -6   11.20    6.85
   1  12  -6    7.16    6.36
  -1  12   5  360.84   29.44
   1  12  -5  370.57   29.40
   1  12  -5  353.83   29.18
  -1  12   5  479.61   30.78
   1  12  -5  359.60   29.47
  -1  12   5  345.33   29.02
  -1  12   5  465.48   30.92
   1  12  -5  473.50   30.02
  -1  12   5  431.96   29.28
   1  12  -5  348.32   30.56
   1  12  -5  328.39   29.30
   1  12  -4   91.46    9.95
   1  12  -4   79.82    9.08
  -1  12   4   94.43   11.79
   1  12  -4  100.15   11.26
  -1  12   4   99.45    9.33
   1  12  -4   82.17   10.15
   1  12  -4   93.78   10.61
  -1  12   4   88.45   12.14
   1  12  -4   85.85    9.44
  -1  12   4   86.41    9.03
   1  12  -4   92.22    9.85
   1  12  -3  309.40   23.03
  -1  12   3  335.80   22.22
   1  12  -3  310.26   22.51
   1  12  -3  233.02   23.42
  -1  12   3  212.54   23.51
   1  12  -3  308.03   22.93
  -1  12   3  348.34   22.66
   1  12  -3  202.08   23.36
  -1  12   3  226.38   23.82
   1  12  -3  272.26   22.74
  -1  12   3  258.64   22.53
   1  12  -3  357.78   23.10
  -1  12   2   -0.38    4.82
   1  12  -2   -0.44    6.69
  -1  12   2   -0.14    6.71
   1  12  -2    3.27    5.46
   1  12  -2   -1.31    8.41
  -1  12   2   13.15    8.38
   1  12  -2   -3.96    7.05
  -1  12   2   -3.74    5.89
   1  12  -2    4.59    8.34
  -1  12   2   -0.55    8.36
  -1  12   2    3.00    5.41
   1  12  -2    3.17    5.93
   1  12  -2   -1.06    6.31
[truncated: 3,565,810 more chars]
